# Supplementary material for: Genetic variation in insulin-induced kinase signaling
Source: Mol Syst Biol. 2015 Jul 22;11(7):820. doi: 10.15252/msb.20156250 (PMC4547848; doi:10.15252/msb.20156250)
Supplement: Supplementary file 2 [file msb0011-0820-sd2.xlsx]

## Sheet: ANOVA1E-6
Dataset EV1. Expression of genes changed significantly following insulin treatment.
Gene Symbol	Gene Title	RefSeq Transcript	Probe Set	Insulin 0h(Mean±SD)(Log2)	Insulin 1h (Mean±SD)(Log2)	Insulin 6h (Mean±SD)(Log2)	ANOVA P-value (nominal)
RB1CC1	RB1-inducible coiled-coil 1	NM_001083617	202033_s_at	11.3 ± 0.1	11.1 ± 0.1	10.3 ± 0.1	<1X10-16
RBBP6	retinoblastoma binding protein 6	NM_006910	212783_at	9.6 ± 0.1	9.8 ± 0.1	8.6 ± 0.2	<1X10-16
RBBP6	retinoblastoma binding protein 6	NM_006910	205178_s_at	10 ± 0.2	10.2 ± 0.1	8.9 ± 0.2	<1X10-16
HBP1	HMG-box transcription factor 1	NM_012257	209102_s_at	10.3 ± 0.1	10.3 ± 0.1	9.1 ± 0.2	<1X10-16
UBE2B	ubiquitin-conjugating enzyme E2B (RAD6 homolog)	NM_003337	202333_s_at	11.4 ± 0.1	11.4 ± 0.1	10.7 ± 0.1	<1X10-16
MGAT2	mannosyl (alpha-1,6-)-glycoprotein beta-1,2-N-acetylglucosaminyltransferase	NM_002408	203102_s_at	11 ± 0.1	11.1 ± 0.1	11.5 ± 0.1	<1X10-16
EGR1	early growth response 1	NM_001964	201694_s_at	12.4 ± 0.4	13.3 ± 0.3	10.5 ± 0.5	<1X10-16
HECA	headcase homolog (Drosophila)	NM_016217	218603_at	10.3 ± 0.1	10.4 ± 0.2	9.4 ± 0.2	<1X10-16
TBC1D15	TBC1 domain family, member 15	NM_022771	218268_at	9.9 ± 0.1	9.8 ± 0.1	9.2 ± 0.1	<1X10-16
MNT	MAX binding protein	NM_020310	204206_at	10.3 ± 0.2	10.5 ± 0.2	9.3 ± 0.2	<1X10-16
SFRS5	splicing factor, arginine	NM_001039465	212266_s_at	10.5 ± 0.1	11.2 ± 0.1	10.5 ± 0.1	<1X10-16
MAFF	v-maf musculoaponeurotic fibrosarcoma oncogene homolog F (avian)	NM_012323	36711_at	11.2 ± 0.3	11.6 ± 0.2	9.6 ± 0.4	<1X10-16
MXI1	MAX interactor 1	NM_001008541	202364_at	11.5 ± 0.2	11.5 ± 0.2	10.3 ± 0.3	<1X10-16
SFRS5	splicing factor, arginine	NM_001039465	203380_x_at	10.1 ± 0.2	11 ± 0.2	10.2 ± 0.1	<1X10-16
EGR1	early growth response 1	NM_001964	201693_s_at	10.3 ± 0.4	11.3 ± 0.5	8.4 ± 0.5	<1X10-16
IER2	immediate early response 2	NM_004907	202081_at	10.4 ± 0.3	11.6 ± 0.3	9.9 ± 0.2	<1X10-16
WIPI2	WD repeat domain, phosphoinositide interacting 2	NM_001033518	204710_s_at	10.6 ± 0.1	10.4 ± 0.1	10 ± 0.1	<1X10-16
NBR1	similar to neighbor of BRCA1 gene 1	NM_005899	201384_s_at	11.4 ± 0.1	11.4 ± 0.1	10.7 ± 0.2	<1X10-16
BTG1	B-cell translocation gene 1, anti-proliferative	NM_001731	200920_s_at	11.9 ± 0.2	11.5 ± 0.2	10.9 ± 0.2	<1X10-16
CDC2L6	cell division cycle 2-like 6 (CDK8-like)	NM_015076	212899_at	10 ± 0.1	10 ± 0.1	9.2 ± 0.2	<1X10-16
STAG2	stromal antigen 2	NM_001042749	207983_s_at	9.8 ± 0.3	8.8 ± 0.3	8.2 ± 0.3	<1X10-16
CSNK1E	casein kinase 1, epsilon	NM_001894	202332_at	9.8 ± 0.1	9.9 ± 0.1	9.3 ± 0.1	<1X10-16
EIF1	eukaryotic translation initiation factor 1	NM_005801	212130_x_at	13.1 ± 0.1	13.2 ± 0.1	12.6 ± 0.1	<1X10-16
SFRS6	splicing factor, arginine	NM_006275	208804_s_at	10.5 ± 0.2	11.2 ± 0.1	11.1 ± 0.1	<1X10-16
RBBP6	retinoblastoma binding protein 6	NM_006910	212781_at	9.3 ± 0.3	9.7 ± 0.3	8.3 ± 0.2	<1X10-16
MGAT2	mannosyl (alpha-1,6-)-glycoprotein beta-1,2-N-acetylglucosaminyltransferase	NM_002408	211061_s_at	9.3 ± 0.1	9.4 ± 0.1	9.8 ± 0.1	<1X10-16
SYNCRIP	synaptotagmin binding, cytoplasmic RNA interacting protein	NM_006372	209025_s_at	10.7 ± 0.2	10.8 ± 0.2	11.5 ± 0.1	<1X10-16
SKI	v-ski sarcoma viral oncogene homolog (avian)	NM_003036	204270_at	8.9 ± 0.2	8.2 ± 0.2	7.6 ± 0.3	<1X10-16
SCAMP1	secretory carrier membrane protein 1	NM_004866	212416_at	10.8 ± 0.1	10.9 ± 0.1	10.5 ± 0.1	<1X10-16
USP33	ubiquitin specific peptidase 33	NM_015017	214843_s_at	8.7 ± 0.2	8.1 ± 0.2	7.7 ± 0.2	<1X10-16
INSR	insulin receptor	NM_000208	213792_s_at	9.4 ± 0.2	9.6 ± 0.3	8.3 ± 0.3	<1X10-16
EIF1	eukaryotic translation initiation factor 1	NM_005801	202021_x_at	13.1 ± 0.1	13.2 ± 0.1	12.6 ± 0.1	<1X10-16
JMJD1A	jumonji domain containing 1A	NM_018433	212689_s_at	9.7 ± 0.2	9.6 ± 0.2	8.8 ± 0.2	<1X10-16
DUSP1	dual specificity phosphatase 1	NM_004417	201041_s_at	10.2 ± 0.3	11.5 ± 0.5	9.6 ± 0.4	<1X10-16
STAG2	stromal antigen 2	NM_001042749	209022_at	11.3 ± 0.1	11.4 ± 0.1	10.7 ± 0.1	<1X10-16
CTDSP2	CTD (carboxy-terminal domain, RNA polymerase II, polypeptide A) small phosphatase 2	NM_005730	203445_s_at	11.2 ± 0.1	11.3 ± 0.1	10.7 ± 0.2	<1X10-16
PITPNA	phosphatidylinositol transfer protein, alpha	NM_006224	201190_s_at	9.2 ± 0.1	9.3 ± 0.1	9.8 ± 0.1	<1X10-16
PKN2	protein kinase N2	NM_006256	212629_s_at	10.1 ± 0.1	9.9 ± 0.2	9.3 ± 0.2	<1X10-16
WAC	WW domain containing adaptor with coiled-coil	NM_016628	217742_s_at	10.8 ± 0.1	10.8 ± 0.1	10.5 ± 0.1	<1X10-16
KBTBD2	kelch repeat and BTB (POZ) domain containing 2	NM_015483	212447_at	9.3 ± 0.2	9.4 ± 0.1	8.7 ± 0.2	<1X10-16
KDSR	3-ketodihydrosphingosine reductase	NM_002035	202419_at	10.4 ± 0.1	10.5 ± 0.2	9.9 ± 0.1	<1X10-16
CHMP5	chromatin modifying protein 5	NM_016410	219356_s_at	11.1 ± 0.1	11.1 ± 0.1	10.7 ± 0.1	<1X10-16
KLHDC2	kelch domain containing 2	NM_014315	217906_at	11.7 ± 0.1	11.7 ± 0.1	11.2 ± 0.1	<1X10-16
DOLK	dolichol kinase	NM_014908	204488_at	8.2 ± 0.1	8.4 ± 0.1	8.9 ± 0.2	<1X10-16
SATB1	SATB homeobox 1	NM_001131010	203408_s_at	8.9 ± 0.2	8.9 ± 0.3	7.6 ± 0.4	<1X10-16
STON1	stonin 1	NM_006873	213413_at	9.5 ± 0.3	9.6 ± 0.3	8.5 ± 0.3	<1X10-16
EIF1	eukaryotic translation initiation factor 1	NM_005801	212227_x_at	13.2 ± 0.1	13.3 ± 0.1	12.7 ± 0.1	<1X10-16
C20orf111	chromosome 20 open reading frame 111	NM_016470	209020_at	8.8 ± 0.2	8.7 ± 0.2	8.2 ± 0.2	<1X10-16
SLC2A6	solute carrier family 2 (facilitated glucose transporter), member 6	NM_017585	220091_at	7.2 ± 0.5	7.2 ± 0.5	9.1 ± 0.4	<1X10-16
BTG1	B-cell translocation gene 1, anti-proliferative	NM_001731	200921_s_at	12.1 ± 0.1	12 ± 0.1	11.4 ± 0.2	<1X10-16
EGR3	early growth response 3	NM_004430	206115_at	9 ± 0.6	9.7 ± 0.6	7.2 ± 0.5	<1X10-16
SFRS3	splicing factor, arginine	NM_003017	208673_s_at	10.1 ± 0.2	10.4 ± 0.2	11 ± 0.2	<1X10-16
TOR3A	torsin family 3, member A	NM_022371	218459_at	8.3 ± 0.2	8.3 ± 0.2	9 ± 0.2	<1X10-16
ICMT	isoprenylcysteine carboxyl methyltransferase	NM_012405	201609_x_at	9.1 ± 0.2	9.2 ± 0.2	9.8 ± 0.1	<1X10-16
TXNDC9	thioredoxin domain containing 9	NM_005783	211758_x_at	10.8 ± 0.1	10.9 ± 0.1	11.3 ± 0.1	<1X10-16
PIK3CA	phosphoinositide-3-kinase, catalytic, alpha polypeptide	NM_006218	204369_at	9.2 ± 0.1	9.1 ± 0.1	8.5 ± 0.2	<1X10-16
SEC14L1	SEC14-like 1 (S. cerevisiae)	NM_001039573	202082_s_at	9.4 ± 0.1	8.9 ± 0.2	8.3 ± 0.3	<1X10-16
HNRNPD	heterogeneous nuclear ribonucleoprotein D (AU-rich element RNA binding protein 1, 37kDa)	NM_001003810	209330_s_at	10.2 ± 0.2	10.3 ± 0.2	10.9 ± 0.1	<1X10-16
PCMTD2	protein-L-isoaspartate (D-aspartate) O-methyltransferase domain containing 2	NM_001104925	212406_s_at	10.4 ± 0.2	10.5 ± 0.2	9.6 ± 0.2	<1X10-16
IER5	immediate early response 5	NM_016545	218611_at	10.7 ± 0.2	11 ± 0.1	10.3 ± 0.2	<1X10-16
LOC100131612	similar to cofactor required for Sp1 transcriptional activation, subunit 8, 34kDa	NM_004269	51176_at	8.6 ± 0.2	8.7 ± 0.1	9.2 ± 0.1	<1X10-16
KIAA0355	KIAA0355	NM_014686	203288_at	8.7 ± 0.2	8.8 ± 0.2	8.1 ± 0.2	<1X10-16
SCAMP1	secretory carrier membrane protein 1	NM_004866	212417_at	9.3 ± 0.2	9.3 ± 0.2	8.3 ± 0.3	<1X10-16
POLR3B	polymerase (RNA) III (DNA directed) polypeptide B	NM_018082	219459_at	8.4 ± 0.2	8.5 ± 0.2	9.2 ± 0.2	<1X10-16
TSG101	tumor susceptibility gene 101	NM_006292	201758_at	11 ± 0.1	11 ± 0.1	10.8 ± 0.1	<1X10-16
STAG2	stromal antigen 2	NM_001042749	209023_s_at	9.5 ± 0.4	8.9 ± 0.4	7.8 ± 0.4	<1X10-16
CSNK2A2	casein kinase 2, alpha prime polypeptide	NM_001896	203575_at	9.8 ± 0.2	9.7 ± 0.2	9 ± 0.2	<1X10-16
HSD17B11	hydroxysteroid (17-beta) dehydrogenase 11	NM_016245	217989_at	10.1 ± 0.3	10.2 ± 0.3	9 ± 0.4	<1X10-16
TARDBP	TAR DNA binding protein	NM_007375	200020_at	10.5 ± 0.2	10.4 ± 0.2	11.1 ± 0.1	<1X10-16
RALBP1	ralA binding protein 1	NM_006788	202844_s_at	10.7 ± 0.1	10.6 ± 0.1	9.9 ± 0.3	<1X10-16
HDAC5	histone deacetylase 5	NM_001015053	202455_at	8.7 ± 0.2	8.6 ± 0.3	7.6 ± 0.3	<1X10-16
SUB1	SUB1 homolog (S. cerevisiae)	NM_006713	221727_at	9.5 ± 0.2	9.6 ± 0.2	10.2 ± 0.1	<1X10-16
EIF4A1	Eukaryotic translation initiation factor 4A, isoform 1	NM_001416	214805_at	7.2 ± 0.3	8 ± 0.2	7.2 ± 0.2	<1X10-16
FAM98A	family with sequence similarity 98, member A	NM_015475	212333_at	10.3 ± 0.2	10.4 ± 0.2	11 ± 0.2	<1X10-16
DUSP5	dual specificity phosphatase 5	NM_004419	209457_at	8.3 ± 0.3	8.7 ± 0.3	7.2 ± 0.4	<1X10-16
SFRS2	splicing factor, arginine	NM_003016	200754_x_at	11.5 ± 0.3	11.6 ± 0.2	12.3 ± 0.2	<1X10-16
DICER1	dicer 1, ribonuclease type III	NM_030621	213229_at	9.8 ± 0.3	8.8 ± 0.4	8.6 ± 0.3	<1X10-16
KLHL24	kelch-like 24 (Drosophila)	NM_017644	221986_s_at	7.8 ± 0.5	7.7 ± 0.3	6 ± 0.6	<1X10-16
SREBF1	sterol regulatory element binding transcription factor 1	NM_001005291	202308_at	8.3 ± 0.3	8.4 ± 0.3	9.5 ± 0.2	<1X10-16
ATR	ataxia telangiectasia and Rad3 related	NM_001184	209903_s_at	8.6 ± 0.2	8.7 ± 0.2	9.4 ± 0.2	<1X10-16
RB1CC1	RB1-inducible coiled-coil 1	NM_001083617	202034_x_at	9.9 ± 0.2	10.1 ± 0.2	9.3 ± 0.2	<1X10-16
TCERG1	transcription elongation regulator 1	NM_001040006	202396_at	9.8 ± 0.2	9.8 ± 0.1	10.3 ± 0.1	<1X10-16
N4BP2L1	NEDD4 binding protein 2-like 1	NM_001079691	213375_s_at	7 ± 0.4	7.1 ± 0.5	5.2 ± 0.6	<1X10-16
HNRNPD	heterogeneous nuclear ribonucleoprotein D (AU-rich element RNA binding protein 1, 37kDa)	NM_001003810	200073_s_at	11.6 ± 0.2	11.6 ± 0.2	12.2 ± 0.1	<1X10-16
C1orf63	chromosome 1 open reading frame 63	NM_020317	209006_s_at	9.1 ± 0.3	7.6 ± 0.5	7.7 ± 0.4	<1X10-16
SPSB3	splA	NM_080861	46256_at	9.3 ± 0.2	9.4 ± 0.1	8.8 ± 0.2	<1X10-16
PSMD1	proteasome (prosome, macropain) 26S subunit, non-ATPase, 1	NM_002807	201198_s_at	10.3 ± 0.2	10.2 ± 0.2	10.8 ± 0.1	<1X10-16
SERINC3	serine incorporator 3	NM_006811	211769_x_at	10.7 ± 0.2	10.4 ± 0.2	9.9 ± 0.2	<1X10-16
SERINC3	serine incorporator 3	NM_006811	221471_at	11.6 ± 0.1	11.6 ± 0.1	11.1 ± 0.2	<1X10-16
KLF11	Kruppel-like factor 11	NM_003597	218486_at	8.1 ± 0.3	8.3 ± 0.3	7.2 ± 0.3	<1X10-16
MLL	myeloid	NM_005933	212076_at	8.7 ± 0.2	8.3 ± 0.3	7.6 ± 0.3	<1X10-16
UBXN7	UBX domain protein 7	NM_015562	212840_at	8.8 ± 0.2	8.3 ± 0.2	7.8 ± 0.3	<1X10-16
SFRS2	splicing factor, arginine	NM_003016	200753_x_at	9 ± 0.3	9 ± 0.2	9.8 ± 0.2	<1X10-16
LRP8	low density lipoprotein receptor-related protein 8, apolipoprotein e receptor	NM_001018054	208433_s_at	6.5 ± 0.3	6.4 ± 0.4	7.7 ± 0.3	<1X10-16
SERINC3	serine incorporator 3	NM_006811	221473_x_at	10.7 ± 0.2	10.5 ± 0.2	9.9 ± 0.3	<1X10-16
HMBS	hydroxymethylbilane synthase	NM_000190	203040_s_at	8.3 ± 0.2	8.4 ± 0.2	9 ± 0.2	<1X10-16
GORASP2	golgi reassembly stacking protein 2, 55kDa	NM_015530	208843_s_at	10.8 ± 0.1	11 ± 0.1	11.3 ± 0.1	<1X10-16
STARD7	StAR-related lipid transfer (START) domain containing 7	NM_020151	200028_s_at	10.7 ± 0.1	10.8 ± 0.1	11.1 ± 0.1	<1X10-16
BBX	bobby sox homolog (Drosophila)	NM_001142568	213016_at	10.4 ± 0.2	10 ± 0.3	9.3 ± 0.4	<1X10-16
H3F3A	H3 histone, family 3A	NM_002107	211998_at	8.9 ± 0.2	9.6 ± 0.2	8.8 ± 0.2	<1X10-16
CLK4	CDC-like kinase 4	NM_020666	210346_s_at	9 ± 0.1	8.4 ± 0.2	8.8 ± 0.1	<1X10-16
YAP1	Yes-associated protein 1, 65kDa	NM_001130145	213342_at	9.2 ± 0.2	9.1 ± 0.2	8.6 ± 0.2	<1X10-16
XRCC5	X-ray repair complementing defective repair in Chinese hamster cells 5 (double-strand-break rejoining)	NM_021141	208643_s_at	10.3 ± 0.1	10.3 ± 0.1	10.7 ± 0.1	<1X10-16
OGFOD1	2-oxoglutarate and iron-dependent oxygenase domain containing 1	NM_018233	221090_s_at	8.7 ± 0.2	8.7 ± 0.2	9.4 ± 0.2	<1X10-16
UGCG	UDP-glucose ceramide glucosyltransferase	NM_003358	204881_s_at	10.5 ± 0.3	10.3 ± 0.3	9.2 ± 0.4	<1X10-16
DICER1	dicer 1, ribonuclease type III	NM_030621	206061_s_at	8.7 ± 0.3	7.6 ± 0.4	7.6 ± 0.3	<1X10-16
KLHL24	kelch-like 24 (Drosophila)	NM_017644	221985_at	8.7 ± 0.4	8.6 ± 0.3	7.2 ± 0.6	<1X10-16
PHF3	PHD finger protein 3	NM_015153	217952_x_at	9.8 ± 0.2	9.7 ± 0.1	9.2 ± 0.1	<1X10-16
RNF44	ring finger protein 44	NM_014901	203286_at	7.8 ± 0.2	7.8 ± 0.2	7.1 ± 0.2	<1X10-16
FOSL1	FOS-like antigen 1	NM_005438	204420_at	8.2 ± 0.3	9 ± 0.3	7.6 ± 0.4	<1X10-16
RDH11	retinol dehydrogenase 11 (all-trans	NM_016026	217775_s_at	10.1 ± 0.2	10.1 ± 0.2	10.7 ± 0.1	<1X10-16
MGC3196	hypothetical protein MGC3196	NM_001080501	220934_s_at	9.5 ± 0.2	9.7 ± 0.1	10.1 ± 0.2	<1X10-16
VCP	valosin-containing protein	NM_007126	208648_at	8.6 ± 0.2	8.7 ± 0.2	9.3 ± 0.2	<1X10-16
CCNG2	cyclin G2	NM_004354	202769_at	10.9 ± 0.2	10.7 ± 0.3	9.8 ± 0.4	<1X10-16
AMOTL2	angiomotin like 2	NM_016201	203002_at	11.5 ± 0.2	11.9 ± 0.2	11.2 ± 0.2	<1X10-16
PSMC2	proteasome (prosome, macropain) 26S subunit, ATPase, 2	NM_002803	201067_at	8.6 ± 0.1	8.5 ± 0.2	9.1 ± 0.2	<1X10-16
LSG1	large subunit GTPase 1 homolog (S. cerevisiae)	NM_018385	221536_s_at	8.1 ± 0.3	8.2 ± 0.2	9 ± 0.2	<1X10-16
ATXN3	ataxin 3	NM_001127696	205415_s_at	8.3 ± 0.2	8.3 ± 0.2	7.4 ± 0.3	<1X10-16
ATR	ataxia telangiectasia and Rad3 related	NM_001184	209902_at	7.4 ± 0.3	7.5 ± 0.2	8.3 ± 0.2	<1X10-16
UBE4B	ubiquitination factor E4B (UFD2 homolog, yeast)	NM_001105562	210685_s_at	8.7 ± 0.2	8.6 ± 0.2	8 ± 0.2	<1X10-16
PPM1A	protein phosphatase 1A (formerly 2C), magnesium-dependent, alpha isoform	NM_021003	203966_s_at	9.6 ± 0.1	9.6 ± 0.1	9.1 ± 0.2	<1X10-16
CEPT1	choline	NM_001007794	219375_at	9.5 ± 0.1	9.4 ± 0.1	9 ± 0.2	<1X10-16
RNF139	ring finger protein 139	NM_007218	209510_at	10.3 ± 0.1	10.5 ± 0.1	10.1 ± 0.1	<1X10-16
CSTF2T	cleavage stimulation factor, 3' pre-RNA, subunit 2, 64kDa, tau variant	NM_015235	212901_s_at	7.8 ± 0.2	8 ± 0.2	8.5 ± 0.2	<1X10-16
STK39	serine threonine kinase 39 (STE20	NM_013233	202786_at	9.2 ± 0.1	9.2 ± 0.2	9.7 ± 0.2	<1X10-16
ARS2	arsenate resistance protein 2	NM_001128852	222047_s_at	10.1 ± 0.2	10.2 ± 0.1	10.6 ± 0.2	<1X10-16
BBX	bobby sox homolog (Drosophila)	NM_020235	213015_at	10.1 ± 0.1	9.8 ± 0.2	9.3 ± 0.3	<1X10-16
SFRS2	splicing factor, arginine	NM_003016	214882_s_at	10.5 ± 0.3	10.6 ± 0.3	11.5 ± 0.2	<1X10-16
HNRNPA3	heterogeneous nuclear ribonucleoprotein A3	NM_194247	211929_at	10.4 ± 0.2	10.5 ± 0.2	11 ± 0.2	<1X10-16
CRBN	cereblon	NM_016302	218142_s_at	9.4 ± 0.2	9.5 ± 0.2	8.9 ± 0.2	<1X10-16
SFRS3	splicing factor, arginine	NM_003017	208672_s_at	11.9 ± 0.2	12 ± 0.2	12.4 ± 0.1	<1X10-16
ZFP36	zinc finger protein 36, C3H type, homolog (mouse)	NM_003407	201531_at	9.5 ± 0.3	10 ± 0.4	8.8 ± 0.2	<1X10-16
HSPA8	heat shock 70kDa protein 8	NM_006597	210338_s_at	12.2 ± 0.2	12 ± 0.2	12.8 ± 0.2	<1X10-16
SPATA2L	spermatogenesis associated 2-like	NM_152339	214965_at	8.5 ± 0.3	8.9 ± 0.2	7.9 ± 0.2	<1X10-16
DHX40	DEAH (Asp-Glu-Ala-His) box polypeptide 40	NM_024612	218277_s_at	10 ± 0.1	10 ± 0.1	9.6 ± 0.1	<1X10-16
SRPRB	signal recognition particle receptor, B subunit	NM_021203	218140_x_at	10.2 ± 0.3	10.3 ± 0.3	11.2 ± 0.2	<1X10-16
HEATR3	HEAT repeat containing 3	NM_182922	219289_at	8.5 ± 0.3	8.6 ± 0.2	9.3 ± 0.2	<1X10-16
IFI16	interferon, gamma-inducible protein 16	NM_005531	206332_s_at	11.5 ± 0.2	11.6 ± 0.2	11 ± 0.2	<1X10-16
LRP8	low density lipoprotein receptor-related protein 8, apolipoprotein e receptor	NM_001018054	205282_at	5.9 ± 0.4	5.7 ± 0.4	7.1 ± 0.3	<1X10-16
PUF60	poly-U binding splicing factor 60KDa	NM_014281	209899_s_at	10 ± 0.1	10 ± 0.1	10.4 ± 0.1	<1X10-16
AUH	AU RNA binding protein	NM_001698	205052_at	9.1 ± 0.2	9.1 ± 0.2	8.3 ± 0.3	<1X10-16
HSPH1	heat shock 105kDa	NM_006644	206976_s_at	10 ± 0.4	10.1 ± 0.3	11 ± 0.2	<1X10-16
IRS2	insulin receptor substrate 2	NM_003749	209184_s_at	10.9 ± 0.2	11.1 ± 0.3	10.2 ± 0.3	<1X10-16
ANKRD12	ankyrin repeat domain 12	NM_001083625	212286_at	8.4 ± 0.4	8.2 ± 0.2	7.3 ± 0.3	<1X10-16
WASF2	WAS protein family, member 2	NM_006990	221725_at	9.8 ± 0.1	9.9 ± 0.2	9.4 ± 0.2	<1X10-16
CKAP4	cytoskeleton-associated protein 4	NM_006825	200999_s_at	12.5 ± 0.1	12.6 ± 0.1	13 ± 0.1	<1X10-16
MRPL20	similar to mitochondrial ribosomal protein L20	NM_017971	220526_s_at	10.3 ± 0.1	10.5 ± 0.1	10.8 ± 0.1	<1X10-16
BRD8	bromodomain containing 8	NM_006696	202227_s_at	10.1 ± 0.2	10.2 ± 0.2	9.6 ± 0.2	<1X10-16
SEC23IP	SEC23 interacting protein	NM_007190	209175_at	8.8 ± 0.2	8.8 ± 0.2	9.4 ± 0.2	<1X10-16
RBM15	RNA binding motif protein 15	NM_022768	219286_s_at	9.6 ± 0.1	10 ± 0.2	9.5 ± 0.1	<1X10-16
C20orf19	chromosome 20 open reading frame 19	NM_018474	219961_s_at	9.9 ± 0.4	9.9 ± 0.4	8.8 ± 0.3	<1X10-16
NDRG1	N-myc downstream regulated gene 1	NM_006096	200632_s_at	11.3 ± 0.2	11.3 ± 0.2	10.7 ± 0.2	<1X10-16
TUBB2C	tubulin, beta 2C	NM_006088	213726_x_at	11 ± 0.2	11.2 ± 0.2	11.7 ± 0.2	<1X10-16
TUBB2A	tubulin, beta 2A	NM_001069	204141_at	10.6 ± 0.4	11.1 ± 0.3	11.8 ± 0.3	<1X10-16
BCLAF1	BCL2-associated transcription factor 1	NM_001077440	201083_s_at	9 ± 0.3	8.7 ± 0.4	7.7 ± 0.4	<1X10-16
SSFA2	sperm specific antigen 2	NM_001130445	202506_at	10.1 ± 0.2	10.2 ± 0.2	9.6 ± 0.2	<1X10-16
DBP	D site of albumin promoter (albumin D-box) binding protein	NM_001352	209782_s_at	7 ± 0.4	7.1 ± 0.4	5.3 ± 0.8	<1X10-16
ABCE1	ATP-binding cassette, sub-family E (OABP), member 1	NM_001040876	201873_s_at	9.5 ± 0.2	9.6 ± 0.2	10.1 ± 0.2	<1X10-16
TUBB3	tubulin, beta 3	NM_006086	213476_x_at	11.2 ± 0.2	11.3 ± 0.2	11.9 ± 0.2	<1X10-16
CBX7	chromobox homolog 7	NM_175709	212914_at	8.3 ± 0.4	8.3 ± 0.4	7.1 ± 0.4	<1X10-16
HSPA8	heat shock 70kDa protein 8	NM_006597	221891_x_at	13.4 ± 0.1	13.4 ± 0.2	13.8 ± 0.1	<1X10-16
CPT1A	carnitine palmitoyltransferase 1A (liver)	NM_001031847	203633_at	9.1 ± 0.3	9.3 ± 0.3	8.3 ± 0.3	<1X10-16
WDR61	WD repeat domain 61	NM_025234	221532_s_at	10.7 ± 0.2	10.7 ± 0.1	11.1 ± 0.1	<1X10-16
BSDC1	BSD domain containing 1	NM_018045	218004_at	9.3 ± 0.2	9.4 ± 0.1	8.8 ± 0.2	<1X10-16
SAE1	SUMO1 activating enzyme subunit 1	NM_005500	217946_s_at	10.2 ± 0.2	10.2 ± 0.2	10.7 ± 0.1	<1X10-16
UBXN4	UBX domain protein 4	NM_014607	212008_at	8.9 ± 0.2	8.3 ± 0.1	8.2 ± 0.2	<1X10-16
CABC1	chaperone, ABC1 activity of bc1 complex homolog (S. pombe)	NM_020247	218168_s_at	8.4 ± 0.4	8.5 ± 0.3	7.5 ± 0.3	<1X10-16
CEBPD	CCAAT	NM_005195	203973_s_at	11 ± 0.3	11.2 ± 0.3	10.2 ± 0.2	<1X10-16
ECHDC1	enoyl Coenzyme A hydratase domain containing 1	NM_001002030	219974_x_at	9.1 ± 0.1	9.1 ± 0.1	9.5 ± 0.1	<1X10-16
DDX5	DEAD (Asp-Glu-Ala-Asp) box polypeptide 5	NM_004396	200033_at	12.7 ± 0.1	13 ± 0.1	12.6 ± 0.1	<1X10-16
HSPA1A	heat shock 70kDa protein 1A	NM_005345	200800_s_at	10 ± 0.3	10.2 ± 0.3	11 ± 0.3	<1X10-16
MARCH8	membrane-associated ring finger (C3HC4) 8	NM_001002265	221824_s_at	9.6 ± 0.2	9.8 ± 0.2	9.1 ± 0.2	<1X10-16
ASXL1	additional sex combs like 1 (Drosophila)	NM_015338	212238_at	8 ± 0.1	8.1 ± 0.2	7.5 ± 0.2	<1X10-16
VCP	valosin-containing protein	NM_007126	208649_s_at	10.4 ± 0.2	10.3 ± 0.2	11 ± 0.2	<1X10-16
HSPA1A	heat shock 70kDa protein 1A	NM_005345	200799_at	11 ± 0.2	11.3 ± 0.2	11.9 ± 0.3	<1X10-16
SLC25A44	solute carrier family 25, member 44	NM_014655	32091_at	8.3 ± 0.2	8.5 ± 0.2	9 ± 0.2	<1X10-16
TRIM8	tripartite motif-containing 8	NM_030912	221012_s_at	10.4 ± 0.2	10.6 ± 0.1	10 ± 0.2	<1X10-16
HSPA4	heat shock 70kDa protein 4	NM_002154	208815_x_at	9.9 ± 0.2	10 ± 0.1	10.4 ± 0.1	<1X10-16
JUNB	jun B proto-oncogene	NM_002229	201473_at	8.8 ± 0.5	9.8 ± 0.5	7.7 ± 0.7	<1X10-16
GLS	glutaminase	NM_014905	203158_s_at	8 ± 0.3	7.7 ± 0.4	6.7 ± 0.5	<1X10-16
AMIGO3	adhesion molecule with Ig-like domain 3	NM_013334	219920_s_at	7.1 ± 0.4	7 ± 0.4	8.3 ± 0.4	<1X10-16
IFI16	interferon, gamma-inducible protein 16	NM_005531	208965_s_at	11.8 ± 0.2	11.7 ± 0.2	10.9 ± 0.3	<1X10-16
MAP2K5	mitogen-activated protein kinase kinase 5	NM_002757	210482_x_at	8.3 ± 0.3	8.2 ± 0.2	7.4 ± 0.3	<1X10-16
MOAP1	modulator of apoptosis 1	NM_022151	212508_at	9.4 ± 0.2	9.7 ± 0.2	9 ± 0.2	<1X10-16
PSMC2	proteasome (prosome, macropain) 26S subunit, ATPase, 2	NM_002803	201068_s_at	11.8 ± 0.1	11.8 ± 0.1	12.2 ± 0.1	<1X10-16
ZNF292	zinc finger protein 292	NM_015021	212368_at	9.6 ± 0.2	9.4 ± 0.2	8.8 ± 0.3	<1X10-16
WDR57	WD repeat domain 57 (U5 snRNP specific)	NM_004814	215905_s_at	8.8 ± 0.2	8.8 ± 0.2	9.4 ± 0.2	<1X10-16
UBE4B	ubiquitination factor E4B (UFD2 homolog, yeast)	NM_001105562	202317_s_at	10.3 ± 0.2	10.3 ± 0.1	9.8 ± 0.2	<1X10-16
MARCH7	membrane-associated ring finger (C3HC4) 7	NM_022826	202653_s_at	10.5 ± 0.1	11 ± 0.1	10.7 ± 0.1	<1X10-16
DEGS1	degenerative spermatocyte homolog 1, lipid desaturase (Drosophila)	NM_003676	207431_s_at	10.1 ± 0.2	10 ± 0.2	10.6 ± 0.1	<1X10-16
IFI16	interferon, gamma-inducible protein 16	NM_005531	208966_x_at	11.6 ± 0.2	11.7 ± 0.2	11.1 ± 0.2	<1X10-16
JARID1A	jumonji, AT rich interactive domain 1A	NM_001042603	202040_s_at	10 ± 0.2	9.8 ± 0.2	9.3 ± 0.2	<1X10-16
RAD21	RAD21 homolog (S. pombe)	NM_006265	200607_s_at	10.3 ± 0.2	9.8 ± 0.2	9.4 ± 0.3	<1X10-16
MINA	MYC induced nuclear antigen	NM_001042533	213188_s_at	9.8 ± 0.2	9.8 ± 0.2	10.3 ± 0.1	<1X10-16
FNBP1	formin binding protein 1	NM_015033	212288_at	10.5 ± 0.1	10.5 ± 0.1	10 ± 0.2	<1X10-16
CNNM3	cyclin M3	NM_017623	220739_s_at	7.3 ± 0.2	7.2 ± 0.2	6.4 ± 0.3	<1X10-16
CALM1	calmodulin 1 (phosphorylase kinase, delta)	NM_001743	200655_s_at	12.2 ± 0.1	12.2 ± 0.1	12.5 ± 0.1	<1X10-16
HNRNPR	heterogeneous nuclear ribonucleoprotein R	NM_001102397	208766_s_at	11.7 ± 0.2	11.7 ± 0.2	12.3 ± 0.1	<1X10-16
DNAJA1	DnaJ (Hsp40) homolog, subfamily A, member 1	NM_001539	200880_at	10.6 ± 0.2	10.6 ± 0.2	11.2 ± 0.2	<1X10-16
C10orf18	chromosome 10 open reading frame 18	NM_017782	218331_s_at	10.1 ± 0.2	10.2 ± 0.2	10.6 ± 0.2	<1X10-16
SPRY4	sprouty homolog 4 (Drosophila)	NM_001127496	221489_s_at	8 ± 0.3	8.3 ± 0.3	7.1 ± 0.4	<1X10-16
TUBB2C	tubulin, beta 2C	NM_006088	208977_x_at	11.1 ± 0.2	11.3 ± 0.2	11.8 ± 0.2	<1X10-16
GLUL	glutamate-ammonia ligase (glutamine synthetase)	NM_001033044	215001_s_at	11.9 ± 0.2	11.9 ± 0.2	11.3 ± 0.2	<1X10-16
PPP6C	protein phosphatase 6, catalytic subunit	NM_001123355	206174_s_at	9.9 ± 0.1	9.9 ± 0.1	9.6 ± 0.1	<1X10-16
VWA5A	von Willebrand factor A domain containing 5A	NM_001130142	210102_at	8.3 ± 0.3	8.4 ± 0.3	7.4 ± 0.3	<1X10-16
C7orf49	chromosome 7 open reading frame 49	NM_024033	220949_s_at	8.5 ± 0.2	8.6 ± 0.2	9.1 ± 0.1	<1X10-16
GCSH	glycine cleavage system protein H (aminomethyl carrier)	NM_004483	213129_s_at	10.9 ± 0.2	11 ± 0.1	11.4 ± 0.1	<1X10-16
CDC2L6	cell division cycle 2-like 6 (CDK8-like)	NM_015076	212897_at	9.3 ± 0.3	8.9 ± 0.2	8.2 ± 0.4	<1X10-16
COX4NB	COX4 neighbor	NM_006067	218057_x_at	9.7 ± 0.2	9.7 ± 0.2	10.2 ± 0.1	<1X10-16
SNRPD1	small nuclear ribonucleoprotein D1 polypeptide 16kDa	NM_006938	202691_at	8.1 ± 0.3	8.1 ± 0.2	8.9 ± 0.3	<1X10-16
NBR1	similar to neighbor of BRCA1 gene 1	NM_005899	201383_s_at	8.2 ± 0.1	7.9 ± 0.2	7.5 ± 0.2	<1X10-16
VBP1	von Hippel-Lindau binding protein 1	NM_003372	201472_at	11.2 ± 0.1	11.3 ± 0.1	11.5 ± 0.1	<1X10-16
TCF4	transcription factor 4	NM_001083962	212385_at	11.5 ± 0.3	11.2 ± 0.2	10.5 ± 0.3	<1X10-16
KPNA1	karyopherin alpha 1 (importin alpha 5)	NM_002264	202056_at	8.7 ± 0.2	8.8 ± 0.2	9.4 ± 0.2	<1X10-16
RNF103	ring finger protein 103	NM_005667	202636_at	9.9 ± 0.1	9.8 ± 0.2	9.4 ± 0.2	<1X10-16
DKC1	dyskeratosis congenita 1, dyskerin	NM_001363	201479_at	10.1 ± 0.3	10.1 ± 0.2	10.8 ± 0.2	<1X10-16
SERINC3	serine incorporator 3	NM_006811	221472_at	10.9 ± 0.1	10.9 ± 0.1	10.5 ± 0.1	<1X10-16
ITCH	itchy E3 ubiquitin protein ligase homolog (mouse)	NM_031483	209744_x_at	8.8 ± 0.2	8.3 ± 0.1	8.3 ± 0.2	<1X10-16
WSB1	WD repeat and SOCS box-containing 1	NM_015626	210561_s_at	10.7 ± 0.2	10.6 ± 0.2	10.2 ± 0.2	<1X10-16
ATP6V0D1	ATPase, H+ transporting, lysosomal 38kDa, V0 subunit d1	NM_004691	212041_at	10.2 ± 0.1	10.2 ± 0.2	10.6 ± 0.1	<1X10-16
SLC25A36	solute carrier family 25, member 36	NM_001104647	201917_s_at	10.4 ± 0.1	10.1 ± 0.2	9.7 ± 0.3	<1X10-16
NUMA1	nuclear mitotic apparatus protein 1	NM_006185	200747_s_at	10.3 ± 0.2	10.3 ± 0.2	9.6 ± 0.2	<1X10-16
CALU	calumenin	NM_001130674	214845_s_at	10.6 ± 0.2	10 ± 0.2	10.4 ± 0.2	<1X10-16
KLF10	Kruppel-like factor 10	NM_001032282	202393_s_at	10.5 ± 0.5	11.4 ± 0.3	10 ± 0.5	<1X10-16
PTGS2	prostaglandin-endoperoxide synthase 2 (prostaglandin G	NM_000963	204748_at	7.7 ± 0.8	9 ± 0.7	6.5 ± 0.7	<1X10-16
KPNA3	karyopherin alpha 3 (importin alpha 4)	NM_002267	221502_at	10.4 ± 0.2	10.5 ± 0.2	10.9 ± 0.1	<1X10-16
KPNB1	karyopherin (importin) beta 1	NM_002265	213507_s_at	12.7 ± 0.1	12.7 ± 0.1	12.9 ± 0.1	<1X10-16
RNF13	ring finger protein 13	NM_007282	201779_s_at	10.8 ± 0.2	10.8 ± 0.1	10.3 ± 0.2	<1X10-16
AFTPH	aftiphilin	NM_001002243	217939_s_at	9.1 ± 0.1	9.1 ± 0.1	8.8 ± 0.1	<1X10-16
G3BP1	GTPase activating protein (SH3 domain) binding protein 1	NM_005754	201503_at	11.2 ± 0.2	11.3 ± 0.2	11.8 ± 0.2	<1X10-16
MTERFD1	MTERF domain containing 1	NM_015942	219363_s_at	9.3 ± 0.1	9.3 ± 0.2	9.7 ± 0.2	<1X10-16
PTP4A2	protein tyrosine phosphatase type IVA, member 2	NM_080391	208617_s_at	12 ± 0.1	12.1 ± 0.1	12.3 ± 0.1	<1X10-16
CCT5	chaperonin containing TCP1, subunit 5 (epsilon)	NM_012073	208696_at	10.8 ± 0.2	10.8 ± 0.2	11.4 ± 0.2	<1X10-16
MORC4	MORC family CW-type zinc finger 4	NM_001085354	219038_at	9.5 ± 0.1	9.5 ± 0.1	9.9 ± 0.1	<1X10-16
FKBP14	FK506 binding protein 14, 22 kDa	NM_017946	219390_at	10.1 ± 0.2	9.9 ± 0.2	10.5 ± 0.2	<1X10-16
GORASP2	golgi reassembly stacking protein 2, 55kDa	NM_015530	208842_s_at	10.4 ± 0.1	10.3 ± 0.1	10.7 ± 0.1	<1X10-16
PIK3CD	phosphoinositide-3-kinase, catalytic, delta polypeptide	NM_005026	203879_at	8.8 ± 0.3	9 ± 0.3	7.8 ± 0.5	<1X10-16
IRS2	insulin receptor substrate 2	NM_003749	209185_s_at	11.4 ± 0.2	11.5 ± 0.2	10.8 ± 0.3	<1X10-16
GBE1	glucan (1,4-alpha-), branching enzyme 1	NM_000158	203282_at	12.3 ± 0.1	12.3 ± 0.2	11.9 ± 0.2	<1X10-16
HSPA4	heat shock 70kDa protein 4	NM_002154	211015_s_at	9.4 ± 0.1	9.4 ± 0.2	9.9 ± 0.1	<1X10-16
NOL5A	nucleolar protein 5A (56kDa with KKE	NM_006392	200875_s_at	10.3 ± 0.2	10.4 ± 0.2	11 ± 0.2	<1X10-16
C5orf4	chromosome 5 open reading frame 4	NM_016348	48031_r_at	8.2 ± 0.5	8.1 ± 0.5	6.7 ± 0.5	<1X10-16
---	---	---	213158_at	9.4 ± 0.3	9.5 ± 0.4	8.4 ± 0.3	<1X10-16
PSMD14	proteasome (prosome, macropain) 26S subunit, non-ATPase, 14	NM_005805	212296_at	10.8 ± 0.3	10.8 ± 0.2	11.4 ± 0.1	<1X10-16
RRAS2	related RAS viral (r-ras) oncogene homolog 2	NM_001102669	212589_at	11.9 ± 0.2	11.9 ± 0.2	11.4 ± 0.2	<1X10-16
TUBG1	tubulin, gamma 1	NM_001070	201714_at	8.3 ± 0.3	8.3 ± 0.3	9.1 ± 0.2	<1X10-16
ATP2C1	ATPase, Ca++ transporting, type 2C, member 1	NM_001001485	211137_s_at	8.6 ± 0.2	8.6 ± 0.2	9.1 ± 0.1	<1X10-16
FAM171A1	family with sequence similarity 171, member A1	NM_001010924	212771_at	9.5 ± 0.1	9.5 ± 0.1	9.9 ± 0.1	<1X10-16
SRRM1	serine	NM_005839	201225_s_at	11.1 ± 0.1	11.2 ± 0.1	11.4 ± 0.1	<1X10-16
BNIP3L	BCL2	NM_004331	221479_s_at	12.2 ± 0.1	12 ± 0.2	11.7 ± 0.2	<1X10-16
RIOK3	RIO kinase 3 (yeast)	NM_003831	202129_s_at	8.3 ± 0.2	7.7 ± 0.2	7.4 ± 0.3	<1X10-16
MRPL3	mitochondrial ribosomal protein L3	NM_007208	208787_at	11.8 ± 0.2	11.8 ± 0.1	12.2 ± 0.1	<1X10-16
RIOK3	RIO kinase 3 (yeast)	NM_003831	202130_at	11 ± 0.1	11.1 ± 0.1	10.7 ± 0.2	<1X10-16
TIMM17A	translocase of inner mitochondrial membrane 17 homolog A (yeast)	NM_006335	215171_s_at	11.1 ± 0.2	11.3 ± 0.2	11.7 ± 0.2	<1X10-16
PIAS3	protein inhibitor of activated STAT, 3	NM_006099	203035_s_at	8.7 ± 0.1	8.8 ± 0.2	9.2 ± 0.2	<1X10-16
MED13L	mediator complex subunit 13-like	NM_015335	212208_at	10.3 ± 0.2	10 ± 0.2	9.6 ± 0.2	<1X10-16
MAN1A2	mannosidase, alpha, class 1A, member 2	NM_006699	217922_at	10.3 ± 0.2	10.3 ± 0.1	10.7 ± 0.2	<1X10-16
RAP2A	RAP2A, member of RAS oncogene family	NM_021033	221830_at	9.3 ± 0.1	8.8 ± 0.2	8.6 ± 0.3	<1X10-16
CYR61	cysteine-rich, angiogenic inducer, 61	NM_001554	201289_at	12.9 ± 0.2	13.5 ± 0.2	12.5 ± 0.4	<1X10-16
NEK1	NIMA (never in mitosis gene a)-related kinase 1	NM_012224	213328_at	9.2 ± 0.3	9 ± 0.3	8.2 ± 0.4	<1X10-16
MACF1	microtubule-actin crosslinking factor 1	NM_012090	207358_x_at	10 ± 0.2	10.1 ± 0.1	9.5 ± 0.2	<1X10-16
CIR	CBF1 interacting corepressor	NM_004882	209571_at	8.8 ± 0.3	8.6 ± 0.2	8 ± 0.3	<1X10-16
PSMC5	proteasome (prosome, macropain) 26S subunit, ATPase, 5	NM_002805	209503_s_at	10.8 ± 0.1	10.8 ± 0.1	11.1 ± 0.1	<1X10-16
TNIP1	TNFAIP3 interacting protein 1	NM_006058	207196_s_at	10.2 ± 0.2	10.2 ± 0.2	9.7 ± 0.2	<1X10-16
CYB5B	cytochrome b5 type B (outer mitochondrial membrane)	NM_030579	201633_s_at	8.8 ± 0.2	8.6 ± 0.2	9.2 ± 0.2	<1X10-16
NUDC	nuclear distribution gene C homolog (A. nidulans)	NM_006600	210574_s_at	10.1 ± 0.1	10.1 ± 0.1	10.5 ± 0.1	<1X10-16
CCNG2	cyclin G2	NM_004354	211559_s_at	7.9 ± 0.2	7.2 ± 0.3	6.9 ± 0.4	<1X10-16
PHF21A	PHD finger protein 21A	NM_001101802	203278_s_at	10 ± 0.2	10.1 ± 0.2	9.4 ± 0.3	<1X10-16
ARMC8	armadillo repeat containing 8	NM_014154	219094_at	5.4 ± 0.4	5.7 ± 0.4	6.5 ± 0.3	<1X10-16
NFYA	nuclear transcription factor Y, alpha	NM_002505	204108_at	7.7 ± 0.2	8 ± 0.2	8.4 ± 0.2	<1X10-16
FAM8A1	family with sequence similarity 8, member A1	NM_016255	203420_at	10.9 ± 0.2	11 ± 0.2	10.5 ± 0.2	<1X10-16
CYR61	cysteine-rich, angiogenic inducer, 61	NM_001554	210764_s_at	12.1 ± 0.3	12.8 ± 0.3	11.5 ± 0.5	<1X10-16
DEGS1	degenerative spermatocyte homolog 1, lipid desaturase (Drosophila)	NM_003676	209250_at	11.5 ± 0.2	11.6 ± 0.2	12 ± 0.2	<1X10-16
NFATC1	nuclear factor of activated T-cells, cytoplasmic, calcineurin-dependent 1	NM_006162	211105_s_at	8.3 ± 0.2	8.2 ± 0.2	7.7 ± 0.2	<1X10-16
UGCG	UDP-glucose ceramide glucosyltransferase	NM_003358	221765_at	10.5 ± 0.3	10.7 ± 0.3	9.5 ± 0.4	<1X10-16
AKAP13	A kinase (PRKA) anchor protein 13	NM_006738	222024_s_at	8.9 ± 0.2	8.8 ± 0.2	8.2 ± 0.3	<1X10-16
MAP2K5	mitogen-activated protein kinase kinase 5	NM_002757	211370_s_at	8.7 ± 0.3	8.6 ± 0.2	7.9 ± 0.3	<1X10-16
UBR5	ubiquitin protein ligase E3 component n-recognin 5	NM_015902	208884_s_at	9.7 ± 0.1	9.6 ± 0.1	9.3 ± 0.1	<1X10-16
SAR1A	SAR1 gene homolog A (S. cerevisiae)	NM_020150	201542_at	12.1 ± 0.1	12.1 ± 0.1	12.5 ± 0.1	<1X10-16
RAN	RAN, member RAS oncogene family	NM_006325	200749_at	10.6 ± 0.3	10.7 ± 0.2	11.3 ± 0.2	<1X10-16
ATP5G1	ATP synthase, H+ transporting, mitochondrial F0 complex, subunit C1 (subunit 9)	NM_001002027	208972_s_at	9.1 ± 0.2	9.2 ± 0.2	9.6 ± 0.2	<1X10-16
DHDDS	dehydrodolichyl diphosphate synthase	NM_024887	218547_at	7.9 ± 0.2	7.9 ± 0.2	8.4 ± 0.2	<1X10-16
SEC23A	Sec23 homolog A (S. cerevisiae)	NM_006364	204344_s_at	8.3 ± 0.2	8 ± 0.2	8.7 ± 0.2	<1X10-16
DYNLL1	dynein, light chain, LC8-type 1	NM_001037494	200703_at	13.1 ± 0.1	13.2 ± 0.1	13.5 ± 0.1	<1X10-16
ALDH18A1	aldehyde dehydrogenase 18 family, member A1	NM_001017423	217791_s_at	9.1 ± 0.2	8.9 ± 0.3	9.6 ± 0.2	<1X10-16
SLC35B1	solute carrier family 35, member B1	NM_005827	202433_at	8.8 ± 0.2	8.8 ± 0.2	9.3 ± 0.2	<1X10-16
CLK1	CDC-like kinase 1	NM_004071	214683_s_at	8.5 ± 0.2	7.7 ± 0.3	8 ± 0.3	<1X10-16
ALG5	asparagine-linked glycosylation 5 homolog (S. cerevisiae, dolichyl-phosphate beta-glucosyltransferase)	NM_013338	218203_at	10.8 ± 0.1	10.8 ± 0.1	11.1 ± 0.1	<1X10-16
PRPF4	PRP4 pre-mRNA processing factor 4 homolog (yeast)	NM_004697	209161_at	8.8 ± 0.2	8.8 ± 0.2	9.4 ± 0.2	<1X10-16
TTBK2	tau tubulin kinase 2	NM_173500	213922_at	7.4 ± 0.3	7.7 ± 0.3	6.7 ± 0.4	<1X10-16
RNASEH1	ribonuclease H1	NM_002936	218497_s_at	9.2 ± 0.2	9.2 ± 0.2	9.7 ± 0.2	<1X10-16
PJA2	praja 2, RING-H2 motif containing	NM_014819	201133_s_at	10.6 ± 0.1	10.5 ± 0.1	10.2 ± 0.2	<1X10-16
FH	fumarate hydratase	NM_000143	214170_x_at	10.7 ± 0.1	10.6 ± 0.1	10.9 ± 0.1	<1X10-16
KLF9	Kruppel-like factor 9	NM_001206	203542_s_at	9 ± 0.4	8.4 ± 0.4	7.6 ± 0.5	<1X10-16
KCMF1	potassium channel modulatory factor 1	NM_020122	217938_s_at	11.7 ± 0.1	11.7 ± 0.1	11.4 ± 0.1	<1X10-16
SFPQ	splicing factor proline	NM_005066	201586_s_at	11.5 ± 0.2	11.6 ± 0.2	12.1 ± 0.1	<1X10-16
PRKAR2A	Protein kinase, cAMP-dependent, regulatory, type II, alpha	NM_004157	213052_at	9.4 ± 0.2	9.4 ± 0.2	9.8 ± 0.1	<1X10-16
TMED2	transmembrane emp24 domain trafficking protein 2	NM_006815	204427_s_at	9.6 ± 0.2	9.2 ± 0.2	10 ± 0.4	<1X10-16
LIAS	lipoic acid synthetase	NM_006859	214045_at	8.4 ± 0.2	8.1 ± 0.2	7.7 ± 0.2	<1X10-16
GORASP2	golgi reassembly stacking protein 2, 55kDa	NM_015530	207812_s_at	11.1 ± 0.1	11.2 ± 0.1	11.4 ± 0.1	<1X10-16
SFRS3	splicing factor, arginine	NM_003017	202899_s_at	10.6 ± 0.3	10.6 ± 0.3	11.3 ± 0.2	<1X10-16
JARID1B	jumonji, AT rich interactive domain 1B	NM_006618	201548_s_at	9.9 ± 0.2	9.7 ± 0.1	9.3 ± 0.2	<1X10-16
CLINT1	clathrin interactor 1	NM_014666	201769_at	10.3 ± 0.1	10.3 ± 0.1	10.6 ± 0.1	<1X10-16
SFRS7	splicing factor, arginine	NM_001031684	201129_at	9.1 ± 0.3	9.3 ± 0.2	9.9 ± 0.3	<1X10-16
FLJ10357	hypothetical protein FLJ10357	NM_018071	58780_s_at	10.3 ± 0.1	10.4 ± 0.2	10.8 ± 0.2	<1X10-16
CRY1	cryptochrome 1 (photolyase-like)	NM_004075	209674_at	8.4 ± 0.4	8.6 ± 0.4	9.5 ± 0.2	<1X10-16
MAP4K3	mitogen-activated protein kinase kinase kinase kinase 3	NM_003618	218311_at	9.6 ± 0.2	9.6 ± 0.1	9.1 ± 0.2	<1X10-16
WSB1	WD repeat and SOCS box-containing 1	NM_015626	201296_s_at	10.9 ± 0.1	11.1 ± 0.1	10.6 ± 0.2	<1X10-16
DONSON	downstream neighbor of SON	NM_017613	221677_s_at	8.4 ± 0.2	8.5 ± 0.2	9 ± 0.2	<1X10-16
BIRC2	baculoviral IAP repeat-containing 2	NM_001166	202076_at	11.1 ± 0.1	11.3 ± 0.1	10.9 ± 0.1	<1X10-16
PFDN4	prefoldin subunit 4	NM_002623	205361_s_at	11.6 ± 0.2	11.7 ± 0.1	11.2 ± 0.2	<1X10-16
NIPBL	Nipped-B homolog (Drosophila)	NM_015384	212483_at	8.9 ± 0.1	9 ± 0.2	8.5 ± 0.2	<1X10-16
WRB	tryptophan rich basic protein	NM_004627	202749_at	10.9 ± 0.1	10.9 ± 0.1	10.5 ± 0.1	<1X10-16
FLJ11506	hypothetical protein FLJ11506	NM_024666	202852_s_at	9.1 ± 0.1	9.1 ± 0.1	9.5 ± 0.2	<1X10-16
RBL2	retinoblastoma-like 2 (p130)	NM_005611	212332_at	8.2 ± 0.3	7.6 ± 0.3	6.8 ± 0.6	<1X10-16
WDR48	WD repeat domain 48	NM_020839	221735_at	9.4 ± 0.3	9.1 ± 0.3	8.6 ± 0.3	<1X10-16
RSF1	remodeling and spacing factor 1	NM_016578	218166_s_at	8.7 ± 0.2	8.7 ± 0.2	8.1 ± 0.2	<1X10-16
EIF2S1	eukaryotic translation initiation factor 2, subunit 1 alpha, 35kDa	NM_004094	201142_at	10.2 ± 0.2	10.3 ± 0.1	10.7 ± 0.2	<1X10-16
WDR77	WD repeat domain 77	NM_024102	201420_s_at	7.9 ± 0.3	7.8 ± 0.2	8.6 ± 0.2	<1X10-16
LL22NC03-75B3.6	KIAA1644 protein	NM_001099294	52837_at	6.8 ± 0.4	6.8 ± 0.5	8 ± 0.4	<1X10-16
YRDC	yrdC domain containing (E. coli)	NM_024640	218647_s_at	7.6 ± 0.3	8.6 ± 0.3	7.7 ± 0.4	<1X10-16
NOL11	nucleolar protein 11	NM_015462	221970_s_at	9.5 ± 0.1	9.6 ± 0.1	9.9 ± 0.1	<1X10-16
ELF1	E74-like factor 1 (ets domain transcription factor)	NM_172373	212420_at	9.9 ± 0.2	9.4 ± 0.3	8.8 ± 0.5	<1X10-16
SMC3	structural maintenance of chromosomes 3	NM_005445	209257_s_at	10.4 ± 0.2	10 ± 0.2	9.5 ± 0.4	<1X10-16
THRA	thyroid hormone receptor, alpha (erythroblastic leukemia viral (v-erb-a) oncogene homolog, avian)	NM_003250	1316_at	8.2 ± 0.4	8.2 ± 0.3	7.3 ± 0.3	<1X10-16
AZIN1	antizyme inhibitor 1	NM_015878	212461_at	10.7 ± 0.1	10.7 ± 0.1	11.1 ± 0.2	<1X10-16
KIAA0020	KIAA0020	NM_014878	203712_at	9.1 ± 0.3	9.1 ± 0.2	9.7 ± 0.2	<1X10-16
SFRS11	splicing factor, arginine	NM_004768	213742_at	8 ± 0.3	7.4 ± 0.3	7 ± 0.3	<1X10-16
ANKRA2	ankyrin repeat, family A (RFXANK-like), 2	NM_023039	218769_s_at	9.4 ± 0.2	9.5 ± 0.2	8.9 ± 0.2	<1X10-16
IGF1R	insulin-like growth factor 1 receptor	NM_000875	203628_at	9.9 ± 0.4	9.6 ± 0.4	8.6 ± 0.5	<1X10-16
SEC23B	Sec23 homolog B (S. cerevisiae)	NM_006363	201583_s_at	8.1 ± 0.3	8.2 ± 0.2	8.9 ± 0.3	<1X10-16
ACLY	ATP citrate lyase	NM_001096	201128_s_at	11.4 ± 0.3	11.4 ± 0.3	12.2 ± 0.3	<1X10-16
MCL1	myeloid cell leukemia sequence 1 (BCL2-related)	NM_021960	200797_s_at	11.7 ± 0.2	12 ± 0.2	11.3 ± 0.3	<1X10-16
CDC5L	CDC5 cell division cycle 5-like (S. pombe)	NM_001253	209056_s_at	10.3 ± 0.1	10.3 ± 0.1	10 ± 0.1	<1X10-16
GOSR2	golgi SNAP receptor complex member 2	NM_001012511	213180_s_at	7.3 ± 0.2	7.3 ± 0.2	7.8 ± 0.1	<1X10-16
ABCF2	ATP-binding cassette, sub-family F (GCN20), member 2	NM_005692	207622_s_at	8 ± 0.2	7.8 ± 0.2	8.5 ± 0.2	<1X10-16
ZCCHC6	zinc finger, CCHC domain containing 6	NM_024617	220933_s_at	9 ± 0.1	9.1 ± 0.1	8.7 ± 0.1	<1X10-16
PSMD6	proteasome (prosome, macropain) 26S subunit, non-ATPase, 6	NM_014814	202753_at	11.2 ± 0.1	11.3 ± 0.1	11.4 ± 0.1	<1X10-16
C17orf91	chromosome 17 open reading frame 91	NM_001001870	214696_at	11 ± 0.3	11.7 ± 0.2	11.8 ± 0.3	<1X10-16
SET	SET nuclear oncogene	NM_001122821	200631_s_at	12.6 ± 0.1	12.5 ± 0.1	12.8 ± 0.1	<1X10-16
SET	SET nuclear oncogene	NM_001122821	40189_at	12.2 ± 0.1	12.2 ± 0.1	12.4 ± 0.1	<1X10-16
CEP57	centrosomal protein 57kDa	NM_014679	209862_s_at	8.8 ± 0.2	8.6 ± 0.2	8.2 ± 0.2	<1X10-16
NUAK2	chromosome 11 open reading frame 17	NM_020642	220987_s_at	8.5 ± 0.3	9.2 ± 0.2	8.2 ± 0.4	<1X10-16
MGEA5	meningioma expressed antigen 5 (hyaluronidase)	NM_012215	200899_s_at	9.8 ± 0.1	9.8 ± 0.1	9.4 ± 0.2	<1X10-16
BCLAF1	BCL2-associated transcription factor 1	NM_001077440	214499_s_at	9.5 ± 0.2	9.2 ± 0.2	8.6 ± 0.3	<1X10-16
THOC2	THO complex 2	NM_001081550	212994_at	9.9 ± 0.2	9.7 ± 0.2	9.3 ± 0.3	<1X10-16
PPP1R8	protein phosphatase 1, regulatory (inhibitor) subunit 8	NM_002713	207830_s_at	9.8 ± 0.1	9.8 ± 0.1	10.1 ± 0.1	<1X10-16
NSDHL	NAD(P) dependent steroid dehydrogenase-like	NM_001129765	209279_s_at	8 ± 0.3	7.9 ± 0.3	8.8 ± 0.3	<1X10-16
NKTR	natural killer-tumor recognition sequence	NM_005385	215338_s_at	9.6 ± 0.2	9.3 ± 0.3	8.6 ± 0.4	<1X10-16
ACTB	actin, beta	NM_001101	X00351_5_at	12.6 ± 0.3	12 ± 0.3	12.9 ± 0.4	<1X10-16
OPTN	optineurin	NM_001008211	202074_s_at	11.4 ± 0.1	11.4 ± 0.1	11 ± 0.1	<1X10-16
PUS7	pseudouridylate synthase 7 homolog (S. cerevisiae)	NM_019042	218984_at	9 ± 0.5	9 ± 0.4	10 ± 0.3	<1X10-16
MRPS12	mitochondrial ribosomal protein S12	NM_021107	204331_s_at	9.8 ± 0.1	9.8 ± 0.1	10.2 ± 0.1	<1X10-16
PPM2C	protein phosphatase 2C, magnesium-dependent, catalytic subunit	NM_018444	218273_s_at	8.3 ± 0.2	8.2 ± 0.2	7.6 ± 0.3	<1X10-16
SERTAD2	SERTA domain containing 2	NM_014755	202657_s_at	9.7 ± 0.1	9.9 ± 0.1	9.5 ± 0.2	<1X10-16
SSR1	signal sequence receptor, alpha	NM_003144	201894_s_at	10.6 ± 0.2	10.6 ± 0.2	11.1 ± 0.2	<1X10-16
FOXO3	forkhead box O3	NM_001455	204131_s_at	10.3 ± 0.1	10.2 ± 0.1	9.9 ± 0.2	<1X10-16
NOLC1	nucleolar and coiled-body phosphoprotein 1	NM_004741	211951_at	9.6 ± 0.3	9.7 ± 0.3	10.3 ± 0.2	<1X10-16
USP14	ubiquitin specific peptidase 14 (tRNA-guanine transglycosylase)	NM_001037334	201672_s_at	10.9 ± 0.1	10.9 ± 0.1	11.2 ± 0.1	<1X10-16
TUBA1C	tubulin, alpha 1c	NM_032704	209251_x_at	13.2 ± 0.1	13.2 ± 0.1	13.6 ± 0.1	<1X10-16
HOMER3	homer homolog 3 (Drosophila)	NM_004838	215489_x_at	8.1 ± 0.2	7.7 ± 0.2	8.4 ± 0.2	<1X10-16
LRRC59	leucine rich repeat containing 59	NM_018509	222231_s_at	11 ± 0.3	11 ± 0.3	11.8 ± 0.2	<1X10-16
BSDC1	BSD domain containing 1	NM_018045	222200_s_at	8.6 ± 0.2	8.6 ± 0.2	8.1 ± 0.2	<1X10-16
ZNF24	zinc finger protein 24	NM_006965	203247_s_at	9.1 ± 0.2	9.3 ± 0.2	8.7 ± 0.2	<1X10-16
SERP1	stress-associated endoplasmic reticulum protein 1	NM_014445	200969_at	9.9 ± 0.2	10.2 ± 0.2	10.6 ± 0.2	<1X10-16
ANAPC5	anaphase promoting complex subunit 5	NM_016237	200098_s_at	11 ± 0.1	11.1 ± 0.1	11.3 ± 0.1	<1X10-16
DNAJA1	DnaJ (Hsp40) homolog, subfamily A, member 1	NM_001539	200881_s_at	11.3 ± 0.2	11.3 ± 0.1	11.7 ± 0.2	<1X10-16
FXR1	fragile X mental retardation, autosomal homolog 1	NM_001013438	201635_s_at	11.1 ± 0.3	10.6 ± 0.3	10.1 ± 0.4	<1X10-16
SEPHS2	selenophosphate synthetase 2	NM_012248	200961_at	10.1 ± 0.2	10.2 ± 0.1	10.5 ± 0.2	<1X10-16
TNFRSF10B	tumor necrosis factor receptor superfamily, member 10b	NM_003842	209295_at	10.1 ± 0.1	10.2 ± 0.1	9.8 ± 0.1	<1X10-16
ABI1	abl-interactor 1	NM_001012750	209027_s_at	10 ± 0.1	10 ± 0.1	9.7 ± 0.1	<1X10-16
HSPA8	heat shock 70kDa protein 8	NM_006597	208687_x_at	12.9 ± 0.2	12.9 ± 0.2	13.4 ± 0.2	<1X10-16
XRCC5	X-ray repair complementing defective repair in Chinese hamster cells 5 (double-strand-break rejoining)	NM_021141	208642_s_at	11.5 ± 0.1	11.5 ± 0.1	11.7 ± 0.1	<1X10-16
FLAD1	FAD1 flavin adenine dinucleotide synthetase homolog (S. cerevisiae)	NM_025207	205661_s_at	7.2 ± 0.2	7.2 ± 0.2	7.7 ± 0.2	<1X10-16
C14orf169	chromosome 14 open reading frame 169	NM_024644	219526_at	8.5 ± 0.2	8.8 ± 0.2	9.1 ± 0.2	<1X10-16
DNPEP	aspartyl aminopeptidase	NM_012100	38703_at	9.5 ± 0.1	9.5 ± 0.1	9.8 ± 0.1	<1X10-16
LARS2	leucyl-tRNA synthetase 2, mitochondrial	NM_015340	34764_at	8.1 ± 0.2	8.2 ± 0.2	8.6 ± 0.2	<1X10-16
ZNF207	zinc finger protein 207	NM_001032293	200829_x_at	11.2 ± 0.1	11.3 ± 0.1	11.6 ± 0.1	<1X10-16
---	---	---	214801_at	9 ± 0.2	9.4 ± 0.2	9.7 ± 0.2	<1X10-16
STK17A	serine	NM_004760	202693_s_at	10.7 ± 0.2	10.8 ± 0.3	10 ± 0.3	<1X10-16
CIAPIN1	cytokine induced apoptosis inhibitor 1	NM_020313	208424_s_at	8.4 ± 0.2	8.6 ± 0.2	8.9 ± 0.1	<1X10-16
STIP1	stress-induced-phosphoprotein 1	NM_006819	213330_s_at	8.9 ± 0.3	8.8 ± 0.3	9.6 ± 0.2	<1X10-16
ADAT1	adenosine deaminase, tRNA-specific 1	NM_012091	219384_s_at	7.7 ± 0.3	7.7 ± 0.3	8.4 ± 0.2	<1X10-16
C14orf138	chromosome 14 open reading frame 138	NM_001040662	218940_at	7.3 ± 0.3	7.8 ± 0.2	8.1 ± 0.3	<1X10-16
UCHL3	ubiquitin carboxyl-terminal esterase L3 (ubiquitin thiolesterase)	NM_006002	204616_at	9.8 ± 0.2	9.8 ± 0.2	10.2 ± 0.2	<1X10-16
SPRY2	sprouty homolog 2 (Drosophila)	NM_005842	204011_at	9.6 ± 0.2	9.9 ± 0.3	9.1 ± 0.2	<1X10-16
TTPAL	tocopherol (alpha) transfer protein-like	NM_001039199	219633_at	7.6 ± 0.3	7.4 ± 0.2	8.1 ± 0.2	<1X10-16
UBXN7	UBX domain protein 7	NM_015562	217100_s_at	10.1 ± 0.2	9.9 ± 0.3	9.3 ± 0.2	<1X10-16
SLC43A1	solute carrier family 43, member 1	NM_003627	204394_at	7.9 ± 0.2	7.9 ± 0.3	7.2 ± 0.3	<1X10-16
ARID5B	AT rich interactive domain 5B (MRF1-like)	NM_032199	212614_at	12.7 ± 0.1	12.6 ± 0.1	12.3 ± 0.1	<1X10-16
ANAPC5	anaphase promoting complex subunit 5	NM_016237	211036_x_at	10.7 ± 0.1	10.8 ± 0.1	11 ± 0.1	<1X10-16
SPCS1	signal peptidase complex subunit 1 homolog (S. cerevisiae)	NM_014041	217927_at	12.7 ± 0.1	12.7 ± 0.1	12.8 ± 0.1	<1X10-16
ACACA	acetyl-Coenzyme A carboxylase alpha	NM_198834	212186_at	9.3 ± 0.2	9.2 ± 0.2	9.8 ± 0.2	<1X10-16
HNRNPD	heterogeneous nuclear ribonucleoprotein D (AU-rich element RNA binding protein 1, 37kDa)	NM_001003810	221481_x_at	11.2 ± 0.2	11.2 ± 0.2	11.6 ± 0.1	<1X10-16
KPNA2	karyopherin alpha 2 (RAG cohort 1, importin alpha 1)	NM_002266	211762_s_at	10.8 ± 0.2	10.9 ± 0.2	11.3 ± 0.1	<1X10-16
RYBP	RING1 and YY1 binding protein	NM_012234	201846_s_at	10 ± 0.2	9.9 ± 0.2	9.5 ± 0.2	<1X10-16
EMG1	EMG1 nucleolar protein homolog (S. cerevisiae)	NM_006331	209233_at	9.1 ± 0.3	9.2 ± 0.3	9.9 ± 0.2	<1X10-16
SMARCA4	SWI	NM_001128844	208794_s_at	10 ± 0.2	10 ± 0.2	10.4 ± 0.1	<1X10-16
ARHGEF7	Rho guanine nucleotide exchange factor (GEF) 7	NM_001113511	202548_s_at	10.1 ± 0.2	10.1 ± 0.1	9.7 ± 0.1	<1X10-16
PTEN	phosphatase and tensin homolog	NM_000314	211711_s_at	10.5 ± 0.2	10.6 ± 0.2	10 ± 0.2	<1X10-16
ISCA1	iron-sulfur cluster assembly 1 homolog (S. cerevisiae)	NM_030940	209273_s_at	9.1 ± 0.2	9.2 ± 0.1	8.7 ± 0.2	<1X10-16
SERTAD2	SERTA domain containing 2	NM_014755	202656_s_at	9.5 ± 0.1	9.8 ± 0.2	9.3 ± 0.2	<1X10-16
MED12	mediator complex subunit 12	NM_005120	216071_x_at	8.3 ± 0.2	8.3 ± 0.2	7.7 ± 0.2	<1X10-16
C11orf48	chromosome 11 open reading frame 48	NM_024099	221637_s_at	8.9 ± 0.2	9 ± 0.2	9.6 ± 0.3	<1X10-16
EXOSC2	exosome component 2	NM_014285	209527_at	7.6 ± 0.3	7.6 ± 0.2	8.1 ± 0.2	<1X10-16
C4orf27	chromosome 4 open reading frame 27	NM_017867	218646_at	10 ± 0.1	10.1 ± 0.1	10.4 ± 0.1	<1X10-16
ACSL3	acyl-CoA synthetase long-chain family member 3	NM_004457	201662_s_at	10.1 ± 0.3	10 ± 0.3	10.8 ± 0.2	<1X10-16
ASXL1	additional sex combs like 1 (Drosophila)	NM_015338	212234_at	8.5 ± 0.1	8.6 ± 0.2	8.1 ± 0.2	<1X10-16
TUBB6	tubulin, beta 6	NM_032525	209191_at	12.1 ± 0.3	12.2 ± 0.2	12.8 ± 0.2	<1X10-16
CCNL1	cyclin L1	NM_020307	220046_s_at	9.2 ± 0.2	9.7 ± 0.3	9.1 ± 0.2	<1X10-16
CNDP2	CNDP dipeptidase 2 (metallopeptidase M20 family)	NM_018235	217752_s_at	8.8 ± 0.2	8.9 ± 0.2	9.3 ± 0.2	<1X10-16
RRBP1	ribosome binding protein 1 homolog 180kDa (dog)	NM_004587	201205_at	8.9 ± 0.4	7.9 ± 0.3	8.2 ± 0.4	<1X10-16
GCSH	glycine cleavage system protein H (aminomethyl carrier)	NM_004483	213133_s_at	10 ± 0.2	10 ± 0.2	10.4 ± 0.1	<1X10-16
CUL4B	cullin 4B	NM_001079872	202214_s_at	10.6 ± 0.2	10.6 ± 0.2	10.2 ± 0.2	<1X10-16
MACF1	microtubule-actin crosslinking factor 1	NM_012090	214894_x_at	10.1 ± 0.2	10 ± 0.1	9.6 ± 0.2	<1X10-16
KAT2B	K(lysine) acetyltransferase 2B	NM_003884	203845_at	8.7 ± 0.3	8.8 ± 0.3	7.9 ± 0.3	<1X10-16
TGIF2	TGFB-induced factor homeobox 2	NM_021809	218724_s_at	8.1 ± 0.3	7.6 ± 0.3	7.2 ± 0.4	<1X10-16
ZNF574	zinc finger protein 574	NM_022752	221844_x_at	10.5 ± 0.2	10.8 ± 0.2	11.1 ± 0.2	<1X10-16
C20orf24	chromosome 20 open reading frame 24	NM_018840	217835_x_at	11.5 ± 0.1	11.6 ± 0.1	11.8 ± 0.1	<1X10-16
IDH3A	isocitrate dehydrogenase 3 (NAD+) alpha	NM_005530	202069_s_at	8.9 ± 0.1	8.9 ± 0.1	9.3 ± 0.2	<1X10-16
RERE	arginine-glutamic acid dipeptide (RE) repeats	NM_001042681	200940_s_at	9.7 ± 0.1	9.6 ± 0.2	9.2 ± 0.2	<1X10-16
SCAMP1	secretory carrier membrane protein 1	NM_004866	206668_s_at	8.1 ± 0.2	8 ± 0.2	7.4 ± 0.3	<1X10-16
CYTH2	cytohesin 2	NM_004228	209158_s_at	9.1 ± 0.2	9.1 ± 0.2	8.6 ± 0.2	<1X10-16
CEBPD	CCAAT	NM_005195	213006_at	5.9 ± 0.5	6.6 ± 0.5	5.1 ± 0.5	<1X10-16
PHLPP	PH domain and leucine rich repeat protein phosphatase	NM_194449	212719_at	7.4 ± 0.2	7.4 ± 0.2	6.8 ± 0.3	<1X10-16
CCNG2	cyclin G2	NM_004354	202770_s_at	9.5 ± 0.3	9.2 ± 0.3	8.5 ± 0.4	<1X10-16
PSMD11	proteasome (prosome, macropain) 26S subunit, non-ATPase, 11	NM_002815	208777_s_at	10 ± 0.2	9.9 ± 0.2	10.4 ± 0.2	<1X10-16
PARP2	poly (ADP-ribose) polymerase 2	NM_001042618	215773_x_at	8.4 ± 0.2	8.4 ± 0.2	8.8 ± 0.2	<1X10-16
NCOA3	nuclear receptor coactivator 3	NM_006534	207700_s_at	10.1 ± 0.2	9.9 ± 0.2	9.4 ± 0.2	<1X10-16
USP3	ubiquitin specific peptidase 3	NM_006537	221654_s_at	10 ± 0.1	9.9 ± 0.1	9.6 ± 0.1	<1X10-16
CROP	cisplatin resistance-associated overexpressed protein	NM_006107	208835_s_at	11.7 ± 0.1	11.7 ± 0.1	11.3 ± 0.2	<1X10-16
CLEC2B	C-type lectin domain family 2, member B	NM_005127	209732_at	8.9 ± 0.5	9 ± 0.6	7.4 ± 0.7	<1X10-16
CHIC2	cysteine-rich hydrophobic domain 2	NM_012110	219492_at	10.8 ± 0.2	10.8 ± 0.2	10.2 ± 0.2	<1X10-16
VAMP2	vesicle-associated membrane protein 2 (synaptobrevin 2)	NM_014232	201556_s_at	7.7 ± 0.3	7.8 ± 0.3	6.8 ± 0.5	<1X10-16
CALCOCO1	calcium binding and coiled-coil domain 1	NM_020898	209002_s_at	8.9 ± 0.3	9 ± 0.3	8.2 ± 0.3	<1X10-16
BPTF	bromodomain PHD finger transcription factor	NM_004459	209271_at	9.9 ± 0.1	9.8 ± 0.1	9.5 ± 0.2	<1X10-16
NBN	nibrin	NM_001024688	202907_s_at	9.8 ± 0.2	9.8 ± 0.1	10.2 ± 0.2	<1X10-16
PER1	period homolog 1 (Drosophila)	NM_002616	36829_at	7.6 ± 0.3	7.8 ± 0.2	7.1 ± 0.2	<1X10-16
FAM115A	family with sequence similarity 115, member A	NM_014719	212979_s_at	10.7 ± 0.3	10.4 ± 0.2	9.9 ± 0.3	<1X10-16
CCDC59	coiled-coil domain containing 59	NM_014167	218936_s_at	9.9 ± 0.2	10.1 ± 0.1	9.7 ± 0.1	<1X10-16
TOB1	transducer of ERBB2, 1	NM_005749	202704_at	10 ± 0.2	10.6 ± 0.3	10 ± 0.2	<1X10-16
CNPY2	canopy 2 homolog (zebrafish)	NM_014255	209797_at	8.5 ± 0.2	8.7 ± 0.2	9.1 ± 0.2	<1X10-16
RHOB	ras homolog gene family, member B	NM_004040	212099_at	10.8 ± 0.3	11.6 ± 0.3	10.8 ± 0.3	<1X10-16
FH	fumarate hydratase	NM_000143	203033_x_at	10.9 ± 0.1	10.9 ± 0.1	11.2 ± 0.1	<1X10-16
WDR73	WD repeat domain 73	NM_032856	213031_s_at	8.7 ± 0.1	8.7 ± 0.2	9.1 ± 0.2	<1X10-16
CRIPT	cysteine-rich PDZ-binding protein	NM_014171	218643_s_at	8.5 ± 0.3	8.7 ± 0.3	7.8 ± 0.3	<1X10-16
APPBP2	amyloid beta precursor protein (cytoplasmic tail) binding protein 2	NM_006380	202631_s_at	9.1 ± 0.2	9 ± 0.3	8.3 ± 0.4	<1X10-16
NANS	N-acetylneuraminic acid synthase	NM_018946	218189_s_at	9.8 ± 0.2	9.8 ± 0.2	10.2 ± 0.1	<1X10-16
POLR3K	polymerase (RNA) III (DNA directed) polypeptide K, 12.3 kDa	NM_016310	218866_s_at	7.9 ± 0.3	8 ± 0.3	8.7 ± 0.3	<1X10-16
SNRPD1	small nuclear ribonucleoprotein D1 polypeptide 16kDa	NM_006938	202690_s_at	10.6 ± 0.2	10.7 ± 0.1	11 ± 0.1	<1X10-16
ZBTB1	zinc finger and BTB domain containing 1	NM_001123329	205092_x_at	6.5 ± 0.6	6.6 ± 0.3	5.4 ± 0.5	<1X10-16
PSMC4	proteasome (prosome, macropain) 26S subunit, ATPase, 4	NM_006503	201252_at	9.3 ± 0.2	9.3 ± 0.2	9.8 ± 0.1	<1X10-16
CEP57	centrosomal protein 57kDa	NM_014679	203491_s_at	10.1 ± 0.3	10 ± 0.2	9.3 ± 0.4	<1X10-16
MAP3K3	mitogen-activated protein kinase kinase kinase 3	NM_002401	203514_at	8.8 ± 0.2	8.9 ± 0.1	8.4 ± 0.2	<1X10-16
ZBTB38	zinc finger and BTB domain containing 38	NM_001080412	219221_at	10.8 ± 0.2	10.5 ± 0.2	10.1 ± 0.3	<1X10-16
MED13L	mediator complex subunit 13-like	NM_015335	212209_at	10.6 ± 0.2	10.6 ± 0.2	10.1 ± 0.2	<1X10-16
NUDC	nuclear distribution gene C homolog (A. nidulans)	NM_006600	201173_x_at	9.9 ± 0.2	9.9 ± 0.2	10.3 ± 0.1	<1X10-16
KRT10	keratin 10	NM_000421	210633_x_at	10.5 ± 0.2	10.7 ± 0.1	11.1 ± 0.2	<1X10-16
TUBA1B	tubulin, alpha 1b	NM_006082	212639_x_at	13.6 ± 0.2	13.6 ± 0.1	14 ± 0.1	<1X10-16
TM9SF1	transmembrane 9 superfamily member 1	NM_001014842	209149_s_at	8.5 ± 0.1	8.5 ± 0.2	8.9 ± 0.2	<1X10-16
NUP98	nucleoporin 98kDa	NM_005387	210793_s_at	7.8 ± 0.3	7.9 ± 0.2	8.5 ± 0.3	<1X10-16
HIGD1A	HIG1 domain family, member 1A	NM_001099668	221896_s_at	11.1 ± 0.2	11.2 ± 0.2	11.6 ± 0.1	<1X10-16
TAF7	TAF7 RNA polymerase II, TATA box binding protein (TBP)-associated factor, 55kDa	NM_005642	201023_at	10.9 ± 0.1	11 ± 0.1	10.7 ± 0.1	<1X10-16
JUN	jun oncogene	NM_002228	201465_s_at	9.7 ± 0.3	9.7 ± 0.3	8.8 ± 0.4	<1X10-16
SSBP2	single-stranded DNA binding protein 2	NM_012446	203787_at	9.9 ± 0.3	10 ± 0.2	9.4 ± 0.3	<1X10-16
RSBN1	round spermatid basic protein 1	NM_018364	213694_at	8.4 ± 0.1	8 ± 0.1	8.3 ± 0.2	<1X10-16
FUS	fusion (involved in t(12;16) in malignant liposarcoma)	NM_004960	200959_at	9.9 ± 0.4	10 ± 0.4	10.8 ± 0.3	<1X10-16
---	---	---	213156_at	9.5 ± 0.3	9.8 ± 0.4	8.7 ± 0.4	<1X10-16
TRIM27	tripartite motif-containing 27	NM_006510	212116_at	8.8 ± 0.2	8.8 ± 0.2	9.3 ± 0.2	<1X10-16
R3HDM2	R3H domain containing 2	NM_014925	203831_at	9.5 ± 0.2	9.4 ± 0.2	8.9 ± 0.2	<1X10-16
CPNE1	copine I	NM_003915	212170_at	7.4 ± 0.3	7.5 ± 0.2	8 ± 0.2	<1X10-16
TANK	TRAF family member-associated NFKB activator	NM_004180	207616_s_at	10.1 ± 0.1	9.9 ± 0.1	9.6 ± 0.2	<1X10-16
FOXO3	forkhead box O3	NM_001455	204132_s_at	9.1 ± 0.1	8.9 ± 0.1	8.6 ± 0.2	<1X10-16
AKAP13	A kinase (PRKA) anchor protein 13	NM_006738	208325_s_at	8.3 ± 0.3	7.9 ± 0.3	7.3 ± 0.4	<1X10-16
MED12	mediator complex subunit 12	NM_005120	211342_x_at	8.3 ± 0.2	8.3 ± 0.2	7.7 ± 0.2	<1X10-16
PNRC1	proline-rich nuclear receptor coactivator 1	NM_006813	209034_at	11.2 ± 0.4	10.9 ± 0.3	10.3 ± 0.4	<1X10-16
SHQ1	SHQ1 homolog (S. cerevisiae)	NM_018130	63009_at	8 ± 0.1	8 ± 0.1	8.4 ± 0.2	<1X10-16
ORC5L	origin recognition complex, subunit 5-like (yeast)	NM_002553	204957_at	9 ± 0.3	8.7 ± 0.2	9.4 ± 0.2	<1X10-16
TERF1	telomeric repeat binding factor (NIMA-interacting) 1	NM_003218	203448_s_at	9.7 ± 0.1	9.7 ± 0.1	9.3 ± 0.2	<1X10-16
ATXN3	ataxin 3	NM_001127696	205416_s_at	7.6 ± 0.2	7.6 ± 0.2	7.1 ± 0.3	<1X10-16
TCF7L2	transcription factor 7-like 2 (T-cell specific, HMG-box)	NM_030756	212762_s_at	9.9 ± 0.3	9.4 ± 0.3	8.9 ± 0.3	<1X10-16
ARID4B	AT rich interactive domain 4B (RBP1-like)	NM_016374	221230_s_at	9.7 ± 0.1	9.8 ± 0.2	9.4 ± 0.1	<1X10-16
TGIF1	TGFB-induced factor homeobox 1	NM_003244	203313_s_at	10 ± 0.2	9.9 ± 0.2	9.3 ± 0.4	<1X10-16
SFRS7	splicing factor, arginine	NM_001031684	214141_x_at	10.2 ± 0.4	10.6 ± 0.2	11.2 ± 0.3	<1X10-16
NAT9	N-acetyltransferase 9	NM_015654	204382_at	8.4 ± 0.1	8.3 ± 0.1	8.7 ± 0.2	<1X10-16
COPB2	coatomer protein complex, subunit beta 2 (beta prime)	NM_004766	201098_at	11.8 ± 0.1	11.7 ± 0.1	12 ± 0.1	<1X10-16
BCAS2	breast carcinoma amplified sequence 2	NM_005872	203053_at	10.4 ± 0.1	10.5 ± 0.1	10.7 ± 0.1	<1X10-16
TATDN2	TatD DNase domain containing 2	NM_014760	203648_at	9.1 ± 0.2	8.9 ± 0.2	9.4 ± 0.2	<1X10-16
EWSR1	Ewing sarcoma breakpoint region 1	NM_005243	209214_s_at	10.1 ± 0.1	10.1 ± 0.2	10.5 ± 0.1	<1X10-16
NOL9	nucleolar protein 9	NM_024654	218754_at	9.4 ± 0.1	9.3 ± 0.1	9.6 ± 0.1	<1X10-16
IGF2R	insulin-like growth factor 2 receptor	NM_000876	201392_s_at	10.3 ± 0.2	9.8 ± 0.2	9.7 ± 0.2	<1X10-16
YWHAZ	tyrosine 3-monooxygenase	NM_003406	200640_at	11.3 ± 0.1	11.3 ± 0.1	11.6 ± 0.1	<1X10-16
NCL	nucleolin	NM_005381	200610_s_at	12 ± 0.1	12 ± 0.1	12.4 ± 0.2	<1X10-16
SCD	stearoyl-CoA desaturase (delta-9-desaturase)	NM_005063	200832_s_at	12.3 ± 0.5	12 ± 0.6	13.3 ± 0.2	<1X10-16
ZNF148	zinc finger protein 148	NM_021964	203318_s_at	10 ± 0.1	9.7 ± 0.1	9.4 ± 0.3	<1X10-16
GPR137B	G protein-coupled receptor 137B	NM_003272	204137_at	8.8 ± 0.2	8.9 ± 0.2	8.4 ± 0.2	<1X10-16
APTX	aprataxin	NM_017692	218527_at	8.5 ± 0.2	8.5 ± 0.1	8.9 ± 0.2	<1X10-16
COPS5	COP9 constitutive photomorphogenic homolog subunit 5 (Arabidopsis)	NM_006837	201652_at	11.1 ± 0.1	11.1 ± 0.1	10.9 ± 0.1	<1X10-16
SSBP2	single-stranded DNA binding protein 2	NM_012446	210829_s_at	9.3 ± 0.2	9.3 ± 0.2	8.8 ± 0.3	<1X10-16
HNRNPH1	Heterogeneous nuclear ribonucleoprotein H1 (H)	NM_005520	213619_at	11.5 ± 0.2	11.6 ± 0.2	11.9 ± 0.1	<1X10-16
ZNF281	zinc finger protein 281	NM_012482	218401_s_at	10.1 ± 0.2	10.5 ± 0.2	9.9 ± 0.2	<1X10-16
CDC42EP2	CDC42 effector protein (Rho GTPase binding) 2	NM_006779	209850_s_at	8.3 ± 0.3	8.7 ± 0.3	7.9 ± 0.3	<1X10-16
TUBA1B	tubulin, alpha 1b	NM_006082	201090_x_at	13.1 ± 0.2	13.2 ± 0.2	13.5 ± 0.1	<1X10-16
ZNF148	zinc finger protein 148	NM_021964	203319_s_at	9.2 ± 0.2	8.9 ± 0.2	8.6 ± 0.3	<1X10-16
TCF4	transcription factor 4	NM_001083962	212387_at	11.8 ± 0.2	11.8 ± 0.2	11.4 ± 0.1	<1X10-16
DDR2	discoidin domain receptor tyrosine kinase 2	NM_001014796	205168_at	10.7 ± 0.2	10.3 ± 0.2	10.1 ± 0.3	<1X10-16
FXN	frataxin	NM_000144	205565_s_at	7 ± 0.3	7 ± 0.3	7.6 ± 0.2	<1X10-16
ARMCX2	armadillo repeat containing, X-linked 2	NM_014782	203404_at	11.4 ± 0.1	11.4 ± 0.1	11.8 ± 0.2	<1X10-16
ARID4A	AT rich interactive domain 4A (RBP1-like)	NM_002892	205062_x_at	8.3 ± 0.2	8.1 ± 0.3	7.5 ± 0.4	<1X10-16
KIDINS220	kinase D-interacting substrate of 220 kDa	NM_020738	212162_at	10.5 ± 0.2	10.2 ± 0.2	9.8 ± 0.3	<1X10-16
SHQ1	SHQ1 homolog (S. cerevisiae)	NM_018130	219083_at	9.6 ± 0.1	9.6 ± 0.1	10 ± 0.2	<1X10-16
BMPR2	bone morphogenetic protein receptor, type II (serine	NM_001204	209920_at	9.8 ± 0.3	9.3 ± 0.3	8.9 ± 0.4	<1X10-16
TIMM8B	translocase of inner mitochondrial membrane 8 homolog B (yeast)	NM_012459	218357_s_at	10.9 ± 0.2	11 ± 0.2	11.3 ± 0.1	<1X10-16
EIF3B	eukaryotic translation initiation factor 3, subunit B	NM_001037283	203462_x_at	10.3 ± 0.2	10.3 ± 0.2	10.7 ± 0.2	<1X10-16
KIAA0329	KIAA0329	NM_014844	204308_s_at	8.3 ± 0.2	8.2 ± 0.2	8.6 ± 0.2	<1X10-16
NSDHL	NAD(P) dependent steroid dehydrogenase-like	NM_001129765	215093_at	8.4 ± 0.4	8.4 ± 0.3	9.2 ± 0.3	<1X10-16
RFX5	regulatory factor X, 5 (influences HLA class II expression)	NM_000449	202963_at	8 ± 0.3	8.1 ± 0.2	8.6 ± 0.2	<1X10-16
ITGAE	integrin, alpha E (antigen CD103, human mucosal lymphocyte antigen 1; alpha polypeptide)	NM_002208	205055_at	10.9 ± 0.1	11 ± 0.1	11.2 ± 0.1	<1X10-16
RBMX	RNA binding motif protein, X-linked	NM_002139	213762_x_at	11.1 ± 0.2	11.1 ± 0.2	10.7 ± 0.2	<1X10-16
ZFP36L1	zinc finger protein 36, C3H type-like 1	NM_004926	211962_s_at	12.2 ± 0.2	12.5 ± 0.2	11.9 ± 0.2	<1X10-16
DLST	dihydrolipoamide S-succinyltransferase (E2 component of 2-oxo-glutarate complex)	NM_001933	215210_s_at	11.1 ± 0.1	11.1 ± 0.1	10.8 ± 0.1	<1X10-16
DDIT4	DNA-damage-inducible transcript 4	NM_019058	202887_s_at	11.4 ± 0.5	11 ± 0.4	12.1 ± 0.2	<1X10-16
SFRS1	splicing factor, arginine	NM_001078166	201742_x_at	8.6 ± 0.2	8.3 ± 0.2	8.8 ± 0.2	<1X10-16
RAPGEF2	Rap guanine nucleotide exchange factor (GEF) 2	NM_014247	203097_s_at	10.7 ± 0.2	10.8 ± 0.2	10.4 ± 0.2	<1X10-16
CEP57	centrosomal protein 57kDa	NM_014679	203492_x_at	9.1 ± 0.2	9 ± 0.2	8.5 ± 0.2	<1X10-16
MINA	MYC induced nuclear antigen	NM_001042533	213189_at	9.4 ± 0.2	9.3 ± 0.2	9.8 ± 0.2	<1X10-16
SS18L2	synovial sarcoma translocation gene on chromosome 18-like 2	NM_016305	218283_at	9.3 ± 0.2	9.6 ± 0.1	9.7 ± 0.1	<1X10-16
SYF2	SYF2 homolog, RNA splicing factor (S. cerevisiae)	NM_015484	202553_s_at	10.4 ± 0.2	10.4 ± 0.2	10 ± 0.1	<1X10-16
PSME3	proteasome (prosome, macropain) activator subunit 3 (PA28 gamma; Ki)	NM_005789	200987_x_at	8.4 ± 0.3	8.3 ± 0.3	9 ± 0.2	<1X10-16
RAD21	RAD21 homolog (S. pombe)	NM_006265	200608_s_at	11.1 ± 0.2	11.1 ± 0.1	10.8 ± 0.1	<1X10-16
MYC	v-myc myelocytomatosis viral oncogene homolog (avian)	NM_002467	202431_s_at	10.9 ± 0.2	11.3 ± 0.2	10.5 ± 0.3	<1X10-16
NPEPPS	aminopeptidase puromycin sensitive	NM_006310	201454_s_at	11 ± 0.2	10.9 ± 0.2	10.5 ± 0.2	<1X10-16
ACYP1	acylphosphatase 1, erythrocyte (common) type	NM_001107	205260_s_at	9 ± 0.2	9.2 ± 0.3	8.4 ± 0.3	<1X10-16
CTTN	cortactin	NM_005231	201059_at	11.2 ± 0.1	11.2 ± 0.1	11.5 ± 0.1	<1X10-16
TUBA1B	tubulin, alpha 1b	NM_006082	213646_x_at	13.3 ± 0.2	13.3 ± 0.1	13.7 ± 0.1	<1X10-16
NUP93	nucleoporin 93kDa	NM_014669	202188_at	8.1 ± 0.3	8.2 ± 0.3	8.7 ± 0.2	<1X10-16
PARP2	poly (ADP-ribose) polymerase 2	NM_001042618	204752_x_at	8.5 ± 0.2	8.4 ± 0.1	8.9 ± 0.2	<1X10-16
TAF9	TAF9 RNA polymerase II, TATA box binding protein (TBP)-associated factor, 32kDa	NM_001015891	202168_at	10.7 ± 0.2	10.8 ± 0.1	11.1 ± 0.1	<1X10-16
DIMT1L	DIM1 dimethyladenosine transferase 1-like (S. cerevisiae)	NM_014473	217106_x_at	10.5 ± 0.1	10.7 ± 0.2	11 ± 0.2	<1X10-16
ZNF274	zinc finger protein 274	NM_016324	204937_s_at	8.6 ± 0.1	8.9 ± 0.2	8.4 ± 0.2	<1X10-16
SFRS18	splicing factor, arginine	NM_015491	212176_at	9.1 ± 0.2	9.6 ± 0.3	8.9 ± 0.3	<1X10-16
CSGLCA-T	chondroitin sulfate glucuronyltransferase	NM_019015	55093_at	9.2 ± 0.2	9.3 ± 0.2	9.7 ± 0.2	<1X10-16
TUBB3	tubulin, beta 3	NM_006086	202154_x_at	9.9 ± 0.2	10 ± 0.2	10.5 ± 0.2	<1X10-16
IRAK1	interleukin-1 receptor-associated kinase 1	NM_001025242	201587_s_at	10.3 ± 0.2	10.2 ± 0.2	10.7 ± 0.2	<1X10-16
OAT	ornithine aminotransferase (gyrate atrophy)	NM_000274	201599_at	12.2 ± 0.1	12.2 ± 0.1	12.5 ± 0.1	<1X10-16
HNRNPAB	heterogeneous nuclear ribonucleoprotein A	NM_004499	201277_s_at	11.1 ± 0.4	11.1 ± 0.4	12 ± 0.2	<1X10-16
DOLPP1	dolichyl pyrophosphate phosphatase 1	NM_020438	221817_at	7.3 ± 0.3	7.4 ± 0.3	7.9 ± 0.2	<1X10-16
PSMA3	proteasome (prosome, macropain) subunit, alpha type, 3	NM_002788	201532_at	11.5 ± 0.1	11.5 ± 0.1	11.8 ± 0.1	<1X10-16
UBE3B	ubiquitin protein ligase E3B	NM_130466	212403_at	8.7 ± 0.1	8.8 ± 0.1	8.4 ± 0.2	<1X10-16
PHF20	PHD finger protein 20	NM_016436	209422_at	9.9 ± 0.2	10 ± 0.1	9.6 ± 0.1	<1X10-16
ABHD10	abhydrolase domain containing 10	NM_018394	218633_x_at	9 ± 0.1	9 ± 0.2	9.4 ± 0.2	<1X10-16
UNC84A	unc-84 homolog A (C. elegans)	NM_001130965	212074_at	10.4 ± 0.3	10.6 ± 0.2	9.9 ± 0.2	<1X10-16
NAT10	N-acetyltransferase 10	NM_024662	217884_at	8.2 ± 0.2	8.1 ± 0.2	8.7 ± 0.3	<1X10-16
ODC1	ornithine decarboxylase 1	NM_002539	200790_at	10.2 ± 0.4	10.6 ± 0.3	11.1 ± 0.3	<1X10-16
UBE2B	ubiquitin-conjugating enzyme E2B (RAD6 homolog)	NM_003337	211763_s_at	9.7 ± 0.1	9.7 ± 0.1	9.3 ± 0.2	<1X10-16
CUL4B	cullin 4B	NM_001079872	202213_s_at	9.1 ± 0.2	9.1 ± 0.2	8.5 ± 0.2	<1X10-16
NFIC	nuclear factor I	NM_005597	206929_s_at	10.6 ± 0.1	10.2 ± 0.2	9.8 ± 0.4	<1X10-16
PARP2	poly (ADP-ribose) polymerase 2	NM_001042618	214086_s_at	7.8 ± 0.3	8 ± 0.2	8.4 ± 0.2	<1X10-16
C1QBP	complement component 1, q subcomponent binding protein	NM_001212	214214_s_at	10.9 ± 0.2	11 ± 0.2	11.3 ± 0.1	<1X10-16
SQSTM1	sequestosome 1	NM_003900	201471_s_at	11.1 ± 0.1	11.2 ± 0.2	10.8 ± 0.1	<1X10-16
PION	pigeon homolog (Drosophila)	NM_017439	213142_x_at	6.6 ± 0.3	6.7 ± 0.4	5.5 ± 0.6	<1X10-16
RQCD1	RCD1 required for cell differentiation1 homolog (S. pombe)	NM_005444	213179_at	8.8 ± 0.2	8.9 ± 0.1	9.2 ± 0.2	<1X10-16
YTHDF2	YTH domain family, member 2	NM_016258	217812_at	10.8 ± 0.1	11.1 ± 0.1	11 ± 0.1	<1X10-16
RAB9A	RAB9A, member RAS oncogene family	NM_004251	221808_at	10.8 ± 0.2	10.9 ± 0.2	10.4 ± 0.2	<1X10-16
GADD45A	growth arrest and DNA-damage-inducible, alpha	NM_001924	203725_at	10.7 ± 0.2	11.3 ± 0.2	10.8 ± 0.2	<1X10-16
WWTR1	WW domain containing transcription regulator 1	NM_015472	202133_at	12.1 ± 0.2	12.1 ± 0.2	11.7 ± 0.2	<1X10-16
ANKRD12	Ankyrin repeat domain 12	NM_001083625	216563_at	8.6 ± 0.2	8.9 ± 0.3	8.3 ± 0.2	<1X10-16
LRP10	low density lipoprotein receptor-related protein 10	NM_014045	201412_at	11.7 ± 0.1	11.7 ± 0.1	11.5 ± 0.1	<1X10-16
BCL10	B-cell CLL	NM_003921	205263_at	10.7 ± 0.2	10.8 ± 0.2	10.3 ± 0.2	<1X10-16
PSMD7	proteasome (prosome, macropain) 26S subunit, non-ATPase, 7	NM_002811	201705_at	10.6 ± 0.2	10.7 ± 0.1	10.9 ± 0.1	<1X10-16
NFAT5	nuclear factor of activated T-cells 5, tonicity-responsive	NM_001113178	208003_s_at	10.3 ± 0.3	10.3 ± 0.3	9.5 ± 0.5	<1X10-16
EIF3B	eukaryotic translation initiation factor 3, subunit B	NM_001037283	208688_x_at	10.4 ± 0.2	10.4 ± 0.2	10.8 ± 0.1	<1X10-16
TMED10	transmembrane emp24-like trafficking protein 10 (yeast)	NM_006827	212352_s_at	12.1 ± 0.1	12.1 ± 0.1	12.3 ± 0.1	<1X10-16
RRP1B	ribosomal RNA processing 1 homolog B (S. cerevisiae)	NM_015056	212846_at	10 ± 0.2	10.1 ± 0.2	10.5 ± 0.2	<1X10-16
EWSR1	Ewing sarcoma breakpoint region 1	NM_005243	210011_s_at	8.3 ± 0.2	8.1 ± 0.2	8.7 ± 0.2	<1X10-16
RORA	RAR-related orphan receptor A	NM_002943	210479_s_at	8.4 ± 0.4	8.4 ± 0.4	7.6 ± 0.3	<1X10-16
MLL	myeloid	NM_005933	212078_s_at	9 ± 0.3	8.8 ± 0.3	8.1 ± 0.4	<1X10-16
CUL4B	cullin 4B	NM_001079872	210257_x_at	9 ± 0.2	8.8 ± 0.2	8.4 ± 0.3	<1X10-16
DLAT	dihydrolipoamide S-acetyltransferase	NM_001931	212568_s_at	8.8 ± 0.2	8.7 ± 0.1	9.1 ± 0.2	<1X10-16
METTL1	methyltransferase like 1	NM_005371	204027_s_at	7.5 ± 0.3	7.5 ± 0.2	8.1 ± 0.3	<1X10-16
SCAPER	S phase cyclin A-associated protein in the ER	NM_020843	209741_x_at	7.3 ± 0.3	7.3 ± 0.2	6.6 ± 0.3	<1X10-16
FOXN3	forkhead box N3	NM_001085471	218031_s_at	9.2 ± 0.2	8.9 ± 0.2	8.4 ± 0.4	<1X10-16
VPS4B	vacuolar protein sorting 4 homolog B (S. cerevisiae)	NM_004869	218171_at	10.7 ± 0.1	10.7 ± 0.1	10.4 ± 0.1	<1X10-16
ANKRD12	ankyrin repeat domain 12	NM_001083625	212289_at	8.3 ± 0.3	8.2 ± 0.3	7.6 ± 0.2	<1X10-16
CPNE1	copine I	NM_003915	212168_at	9.9 ± 0.2	10.2 ± 0.1	10.3 ± 0.2	<1X10-16
CAMLG	calcium modulating ligand	NM_001745	203538_at	11.8 ± 0.2	11.8 ± 0.2	11.3 ± 0.2	<1X10-16
HARS	histidyl-tRNA synthetase	NM_002109	202042_at	9.6 ± 0.1	9.7 ± 0.2	10 ± 0.1	<1X10-16
CLTC	clathrin, heavy chain (Hc)	NM_004859	200614_at	11.7 ± 0.2	13.1 ± 0.1	13.3 ± 0.1	<1X10-16
CDC7	cell division cycle 7 homolog (S. cerevisiae)	NM_001134419	204510_at	7 ± 0.4	7 ± 0.3	7.9 ± 0.3	<1X10-16
ISCA1	iron-sulfur cluster assembly 1 homolog (S. cerevisiae)	NM_030940	209274_s_at	10.5 ± 0.2	10.6 ± 0.1	10.2 ± 0.1	<1X10-16
RAB2A	RAB2A, member RAS oncogene family	NM_002865	208732_at	9.7 ± 0.1	9.8 ± 0.2	10.2 ± 0.2	<1X10-16
TUBA1B	tubulin, alpha 1b	NM_006082	211058_x_at	13.3 ± 0.2	13.4 ± 0.2	13.7 ± 0.2	<1X10-16
TXNDC9	thioredoxin domain containing 9	NM_005783	203008_x_at	10.4 ± 0.2	10.5 ± 0.2	10.9 ± 0.2	<1X10-16
ZMPSTE24	zinc metallopeptidase (STE24 homolog, S. cerevisiae)	NM_005857	202939_at	11.1 ± 0.1	11.2 ± 0.1	11.5 ± 0.1	<1X10-16
TCF7L2	transcription factor 7-like 2 (T-cell specific, HMG-box)	NM_030756	212759_s_at	8.9 ± 0.2	8.7 ± 0.3	8.1 ± 0.4	<1X10-16
GPATCH8	G patch domain containing 8	NM_001002909	212487_at	9.2 ± 0.2	8.7 ± 0.2	8.3 ± 0.4	<1X10-16
RNF34	ring finger protein 34	NM_025126	219035_s_at	9.6 ± 0.2	9.6 ± 0.1	10 ± 0.2	<1X10-16
WDR46	WD repeat domain 46	NM_005452	209196_at	8.2 ± 0.3	8 ± 0.3	8.7 ± 0.2	<1X10-16
ACSL3	acyl-CoA synthetase long-chain family member 3	NM_004457	201660_at	9.5 ± 0.3	9.4 ± 0.3	10.2 ± 0.2	<1X10-16
HSPE1	heat shock 10kDa protein 1 (chaperonin 10)	NM_002157	205133_s_at	10.7 ± 0.2	10.8 ± 0.2	11.2 ± 0.2	<1X10-16
RORA	RAR-related orphan receptor A	NM_002943	210426_x_at	8 ± 0.4	8 ± 0.3	7.2 ± 0.3	<1X10-16
JMJD3	jumonji domain containing 3, histone lysine demethylase	NM_001080424	41386_i_at	8.4 ± 0.2	8.5 ± 0.2	8 ± 0.2	<1X10-16
YPEL5	yippee-like 5 (Drosophila)	NM_001127399	217783_s_at	11.7 ± 0.1	11.8 ± 0.1	11.4 ± 0.2	<1X10-16
GDE1	glycerophosphodiester phosphodiesterase 1	NM_016641	202593_s_at	9.1 ± 0.1	8.8 ± 0.1	9.1 ± 0.1	<1X10-16
MYO10	myosin X	NM_012334	216222_s_at	9.2 ± 0.4	8.8 ± 0.4	7.9 ± 0.7	<1X10-16
ETF1	eukaryotic translation termination factor 1	NM_004730	201573_s_at	9.9 ± 0.2	10.1 ± 0.2	10.4 ± 0.2	<1X10-16
KLHDC3	kelch domain containing 3	NM_057161	214383_x_at	8.7 ± 0.2	8.5 ± 0.2	8.1 ± 0.2	<1X10-16
ATP1B3	ATPase, Na+	NM_001679	208836_at	11.3 ± 0.1	11.2 ± 0.2	11.6 ± 0.1	<1X10-16
ZNF217	zinc finger protein 217	NM_006526	203739_at	10.6 ± 0.2	10.6 ± 0.2	10 ± 0.2	<1X10-16
GOLIM4	golgi integral membrane protein 4	NM_014498	204324_s_at	9.6 ± 0.4	8.9 ± 0.3	8.5 ± 0.4	<1X10-16
HIST3H2A	histone cluster 3, H2a	NM_033445	221582_at	8.4 ± 0.4	8.5 ± 0.4	7.5 ± 0.5	<1X10-16
SLC25A36	solute carrier family 25, member 36	NM_001104647	201918_at	10.7 ± 0.1	10.6 ± 0.1	10.3 ± 0.2	<1X10-16
NOL1	nucleolar protein 1, 120kDa	NM_001033714	214427_at	7.5 ± 0.3	7.6 ± 0.3	8.2 ± 0.3	<1X10-16
CEP57	centrosomal protein 57kDa	NM_014679	203493_s_at	9 ± 0.2	9.1 ± 0.2	8.6 ± 0.2	<1X10-16
AKAP13	A kinase (PRKA) anchor protein 13	NM_006738	221718_s_at	8.9 ± 0.3	8.8 ± 0.2	8.2 ± 0.4	<1X10-16
KIAA0430	KIAA0430	NM_014647	202386_s_at	9.5 ± 0.2	9.4 ± 0.2	9.1 ± 0.2	<1X10-16
CHFR	checkpoint with forkhead and ring finger domains	NM_018223	218803_at	8.9 ± 0.2	8.8 ± 0.2	9.4 ± 0.2	<1X10-16
SEC61B	Sec61 beta subunit	NM_006808	203133_at	12.4 ± 0.1	12.4 ± 0.1	12.8 ± 0.1	<1X10-16
PCM1	pericentriolar material 1	NM_006197	202174_s_at	10.6 ± 0.2	10.6 ± 0.1	10.3 ± 0.1	<1X10-16
DCUN1D3	DCN1, defective in cullin neddylation 1, domain containing 3 (S. cerevisiae)	NM_080663	213365_at	7.8 ± 0.1	8.2 ± 0.2	7.8 ± 0.2	<1X10-16
KIAA0892	KIAA0892	NM_015329	212505_s_at	8.7 ± 0.1	8.7 ± 0.1	8.3 ± 0.2	<1X10-16
DUSP6	dual specificity phosphatase 6	NM_001946	208892_s_at	10.3 ± 0.7	10.5 ± 0.5	8.9 ± 0.6	<1X10-16
HMOX2	heme oxygenase (decycling) 2	NM_001127204	218120_s_at	8.4 ± 0.1	8.5 ± 0.1	8.8 ± 0.1	<1X10-16
YKT6	YKT6 v-SNARE homolog (S. cerevisiae)	NM_006555	217784_at	8.1 ± 0.3	8.2 ± 0.3	8.8 ± 0.2	<1X10-16
HNRNPA3	heterogeneous nuclear ribonucleoprotein A3	NM_194247	211932_at	9.4 ± 0.3	9.4 ± 0.2	10 ± 0.2	<1X10-16
PHF3	PHD finger protein 3	NM_015153	217951_s_at	9.6 ± 0.3	9.5 ± 0.3	8.9 ± 0.3	<1X10-16
SEC16A	SEC16 homolog A (S. cerevisiae)	NM_014866	215696_s_at	9.8 ± 0.1	9.9 ± 0.1	10.1 ± 0.1	<1X10-16
SCARB2	scavenger receptor class B, member 2	NM_005506	201647_s_at	8.3 ± 0.2	7.9 ± 0.2	7.9 ± 0.2	<1X10-16
SUPT3H	suppressor of Ty 3 homolog (S. cerevisiae)	NM_003599	206506_s_at	7.4 ± 0.2	7.4 ± 0.2	6.7 ± 0.4	<1X10-16
KLF6	Kruppel-like factor 6	NM_001300	208961_s_at	10.3 ± 0.2	10.6 ± 0.3	10.1 ± 0.2	<1X10-16
WDR5B	WD repeat domain 5B	NM_019069	219538_at	7.5 ± 0.2	7.5 ± 0.2	8 ± 0.2	<1X10-16
DGCR8	DiGeorge syndrome critical region gene 8	NM_022720	218650_at	8.2 ± 0.3	8.3 ± 0.3	9 ± 0.2	<1X10-16
NDUFA6	NADH dehydrogenase (ubiquinone) 1 alpha subcomplex, 6, 14kDa	NM_002490	202000_at	8.6 ± 0.1	8.7 ± 0.2	9 ± 0.2	<1X10-16
CIAPIN1	cytokine induced apoptosis inhibitor 1	NM_020313	208968_s_at	9.1 ± 0.2	9.2 ± 0.2	9.5 ± 0.2	<1X10-16
C8orf30A	chromosome 8 open reading frame 30A	NM_016458	219071_x_at	7.5 ± 0.3	7.3 ± 0.2	8 ± 0.3	<1X10-16
COQ3	coenzyme Q3 homolog, methyltransferase (S. cerevisiae)	NM_017421	221227_x_at	7.4 ± 0.2	7.4 ± 0.3	8 ± 0.2	<1X10-16
PITPNA	phosphatidylinositol transfer protein, alpha	NM_006224	201191_at	8.1 ± 0.2	8.1 ± 0.2	8.5 ± 0.2	<1X10-16
THOC2	THO complex 2	NM_001081550	222122_s_at	10.3 ± 0.1	10.3 ± 0.1	10 ± 0.2	<1X10-16
MYO5A	myosin VA (heavy chain 12, myoxin)	NM_000259	204527_at	8.9 ± 0.1	8.8 ± 0.1	8.5 ± 0.1	<1X10-16
GNAI2	guanine nucleotide binding protein (G protein), alpha inhibiting activity polypeptide 2	NM_002070	201040_at	11.1 ± 0.1	10.9 ± 0.2	10.5 ± 0.3	<1X10-16
CALHM2	calcium homeostasis modulator 2	NM_015916	57715_at	10.2 ± 0.4	10.1 ± 0.4	9.3 ± 0.3	<1X10-16
PPP1R15A	protein phosphatase 1, regulatory (inhibitor) subunit 15A	NM_014330	202014_at	7.7 ± 0.3	7.9 ± 0.3	7.1 ± 0.2	<1X10-16
RPP40	ribonuclease P	NM_006638	213427_at	9 ± 0.3	9.2 ± 0.2	9.7 ± 0.3	<1X10-16
TRAK1	trafficking protein, kinesin binding 1	NM_001042646	202080_s_at	9.3 ± 0.2	9.4 ± 0.2	9 ± 0.2	<1X10-16
CFLAR	CASP8 and FADD-like apoptosis regulator	NM_001127183	211317_s_at	7.1 ± 0.2	6.9 ± 0.3	6.4 ± 0.3	<1X10-16
YME1L1	YME1-like 1 (S. cerevisiae)	NM_014263	201352_at	11.5 ± 0.1	11.5 ± 0.1	11.8 ± 0.1	<1X10-16
TAX1BP3	Tax1 (human T-cell leukemia virus type I) binding protein 3	NM_014604	209154_at	12.5 ± 0.1	12.6 ± 0.1	12.8 ± 0.1	<1X10-16
CITED2	Cbp	NM_006079	207980_s_at	10.2 ± 0.3	10.3 ± 0.3	9.6 ± 0.3	<1X10-16
ZNF43	zinc finger protein 43	NM_003423	222136_x_at	7.1 ± 0.4	7.6 ± 0.3	7.8 ± 0.2	<1X10-16
SP110	SP110 nuclear body protein	NM_004509	209761_s_at	8.5 ± 0.2	8.4 ± 0.2	8 ± 0.2	<1X10-16
JTV1	JTV1 gene	NM_006303	202138_x_at	9.8 ± 0.3	9.8 ± 0.3	10.4 ± 0.2	<1X10-16
TAX1BP3	Tax1 (human T-cell leukemia virus type I) binding protein 3	NM_014604	215464_s_at	10.6 ± 0.2	10.5 ± 0.2	11 ± 0.2	<1X10-16
TUBA1B	tubulin, alpha 1b	NM_006082	211072_x_at	13.1 ± 0.2	13.2 ± 0.2	13.5 ± 0.1	<1X10-16
DKC1	dyskeratosis congenita 1, dyskerin	NM_001363	201478_s_at	9.7 ± 0.3	9.6 ± 0.3	10.3 ± 0.2	<1X10-16
CBARA1	calcium binding atopy-related autoantigen 1	NM_006077	216903_s_at	9.4 ± 0.2	9.3 ± 0.1	9 ± 0.2	<1X10-16
DGCR8	DiGeorge syndrome critical region gene 8	NM_022720	91617_at	7.5 ± 0.4	7.6 ± 0.4	8.4 ± 0.3	<1X10-16
ZBTB1	zinc finger and BTB domain containing 1	NM_001123329	213376_at	9.7 ± 0.1	9.9 ± 0.1	9.6 ± 0.1	<1X10-16
EIF3B	eukaryotic translation initiation factor 3, subunit B	NM_001037283	211501_s_at	9.3 ± 0.2	9.2 ± 0.3	9.8 ± 0.2	<1X10-16
HIGD1A	HIG1 domain family, member 1A	NM_001099668	217845_x_at	11.2 ± 0.2	11.3 ± 0.2	11.7 ± 0.2	<1X10-16
B4GALT7	xylosylprotein beta 1,4-galactosyltransferase, polypeptide 7 (galactosyltransferase I)	NM_007255	53076_at	7.4 ± 0.2	7.3 ± 0.2	7.8 ± 0.2	<1X10-16
YTHDF1	YTH domain family, member 1	NM_017798	221741_s_at	9.8 ± 0.1	9.9 ± 0.1	10.1 ± 0.1	<1X10-16
CALU	calumenin	NM_001130674	200756_x_at	10.4 ± 0.3	9.7 ± 0.2	10.1 ± 0.3	<1X10-16
BOP1	block of proliferation 1	NM_015201	212563_at	8.1 ± 0.3	8.1 ± 0.3	8.8 ± 0.3	<1X10-16
HSPA14	heat shock 70kDa protein 14	NM_016299	219212_at	8.7 ± 0.2	8.9 ± 0.1	9.1 ± 0.2	<1X10-16
DDX3Y	DEAD (Asp-Glu-Ala-Asp) box polypeptide 3, Y-linked	NM_001122665	205001_s_at	9.6 ± 0.2	9.6 ± 0.2	9.1 ± 0.3	<1X10-16
HMG2L1	high-mobility group protein 2-like 1	NM_001003681	212596_s_at	9.7 ± 0.1	9.7 ± 0.2	9.3 ± 0.2	<1X10-16
WBP2	WW domain binding protein 2	NM_012478	209117_at	8.4 ± 0.2	8.5 ± 0.2	7.9 ± 0.3	<1X10-16
WDR68	WD repeat domain 68	NM_005828	221745_at	9 ± 0.2	8.5 ± 0.2	8.7 ± 0.2	<1X10-16
SEDLP	spondyloepiphyseal dysplasia, late, pseudogene	NM_001011658	209751_s_at	9.1 ± 0.2	9.2 ± 0.2	8.7 ± 0.2	<1X10-16
MACF1	microtubule-actin crosslinking factor 1	NM_012090	215222_x_at	10.1 ± 0.2	10 ± 0.2	9.6 ± 0.2	<1X10-16
PPID	peptidylprolyl isomerase D (cyclophilin D)	NM_005038	204186_s_at	9.4 ± 0.1	9.3 ± 0.1	9.6 ± 0.1	<1X10-16
SERP1	stress-associated endoplasmic reticulum protein 1	NM_014445	200970_s_at	10.2 ± 0.2	10.3 ± 0.2	10.7 ± 0.2	<1X10-16
HSP90AA1	heat shock protein 90kDa alpha (cytosolic), class A member 1	NM_001017963	214328_s_at	13.2 ± 0.1	13.3 ± 0.1	13.5 ± 0.1	<1X10-16
ISOC2	isochorismatase domain containing 2	NM_024710	218893_at	9.3 ± 0.2	9.3 ± 0.2	9.7 ± 0.2	<1X10-16
ILF3	interleukin enhancer binding factor 3, 90kDa	NM_004516	208931_s_at	9 ± 0.2	9 ± 0.2	9.5 ± 0.2	<1X10-16
CHMP5	chromatin modifying protein 5	NM_016410	218085_at	10.2 ± 0.2	10.4 ± 0.2	9.9 ± 0.2	<1X10-16
SLC35A3	solute carrier family 35 (UDP-N-acetylglucosamine (UDP-GlcNAc) transporter), member A3	NM_012243	209865_at	7.7 ± 0.2	7.2 ± 0.3	6.9 ± 0.3	<1X10-16
KIAA0913	KIAA0913	NM_015037	212359_s_at	8.9 ± 0.2	9.1 ± 0.1	8.6 ± 0.2	<1X10-16
SMAD3	SMAD family member 3	NM_005902	218284_at	9.4 ± 0.3	9.5 ± 0.3	8.8 ± 0.3	<1X10-16
CAST	calpastatin	NM_001042440	208908_s_at	11.5 ± 0.2	11.2 ± 0.2	11 ± 0.2	<1X10-16
N4BP2L2	NEDD4 binding protein 2-like 2	NM_014887	202258_s_at	9.7 ± 0.1	10 ± 0.2	9.6 ± 0.1	<1X10-16
MED22	mediator complex subunit 22	NM_133640	206593_s_at	7.7 ± 0.2	7.6 ± 0.2	8.1 ± 0.2	<1X10-16
VEZF1	vascular endothelial zinc finger 1	NM_007146	202173_s_at	10.1 ± 0.2	10 ± 0.2	9.5 ± 0.3	<1X10-16
STC1	stanniocalcin 1	NM_003155	204595_s_at	8 ± 0.7	8 ± 0.7	6.6 ± 0.4	<1X10-16
FAM134C	family with sequence similarity 134, member C	NM_178126	212697_at	10 ± 0.1	10 ± 0.1	9.6 ± 0.2	<1X10-16
KLF13	Kruppel-like factor 13	NM_015995	219878_s_at	8.3 ± 0.3	8.2 ± 0.3	7.6 ± 0.4	<1X10-16
KPNA1	karyopherin alpha 1 (importin alpha 5)	NM_002264	202055_at	8.8 ± 0.3	8.8 ± 0.2	9.2 ± 0.2	<1X10-16
DIMT1L	DIM1 dimethyladenosine transferase 1-like (S. cerevisiae)	NM_014473	204405_x_at	10.6 ± 0.1	10.8 ± 0.2	11.1 ± 0.2	<1X10-16
TMEM159	transmembrane protein 159	NM_020422	213272_s_at	8.6 ± 0.3	8.4 ± 0.3	7.8 ± 0.4	<1X10-16
ZNF131	zinc finger protein 131	NM_003432	221842_s_at	9.3 ± 0.1	9.2 ± 0.1	9.6 ± 0.1	<1X10-16
WIPI2	WD repeat domain, phosphoinositide interacting 2	NM_001033518	202031_s_at	10.2 ± 0.2	10.3 ± 0.2	9.8 ± 0.2	<1X10-16
TUBA1C	tubulin, alpha 1c	NM_032704	211750_x_at	13.2 ± 0.2	13.2 ± 0.2	13.6 ± 0.1	<1X10-16
ACLY	ATP citrate lyase	NM_001096	210337_s_at	8.8 ± 0.3	8.5 ± 0.4	9.4 ± 0.3	<1X10-16
UMPS	uridine monophosphate synthetase	NM_000373	215165_x_at	8.5 ± 0.2	8.6 ± 0.2	9 ± 0.2	<1X10-16
PRKCI	protein kinase C, iota	NM_002740	209678_s_at	11.1 ± 0.2	10.7 ± 0.3	10.3 ± 0.4	<1X10-16
LCMT2	leucine carboxyl methyltransferase 2	NM_014793	204012_s_at	8.7 ± 0.2	9 ± 0.2	9.2 ± 0.2	<1X10-16
PSMD1	proteasome (prosome, macropain) 26S subunit, non-ATPase, 1	NM_002807	201199_s_at	10.3 ± 0.3	10.2 ± 0.3	10.9 ± 0.2	<1X10-16
HSPA4	Heat shock 70kDa protein 4	NM_002154	208814_at	8.1 ± 0.3	8 ± 0.3	8.7 ± 0.2	<1X10-16
KIAA1109	KIAA1109	NM_015312	212779_at	10.2 ± 0.2	10.3 ± 0.3	9.6 ± 0.2	<1X10-16
CSTF2T	cleavage stimulation factor, 3' pre-RNA, subunit 2, 64kDa, tau variant	NM_015235	212905_at	8 ± 0.2	8.1 ± 0.3	8.6 ± 0.3	<1X10-16
PLSCR3	phospholipid scramblase 3	NM_020360	56197_at	11.6 ± 0.1	11.5 ± 0.1	11.8 ± 0.1	<1X10-16
BMPR2	bone morphogenetic protein receptor, type II (serine	NM_001204	210214_s_at	8.7 ± 0.2	8.2 ± 0.2	8 ± 0.3	<1X10-16
FARSA	phenylalanyl-tRNA synthetase, alpha subunit	NM_004461	216602_s_at	7.3 ± 0.3	7 ± 0.3	7.8 ± 0.3	<1X10-16
ANXA7	annexin A7	NM_001156	209860_s_at	11 ± 0.1	11.1 ± 0.1	11.3 ± 0.1	<1X10-16
SSBP1	single-stranded DNA binding protein 1	NM_003143	202591_s_at	12 ± 0.1	12 ± 0.1	12.2 ± 0.1	<1X10-16
C2orf49	chromosome 2 open reading frame 49	NM_024093	219662_at	8.5 ± 0.2	8.4 ± 0.2	8 ± 0.2	<1X10-16
EXOSC8	exosome component 8	NM_181503	215136_s_at	8.9 ± 0.2	9.1 ± 0.2	9.4 ± 0.2	<1X10-16
MCM6	minichromosome maintenance complex component 6	NM_005915	201930_at	10 ± 0.3	10 ± 0.2	10.6 ± 0.2	<1X10-16
LOC92482	UPF0604 protein	XM_001716109	213220_at	10.5 ± 0.1	10.6 ± 0.1	10.3 ± 0.1	<1X10-16
FAM63B	family with sequence similarity 63, member B	NM_001040450	222111_at	9.2 ± 0.3	9.4 ± 0.2	8.7 ± 0.3	<1X10-16
IRF1	interferon regulatory factor 1	NM_002198	202531_at	8.8 ± 0.2	8.8 ± 0.1	8.3 ± 0.2	<1X10-16
SP100	SP100 nuclear antigen	NM_001080391	210218_s_at	9 ± 0.3	8.8 ± 0.2	8.3 ± 0.3	<1X10-16
SEH1L	SEH1-like (S. cerevisiae)	NM_001013437	221931_s_at	9.9 ± 0.3	10 ± 0.2	10.5 ± 0.3	<1X10-16
PTPN2	protein tyrosine phosphatase, non-receptor type 2	NM_002828	213136_at	9.7 ± 0.2	9.8 ± 0.2	9.3 ± 0.2	<1X10-16
RRAGC	Ras-related GTP binding C	NM_022157	218088_s_at	10.3 ± 0.1	10.3 ± 0.1	10 ± 0.1	<1X10-16
PDK2	pyruvate dehydrogenase kinase, isozyme 2	NM_002611	202590_s_at	7.8 ± 0.4	7.8 ± 0.3	6.8 ± 0.5	<1X10-16
CARHSP1	calcium regulated heat stable protein 1, 24kDa	NM_001042476	218384_at	10.1 ± 0.1	10.1 ± 0.2	9.7 ± 0.2	<1X10-16
PREB	prolactin regulatory element binding	NM_013388	217861_s_at	8.7 ± 0.2	8.8 ± 0.2	9.2 ± 0.1	<1X10-16
ARMCX5	armadillo repeat containing, X-linked 5	NM_022838	219335_at	8 ± 0.1	8.2 ± 0.2	8.4 ± 0.2	<1X10-16
ANKRD57	ankyrin repeat domain 57	NM_023016	219496_at	9.2 ± 0.2	9.5 ± 0.2	8.9 ± 0.3	<1X10-16
ENDOGL1	endonuclease G-like 1	NM_005107	205521_at	7.1 ± 0.3	7.1 ± 0.2	7.7 ± 0.2	<1X10-16
SCAMP1	secretory carrier membrane protein 1	NM_004866	206667_s_at	7.3 ± 0.2	6.9 ± 0.3	6.6 ± 0.3	<1X10-16
PNN	pinin, desmosome associated protein	NM_002687	212037_at	8.5 ± 0.2	8.7 ± 0.2	9.1 ± 0.2	<1X10-16
FUS	fusion (involved in t(12;16) in malignant liposarcoma)	NM_004960	217370_x_at	7.5 ± 0.3	7.3 ± 0.3	8 ± 0.3	<1X10-16
API5	apoptosis inhibitor 5	NM_006595	201687_s_at	10.5 ± 0.1	10.5 ± 0.1	10.8 ± 0.1	<1X10-16
KRT10	keratin 10	NM_000421	207023_x_at	10.5 ± 0.2	10.8 ± 0.2	11 ± 0.2	<1X10-16
GAK	cyclin G associated kinase	NM_005255	40225_at	9.5 ± 0.1	9.6 ± 0.1	9.8 ± 0.1	<1X10-16
CROP	cisplatin resistance-associated overexpressed protein	NM_006107	220044_x_at	10.9 ± 0.1	11 ± 0.1	10.7 ± 0.1	<1X10-16
CDC42BPA	CDC42 binding protein kinase alpha (DMPK-like)	NM_003607	214464_at	11.3 ± 0.2	11.2 ± 0.2	10.8 ± 0.3	<1X10-16
RDH11	retinol dehydrogenase 11 (all-trans	NM_016026	217776_at	11.1 ± 0.2	11.2 ± 0.2	11.7 ± 0.3	<1X10-16
OPRS1	opioid receptor, sigma 1	NM_005866	201692_at	8.8 ± 0.2	8.8 ± 0.2	9.4 ± 0.3	<1X10-16
ZNF609	zinc finger protein 609	NM_015042	212620_at	8.7 ± 0.2	8.6 ± 0.2	8.1 ± 0.4	<1X10-16
CLIC4	chloride intracellular channel 4	NM_013943	201559_s_at	9.6 ± 0.3	8.9 ± 0.3	8.8 ± 0.3	<1X10-16
TMEM97	transmembrane protein 97	NM_014573	212282_at	9.4 ± 0.4	9.2 ± 0.5	10.3 ± 0.4	<1X10-16
PMPCB	peptidase (mitochondrial processing) beta	NM_004279	201682_at	11 ± 0.1	11.1 ± 0.1	10.7 ± 0.2	<1X10-16
PPP6C	protein phosphatase 6, catalytic subunit	NM_001123355	203529_at	11.3 ± 0.1	11.3 ± 0.1	11.1 ± 0.1	<1X10-16
SEPHS1	selenophosphate synthetase 1	NM_012247	208939_at	8.8 ± 0.2	8.8 ± 0.2	9.2 ± 0.2	<1X10-16
C17orf90	chromosome 17 open reading frame 90	NM_001039842	50374_at	8.8 ± 0.1	8.9 ± 0.1	9.1 ± 0.1	<1X10-16
CYCS	cytochrome c, somatic	NM_018947	208905_at	11.6 ± 0.4	11.8 ± 0.3	12.4 ± 0.3	<1X10-16
NOL6	nucleolar protein family 6 (RNA-associated)	NM_022917	218199_s_at	6.5 ± 0.4	6.5 ± 0.4	7.3 ± 0.2	<1X10-16
LOC100129513	similar to PRO0756	XM_001720954	210596_at	8.7 ± 0.2	8.7 ± 0.2	9.1 ± 0.2	<1X10-16
PSME3	proteasome (prosome, macropain) activator subunit 3 (PA28 gamma; Ki)	NM_005789	209853_s_at	8 ± 0.4	7.9 ± 0.3	8.6 ± 0.2	<1X10-16
MLL	myeloid	NM_005933	212079_s_at	8.2 ± 0.4	8 ± 0.3	7.1 ± 0.5	<1X10-16
SIP1	survival of motor neuron protein interacting protein 1	NM_001009182	211115_x_at	8 ± 0.2	8.1 ± 0.2	8.5 ± 0.2	<1X10-16
MARK4	MAP	NM_031417	55065_at	10.1 ± 0.2	10.1 ± 0.2	9.8 ± 0.1	<1X10-16
ALCAM	activated leukocyte cell adhesion molecule	NM_001627	201951_at	10.3 ± 0.3	9.9 ± 0.4	9.3 ± 0.4	<1X10-16
SRP19	signal recognition particle 19kDa	NM_003135	205335_s_at	11 ± 0.2	11.2 ± 0.2	11.4 ± 0.1	<1X10-16
ZNF167	zinc finger protein 167	NM_018651	206314_at	6.6 ± 0.3	6.6 ± 0.2	7.2 ± 0.2	<1X10-16
PALB2	partner and localizer of BRCA2	NM_024675	219530_at	7.6 ± 0.2	7.6 ± 0.2	8.1 ± 0.2	<1X10-16
H3F3A	H3 histone, family 3A	NM_002107	211999_at	12.4 ± 0.1	12.7 ± 0.1	12.5 ± 0.1	<1X10-16
ARF1	ADP-ribosylation factor 1	NM_001024226	208750_s_at	9.5 ± 0.2	9.1 ± 0.2	9.6 ± 0.2	<1X10-16
BAT3	HLA-B associated transcript 3	NM_001098534	210208_x_at	11.1 ± 0.1	11.2 ± 0.1	10.9 ± 0.1	<1X10-16
ERH	enhancer of rudimentary homolog (Drosophila)	NM_004450	200043_at	12.6 ± 0.1	12.7 ± 0.1	12.8 ± 0.1	<1X10-16
ARHGAP17	Rho GTPase activating protein 17	NM_001006634	218076_s_at	9.7 ± 0.1	9.8 ± 0.2	9.5 ± 0.1	<1X10-16
KLF9	Kruppel-like factor 9	NM_001206	203543_s_at	8.3 ± 0.5	8.2 ± 0.5	7.1 ± 0.4	<1X10-16
UBQLN2	ubiquilin 2	NM_013444	215884_s_at	11 ± 0.1	11.2 ± 0.1	11.3 ± 0.1	<1X10-16
BMP2K	BMP2 inducible kinase	NM_017593	59644_at	8.7 ± 0.2	8.8 ± 0.2	9.2 ± 0.2	<1X10-16
MKRN1	makorin ring finger protein 1	NM_013446	201285_at	10.2 ± 0.2	10.3 ± 0.2	9.8 ± 0.2	<1X10-16
ZNF654	zinc finger protein 654	NM_018293	219239_s_at	8.8 ± 0.1	8.8 ± 0.2	8.3 ± 0.2	<1X10-16
ZNF277	zinc finger protein 277	NM_021994	218645_at	10.2 ± 0.3	10.1 ± 0.2	9.6 ± 0.3	<1X10-16
TMEM168	transmembrane protein 168	NM_022484	218962_s_at	9 ± 0.1	9.1 ± 0.1	9.3 ± 0.2	<1X10-16
PSMD12	proteasome (prosome, macropain) 26S subunit, non-ATPase, 12	NM_002816	202353_s_at	9.9 ± 0.1	10 ± 0.1	10.2 ± 0.2	<1X10-16
ACTR6	ARP6 actin-related protein 6 homolog (yeast)	NM_022496	218395_at	9.3 ± 0.1	9.3 ± 0.1	9 ± 0.1	<1X10-16
CCT6A	chaperonin containing TCP1, subunit 6A (zeta 1)	NM_001009186	201327_s_at	10.9 ± 0.2	10.9 ± 0.2	11.4 ± 0.2	<1X10-16
VAMP2	vesicle-associated membrane protein 2 (synaptobrevin 2)	NM_014232	201557_at	7.4 ± 0.3	7.4 ± 0.3	6.6 ± 0.4	<1X10-16
ZNF638	zinc finger protein 638	NM_001014972	211257_x_at	9.7 ± 0.1	9.7 ± 0.1	9.4 ± 0.2	<1X10-16
TCP1	t-complex 1	NM_001008897	222011_s_at	9.5 ± 0.2	9.6 ± 0.3	10.1 ± 0.2	<1X10-16
SAV1	salvador homolog 1 (Drosophila)	NM_021818	218276_s_at	9.7 ± 0.2	9.6 ± 0.2	9.1 ± 0.3	<1X10-16
PLAGL1	pleiomorphic adenoma gene-like 1	NM_001080951	209318_x_at	10.6 ± 0.2	10.7 ± 0.2	10.2 ± 0.2	<1X10-16
VGLL4	vestigial like 4 (Drosophila)	NM_001128219	214004_s_at	8.8 ± 0.2	9 ± 0.2	8.4 ± 0.3	<1X10-16
ABCD4	ATP-binding cassette, sub-family D (ALD), member 4	NM_005050	203981_s_at	8.1 ± 0.2	8.1 ± 0.2	7.6 ± 0.3	<1X10-16
MFAP1	microfibrillar-associated protein 1	NM_005926	203406_at	10.1 ± 0.1	10.1 ± 0.1	10.3 ± 0.1	<1X10-16
TMED2	transmembrane emp24 domain trafficking protein 2	NM_006815	204426_at	8.2 ± 0.3	7.7 ± 0.3	8.7 ± 0.6	<1X10-16
PSMA5	proteasome (prosome, macropain) subunit, alpha type, 5	NM_002790	201274_at	11 ± 0.1	11 ± 0.1	11.3 ± 0.1	<1X10-16
BMP2K	BMP2 inducible kinase	NM_017593	219546_at	8.4 ± 0.2	8.5 ± 0.2	8.9 ± 0.3	<1X10-16
GGCX	gamma-glutamyl carboxylase	NM_000821	214005_at	7.7 ± 0.2	7.9 ± 0.3	8.3 ± 0.2	<1X10-16
UBE2D3	ubiquitin-conjugating enzyme E2D 3 (UBC4	NM_003340	200668_s_at	12.7 ± 0.1	12.7 ± 0.1	12.5 ± 0.1	<1X10-16
POLR2B	polymerase (RNA) II (DNA directed) polypeptide B, 140kDa	NM_000938	201803_at	10.9 ± 0.2	10.9 ± 0.2	11.3 ± 0.1	<1X10-16
ARL1	ADP-ribosylation factor-like 1	NM_001177	201658_at	10.3 ± 0.2	10.4 ± 0.1	10.6 ± 0.1	<1X10-16
NSUN5	NOL1	NM_018044	213773_x_at	9.2 ± 0.2	9.1 ± 0.1	9.5 ± 0.1	<1X10-16
GOLGA3	golgi autoantigen, golgin subfamily a, 3	NM_005895	202106_at	9.6 ± 0.2	9.6 ± 0.2	10 ± 0.1	<1X10-16
UFD1L	ubiquitin fusion degradation 1 like (yeast)	NM_001035247	209103_s_at	10.9 ± 0.2	10.9 ± 0.2	11.3 ± 0.1	<1X10-16
RHOBTB3	Rho-related BTB domain containing 3	NM_014899	202975_s_at	12.4 ± 0.3	12.3 ± 0.3	11.7 ± 0.3	<1X10-16
C14orf156	chromosome 14 open reading frame 156	NM_031210	221434_s_at	12.1 ± 0.1	12.1 ± 0.1	12.3 ± 0.1	<1X10-16
EBP	emopamil binding protein (sterol isomerase)	NM_006579	213787_s_at	8.4 ± 0.4	8.3 ± 0.5	9.2 ± 0.3	<1X10-16
C8orf33	chromosome 8 open reading frame 33	NM_023080	218187_s_at	8.9 ± 0.2	8.9 ± 0.2	9.2 ± 0.2	<1X10-16
STX7	syntaxin 7	NM_003569	212631_at	9.4 ± 0.2	9.4 ± 0.2	9 ± 0.2	<1X10-16
HNRNPH2	heterogeneous nuclear ribonucleoprotein H2 (H')	NM_001032393	201132_at	10.5 ± 0.1	10.6 ± 0.1	10.8 ± 0.1	<1X10-16
EBNA1BP2	EBNA1 binding protein 2	NM_006824	201323_at	10.1 ± 0.2	10.1 ± 0.2	10.5 ± 0.2	<1X10-16
TCP1	t-complex 1	NM_001008897	222010_at	9.3 ± 0.1	9.3 ± 0.2	9.6 ± 0.1	<1X10-16
FRAT2	frequently rearranged in advanced T-cell lymphomas 2	NM_012083	209864_at	7.7 ± 0.3	7 ± 0.2	7.1 ± 0.3	<1X10-16
FBXO3	F-box protein 3	NM_012175	218432_at	9.5 ± 0.2	9.5 ± 0.2	9 ± 0.2	<1X10-16
TTC35	tetratricopeptide repeat domain 35	NM_014673	203584_at	10.6 ± 0.2	10.7 ± 0.1	10.4 ± 0.1	<1X10-16
C19orf42	chromosome 19 open reading frame 42	NM_024104	219097_x_at	10.1 ± 0.1	10.1 ± 0.1	10.4 ± 0.1	<1X10-16
SAP30L	SAP30-like	NM_001131062	219129_s_at	8.3 ± 0.2	8.3 ± 0.2	7.9 ± 0.2	<1X10-16
TCF4	transcription factor 4	NM_001083962	212386_at	13.5 ± 0.1	13.4 ± 0.1	13.1 ± 0.2	<1X10-16
MLL	Myeloid	NM_005933	212080_at	8.8 ± 0.3	9 ± 0.3	8.3 ± 0.3	<1X10-16
PKIG	protein kinase (cAMP-dependent, catalytic) inhibitor gamma	NM_007066	202732_at	11.1 ± 0.3	11.2 ± 0.2	10.6 ± 0.2	<1X10-16
PPP1R15A	protein phosphatase 1, regulatory (inhibitor) subunit 15A	NM_014330	37028_at	8.9 ± 0.2	9.1 ± 0.3	8.5 ± 0.2	<1X10-16
ING4	inhibitor of growth family, member 4	NM_001127582	48825_at	7.8 ± 0.2	7.8 ± 0.2	7.3 ± 0.2	<1X10-16
ZC3H4	zinc finger CCCH-type containing 4	NM_015168	213390_at	9.7 ± 0.1	9.6 ± 0.1	9.9 ± 0.1	<1X10-16
PHACTR2	phosphatase and actin regulator 2	NM_001100164	204048_s_at	10.3 ± 0.2	9.9 ± 0.2	9.7 ± 0.3	<1X10-16
COG2	component of oligomeric golgi complex 2	NM_007357	203073_at	8.3 ± 0.2	8.3 ± 0.1	8.6 ± 0.1	<1X10-16
RHOBTB3	Rho-related BTB domain containing 3	NM_014899	216048_s_at	9.8 ± 0.3	9.5 ± 0.3	9 ± 0.3	<1X10-16
FAM164A	family with sequence similarity 164, member A	NM_016010	205308_at	9.1 ± 0.2	9.1 ± 0.2	8.6 ± 0.3	<1X10-16
WWC2	WW and C2 domain containing 2	NM_024949	218775_s_at	8.3 ± 0.3	7.8 ± 0.3	7.4 ± 0.4	<1X10-16
RANBP1	RAN binding protein 1	NM_002882	202483_s_at	10.1 ± 0.2	9.9 ± 0.2	10.5 ± 0.2	<1X10-16
PWP1	PWP1 homolog (S. cerevisiae)	NM_007062	201608_s_at	10.7 ± 0.1	10.8 ± 0.1	11 ± 0.1	<1X10-16
ACTR8	ARP8 actin-related protein 8 homolog (yeast)	NM_022899	218658_s_at	7.2 ± 0.2	7.1 ± 0.2	7.7 ± 0.2	<1X10-16
BRD2	bromodomain containing 2	NM_001113182	214911_s_at	11.1 ± 0.1	11.1 ± 0.1	10.9 ± 0.1	<1X10-16
TBC1D5	TBC1 domain family, member 5	NM_001134380	201813_s_at	9.8 ± 0.2	9.6 ± 0.2	9.3 ± 0.2	<1X10-16
CDKN1A	cyclin-dependent kinase inhibitor 1A (p21, Cip1)	NM_000389	202284_s_at	11.4 ± 0.2	11.6 ± 0.2	11.2 ± 0.2	<1X10-16
RALGDS	ral guanine nucleotide dissociation stimulator	NM_001042368	209050_s_at	9.2 ± 0.3	9.3 ± 0.3	8.5 ± 0.4	<1X10-16
C11orf24	chromosome 11 open reading frame 24	NM_022338	52164_at	9.7 ± 0.2	9.8 ± 0.2	10.3 ± 0.2	<1X10-16
LSM7	LSM7 homolog, U6 small nuclear RNA associated (S. cerevisiae)	NM_016199	204559_s_at	11.1 ± 0.2	11.1 ± 0.2	11.4 ± 0.1	<1X10-16
MED8	mediator complex subunit 8	NM_052877	213696_s_at	8.9 ± 0.2	9 ± 0.2	9.3 ± 0.2	<1X10-16
RBM8A	RNA binding motif protein 8A	NM_005105	213852_at	8.7 ± 0.2	8.7 ± 0.2	9 ± 0.2	<1X10-16
SRM	spermidine synthase	NM_003132	201516_at	10.2 ± 0.3	10.1 ± 0.3	10.7 ± 0.2	<1X10-16
RBM8A	RNA binding motif protein 8A	NM_005105	214113_s_at	8.8 ± 0.2	8.8 ± 0.2	9.3 ± 0.2	<1X10-16
UBE2N	ubiquitin-conjugating enzyme E2N (UBC13 homolog, yeast)	NM_003348	201524_x_at	10.8 ± 0.2	10.9 ± 0.2	11.3 ± 0.2	<1X10-16
MACF1	microtubule-actin crosslinking factor 1	NM_012090	208633_s_at	9.5 ± 0.3	9.3 ± 0.2	8.9 ± 0.2	<1X10-16
HNRNPA0	heterogeneous nuclear ribonucleoprotein A0	NM_006805	201054_at	11.6 ± 0.2	11.7 ± 0.2	12 ± 0.2	<1X10-16
FAM134A	family with sequence similarity 134, member A	NM_024293	221984_s_at	10.4 ± 0.2	10.6 ± 0.2	10.1 ± 0.2	<1X10-16
ZNF395	zinc finger protein 395	NM_018660	221123_x_at	9.1 ± 0.3	9.1 ± 0.3	8.4 ± 0.4	<1X10-16
MAPK1IP1L	mitogen-activated protein kinase 1 interacting protein 1-like	NM_144578	212643_at	11.8 ± 0.2	12 ± 0.1	12.1 ± 0.1	<1X10-16
RBBP4	retinoblastoma binding protein 4	NM_005610	217301_x_at	9.7 ± 0.1	9.5 ± 0.1	9.8 ± 0.2	<1X10-16
PTEN	phosphatase and tensin homolog	NM_000314	204053_x_at	11.2 ± 0.2	11.3 ± 0.2	10.8 ± 0.2	<1X10-16
DEPDC1	DEP domain containing 1	NM_001114120	220295_x_at	6.6 ± 0.5	6.3 ± 0.4	5.4 ± 0.6	<1X10-16
NADK	NAD kinase	NM_023018	208919_s_at	9.6 ± 0.1	9.4 ± 0.2	9.8 ± 0.1	<1X10-16
SFRS4	splicing factor, arginine	NM_005626	201696_at	10.7 ± 0.1	10.6 ± 0.2	10.4 ± 0.1	<1X10-16
ILF2	interleukin enhancer binding factor 2, 45kDa	NM_004515	200052_s_at	10.3 ± 0.2	10.3 ± 0.2	10.7 ± 0.1	<1X10-16
ANP32A	Acidic (leucine-rich) nuclear phosphoprotein 32 family, member A	NM_006305	201038_s_at	8.5 ± 0.3	8.8 ± 0.2	9 ± 0.1	<1X10-16
ROCK1	Rho-associated, coiled-coil containing protein kinase 1	NM_005406	213044_at	10.9 ± 0.1	11 ± 0.1	10.7 ± 0.1	<1X10-16
ARHGAP8	Rho GTPase activating protein 8	NM_001017526	37117_at	6 ± 0.4	6.1 ± 0.4	6.9 ± 0.4	<1X10-16
RANBP6	RAN binding protein 6	NM_012416	213019_at	8.9 ± 0.2	9.2 ± 0.2	9.5 ± 0.2	<1X10-16
TCF3	transcription factor 3 (E2A immunoglobulin enhancer binding factors E12	NM_003200	209153_s_at	9.9 ± 0.2	9.9 ± 0.2	10.3 ± 0.2	<1X10-16
NCOA3	nuclear receptor coactivator 3	NM_006534	211352_s_at	8.4 ± 0.2	8.1 ± 0.2	7.8 ± 0.2	<1X10-16
COQ10B	coenzyme Q10 homolog B (S. cerevisiae)	NM_025147	219397_at	8.9 ± 0.3	9.5 ± 0.2	9.2 ± 0.3	<1X10-16
URB1	URB1 ribosome biogenesis 1 homolog (S. cerevisiae)	NM_014825	212996_s_at	6.7 ± 0.3	6.7 ± 0.3	7.3 ± 0.2	<1X10-16
TCF4	transcription factor 4	NM_001083962	212382_at	11.7 ± 0.3	11.5 ± 0.3	10.9 ± 0.4	<1X10-16
TBL2	transducin (beta)-like 2	NM_012453	212685_s_at	10.5 ± 0.2	10.7 ± 0.2	11 ± 0.2	<1X10-16
ABCB7	ATP-binding cassette, sub-family B (MDR	NM_004299	209620_s_at	9.1 ± 0.2	9.1 ± 0.2	8.6 ± 0.2	<1X10-16
RBMS1	RNA binding motif, single stranded interacting protein 1	NM_002897	209868_s_at	11.5 ± 0.2	11.7 ± 0.2	11.3 ± 0.1	<1X10-16
OPRS1	opioid receptor, sigma 1	NM_005866	214484_s_at	8.9 ± 0.2	8.6 ± 0.3	9.3 ± 0.3	<1X10-16
TSN	translin	NM_004622	201515_s_at	10.9 ± 0.1	11.1 ± 0.1	11.2 ± 0.1	<1X10-16
SHOX2	short stature homeobox 2	NM_003030	210135_s_at	10.3 ± 0.3	10.8 ± 0.3	10 ± 0.3	<1X10-16
LARP1	La ribonucleoprotein domain family, member 1	NM_015315	212137_at	12.3 ± 0.1	12.2 ± 0.1	12.4 ± 0.1	<1X10-16
PHF15	PHD finger protein 15	NM_015288	212660_at	8.2 ± 0.3	8.4 ± 0.3	7.7 ± 0.2	<1X10-16
RY1	putative nucleic acid binding protein RY-1	NM_006857	212438_at	9.8 ± 0.1	9.8 ± 0.1	9.5 ± 0.1	<1X10-16
SEC13	SEC13 homolog (S. cerevisiae)	NM_183352	207707_s_at	11.3 ± 0.2	11.3 ± 0.2	11.7 ± 0.2	<1X10-16
RB1	retinoblastoma 1	NM_000321	203132_at	9.6 ± 0.2	9.7 ± 0.2	9.3 ± 0.2	1.1X10-16
SLC2A14	solute carrier family 2 (facilitated glucose transporter), member 14	NM_006931	222088_s_at	9 ± 0.4	9.1 ± 0.3	8.3 ± 0.3	1.1X10-16
LY96	lymphocyte antigen 96	NM_015364	206584_at	9.8 ± 0.2	10 ± 0.2	9.5 ± 0.2	1.1X10-16
SNRPA1	small nuclear ribonucleoprotein polypeptide A'	NM_003090	216977_x_at	8.3 ± 0.3	8.3 ± 0.3	8.8 ± 0.2	1.1X10-16
SNX27	sorting nexin family member 27	NM_030918	221006_s_at	8.2 ± 0.2	7.6 ± 0.4	7.4 ± 0.4	1.1X10-16
SUMO3	SMT3 suppressor of mif two 3 homolog 3 (S. cerevisiae)	NM_006936	200740_s_at	11.5 ± 0.2	11.5 ± 0.1	11.8 ± 0.2	1.1X10-16
COPB2	coatomer protein complex, subunit beta 2 (beta prime)	NM_004766	213500_at	8.1 ± 0.2	8.1 ± 0.2	8.6 ± 0.2	1.1X10-16
TIMM23	translocase of inner mitochondrial membrane 23 homolog (yeast)	NM_006327	218118_s_at	9.5 ± 0.2	9.7 ± 0.2	9.9 ± 0.1	1.1X10-16
NCOA3	nuclear receptor coactivator 3	NM_006534	209060_x_at	9.4 ± 0.3	9 ± 0.2	8.7 ± 0.3	1.1X10-16
VEZF1	vascular endothelial zinc finger 1	NM_007146	202171_at	10.7 ± 0.2	10.7 ± 0.1	10.4 ± 0.2	1.1X10-16
PRICKLE4	prickle homolog 4 (Drosophila)	NM_001134493	218233_s_at	11.7 ± 0.2	11.8 ± 0.1	12 ± 0.1	1.1X10-16
COG8	component of oligomeric golgi complex 8	NM_022341	219575_s_at	8.9 ± 0.2	9.1 ± 0.2	9.4 ± 0.2	1.1X10-16
FAM110B	family with sequence similarity 110, member B	NM_147189	221959_at	9.2 ± 0.3	9.2 ± 0.3	8.5 ± 0.3	1.1X10-16
EGR2	early growth response 2 (Krox-20 homolog, Drosophila)	NM_000399	205249_at	10.5 ± 0.7	11.3 ± 0.5	9.9 ± 0.6	1.1X10-16
FAM20B	family with sequence similarity 20, member B	NM_014864	202915_s_at	9.1 ± 0.2	9 ± 0.2	8.6 ± 0.2	1.1X10-16
TMEM97	transmembrane protein 97	NM_014573	212281_s_at	9.4 ± 0.5	9.3 ± 0.5	10.3 ± 0.4	1.1X10-16
DUSP6	dual specificity phosphatase 6	NM_001946	208893_s_at	9.4 ± 0.8	9.6 ± 0.6	7.8 ± 0.9	1.1X10-16
KLF2	Kruppel-like factor 2 (lung)	NM_016270	219371_s_at	8.7 ± 0.5	9.5 ± 0.4	8.5 ± 0.4	1.1X10-16
CLDND1	claudin domain containing 1	NM_001040181	208925_at	9.1 ± 0.2	9 ± 0.2	8.7 ± 0.2	1.1X10-16
GLO1	glyoxalase I	NM_006708	200681_at	11.2 ± 0.1	11.2 ± 0.2	11.5 ± 0.1	1.1X10-16
NAP1L3	nucleosome assembly protein 1-like 3	NM_004538	204749_at	8 ± 0.4	8.4 ± 0.3	9 ± 0.5	1.1X10-16
PIGV	phosphatidylinositol glycan anchor biosynthesis, class V	NM_017837	51146_at	8.3 ± 0.2	8.4 ± 0.3	7.8 ± 0.3	1.1X10-16
PLEKHA1	pleckstrin homology domain containing, family A (phosphoinositide binding specific) member 1	NM_001001974	219024_at	8.7 ± 0.3	8.4 ± 0.3	8 ± 0.3	1.1X10-16
RPS27A	ribosomal protein S27a	NM_001033930	208980_s_at	13.2 ± 0.1	12.9 ± 0.1	13.1 ± 0.1	1.1X10-16
C1D	nuclear DNA-binding protein	NM_006333	200056_s_at	10.1 ± 0.2	10.2 ± 0.2	9.8 ± 0.2	1.1X10-16
MRPL12	mitochondrial ribosomal protein L12	NM_002949	203931_s_at	9.2 ± 0.1	9.2 ± 0.2	9.6 ± 0.2	1.1X10-16
SOS1	son of sevenless homolog 1 (Drosophila)	NM_005633	212780_at	8.6 ± 0.1	8.8 ± 0.1	8.4 ± 0.1	1.1X10-16
FZD7	frizzled homolog 7 (Drosophila)	NM_003507	203705_s_at	11.6 ± 0.3	11.4 ± 0.3	11 ± 0.3	1.1X10-16
HNRNPA3	heterogeneous nuclear ribonucleoprotein A3	NM_194247	211931_s_at	11.3 ± 0.2	11.3 ± 0.2	11.7 ± 0.1	1.1X10-16
SYNJ2	synaptojanin 2	NM_003898	210612_s_at	9.1 ± 0.3	8.8 ± 0.3	8.4 ± 0.3	1.1X10-16
STIP1	stress-induced-phosphoprotein 1	NM_006819	212009_s_at	7 ± 0.4	6.6 ± 0.5	7.7 ± 0.4	1.1X10-16
CCT3	chaperonin containing TCP1, subunit 3 (gamma)	NM_001008800	200910_at	11.4 ± 0.2	11.5 ± 0.2	11.8 ± 0.1	1.1X10-16
RAB11FIP1	RAB11 family interacting protein 1 (class I)	NM_001002233	219681_s_at	7.4 ± 0.3	7.4 ± 0.3	6.7 ± 0.4	1.1X10-16
HN1L	hematological and neurological expressed 1-like	NM_144570	212115_at	9.7 ± 0.2	9.6 ± 0.2	10.1 ± 0.2	1.1X10-16
YWHAZ	tyrosine 3-monooxygenase	NM_003406	200639_s_at	11.7 ± 0.2	11.9 ± 0.1	12.1 ± 0.1	1.1X10-16
PALM2-AKAP2	PALM2-AKAP2	NM_007203	202760_s_at	11.2 ± 0.4	10.5 ± 0.4	10.4 ± 0.3	1.1X10-16
SERINC1	serine incorporator 1	NM_020755	208671_at	12 ± 0.2	12.1 ± 0.1	11.7 ± 0.2	1.1X10-16
WWTR1	WW domain containing transcription regulator 1	NM_015472	202132_at	10.4 ± 0.2	10.4 ± 0.2	9.9 ± 0.3	1.1X10-16
FUBP1	Far upstream element (FUSE) binding protein 1	NM_003902	212847_at	7 ± 0.3	7.3 ± 0.3	7.7 ± 0.2	1.1X10-16
AKT3	v-akt murine thymoma viral oncogene homolog 3 (protein kinase B, gamma)	NM_005465	212607_at	10.3 ± 0.2	10.3 ± 0.2	9.9 ± 0.2	1.1X10-16
QRSL1	glutaminyl-tRNA synthase (glutamine-hydrolyzing)-like 1	NM_018292	218949_s_at	8.4 ± 0.2	8.4 ± 0.2	8.8 ± 0.2	1.1X10-16
WDFY3	WD repeat and FYVE domain containing 3	NM_014991	212602_at	8.3 ± 0.3	8.2 ± 0.2	7.7 ± 0.3	1.1X10-16
PRR11	proline rich 11	NM_018304	219392_x_at	9.9 ± 0.3	10 ± 0.3	9.3 ± 0.4	1.1X10-16
IER3IP1	immediate early response 3 interacting protein 1	NM_016097	211406_at	8.4 ± 0.1	8.5 ± 0.2	8.8 ± 0.2	1.1X10-16
BCL11A	B-cell CLL	NM_018014	210347_s_at	7 ± 0.4	7 ± 0.4	6.1 ± 0.4	1.1X10-16
ZCCHC24	zinc finger, CCHC domain containing 24	NM_153367	212423_at	11.6 ± 0.2	11.5 ± 0.2	11.1 ± 0.2	1.1X10-16
RNF13	ring finger protein 13	NM_007282	201780_s_at	10.1 ± 0.2	10.2 ± 0.2	9.8 ± 0.2	1.1X10-16
ATP6V1C1	ATPase, H+ transporting, lysosomal 42kDa, V1 subunit C1	NM_001695	202874_s_at	8.8 ± 0.2	8.6 ± 0.1	8.4 ± 0.2	1.1X10-16
TRIB1	tribbles homolog 1 (Drosophila)	NM_025195	202241_at	8.7 ± 0.4	9.2 ± 0.4	8.1 ± 0.6	1.1X10-16
UBP1	upstream binding protein 1 (LBP-1a)	NM_001128160	218082_s_at	10.5 ± 0.2	10.6 ± 0.2	10.9 ± 0.1	1.1X10-16
SGPP1	sphingosine-1-phosphate phosphatase 1	NM_030791	221268_s_at	8.1 ± 0.2	7.9 ± 0.3	8.5 ± 0.2	1.1X10-16
PELI2	pellino homolog 2 (Drosophila)	NM_021255	219132_at	8.2 ± 0.3	8.2 ± 0.3	7.6 ± 0.3	1.1X10-16
TMEM177	transmembrane protein 177	NM_001105198	218897_at	6.6 ± 0.3	6.6 ± 0.4	7.3 ± 0.2	1.1X10-16
JUND	jun D proto-oncogene	NM_005354	203752_s_at	12.1 ± 0.2	12.2 ± 0.2	11.7 ± 0.2	1.1X10-16
CREBL2	cAMP responsive element binding protein-like 2	NM_001310	201989_s_at	10.2 ± 0.2	10.2 ± 0.2	9.9 ± 0.2	1.1X10-16
BUB3	BUB3 budding uninhibited by benzimidazoles 3 homolog (yeast)	NM_001007793	201456_s_at	10.4 ± 0.2	10.1 ± 0.2	9.8 ± 0.2	1.1X10-16
TUBB2A	tubulin, beta 2A	NM_001069	209372_x_at	7.3 ± 0.4	7.2 ± 0.3	8 ± 0.3	1.1X10-16
PSMG1	proteasome (prosome, macropain) assembly chaperone 1	NM_003720	203405_at	9.5 ± 0.2	9.6 ± 0.2	9.9 ± 0.2	1.1X10-16
EIF2B4	eukaryotic translation initiation factor 2B, subunit 4 delta, 67kDa	NM_001034116	209429_x_at	9.3 ± 0.1	9.2 ± 0.1	9.5 ± 0.1	1.1X10-16
UCKL1	uridine-cytidine kinase 1-like 1	NM_017859	218533_s_at	9.2 ± 0.2	9.3 ± 0.2	8.8 ± 0.2	1.1X10-16
ABCF1	ATP-binding cassette, sub-family F (GCN20), member 1	NM_001025091	200045_at	9.4 ± 0.2	9.4 ± 0.2	9.8 ± 0.1	1.1X10-16
CTCF	CCCTC-binding factor (zinc finger protein)	NM_006565	202521_at	9.4 ± 0.1	9.5 ± 0.1	9.7 ± 0.1	1.1X10-16
M6PR	mannose-6-phosphate receptor (cation dependent)	NM_002355	200900_s_at	8.6 ± 0.2	8.1 ± 0.2	8.3 ± 0.2	2.2X10-16
HMGCS1	3-hydroxy-3-methylglutaryl-Coenzyme A synthase 1 (soluble)	NM_001098272	205822_s_at	7.5 ± 0.6	7.3 ± 0.7	8.6 ± 0.4	2.2X10-16
TCF4	transcription factor 4	NM_001083962	203753_at	12.1 ± 0.2	12.2 ± 0.2	11.7 ± 0.3	2.2X10-16
MACF1	microtubule-actin crosslinking factor 1	NM_012090	208634_s_at	11.2 ± 0.2	11.2 ± 0.2	10.9 ± 0.1	2.2X10-16
FASN	fatty acid synthase	NM_004104	212218_s_at	9.1 ± 0.3	9 ± 0.3	9.7 ± 0.3	2.2X10-16
PCF11	PCF11, cleavage and polyadenylation factor subunit, homolog (S. cerevisiae)	NM_015885	203378_at	7.8 ± 0.2	7.8 ± 0.2	7.3 ± 0.3	2.2X10-16
ZBTB20	zinc finger and BTB domain containing 20	NM_015642	205383_s_at	9.2 ± 0.3	9.5 ± 0.3	8.7 ± 0.3	2.2X10-16
DYNC2LI1	dynein, cytoplasmic 2, light intermediate chain 1	NM_001012665	203763_at	8.7 ± 0.2	8.9 ± 0.2	8.4 ± 0.2	2.2X10-16
LSG1	large subunit GTPase 1 homolog (S. cerevisiae)	NM_018385	221535_at	7.5 ± 0.3	7.5 ± 0.3	8.3 ± 0.4	2.2X10-16
DUSP6	dual specificity phosphatase 6	NM_001946	208891_at	9.8 ± 0.7	10.1 ± 0.5	8.7 ± 0.6	2.2X10-16
RAD1	RAD1 homolog (S. pombe)	NM_002853	204460_s_at	8.8 ± 0.2	8.7 ± 0.2	8.3 ± 0.2	2.2X10-16
SNTB2	syntrophin, beta 2 (dystrophin-associated protein A1, 59kDa, basic component 2)	NM_006750	205315_s_at	9.8 ± 0.2	9.3 ± 0.3	9 ± 0.4	2.2X10-16
MTFR1	mitochondrial fission regulator 1	NM_014637	203207_s_at	8 ± 0.4	7.8 ± 0.3	8.6 ± 0.3	2.2X10-16
ABCF2	ATP-binding cassette, sub-family F (GCN20), member 2	NM_005692	209247_s_at	8.6 ± 0.2	8.5 ± 0.2	9 ± 0.2	2.2X10-16
ORAI2	ORAI calcium release-activated calcium modulator 2	NM_001126340	217529_at	8.6 ± 0.2	8.7 ± 0.2	9 ± 0.2	2.2X10-16
FADS1	fatty acid desaturase 1	NM_013402	208962_s_at	9.6 ± 0.5	9.5 ± 0.5	10.6 ± 0.3	2.2X10-16
SETX	senataxin	NM_015046	201964_at	9.1 ± 0.2	9.2 ± 0.2	9.5 ± 0.1	2.2X10-16
KIF3C	kinesin family member 3C	NM_002254	203390_s_at	8.1 ± 0.2	8 ± 0.2	7.5 ± 0.3	2.2X10-16
MED13L	mediator complex subunit 13-like	NM_015335	212207_at	9.6 ± 0.2	9.5 ± 0.3	9 ± 0.3	2.2X10-16
NOC3L	nucleolar complex associated 3 homolog (S. cerevisiae)	NM_022451	218889_at	9.3 ± 0.3	9.2 ± 0.3	9.9 ± 0.2	2.2X10-16
MRTO4	mRNA turnover 4 homolog (S. cerevisiae)	NM_016183	220688_s_at	8.7 ± 0.2	8.7 ± 0.2	9.2 ± 0.2	2.2X10-16
GLS	glutaminase	NM_014905	203159_at	9 ± 0.3	9 ± 0.3	8.3 ± 0.4	2.2X10-16
NR1D2	nuclear receptor subfamily 1, group D, member 2	NM_005126	209750_at	9.2 ± 0.7	9 ± 0.8	7.5 ± 0.8	2.2X10-16
TMUB2	transmembrane and ubiquitin-like domain containing 2	NM_001076674	218419_s_at	8.1 ± 0.2	8.2 ± 0.2	7.7 ± 0.2	3.3X10-16
GLUL	glutamate-ammonia ligase (glutamine synthetase)	NM_001033044	200648_s_at	7.8 ± 0.3	7.5 ± 0.2	7.1 ± 0.3	3.3X10-16
PAICS	phosphoribosylaminoimidazole carboxylase, phosphoribosylaminoimidazole succinocarboxamide synthetase	NM_001079524	201014_s_at	9.3 ± 0.2	9.4 ± 0.2	9.8 ± 0.2	3.3X10-16
RBMS3	RNA binding motif, single stranded interacting protein	NM_001003792	206767_at	8.6 ± 0.3	8.3 ± 0.3	7.8 ± 0.3	3.3X10-16
PTDSS1	phosphatidylserine synthase 1	NM_014754	201433_s_at	10.8 ± 0.1	10.7 ± 0.2	11.1 ± 0.1	3.3X10-16
ZFP36L1	zinc finger protein 36, C3H type-like 1	NM_004926	211965_at	8.8 ± 0.4	9.3 ± 0.4	8.3 ± 0.4	3.3X10-16
LPIN1	lipin 1	NM_145693	212276_at	10.2 ± 0.3	10 ± 0.4	10.8 ± 0.3	3.3X10-16
ULK2	unc-51-like kinase 2 (C. elegans)	NM_014683	204062_s_at	8.5 ± 0.2	8.4 ± 0.2	8 ± 0.2	3.3X10-16
RABEPK	Rab9 effector protein with kelch motifs	NM_005833	203150_at	9.2 ± 0.2	9.2 ± 0.1	9.5 ± 0.2	3.3X10-16
EIF4E	eukaryotic translation initiation factor 4E	NM_001130678	201435_s_at	9.4 ± 0.2	9.4 ± 0.2	9.8 ± 0.2	3.3X10-16
SKIP	skeletal muscle and kidney enriched inositol phosphatase	NM_016532	202782_s_at	8.3 ± 0.2	8.3 ± 0.2	7.9 ± 0.2	3.3X10-16
BBS9	Bardet-Biedl syndrome 9	NM_001033604	37547_at	6.8 ± 0.3	6.9 ± 0.5	6 ± 0.5	3.3X10-16
GRK5	G protein-coupled receptor kinase 5	NM_005308	204396_s_at	10.8 ± 0.2	10.9 ± 0.2	10.3 ± 0.4	3.3X10-16
CCDC109B	coiled-coil domain containing 109B	NM_017918	218802_at	9.2 ± 0.3	9.3 ± 0.2	8.8 ± 0.2	3.3X10-16
CDK4	cyclin-dependent kinase 4	NM_000075	202246_s_at	10.7 ± 0.2	10.6 ± 0.2	11 ± 0.1	3.3X10-16
PDCD11	programmed cell death 11	NM_014976	212422_at	7.7 ± 0.2	7.6 ± 0.2	8.2 ± 0.2	3.3X10-16
PRMT3	protein arginine methyltransferase 3	NM_005788	213320_at	8.1 ± 0.2	8.2 ± 0.2	8.6 ± 0.2	3.3X10-16
ERF	Ets2 repressor factor	NM_006494	203643_at	8 ± 0.2	8.2 ± 0.2	7.7 ± 0.2	3.3X10-16
GARNL1	GTPase activating Rap	NM_014990	213049_at	8.1 ± 0.2	8.4 ± 0.2	7.9 ± 0.2	4.4X10-16
CCDC41	coiled-coil domain containing 41	NM_001042399	219644_at	7.6 ± 0.2	7.6 ± 0.2	8 ± 0.2	4.4X10-16
RND3	Rho family GTPase 3	NM_005168	212724_at	13.2 ± 0.2	13.2 ± 0.2	12.8 ± 0.1	4.4X10-16
KPNB1	karyopherin (importin) beta 1	NM_002265	208974_x_at	12.4 ± 0.1	12.2 ± 0.1	12.5 ± 0.1	4.4X10-16
GTF3C2	general transcription factor IIIC, polypeptide 2, beta 110kDa	NM_001035521	212429_s_at	9.2 ± 0.2	9.2 ± 0.1	9.5 ± 0.2	4.4X10-16
ORC4L	origin recognition complex, subunit 4-like (yeast)	NM_002552	203351_s_at	9.6 ± 0.1	9.7 ± 0.2	9.4 ± 0.1	4.4X10-16
STRAP	serine	NM_007178	200870_at	11.7 ± 0.2	11.8 ± 0.2	12.2 ± 0.2	4.4X10-16
SERBP1	SERPINE1 mRNA binding protein 1	NM_001018067	217724_at	12.4 ± 0.1	12.4 ± 0.1	12.7 ± 0.1	4.4X10-16
RBM9	RNA binding motif protein 9	NM_001031695	212104_s_at	11.7 ± 0.1	11.6 ± 0.2	11.3 ± 0.2	4.4X10-16
MEF2A	myocyte enhancer factor 2A	NM_001130926	208328_s_at	8.5 ± 0.2	8.4 ± 0.3	7.9 ± 0.3	4.4X10-16
UTP3	UTP3, small subunit (SSU) processome component, homolog (S. cerevisiae)	NM_020368	209486_at	9.8 ± 0.1	10 ± 0.1	9.7 ± 0.1	4.4X10-16
SMC3	structural maintenance of chromosomes 3	NM_005445	209258_s_at	10.3 ± 0.2	10.2 ± 0.2	9.7 ± 0.4	4.4X10-16
PIAS2	protein inhibitor of activated STAT, 2	NM_004671	214442_s_at	7 ± 0.2	7.1 ± 0.2	7.5 ± 0.2	4.4X10-16
TOMM40	translocase of outer mitochondrial membrane 40 homolog (yeast)	NM_001128916	202264_s_at	8 ± 0.2	7.9 ± 0.2	8.4 ± 0.2	4.4X10-16
EPN2	epsin 2	NM_001102664	203463_s_at	8.3 ± 0.3	8.1 ± 0.2	7.7 ± 0.3	4.4X10-16
HNRNPR	heterogeneous nuclear ribonucleoprotein R	NM_001102397	208765_s_at	9.9 ± 0.3	9.7 ± 0.3	10.4 ± 0.3	4.4X10-16
CNOT7	CCR4-NOT transcription complex, subunit 7	NM_013354	218250_s_at	11.2 ± 0.1	11.3 ± 0.1	11.1 ± 0.1	4.4X10-16
TIPARP	TCDD-inducible poly(ADP-ribose) polymerase	NM_015508	212665_at	9.6 ± 0.4	10.3 ± 0.4	9.5 ± 0.3	4.4X10-16
EPM2AIP1	EPM2A (laforin) interacting protein 1	NM_014805	202909_at	10.1 ± 0.2	10.2 ± 0.2	10.6 ± 0.2	4.4X10-16
STK38	serine	NM_007271	202951_at	11.2 ± 0.2	11.2 ± 0.2	10.8 ± 0.2	4.4X10-16
C7orf23	chromosome 7 open reading frame 23	NM_024315	204215_at	11.1 ± 0.2	11 ± 0.2	10.7 ± 0.2	4.4X10-16
DNAJB6	DnaJ (Hsp40) homolog, subfamily B, member 6	NM_005494	209015_s_at	9.5 ± 0.2	9.5 ± 0.2	9 ± 0.3	4.4X10-16
CCDC99	coiled-coil domain containing 99	NM_017785	221685_s_at	8.1 ± 0.5	8 ± 0.5	9.1 ± 0.5	4.4X10-16
ABI1	abl-interactor 1	NM_001012750	209028_s_at	9.5 ± 0.2	9.6 ± 0.1	9.3 ± 0.1	5.6X10-16
PPAN	peter pan homolog (Drosophila)	NM_020230	221649_s_at	7.2 ± 0.3	7.3 ± 0.3	7.9 ± 0.3	5.6X10-16
CLASP1	cytoplasmic linker associated protein 1	NM_015282	212752_at	8.9 ± 0.1	9.1 ± 0.2	8.8 ± 0.1	5.6X10-16
IER3	immediate early response 3	NM_003897	201631_s_at	11.6 ± 0.7	12 ± 0.5	10.5 ± 0.8	5.6X10-16
FADD	Fas (TNFRSF6)-associated via death domain	NM_003824	202535_at	9.3 ± 0.2	9.2 ± 0.2	9.6 ± 0.1	5.6X10-16
WASL	Wiskott-Aldrich syndrome-like	NM_003941	205809_s_at	10.1 ± 0.2	9.9 ± 0.3	9.4 ± 0.4	5.6X10-16
SF3A1	splicing factor 3a, subunit 1, 120kDa	NM_001005409	216457_s_at	10.1 ± 0.1	10.1 ± 0.1	9.9 ± 0.1	5.6X10-16
FTSJ1	FtsJ homolog 1 (E. coli)	NM_012280	205324_s_at	9.5 ± 0.3	9.6 ± 0.2	10 ± 0.2	5.6X10-16
ITCH	itchy E3 ubiquitin protein ligase homolog (mouse)	NM_031483	217094_s_at	8.4 ± 0.3	7.9 ± 0.2	7.9 ± 0.3	5.6X10-16
NSF	N-ethylmaleimide-sensitive factor	NM_006178	202395_at	9.7 ± 0.2	9.7 ± 0.2	10.1 ± 0.2	5.6X10-16
CSGLCA-T	chondroitin sulfate glucuronyltransferase	NM_019015	221799_at	8.4 ± 0.3	8.5 ± 0.3	9 ± 0.2	5.6X10-16
TIMM23	translocase of inner mitochondrial membrane 23 homolog (yeast)	NM_006327	218119_at	8.6 ± 0.2	8.5 ± 0.2	8.9 ± 0.2	6.7X10-16
CUGBP2	CUG triplet repeat, RNA binding protein 2	NM_001025076	202156_s_at	9.4 ± 0.2	9.2 ± 0.3	8.6 ± 0.4	6.7X10-16
PCYT1A	phosphate cytidylyltransferase 1, choline, alpha	NM_005017	204209_at	7.4 ± 0.2	7.4 ± 0.3	7.9 ± 0.2	6.7X10-16
KIAA0999	KIAA0999 protein	NM_025164	204157_s_at	8.4 ± 0.2	8.5 ± 0.2	8 ± 0.2	6.7X10-16
CHMP6	chromatin modifying protein 6	NM_024591	218743_at	7.6 ± 0.2	7.7 ± 0.2	8 ± 0.2	6.7X10-16
MAP2K5	mitogen-activated protein kinase kinase 5	NM_002757	204756_at	8 ± 0.4	8 ± 0.3	7.3 ± 0.3	6.7X10-16
EP300	E1A binding protein p300	NM_001429	213579_s_at	9 ± 0.2	9.2 ± 0.2	8.7 ± 0.2	6.7X10-16
SLC2A3	solute carrier family 2 (facilitated glucose transporter), member 3	NM_006931	202498_s_at	8.1 ± 0.3	8.2 ± 0.3	7.4 ± 0.4	6.7X10-16
ANKRD12	ankyrin repeat domain 12	NM_001083625	216550_x_at	7.8 ± 0.4	8.2 ± 0.3	7.4 ± 0.4	6.7X10-16
USP33	ubiquitin specific peptidase 33	NM_015017	212513_s_at	10.8 ± 0.1	11 ± 0.1	10.7 ± 0.1	7.8X10-16
CAV2	caveolin 2	NM_001233	203324_s_at	11.8 ± 0.2	11.9 ± 0.1	11.5 ± 0.2	7.8X10-16
GOSR1	golgi SNAP receptor complex member 1	NM_001007024	213021_at	8.6 ± 0.1	8.5 ± 0.1	8.9 ± 0.2	7.8X10-16
GARNL1	GTPase activating Rap	NM_014990	214855_s_at	7.6 ± 0.2	7.7 ± 0.2	7.2 ± 0.3	7.8X10-16
GABARAPL1	GABA(A) receptor-associated protein like 1	NM_031412	211458_s_at	10.3 ± 0.5	10.3 ± 0.5	9.4 ± 0.4	7.8X10-16
AK2	adenylate kinase 2	NM_001625	212174_at	8.7 ± 0.3	8.7 ± 0.2	9.2 ± 0.2	7.8X10-16
UBE2D3	ubiquitin-conjugating enzyme E2D 3 (UBC4	NM_003340	200667_at	11.2 ± 0.1	11.3 ± 0.1	11 ± 0.1	7.8X10-16
LPIN1	lipin 1	NM_145693	212272_at	6 ± 0.5	5.7 ± 0.4	6.7 ± 0.4	7.8X10-16
DNAJC8	DnaJ (Hsp40) homolog, subfamily C, member 8	NM_014280	212491_s_at	8.9 ± 0.1	8.9 ± 0.1	9.2 ± 0.1	7.8X10-16
ISCA1	iron-sulfur cluster assembly 1 homolog (S. cerevisiae)	NM_030940	221425_s_at	8.3 ± 0.3	8.4 ± 0.2	7.8 ± 0.3	7.8X10-16
SQLE	squalene epoxidase	NM_003129	213562_s_at	7 ± 0.4	6.6 ± 0.5	7.5 ± 0.3	7.8X10-16
WBP4	WW domain binding protein 4 (formin binding protein 21)	NM_007187	203597_s_at	9.3 ± 0.2	9.3 ± 0.1	8.9 ± 0.2	7.8X10-16
GSK3B	glycogen synthase kinase 3 beta	NM_002093	209945_s_at	8.8 ± 0.2	8.5 ± 0.2	8.3 ± 0.3	8.9X10-16
LETM1	Leucine zipper-EF-hand containing transmembrane protein 1	NM_012318	222006_at	8.2 ± 0.3	8.4 ± 0.2	8.7 ± 0.3	8.9X10-16
PAICS	phosphoribosylaminoimidazole carboxylase, phosphoribosylaminoimidazole succinocarboxamide synthetase	NM_001079524	201013_s_at	10.5 ± 0.3	10.5 ± 0.2	11 ± 0.2	8.9X10-16
FLJ20160	FLJ20160 protein	NM_017694	219858_s_at	6.9 ± 0.5	6.5 ± 0.5	5.6 ± 0.6	8.9X10-16
JTV1	JTV1 gene	NM_006303	209971_x_at	10.3 ± 0.3	10.2 ± 0.3	10.8 ± 0.2	1.0X10-15
TMEM194A	transmembrane protein 194A	NM_001130963	212621_at	7.4 ± 0.3	7.4 ± 0.3	6.8 ± 0.3	1.0X10-15
TIGAR	chromosome 12 open reading frame 5	NM_020375	219099_at	8.8 ± 0.5	9.1 ± 0.4	9.7 ± 0.2	1.0X10-15
FTSJ2	FtsJ homolog 2 (E. coli)	NM_013393	218356_at	9.6 ± 0.2	9.7 ± 0.2	10 ± 0.2	1.0X10-15
TLN1	talin 1	NM_006289	203254_s_at	9.3 ± 0.1	9.1 ± 0.2	8.9 ± 0.2	1.0X10-15
ARFRP1	ADP-ribosylation factor related protein 1	NM_001134758	215984_s_at	6.6 ± 0.4	6 ± 0.5	6.9 ± 0.3	1.0X10-15
EGLN2	egl nine homolog 2 (C. elegans)	NM_053046	220956_s_at	8.7 ± 0.2	8.7 ± 0.2	8.3 ± 0.2	1.0X10-15
GDPD5	glycerophosphodiester phosphodiesterase domain containing 5	NM_030792	32502_at	8.3 ± 0.4	8.3 ± 0.3	7.6 ± 0.3	1.0X10-15
LSM12	LSM12 homolog (S. cerevisiae)	NM_152344	212532_s_at	10 ± 0.2	10.1 ± 0.1	10.4 ± 0.2	1.0X10-15
AKAP13	A kinase (PRKA) anchor protein 13	NM_006738	209534_x_at	8.7 ± 0.2	8.6 ± 0.2	8.1 ± 0.3	1.0X10-15
EML4	echinoderm microtubule associated protein like 4	NM_019063	220386_s_at	6.6 ± 0.3	6.3 ± 0.4	7.1 ± 0.3	1.1X10-15
PRMT1	protein arginine methyltransferase 1	NM_001536	206445_s_at	11 ± 0.1	11.1 ± 0.1	11.3 ± 0.1	1.1X10-15
KDELR3	KDEL (Lys-Asp-Glu-Leu) endoplasmic reticulum protein retention receptor 3	NM_006855	207265_s_at	10 ± 0.3	9.7 ± 0.3	10.3 ± 0.2	1.1X10-15
ACAT2	acetyl-Coenzyme A acetyltransferase 2	NM_005891	209608_s_at	10.2 ± 0.5	10.1 ± 0.6	11.2 ± 0.4	1.1X10-15
DDX56	DEAD (Asp-Glu-Ala-Asp) box polypeptide 56	NM_019082	217754_at	8.4 ± 0.2	8.4 ± 0.2	8.8 ± 0.2	1.1X10-15
MBD4	methyl-CpG binding domain protein 4	NM_003925	214047_s_at	9 ± 0.1	9.2 ± 0.1	9.3 ± 0.1	1.1X10-15
CCDC28A	coiled-coil domain containing 28A	NM_015439	209479_at	8.8 ± 0.3	8.8 ± 0.3	8.1 ± 0.4	1.1X10-15
ATF3	activating transcription factor 3	NM_001030287	202672_s_at	7.4 ± 0.6	8.4 ± 0.3	7.5 ± 0.5	1.2X10-15
BAX	BCL2-associated X protein	NM_004324	208478_s_at	9.5 ± 0.1	9.4 ± 0.2	9.1 ± 0.2	1.2X10-15
MUM1	melanoma associated antigen (mutated) 1	NM_032853	221290_s_at	7.5 ± 0.3	7.8 ± 0.3	7.1 ± 0.4	1.2X10-15
UTP11L	UTP11-like, U3 small nucleolar ribonucleoprotein, (yeast)	NM_016037	218235_s_at	9.9 ± 0.2	10.1 ± 0.2	10.4 ± 0.2	1.2X10-15
TGDS	TDP-glucose 4,6-dehydratase	NM_014305	208249_s_at	8.3 ± 0.2	8.3 ± 0.2	8.6 ± 0.2	1.2X10-15
FAM134A	family with sequence similarity 134, member A	NM_024293	218037_at	9 ± 0.2	9 ± 0.2	8.7 ± 0.2	1.2X10-15
MRPL17	mitochondrial ribosomal protein L17	NM_022061	222216_s_at	9.7 ± 0.2	9.8 ± 0.2	10.2 ± 0.2	1.2X10-15
SLC25A46	solute carrier family 25, member 46	NM_138773	212833_at	10.5 ± 0.1	10.6 ± 0.2	10.9 ± 0.2	1.2X10-15
DMXL1	Dmx-like 1	NM_005509	203791_at	8.8 ± 0.3	9 ± 0.2	8.4 ± 0.3	1.3X10-15
TRIM16	tripartite motif-containing 16	NM_006470	204341_at	9.3 ± 0.3	9.3 ± 0.3	9.8 ± 0.2	1.3X10-15
CDC6	cell division cycle 6 homolog (S. cerevisiae)	NM_001254	203967_at	5.7 ± 0.7	5.7 ± 0.5	6.9 ± 0.5	1.3X10-15
MAK16	MAK16 homolog (S. cerevisiae)	NM_032509	211686_s_at	9.4 ± 0.3	9.4 ± 0.3	9.9 ± 0.2	1.3X10-15
ACLY	ATP citrate lyase	NM_001096	201127_s_at	8.2 ± 0.3	8 ± 0.4	8.7 ± 0.3	1.3X10-15
ELAVL1	ELAV (embryonic lethal, abnormal vision, Drosophila)-like 1 (Hu antigen R)	NM_001419	201726_at	10.8 ± 0.2	10.8 ± 0.2	11.1 ± 0.2	1.3X10-15
KIAA0528	KIAA0528	NM_014802	212943_at	10.3 ± 0.2	10.3 ± 0.3	9.8 ± 0.2	1.3X10-15
MAP3K7IP2	mitogen-activated protein kinase kinase kinase 7 interacting protein 2	NM_015093	210284_s_at	8.6 ± 0.2	8.3 ± 0.1	8.3 ± 0.2	1.3X10-15
ARS2	arsenate resistance protein 2	NM_001128852	201680_x_at	9.6 ± 0.2	9.7 ± 0.2	10.1 ± 0.3	1.3X10-15
HMGCR	3-hydroxy-3-methylglutaryl-Coenzyme A reductase	NM_000859	202540_s_at	10.2 ± 0.4	10.1 ± 0.4	10.9 ± 0.3	1.4X10-15
NOL12	nucleolar protein 12	NM_001039141	219324_at	7.1 ± 0.3	7.2 ± 0.3	7.7 ± 0.2	1.6X10-15
CYB5B	cytochrome b5 type B (outer mitochondrial membrane)	NM_030579	201634_s_at	9 ± 0.3	9 ± 0.3	9.6 ± 0.3	1.6X10-15
SDF2L1	stromal cell-derived factor 2-like 1	NM_022044	218681_s_at	7.5 ± 0.5	7.4 ± 0.5	8.4 ± 0.4	1.6X10-15
CSF1	colony stimulating factor 1 (macrophage)	NM_000757	209716_at	9.2 ± 0.3	9.2 ± 0.3	8.5 ± 0.3	1.6X10-15
WDR77	WD repeat domain 77	NM_024102	201421_s_at	7.7 ± 0.3	7.7 ± 0.3	8.3 ± 0.3	1.6X10-15
PTEN	phosphatase and tensin homolog	NM_000314	217492_s_at	11.3 ± 0.2	11.2 ± 0.2	10.9 ± 0.2	1.7X10-15
LOC100130224	hypothetical protein LOC100130224	NM_007125	208067_x_at	8.4 ± 0.2	8.2 ± 0.3	7.6 ± 0.5	1.7X10-15
IRF9	interferon regulatory factor 9	NM_006084	203882_at	9.2 ± 0.2	9.1 ± 0.2	8.7 ± 0.2	1.7X10-15
KIAA0652	KIAA0652	NM_014741	203364_s_at	8.8 ± 0.1	8.9 ± 0.1	8.6 ± 0.2	1.7X10-15
RHOBTB3	Rho-related BTB domain containing 3	NM_014899	202976_s_at	12.4 ± 0.3	12.4 ± 0.3	11.7 ± 0.3	1.7X10-15
VAMP2	vesicle-associated membrane protein 2 (synaptobrevin 2)	NM_014232	214792_x_at	7 ± 0.4	7 ± 0.3	6.2 ± 0.4	1.7X10-15
SEC61A1	Sec61 alpha 1 subunit (S. cerevisiae)	NM_013336	217716_s_at	11 ± 0.1	11 ± 0.1	11.3 ± 0.2	1.7X10-15
SR140	U2-associated SR140 protein	NM_001080415	212061_at	7.9 ± 0.2	8.2 ± 0.2	8.4 ± 0.2	1.8X10-15
HSPD1	heat shock 60kDa protein 1 (chaperonin)	NM_002156	200806_s_at	11.4 ± 0.3	10.8 ± 0.2	10.9 ± 0.2	1.8X10-15
EXT1	exostoses (multiple) 1	NM_000127	214985_at	8.1 ± 0.3	7.4 ± 0.3	7.6 ± 0.3	1.8X10-15
ARF4	ADP-ribosylation factor 4	NM_001660	201096_s_at	12.1 ± 0.2	12.1 ± 0.2	12.5 ± 0.2	1.8X10-15
SMARCC1	SWI	NM_003074	201073_s_at	8.7 ± 0.2	8.3 ± 0.2	8.2 ± 0.3	1.8X10-15
RBPMS	RNA binding protein with multiple splicing	NM_001008710	209488_s_at	10.7 ± 0.3	10.6 ± 0.2	10.2 ± 0.2	1.8X10-15
RARS	arginyl-tRNA synthetase	NM_002887	201330_at	10.1 ± 0.2	10.1 ± 0.1	10.6 ± 0.4	1.8X10-15
PKNOX1	PBX	NM_004571	221883_at	7.9 ± 0.2	7.9 ± 0.2	8.3 ± 0.2	1.8X10-15
BTG3	BTG family, member 3	NM_001130914	205548_s_at	9.8 ± 0.1	9.9 ± 0.1	9.5 ± 0.2	1.8X10-15
PRKRIR	protein-kinase, interferon-inducible double stranded RNA dependent inhibitor, repressor of (P58 repressor)	NM_004705	209323_at	10 ± 0.2	10.1 ± 0.2	10.4 ± 0.2	1.9X10-15
C9orf97	chromosome 9 open reading frame 97	NM_139246	213161_at	8.5 ± 0.2	8.5 ± 0.2	8.9 ± 0.2	1.9X10-15
NUP188	nucleoporin 188kDa	NM_015354	212691_at	8 ± 0.3	8 ± 0.3	8.6 ± 0.2	1.9X10-15
FBXL5	F-box and leucine-rich repeat protein 5	NM_012161	209004_s_at	10.5 ± 0.1	10.8 ± 0.1	10.6 ± 0.1	1.9X10-15
PRR13	proline rich 13	NM_001005354	217794_at	10 ± 0.1	10.1 ± 0.2	10.3 ± 0.1	1.9X10-15
IHPK2	inositol hexaphosphate kinase 2	NM_001005909	218192_at	8.1 ± 0.2	8.4 ± 0.2	7.9 ± 0.3	1.9X10-15
HSPH1	heat shock 105kDa	NM_006644	208744_x_at	8.9 ± 0.4	8.3 ± 0.4	9.4 ± 0.4	1.9X10-15
LDB1	LIM domain binding 1	NM_001113407	35160_at	9.4 ± 0.2	9.3 ± 0.2	8.8 ± 0.3	1.9X10-15
AK2	adenylate kinase 2	NM_001625	205996_s_at	7.4 ± 0.2	7.2 ± 0.3	7.8 ± 0.3	2.0X10-15
DNAJB14	DnaJ (Hsp40) homolog, subfamily B, member 14	NM_001031723	219237_s_at	9.6 ± 0.2	9.5 ± 0.2	9.2 ± 0.2	2.0X10-15
KIAA0515	KIAA0515	NM_013318	212069_s_at	8.9 ± 0.3	8.7 ± 0.2	8.3 ± 0.2	2.0X10-15
RBBP7	retinoblastoma binding protein 7	NM_002893	201092_at	11.1 ± 0.1	11.2 ± 0.1	11.3 ± 0.1	2.0X10-15
ACSL1	acyl-CoA synthetase long-chain family member 1	NM_001995	207275_s_at	7.7 ± 0.3	7.5 ± 0.3	8.2 ± 0.3	2.0X10-15
LDB1	LIM domain binding 1	NM_001113407	203451_at	8.8 ± 0.2	8.8 ± 0.2	8.3 ± 0.3	2.0X10-15
UBR2	ubiquitin protein ligase E3 component n-recognin 2	NM_015255	212756_s_at	8.2 ± 0.1	8.1 ± 0.2	7.8 ± 0.2	2.1X10-15
KPNA1	karyopherin alpha 1 (importin alpha 5)	NM_002264	202058_s_at	7.9 ± 0.2	7.6 ± 0.2	8.1 ± 0.2	2.1X10-15
SYNJ2BP	synaptojanin 2 binding protein	NM_018373	219156_at	8.9 ± 0.2	8.8 ± 0.1	8.5 ± 0.2	2.1X10-15
RALGDS	ral guanine nucleotide dissociation stimulator	NM_001042368	209051_s_at	7.7 ± 0.3	7.7 ± 0.3	7.2 ± 0.3	2.1X10-15
BFAR	bifunctional apoptosis regulator	NM_016561	218056_at	10.2 ± 0.1	10 ± 0.1	9.9 ± 0.1	2.1X10-15
SFRS1	splicing factor, arginine	NM_001078166	211784_s_at	11.4 ± 0.2	11.4 ± 0.1	11.7 ± 0.1	2.2X10-15
MAP3K7	mitogen-activated protein kinase kinase kinase 7	NM_003188	211537_x_at	7.9 ± 0.3	7.3 ± 0.3	7.7 ± 0.3	2.2X10-15
KPNA1	karyopherin alpha 1 (importin alpha 5)	NM_002264	202057_at	7.1 ± 0.2	7.2 ± 0.3	7.6 ± 0.2	2.2X10-15
CDC42EP1	CDC42 effector protein (Rho GTPase binding) 1	NM_007061	204693_at	9.1 ± 0.3	9.3 ± 0.2	8.7 ± 0.3	2.3X10-15
NCAPD2	non-SMC condensin I complex, subunit D2	NM_014865	201774_s_at	8.7 ± 0.4	8.5 ± 0.4	7.9 ± 0.3	2.3X10-15
ILKAP	integrin-linked kinase-associated serine	NM_030768	221548_s_at	8.4 ± 0.2	8.4 ± 0.1	8.7 ± 0.1	2.3X10-15
C2orf67	chromosome 2 open reading frame 67	NM_152519	215046_at	6.3 ± 0.3	6.3 ± 0.3	5.6 ± 0.4	2.4X10-15
PARL	presenilin associated, rhomboid-like	NM_001037639	218271_s_at	9.7 ± 0.1	9.6 ± 0.1	9.9 ± 0.1	2.4X10-15
ADIPOR1	adiponectin receptor 1	NM_001127687	217748_at	9.3 ± 0.1	9.3 ± 0.2	9 ± 0.2	2.4X10-15
GTF3C2	general transcription factor IIIC, polypeptide 2, beta 110kDa	NM_001035521	204366_s_at	9.2 ± 0.1	9.3 ± 0.1	9.6 ± 0.2	2.4X10-15
INTS7	integrator complex subunit 7	NM_015434	218783_at	6.8 ± 0.2	6.8 ± 0.3	7.4 ± 0.3	2.6X10-15
ARHGDIA	Rho GDP dissociation inhibitor (GDI) alpha	NM_004309	201167_x_at	7.3 ± 0.2	7.4 ± 0.2	7.7 ± 0.2	2.6X10-15
NAV2	neuron navigator 2	NM_001111018	218330_s_at	9.1 ± 0.3	9.4 ± 0.3	8.6 ± 0.4	2.6X10-15
PKN2	protein kinase N2	NM_006256	212628_at	9.7 ± 0.1	9.7 ± 0.1	9.5 ± 0.1	2.6X10-15
TIPIN	TIMELESS interacting protein	NM_017858	219258_at	7.7 ± 0.3	7.8 ± 0.2	8.3 ± 0.3	2.8X10-15
MT1X	metallothionein 1X	NM_005952	204326_x_at	11.3 ± 0.3	11.5 ± 0.3	12 ± 0.4	2.8X10-15
MAP3K5	mitogen-activated protein kinase kinase kinase 5	NM_005923	203836_s_at	8.1 ± 0.4	7.9 ± 0.4	7.1 ± 0.5	2.9X10-15
ANGEL2	angel homolog 2 (Drosophila)	NM_144567	221825_at	9.4 ± 0.1	9.4 ± 0.1	9.6 ± 0.1	2.9X10-15
SLC30A1	Solute carrier family 30 (zinc transporter), member 1	NM_021194	212907_at	10.2 ± 0.3	10.7 ± 0.3	10.8 ± 0.3	3.0X10-15
CSDA	cold shock domain protein A	NM_003651	201161_s_at	12 ± 0.2	11.5 ± 0.3	11.4 ± 0.2	3.0X10-15
KIAA0317	KIAA0317	NM_001039479	202128_at	8.5 ± 0.2	8.6 ± 0.1	8.9 ± 0.2	3.1X10-15
SMC3	structural maintenance of chromosomes 3	NM_005445	209259_s_at	9.8 ± 0.2	9.8 ± 0.2	9.5 ± 0.2	3.1X10-15
ACSL3	acyl-CoA synthetase long-chain family member 3	NM_004457	201661_s_at	10.4 ± 0.3	10.3 ± 0.3	11 ± 0.3	3.1X10-15
DENND4C	DENN	NM_017925	205684_s_at	8.8 ± 0.2	8.9 ± 0.2	8.4 ± 0.2	3.1X10-15
FADS1	fatty acid desaturase 1	NM_013402	208963_x_at	9.7 ± 0.5	9.4 ± 0.5	10.4 ± 0.3	3.1X10-15
FABP3	fatty acid binding protein 3, muscle and heart (mammary-derived growth inhibitor)	NM_004102	214285_at	7.3 ± 1.1	7.2 ± 1.2	9.5 ± 0.9	3.2X10-15
VDAC2	voltage-dependent anion channel 2	NM_003375	211662_s_at	12.1 ± 0.1	12.2 ± 0.1	12 ± 0.1	3.2X10-15
KRT10	keratin 10	NM_000421	213287_s_at	11 ± 0.2	11.2 ± 0.2	11.5 ± 0.3	3.2X10-15
MARCH6	membrane-associated ring finger (C3HC4) 6	NM_005885	201736_s_at	9.6 ± 0.1	9.6 ± 0.2	9.3 ± 0.2	3.3X10-15
RASA2	RAS p21 protein activator 2	NM_006506	206636_at	7.8 ± 0.3	7.8 ± 0.4	7.1 ± 0.3	3.4X10-15
GTF2B	general transcription factor IIB	NM_001514	208066_s_at	9.6 ± 0.1	9.6 ± 0.1	9.3 ± 0.2	3.7X10-15
HSPA5	heat shock 70kDa protein 5 (glucose-regulated protein, 78kDa)	NM_005347	211936_at	13 ± 0.2	13 ± 0.3	13.5 ± 0.2	3.7X10-15
NR4A2	nuclear receptor subfamily 4, group A, member 2	NM_006186	204622_x_at	5.5 ± 0.5	6.1 ± 0.6	4.8 ± 0.6	3.7X10-15
SOCS6	suppressor of cytokine signaling 6	NM_004232	206020_at	7 ± 0.4	7.5 ± 0.3	6.8 ± 0.3	3.7X10-15
NFE2L2	nuclear factor (erythroid-derived 2)-like 2	NM_006164	201146_at	12.2 ± 0.1	12.4 ± 0.1	12.1 ± 0.1	3.7X10-15
KDELR3	KDEL (Lys-Asp-Glu-Leu) endoplasmic reticulum protein retention receptor 3	NM_006855	204017_at	11.8 ± 0.2	11.8 ± 0.2	12.1 ± 0.1	3.7X10-15
RPS6KA5	ribosomal protein S6 kinase, 90kDa, polypeptide 5	NM_004755	204635_at	6.2 ± 0.4	6.3 ± 0.4	5 ± 0.9	3.8X10-15
SQLE	squalene epoxidase	NM_003129	209218_at	11.2 ± 0.4	11.2 ± 0.4	11.9 ± 0.3	3.8X10-15
PEX3	peroxisomal biogenesis factor 3	NM_003630	203972_s_at	8.6 ± 0.1	8.6 ± 0.1	8.9 ± 0.1	3.9X10-15
IFRD2	interferon-related developmental regulator 2	NM_006764	209100_at	8.3 ± 0.4	8.2 ± 0.4	8.9 ± 0.3	3.9X10-15
TBC1D12	TBC1 domain family, member 12	NM_015188	221858_at	8.5 ± 0.2	8.4 ± 0.1	8.1 ± 0.2	3.9X10-15
PHF20	PHD finger protein 20	NM_016436	206567_s_at	9 ± 0.1	8.9 ± 0.1	8.7 ± 0.2	4.1X10-15
SLC25A11	solute carrier family 25 (mitochondrial carrier; oxoglutarate carrier), member 11	NM_003562	207088_s_at	8.6 ± 0.2	8.5 ± 0.1	8.8 ± 0.1	4.1X10-15
NHP2L1	NHP2 non-histone chromosome protein 2-like 1 (S. cerevisiae)	NM_001003796	201076_at	8.6 ± 0.2	8.5 ± 0.2	9 ± 0.2	4.3X10-15
CACYBP	calcyclin binding protein	NM_001007214	201381_x_at	10.7 ± 0.1	10.8 ± 0.1	11 ± 0.1	4.4X10-15
FLJ34077	weakly similar to zinc finger protein 195		219731_at	6.8 ± 0.4	6.8 ± 0.2	7.3 ± 0.2	4.6X10-15
PSPH	phosphoserine phosphatase	NM_004577	205194_at	9 ± 0.4	9 ± 0.3	9.7 ± 0.4	4.7X10-15
ZNF322B	zinc finger protein 322B	NM_199005	219376_at	7.1 ± 0.3	6.8 ± 0.2	7.4 ± 0.3	4.7X10-15
NEK1	NIMA (never in mitosis gene a)-related kinase 1	NM_012224	213331_s_at	8.8 ± 0.2	8.9 ± 0.2	8.4 ± 0.3	4.8X10-15
KIAA1033	KIAA1033	NM_015275	215936_s_at	8.7 ± 0.2	8.6 ± 0.2	8.2 ± 0.2	4.9X10-15
GALNT1	UDP-N-acetyl-alpha-D-galactosamine:polypeptide N-acetylgalactosaminyltransferase 1 (GalNAc-T1)	NM_020474	201722_s_at	10.1 ± 0.2	10.1 ± 0.2	10.4 ± 0.1	5.0X10-15
IFNGR2	interferon gamma receptor 2 (interferon gamma transducer 1)	NM_005534	201642_at	10.4 ± 0.2	10.3 ± 0.2	10 ± 0.2	5.1X10-15
---	---	---	221590_s_at	7.5 ± 0.2	7.3 ± 0.3	6.9 ± 0.3	5.1X10-15
JUN	jun oncogene	NM_002228	201464_x_at	11.4 ± 0.3	11.8 ± 0.3	11.1 ± 0.3	5.1X10-15
POLD4	polymerase (DNA-directed), delta 4	NM_021173	202996_at	9.4 ± 0.2	9.4 ± 0.2	9 ± 0.2	5.1X10-15
CHCHD8	coiled-coil-helix-coiled-coil-helix domain containing 8	NM_016565	220647_s_at	9.4 ± 0.2	9.4 ± 0.2	9.7 ± 0.1	5.2X10-15
AKAP9	A kinase (PRKA) anchor protein (yotiao) 9	NM_005751	210962_s_at	9.1 ± 0.1	9.1 ± 0.2	8.8 ± 0.2	5.3X10-15
NME1	non-metastatic cells 1, protein (NM23A) expressed in	NM_000269	201577_at	10.8 ± 0.4	10.8 ± 0.4	11.5 ± 0.3	5.4X10-15
ACSL1	acyl-CoA synthetase long-chain family member 1	NM_001995	201963_at	9.1 ± 0.2	9.2 ± 0.3	9.6 ± 0.2	5.4X10-15
CACYBP	calcyclin binding protein	NM_001007214	211761_s_at	10.4 ± 0.1	10.4 ± 0.1	10.7 ± 0.2	5.6X10-15
KCTD3	potassium channel tetramerisation domain containing 3	NM_016121	217894_at	9.5 ± 0.2	9.6 ± 0.2	9.2 ± 0.2	5.7X10-15
JMJD2B	jumonji domain containing 2B	NM_015015	212492_s_at	10 ± 0.2	9.8 ± 0.2	9.3 ± 0.4	5.7X10-15
CUL7	cullin 7	NM_014780	36084_at	8.7 ± 0.1	8.7 ± 0.2	8.3 ± 0.2	5.7X10-15
PAFAH1B1	platelet-activating factor acetylhydrolase, isoform Ib, alpha subunit 45kDa	NM_000430	200815_s_at	9.6 ± 0.2	9.7 ± 0.2	9.3 ± 0.2	5.9X10-15
SNX17	sorting nexin 17	NM_014748	200991_s_at	10.2 ± 0.1	10.1 ± 0.1	10.3 ± 0.1	6.1X10-15
FBXO9	F-box protein 9	NM_012347	210638_s_at	11 ± 0.1	11 ± 0.1	10.8 ± 0.1	6.1X10-15
TMEM100	transmembrane protein 100	NM_001099640	219230_at	7.2 ± 0.5	7.4 ± 0.4	8.1 ± 0.3	6.2X10-15
TCF7L2	transcription factor 7-like 2 (T-cell specific, HMG-box)	NM_030756	216035_x_at	10.7 ± 0.2	10.7 ± 0.2	10.3 ± 0.2	6.4X10-15
TBX2	T-box 2	NM_005994	40560_at	9 ± 0.4	9 ± 0.3	8.2 ± 0.5	6.4X10-15
EZH1	enhancer of zeste homolog 1 (Drosophila)	NM_001991	203249_at	7.8 ± 0.3	7.8 ± 0.3	7.2 ± 0.3	6.4X10-15
FEN1	flap structure-specific endonuclease 1	NM_004111	204767_s_at	8.1 ± 0.6	8.2 ± 0.5	9.1 ± 0.5	6.6X10-15
EIF4E	eukaryotic translation initiation factor 4E	NM_001130678	201436_at	7.3 ± 0.3	7.4 ± 0.3	8 ± 0.3	6.7X10-15
KPNA1	karyopherin alpha 1 (importin alpha 5)	NM_002264	202059_s_at	9.8 ± 0.2	9.8 ± 0.2	10.1 ± 0.1	6.8X10-15
DPM2	dolichyl-phosphate mannosyltransferase polypeptide 2, regulatory subunit	NM_003863	209391_at	7.8 ± 0.3	7.8 ± 0.3	8.3 ± 0.3	6.8X10-15
SKP1	S-phase kinase-associated protein 1	NM_006930	200711_s_at	10.4 ± 0.1	10.4 ± 0.1	10.7 ± 0.1	7.0X10-15
EIF2AK3	eukaryotic translation initiation factor 2-alpha kinase 3	NM_004836	218696_at	8.9 ± 0.2	8.8 ± 0.2	9.3 ± 0.2	7.0X10-15
TMEM115	transmembrane protein 115	NM_007024	216267_s_at	8.1 ± 0.2	8.1 ± 0.2	7.8 ± 0.2	7.0X10-15
EZH1	enhancer of zeste homolog 1 (Drosophila)	NM_001991	32259_at	8.6 ± 0.2	8.6 ± 0.2	8 ± 0.3	7.2X10-15
CAST	calpastatin	NM_001042440	207467_x_at	12 ± 0.2	11.8 ± 0.2	11.6 ± 0.2	7.3X10-15
BDKRB1	bradykinin receptor B1	NM_000710	207510_at	7.6 ± 0.4	7.8 ± 0.4	6.9 ± 0.4	7.3X10-15
ASPM	asp (abnormal spindle) homolog, microcephaly associated (Drosophila)	NM_018136	219918_s_at	8.1 ± 0.4	8.2 ± 0.4	7.3 ± 0.6	7.4X10-15
FNTA	farnesyltransferase, CAAX box, alpha	NM_001018676	209471_s_at	10.3 ± 0.1	10.2 ± 0.1	10 ± 0.1	7.4X10-15
PPM1A	protein phosphatase 1A (formerly 2C), magnesium-dependent, alpha isoform	NM_021003	210407_at	7.8 ± 0.2	7.6 ± 0.2	7.2 ± 0.4	7.4X10-15
MED7	mediator complex subunit 7	NM_001100816	204350_s_at	9 ± 0.1	9.4 ± 0.1	9.2 ± 0.2	7.5X10-15
EEF1E1	eukaryotic translation elongation factor 1 epsilon 1	NM_004280	204905_s_at	9.4 ± 0.3	9.6 ± 0.2	9.9 ± 0.2	8.1X10-15
KLC1	kinesin light chain 1	NM_001130107	213656_s_at	10.5 ± 0.1	10.8 ± 0.1	10.5 ± 0.1	8.2X10-15
CSTF2	cleavage stimulation factor, 3' pre-RNA, subunit 2, 64kDa	NM_001325	204459_at	7.5 ± 0.3	7.4 ± 0.3	8 ± 0.3	8.3X10-15
HDAC7	histone deacetylase 7	NM_001098415	217937_s_at	8.5 ± 0.3	8.5 ± 0.3	8 ± 0.3	8.4X10-15
SAMD4A	sterile alpha motif domain containing 4A	NM_015589	212845_at	10.2 ± 0.2	10.4 ± 0.2	9.9 ± 0.3	8.7X10-15
CRELD2	cysteine-rich with EGF-like domains 2	NM_024324	218358_at	9.9 ± 0.3	10 ± 0.2	10.4 ± 0.2	8.7X10-15
ZNF12	zinc finger protein 12	NM_006956	219571_s_at	8.9 ± 0.1	8.8 ± 0.1	8.6 ± 0.2	8.9X10-15
DNAJC2	DnaJ (Hsp40) homolog, subfamily C, member 2	NM_001129887	213097_s_at	10 ± 0.2	10.1 ± 0.1	10.4 ± 0.2	8.9X10-15
PPPDE2	PPPDE peptidase domain containing 2	NM_015704	212528_at	7.8 ± 0.2	7.8 ± 0.2	8.2 ± 0.3	9.0X10-15
C1QBP	complement component 1, q subcomponent binding protein	NM_001212	208910_s_at	10.9 ± 0.2	10.9 ± 0.2	11.2 ± 0.1	9.0X10-15
FAM120A	family with sequence similarity 120A	NM_014612	200767_s_at	9.7 ± 0.2	9.4 ± 0.2	9.3 ± 0.3	9.2X10-15
MEGF8	multiple EGF-like-domains 8	NM_001410	214778_at	8.3 ± 0.2	8.1 ± 0.2	7.8 ± 0.3	9.3X10-15
MEMO1	mediator of cell motility 1	NM_015955	219065_s_at	10.3 ± 0.2	10.4 ± 0.1	10.6 ± 0.1	9.4X10-15
ZNF207	zinc finger protein 207	NM_001032293	200828_s_at	10.7 ± 0.2	10.6 ± 0.1	10.9 ± 0.2	9.4X10-15
YWHAZ	tyrosine 3-monooxygenase	NM_003406	200641_s_at	11 ± 0.2	10.7 ± 0.2	11 ± 0.2	9.8X10-15
RRP15	ribosomal RNA processing 15 homolog (S. cerevisiae)	NM_016052	219037_at	8.6 ± 0.2	8.7 ± 0.2	9 ± 0.2	1.1X10-14
SMARCA4	SWI	NM_001128844	213720_s_at	9 ± 0.2	9 ± 0.2	9.4 ± 0.2	1.1X10-14
CEP57	centrosomal protein 57kDa	NM_014679	203494_s_at	10.1 ± 0.2	10.2 ± 0.3	9.7 ± 0.2	1.1X10-14
NIPA2	non imprinted in Prader-Willi	NM_001008860	212129_at	10.2 ± 0.2	10.2 ± 0.2	10.7 ± 0.2	1.1X10-14
THBS1	thrombospondin 1	NM_003246	201109_s_at	13.7 ± 0.2	13.5 ± 0.2	13.2 ± 0.3	1.1X10-14
SHOX2	short stature homeobox 2	NM_003030	208443_x_at	9.7 ± 0.5	9.8 ± 0.5	8.8 ± 0.5	1.2X10-14
CAV2	caveolin 2	NM_001233	203323_at	10.7 ± 0.2	10.9 ± 0.2	10.4 ± 0.2	1.2X10-14
DNAJC6	DnaJ (Hsp40) homolog, subfamily C, member 6	NM_014787	204720_s_at	7.5 ± 0.3	7.5 ± 0.3	6.9 ± 0.4	1.2X10-14
MBNL2	muscleblind-like 2 (Drosophila)	NM_144778	203640_at	10.5 ± 0.1	10.6 ± 0.2	10.2 ± 0.2	1.2X10-14
SF1	splicing factor 1	NM_004630	208313_s_at	10 ± 0.2	10.1 ± 0.2	10.4 ± 0.2	1.2X10-14
ATRX	alpha thalassemia	NM_000489	208861_s_at	10.1 ± 0.1	10.1 ± 0.2	9.8 ± 0.2	1.3X10-14
LPIN1	lipin 1	NM_145693	212274_at	10.2 ± 0.4	10 ± 0.4	10.9 ± 0.3	1.3X10-14
EIF3A	eukaryotic translation initiation factor 3, subunit A	NM_003750	200597_at	8.8 ± 0.2	8.8 ± 0.2	9.1 ± 0.2	1.3X10-14
BZW1	basic leucine zipper and W2 domains 1	NM_014670	200777_s_at	11.4 ± 0.2	11.5 ± 0.1	11.8 ± 0.1	1.3X10-14
CREBBP	CREB binding protein	NM_001079846	202160_at	10.3 ± 0.1	10.4 ± 0.1	10 ± 0.2	1.3X10-14
DDX3Y	DEAD (Asp-Glu-Ala-Asp) box polypeptide 3, Y-linked	NM_001122665	205000_at	10.1 ± 0.2	10.5 ± 0.2	10 ± 0.2	1.3X10-14
PUM2	pumilio homolog 2 (Drosophila)	NM_015317	216221_s_at	10.3 ± 0.1	10.2 ± 0.1	10.1 ± 0.1	1.4X10-14
KIAA1199	KIAA1199	NM_018689	212942_s_at	11.1 ± 0.5	11 ± 0.5	10 ± 0.6	1.4X10-14
NUCB1	nucleobindin 1	NM_006184	200649_at	9.7 ± 0.2	9.6 ± 0.2	9.2 ± 0.3	1.4X10-14
DHX9	DEAH (Asp-Glu-Ala-His) box polypeptide 9	NM_001357	212107_s_at	8.1 ± 0.6	7.9 ± 0.4	8.9 ± 0.5	1.4X10-14
HIST1H2AC	histone cluster 1, H2ac	NM_003512	215071_s_at	8.9 ± 0.5	8.9 ± 0.5	8 ± 0.4	1.5X10-14
ELF2	E74-like factor 2 (ets domain transcription factor)	NM_006874	210361_s_at	8.4 ± 0.2	8.4 ± 0.2	8 ± 0.2	1.5X10-14
ARMET	arginine-rich, mutated in early stage tumors	NM_006010	202655_at	10 ± 0.4	10 ± 0.3	10.7 ± 0.3	1.5X10-14
PRPF19	PRP19	NM_014502	203103_s_at	9.2 ± 0.1	9.2 ± 0.2	9.5 ± 0.2	1.6X10-14
PRNP	prion protein	NM_000311	215707_s_at	7.9 ± 0.3	7.5 ± 0.3	8.2 ± 0.3	1.6X10-14
MVK	mevalonate kinase	NM_000431	36907_at	9 ± 0.2	8.8 ± 0.2	9.3 ± 0.2	1.7X10-14
GLMN	glomulin, FKBP associated protein	NM_053274	207153_s_at	7.9 ± 0.2	7.9 ± 0.2	8.3 ± 0.2	1.7X10-14
JARID1A	jumonji, AT rich interactive domain 1A	NM_001042603	215698_at	8.2 ± 0.2	8 ± 0.2	7.6 ± 0.3	1.7X10-14
INSIG1	insulin induced gene 1	NM_005542	201627_s_at	10.2 ± 0.6	10 ± 0.6	11 ± 0.3	1.7X10-14
MRPL4	mitochondrial ribosomal protein L4	NM_015956	218105_s_at	8.9 ± 0.1	8.9 ± 0.2	9.2 ± 0.1	1.7X10-14
WDR12	WD repeat domain 12	NM_018256	218512_at	9.3 ± 0.2	9.4 ± 0.2	9.7 ± 0.2	1.7X10-14
ZFP36L2	zinc finger protein 36, C3H type-like 2	NM_006887	201369_s_at	9.8 ± 0.4	10.2 ± 0.4	9.3 ± 0.4	1.8X10-14
MALT1	mucosa associated lymphoid tissue lymphoma translocation gene 1	NM_006785	210018_x_at	7.9 ± 0.3	7.9 ± 0.3	7.4 ± 0.2	1.8X10-14
EAPP	E2F-associated phosphoprotein	NM_018453	202623_at	10.2 ± 0.1	10.2 ± 0.1	10 ± 0.1	1.9X10-14
C1orf77	chromosome 1 open reading frame 77	NM_015607	202560_s_at	9.8 ± 0.1	9.9 ± 0.1	10.1 ± 0.2	1.9X10-14
TOX4	TOX high mobility group box family member 4	NM_014828	201683_x_at	9.2 ± 0.2	8.9 ± 0.2	8.7 ± 0.3	1.9X10-14
MRPS28	mitochondrial ribosomal protein S28	NM_014018	219819_s_at	10 ± 0.1	10.1 ± 0.1	10.2 ± 0.1	1.9X10-14
STK4	serine	NM_006282	211085_s_at	6.8 ± 0.3	6.2 ± 0.4	5.9 ± 0.5	1.9X10-14
HIRA	HIR histone cell cycle regulation defective homolog A (S. cerevisiae)	NM_003325	217427_s_at	9.9 ± 0.2	10 ± 0.1	10.3 ± 0.2	2.0X10-14
ANKRD49	ankyrin repeat domain 49	NM_017704	219069_at	8.6 ± 0.1	8.9 ± 0.1	8.7 ± 0.1	2.0X10-14
NXT1	NTF2-like export factor 1	NM_013248	218708_at	8.3 ± 0.3	8.6 ± 0.2	9 ± 0.3	2.0X10-14
GLRX	glutaredoxin (thioltransferase)	NM_001118890	209276_s_at	9.7 ± 0.2	9.7 ± 0.3	9.1 ± 0.4	2.0X10-14
KLHL24	kelch-like 24 (Drosophila)	NM_017644	206551_x_at	8.7 ± 0.4	8.7 ± 0.4	7.9 ± 0.4	2.1X10-14
DIAPH1	diaphanous homolog 1 (Drosophila)	NM_001079812	209190_s_at	8.4 ± 0.3	8.4 ± 0.3	9 ± 0.3	2.1X10-14
PMM2	phosphomannomutase 2	NM_000303	203201_at	8.6 ± 0.3	8.6 ± 0.3	9.1 ± 0.3	2.1X10-14
CTBP1	C-terminal binding protein 1	NM_001012614	212863_x_at	11.8 ± 0.1	11.8 ± 0.1	12 ± 0.1	2.1X10-14
SLC25A32	solute carrier family 25, member 32	NM_030780	221020_s_at	9.8 ± 0.2	10.1 ± 0.2	10.3 ± 0.2	2.1X10-14
WAC	WW domain containing adaptor with coiled-coil	NM_016628	219679_s_at	9.9 ± 0.4	9.5 ± 0.3	9.1 ± 0.4	2.2X10-14
IMP4	IMP4, U3 small nucleolar ribonucleoprotein, homolog (yeast)	NM_033416	212411_at	9 ± 0.2	8.9 ± 0.2	9.4 ± 0.2	2.2X10-14
TTC4	tetratricopeptide repeat domain 4	NM_004623	46167_at	8.5 ± 0.2	8.6 ± 0.2	8.9 ± 0.2	2.2X10-14
RNF10	ring finger protein 10	NM_014868	207801_s_at	10.7 ± 0.1	10.5 ± 0.1	10.4 ± 0.2	2.2X10-14
CNIH4	cornichon homolog 4 (Drosophila)	NM_014184	218728_s_at	10.2 ± 0.1	10.4 ± 0.1	10.1 ± 0.1	2.2X10-14
SFRS2IP	splicing factor, arginine	NM_004719	206989_s_at	10.8 ± 0.1	10.6 ± 0.2	10.5 ± 0.1	2.3X10-14
SLC2A3	solute carrier family 2 (facilitated glucose transporter), member 3	NM_006931	202499_s_at	9.6 ± 0.4	10 ± 0.3	9.2 ± 0.4	2.3X10-14
LARP4	La ribonucleoprotein domain family, member 4	NM_052879	212714_at	9 ± 0.3	9 ± 0.2	9.4 ± 0.2	2.4X10-14
JOSD3	Josephin domain containing 3	NM_024116	218750_at	7.5 ± 0.2	7.9 ± 0.3	7.9 ± 0.2	2.5X10-14
FLOT1	flotillin 1	NM_005803	208749_x_at	10.9 ± 0.1	10.9 ± 0.1	10.6 ± 0.2	2.6X10-14
SMARCA4	SWI	NM_001128844	214728_x_at	9.7 ± 0.2	9.5 ± 0.2	9.9 ± 0.1	2.6X10-14
ELMO2	engulfment and cell motility 2	NM_133171	55692_at	8.3 ± 0.2	8.4 ± 0.2	8.7 ± 0.2	2.6X10-14
HNRNPA3	heterogeneous nuclear ribonucleoprotein A3	NM_194247	211933_s_at	10.5 ± 0.2	10.4 ± 0.2	10.9 ± 0.2	2.6X10-14
FNBP1	formin binding protein 1	NM_015033	213940_s_at	9 ± 0.2	9 ± 0.2	8.5 ± 0.3	2.7X10-14
HNRNPD	heterogeneous nuclear ribonucleoprotein D (AU-rich element RNA binding protein 1, 37kDa)	NM_001003810	221480_at	8.1 ± 0.3	8.2 ± 0.2	8.7 ± 0.4	2.8X10-14
IDH3A	isocitrate dehydrogenase 3 (NAD+) alpha	NM_005530	202070_s_at	6.6 ± 0.4	6.7 ± 0.4	7.4 ± 0.3	2.8X10-14
PSMC3	proteasome (prosome, macropain) 26S subunit, ATPase, 3	NM_002804	201267_s_at	10 ± 0.2	9.8 ± 0.3	10.2 ± 0.1	2.8X10-14
HNMT	histamine N-methyltransferase	NM_001024074	204112_s_at	10.4 ± 0.2	10.3 ± 0.2	9.9 ± 0.2	2.9X10-14
RPL10	ribosomal protein L10	NM_006013	221989_at	7.4 ± 0.3	8 ± 0.3	7.8 ± 0.2	2.9X10-14
EXOSC4	exosome component 4	NM_019037	58696_at	8.3 ± 0.2	8.3 ± 0.2	8.6 ± 0.2	2.9X10-14
CCNB2	cyclin B2	NM_004701	202705_at	8.8 ± 0.2	8.9 ± 0.3	8.3 ± 0.3	3.2X10-14
POLR3E	polymerase (RNA) III (DNA directed) polypeptide E (80kD)	NM_018119	218016_s_at	8.6 ± 0.1	8.6 ± 0.1	8.9 ± 0.2	3.2X10-14
BAT1	HLA-B associated transcript 1	NM_004640	200041_s_at	11.7 ± 0.1	11.7 ± 0.2	11.4 ± 0.2	3.2X10-14
FOXN3	forkhead box N3	NM_001085471	205022_s_at	9.8 ± 0.2	9.8 ± 0.2	9.2 ± 0.4	3.2X10-14
KARS	lysyl-tRNA synthetase	NM_001130089	200840_at	13 ± 0.1	13 ± 0.1	13.2 ± 0.1	3.2X10-14
KIAA1033	KIAA1033	NM_015275	212794_s_at	10.4 ± 0.2	10.3 ± 0.2	9.8 ± 0.3	3.3X10-14
SMARCC2	SWI	NM_001130420	201321_s_at	9.6 ± 0.3	9.6 ± 0.2	9.1 ± 0.3	3.3X10-14
FASTKD3	FAST kinase domains 3	NM_024091	219200_at	8.8 ± 0.2	8.9 ± 0.2	9.2 ± 0.2	3.3X10-14
GPR153	G protein-coupled receptor 153	NM_207370	64942_at	9 ± 0.3	9.1 ± 0.2	9.5 ± 0.3	3.4X10-14
MAP3K8	mitogen-activated protein kinase kinase kinase 8	NM_005204	205027_s_at	5.9 ± 0.6	5.9 ± 0.5	4.8 ± 0.7	3.6X10-14
NETO2	neuropilin (NRP) and tolloid (TLL)-like 2	NM_018092	218888_s_at	8.3 ± 0.6	8.4 ± 0.5	9.3 ± 0.4	3.7X10-14
NUPL1	nucleoporin like 1	NM_001008564	204435_at	7.4 ± 0.3	7.5 ± 0.3	8 ± 0.3	3.7X10-14
BZW2	basic leucine zipper and W2 domains 2	NM_014038	217809_at	11.5 ± 0.1	11.5 ± 0.1	11.8 ± 0.1	3.8X10-14
MED8	mediator complex subunit 8	NM_052877	213127_s_at	8.8 ± 0.2	9 ± 0.2	9.3 ± 0.2	3.8X10-14
PSME3	proteasome (prosome, macropain) activator subunit 3 (PA28 gamma; Ki)	NM_005789	200988_s_at	6.7 ± 0.4	6.8 ± 0.3	7.4 ± 0.3	3.9X10-14
ANAPC5	anaphase promoting complex subunit 5	NM_016237	208722_s_at	8.9 ± 0.1	9 ± 0.1	9.2 ± 0.1	3.9X10-14
TSC1	tuberous sclerosis 1	NM_000368	209390_at	9.3 ± 0.1	9.3 ± 0.2	9 ± 0.1	3.9X10-14
WDR48	WD repeat domain 48	NM_020839	65591_at	8.5 ± 0.2	8.3 ± 0.2	8.1 ± 0.2	4.0X10-14
RTN2	reticulon 2	NM_005619	204217_s_at	7.8 ± 0.3	7.8 ± 0.2	7.2 ± 0.4	4.1X10-14
KIAA1033	KIAA1033	NM_015275	212795_at	10.6 ± 0.1	10.7 ± 0.1	10.4 ± 0.1	4.1X10-14
MTCH2	mitochondrial carrier homolog 2 (C. elegans)	NM_014342	217772_s_at	9.4 ± 0.3	9.2 ± 0.3	9.8 ± 0.2	4.2X10-14
YIPF5	Yip1 domain family, member 5	NM_001024947	221423_s_at	9.8 ± 0.2	9.5 ± 0.2	9.8 ± 0.2	4.2X10-14
RGS3	regulator of G-protein signaling 3	NM_017790	203823_at	9.1 ± 0.2	9.4 ± 0.3	8.8 ± 0.3	4.3X10-14
NAB2	NGFI-A binding protein 2 (EGR1 binding protein 2)	NM_005967	212803_at	8.7 ± 0.3	8.7 ± 0.3	8.2 ± 0.3	4.4X10-14
OXR1	oxidation resistance 1	NM_018002	218197_s_at	10.1 ± 0.2	10 ± 0.2	9.6 ± 0.3	4.4X10-14
WTAP	Wilms tumor 1 associated protein	NM_004906	203137_at	10.5 ± 0.2	10.7 ± 0.2	10.8 ± 0.1	4.6X10-14
INHBC	inhibin, beta C	NM_005538	207688_s_at	8.7 ± 0.2	8.8 ± 0.2	9.1 ± 0.2	4.6X10-14
RAD1	RAD1 homolog (S. pombe)	NM_002853	204461_x_at	10 ± 0.2	9.9 ± 0.2	9.6 ± 0.2	4.7X10-14
IDI1	isopentenyl-diphosphate delta isomerase 1	NM_004508	208881_x_at	11 ± 0.4	11.1 ± 0.4	11.8 ± 0.3	4.7X10-14
GNL3	guanine nucleotide binding protein-like 3 (nucleolar)	NM_014366	217850_at	10.4 ± 0.2	10.3 ± 0.2	10.6 ± 0.1	4.8X10-14
FBXO9	F-box protein 9	NM_012347	212987_at	11.1 ± 0.1	11.3 ± 0.2	10.9 ± 0.2	4.9X10-14
LASS6	LAG1 homolog, ceramide synthase 6	NM_203463	212442_s_at	9.1 ± 0.2	9 ± 0.2	8.7 ± 0.2	4.9X10-14
DGCR8	DiGeorge syndrome critical region gene 8	NM_022720	64474_g_at	8.2 ± 0.5	8.3 ± 0.4	9 ± 0.3	1.1X10-14
ZCCHC2	zinc finger, CCHC domain containing 2	NM_017742	219062_s_at	7.9 ± 0.2	8.3 ± 0.2	7.9 ± 0.2	1.1X10-14
FADS1	fatty acid desaturase 1	NM_013402	208964_s_at	10 ± 0.5	9.9 ± 0.5	10.8 ± 0.3	1.1X10-14
IDE	insulin-degrading enzyme	NM_004969	203327_at	9.3 ± 0.2	9.3 ± 0.1	9.6 ± 0.2	1.1X10-14
ZNF267	zinc finger protein 267	NM_003414	219540_at	6.8 ± 0.4	7.4 ± 0.3	6.8 ± 0.3	1.1X10-14
EED	embryonic ectoderm development	NM_003797	209572_s_at	9.8 ± 0.1	9.8 ± 0.1	10 ± 0.1	1.1X10-14
ZNHIT3	zinc finger, HIT type 3	NM_004773	212544_at	10.5 ± 0.2	10.5 ± 0.2	10.1 ± 0.2	1.1X10-14
FMR1	fragile X mental retardation 1	NM_002024	215245_x_at	10.2 ± 0.1	10.2 ± 0.2	10 ± 0.1	1.1X10-14
C12orf51	chromosome 12 open reading frame 51	NM_001109662	211034_s_at	7.7 ± 0.2	7.9 ± 0.3	7.4 ± 0.2	1.1X10-14
TERF2IP	telomeric repeat binding factor 2, interacting protein	NM_018975	201174_s_at	10.1 ± 0.2	10.1 ± 0.2	9.7 ± 0.2	1.1X10-14
ROD1	ROD1 regulator of differentiation 1 (S. pombe)	NM_005156	207223_s_at	7 ± 0.2	6.8 ± 0.3	6.4 ± 0.4	1.1X10-14
WNK1	WNK lysine deficient protein kinase 1	NM_018979	211992_at	10.4 ± 0.2	10.1 ± 0.2	9.9 ± 0.3	1.1X10-14
POP5	processing of precursor 5, ribonuclease P	NM_015918	204839_at	9.6 ± 0.2	9.7 ± 0.2	10 ± 0.2	1.1X10-14
TANK	TRAF family member-associated NFKB activator	NM_004180	209451_at	9.8 ± 0.3	10 ± 0.2	9.4 ± 0.3	1.1X10-14
UBE3A	ubiquitin protein ligase E3A	NM_000462	211285_s_at	11.2 ± 0.1	11.3 ± 0.1	11.1 ± 0.1	1.1X10-14
GATAD2A	GATA zinc finger domain containing 2A	NM_017660	218131_s_at	9.8 ± 0.2	9.9 ± 0.2	10.2 ± 0.2	1.1X10-14
SFRS18	splicing factor, arginine	NM_015491	212179_at	8.5 ± 0.2	9 ± 0.2	8.6 ± 0.2	1.1X10-14
VAMP3	vesicle-associated membrane protein 3 (cellubrevin)	NM_004781	201337_s_at	8.6 ± 0.2	8.1 ± 0.2	8.6 ± 0.3	1.1X10-14
SP100	SP100 nuclear antigen	NM_001080391	202864_s_at	10.3 ± 0.2	10.2 ± 0.2	9.9 ± 0.3	1.1X10-14
DPH1	DPH1 homolog (S. cerevisiae)	NM_001383	222041_at	7.1 ± 0.3	7.2 ± 0.3	7.6 ± 0.2	1.1X10-14
UBE2W	ubiquitin-conjugating enzyme E2W (putative)	NM_001001481	218521_s_at	8.5 ± 0.2	8.5 ± 0.2	8 ± 0.3	1.1X10-14
CAMSAP1L1	calmodulin regulated spectrin-associated protein 1-like 1	NM_203459	212763_at	9 ± 0.3	8.6 ± 0.3	8.4 ± 0.3	1.1X10-14
STAT3	signal transducer and activator of transcription 3 (acute-phase response factor)	NM_003150	208991_at	11 ± 0.2	11 ± 0.2	10.6 ± 0.2	1.1X10-14
MPHOSPH6	M-phase phosphoprotein 6	NM_005792	203740_at	9.8 ± 0.3	9.9 ± 0.3	10.5 ± 0.3	1.1X10-14
TXNRD1	thioredoxin reductase 1	NM_001093771	201266_at	10.8 ± 0.3	10.7 ± 0.3	10.2 ± 0.2	1.1X10-14
LGALS8	lectin, galactoside-binding, soluble, 8	NM_006499	208933_s_at	9.4 ± 0.1	9.5 ± 0.2	9.1 ± 0.2	1.1X10-14
ZBTB7A	zinc finger and BTB domain containing 7A	NM_015898	219186_at	8.2 ± 0.4	8.3 ± 0.2	7.7 ± 0.3	1.1X10-14
EPN2	epsin 2	NM_001102664	203464_s_at	8.3 ± 0.2	8.4 ± 0.2	8 ± 0.2	1.1X10-14
FGFR1OP	FGFR1 oncogene partner	NM_007045	205588_s_at	7.9 ± 0.2	7.9 ± 0.1	7.5 ± 0.3	1.1X10-14
SNRPB	small nuclear ribonucleoprotein polypeptides B and B1	NM_003091	208821_at	10.5 ± 0.2	10.5 ± 0.2	10.9 ± 0.1	1.1X10-14
CPNE3	copine III	NM_003909	202118_s_at	9.8 ± 0.4	9.4 ± 0.3	9 ± 0.4	1.1X10-14
SET	SET nuclear oncogene	NM_001122821	213047_x_at	12 ± 0.1	11.8 ± 0.1	12.1 ± 0.2	1.1X10-14
RAB1A	RAB1A, member RAS oncogene family	NM_004161	213440_at	8.7 ± 0.2	8.9 ± 0.2	9.1 ± 0.2	1.1X10-14
DNAJC9	DnaJ (Hsp40) homolog, subfamily C, member 9	NM_015190	213092_x_at	7.7 ± 0.3	7.8 ± 0.3	8.3 ± 0.3	1.1X10-14
CCDC86	coiled-coil domain containing 86	NM_024098	203119_at	8.3 ± 0.3	8.4 ± 0.2	8.9 ± 0.3	1.1X10-14
NAE1	NEDD8 activating enzyme E1 subunit 1	NM_001018159	202268_s_at	11.1 ± 0.1	11.2 ± 0.1	11.4 ± 0.1	1.1X10-14
TMEM33	transmembrane protein 33	NM_018126	218465_at	8.2 ± 0.2	8.2 ± 0.2	8.7 ± 0.2	1.1X10-14
SGCB	sarcoglycan, beta (43kDa dystrophin-associated glycoprotein)	NM_000232	205120_s_at	11 ± 0.1	10.9 ± 0.1	10.7 ± 0.1	1.1X10-14
MAFG	v-maf musculoaponeurotic fibrosarcoma oncogene homolog G (avian)	NM_002359	204970_s_at	8.2 ± 0.2	8.5 ± 0.2	7.9 ± 0.4	1.1X10-14
SKAP2	src kinase associated phosphoprotein 2	NM_003930	204361_s_at	6.5 ± 0.3	6.3 ± 0.4	5.7 ± 0.4	1.1X10-14
SON	SON DNA binding protein	NM_032195	213538_at	8 ± 0.2	8.3 ± 0.2	8.4 ± 0.2	1.1X10-14
PDSS1	prenyl (decaprenyl) diphosphate synthase, subunit 1	NM_014317	220865_s_at	7 ± 0.2	7 ± 0.2	7.5 ± 0.3	1.1X10-14
RPN1	ribophorin I	NM_002950	201011_at	10.8 ± 0.2	10.8 ± 0.2	11.1 ± 0.2	1.1X10-14
N4BP2L2	NEDD4 binding protein 2-like 2	NM_014887	214748_at	8.1 ± 0.5	8.5 ± 0.5	7.4 ± 0.5	1.1X10-14
GABARAPL1	GABA(A) receptor-associated protein like 1	NM_031412	208869_s_at	8.7 ± 0.5	8.8 ± 0.5	7.9 ± 0.4	1.1X10-14
UBE2A	ubiquitin-conjugating enzyme E2A (RAD6 homolog)	NM_003336	201899_s_at	11.1 ± 0.1	11.2 ± 0.1	11.3 ± 0.1	1.1X10-14
ARPC1B	actin related protein 2	NM_005720	201954_at	11.1 ± 0.2	11.1 ± 0.2	11.5 ± 0.1	1.1X10-14
LPCAT1	lysophosphatidylcholine acyltransferase 1	NM_024830	201818_at	9.2 ± 0.2	9.4 ± 0.2	9.7 ± 0.2	1.1X10-14
SC5DL	sterol-C5-desaturase (ERG3 delta-5-desaturase homolog, S. cerevisiae)-like	NM_001024956	211423_s_at	10.3 ± 0.3	10.4 ± 0.3	10.8 ± 0.2	1.1X10-14
JARID1B	jumonji, AT rich interactive domain 1B	NM_006618	201549_x_at	10.2 ± 0.1	10.2 ± 0.1	9.9 ± 0.1	1.1X10-14
CDIPT	CDP-diacylglycerol--inositol 3-phosphatidyltransferase (phosphatidylinositol synthase)	NM_006319	201253_s_at	11.3 ± 0.2	11.4 ± 0.2	11.1 ± 0.2	1.1X10-14
SEP10	septin 10	NM_144710	214720_x_at	8.5 ± 0.2	8.1 ± 0.2	8.3 ± 0.2	1.1X10-14
KIAA0831	KIAA0831	NM_014924	204568_at	9.3 ± 0.2	9.1 ± 0.2	8.9 ± 0.2	1.1X10-14
TMEM47	transmembrane protein 47	NM_031442	209655_s_at	10.4 ± 0.3	10.3 ± 0.3	9.8 ± 0.3	1.1X10-14
KIAA0226	KIAA0226	NM_014687	212733_at	8.3 ± 0.2	8.4 ± 0.2	8 ± 0.3	1.1X10-14
TMEM208	transmembrane protein 208	NM_014187	221597_s_at	9.1 ± 0.2	9.2 ± 0.2	9.5 ± 0.2	1.1X10-14
ITPA	inosine triphosphatase (nucleoside triphosphate pyrophosphatase)	NM_033453	209171_at	10 ± 0.2	10 ± 0.1	10.3 ± 0.2	1.1X10-14
SMARCA4	SWI	NM_001128844	215714_s_at	8.5 ± 0.3	8.4 ± 0.3	8.9 ± 0.2	1.1X10-14
BDKRB2	bradykinin receptor B2	NM_000623	205870_at	10.1 ± 0.5	10.2 ± 0.4	9.2 ± 0.6	1.1X10-14
PHLDA1	pleckstrin homology-like domain, family A, member 1	NM_007350	217996_at	9.7 ± 0.5	10.2 ± 0.4	9.2 ± 0.4	1.1X10-14
CKAP4	cytoskeleton-associated protein 4	NM_006825	200998_s_at	12.4 ± 0.2	12.3 ± 0.2	12.6 ± 0.2	1.1X10-14
TSC22D3	TSC22 domain family, member 3	NM_001015881	208763_s_at	9.1 ± 0.3	9 ± 0.3	9.6 ± 0.3	1.1X10-14
HIG2	hypoxia-inducible protein 2	NM_001098786	218507_at	8.4 ± 0.2	8.6 ± 0.2	8.8 ± 0.2	1.1X10-14
SEC24B	SEC24 related gene family, member B (S. cerevisiae)	NM_001042734	202798_at	10.3 ± 0.1	10.3 ± 0.1	10.1 ± 0.1	1.1X10-14
CNOT3	CCR4-NOT transcription complex, subunit 3	NM_014516	203239_s_at	8.3 ± 0.2	8.4 ± 0.3	7.9 ± 0.3	1.1X10-14
GDI2	GDP dissociation inhibitor 2	NM_001115156	200008_s_at	10.4 ± 0.1	10.1 ± 0.2	10.3 ± 0.2	1.1X10-14
POP7	processing of precursor 7, ribonuclease P	NM_005837	209482_at	9 ± 0.2	9 ± 0.2	9.3 ± 0.1	1.1X10-14
IDI1	isopentenyl-diphosphate delta isomerase 1	NM_004508	204615_x_at	10.9 ± 0.4	11 ± 0.4	11.7 ± 0.2	1.1X10-14
ZNF395	zinc finger protein 395	NM_018660	218149_s_at	10.4 ± 0.3	10.4 ± 0.3	9.6 ± 0.5	1.1X10-14
DBI	diazepam binding inhibitor (GABA receptor modulator, acyl-Coenzyme A binding protein)	NM_001079862	202428_x_at	12.7 ± 0.2	12.7 ± 0.2	13.1 ± 0.2	1.1X10-14
SENP6	SUMO1	NM_001100409	214790_at	6.2 ± 0.4	6.3 ± 0.3	6.8 ± 0.3	1.0X10-13
RIPK5	receptor interacting protein kinase 5	NM_015375	214663_at	9.1 ± 0.3	9.1 ± 0.3	8.6 ± 0.3	1.0X10-13
IL6ST	interleukin 6 signal transducer (gp130, oncostatin M receptor)	NM_002184	204864_s_at	8.4 ± 0.5	7.7 ± 0.4	7.6 ± 0.5	1.0X10-13
DDX17	DEAD (Asp-Glu-Ala-Asp) box polypeptide 17	NM_001098504	208718_at	13 ± 0.1	13 ± 0.1	12.8 ± 0.1	1.0X10-13
FAM63B	family with sequence similarity 63, member B	NM_001040450	214691_x_at	7 ± 0.4	6.8 ± 0.3	6.2 ± 0.4	1.1X10-13
WASF1	WAS protein family, member 1	NM_001024934	204165_at	10.2 ± 0.2	10.3 ± 0.2	9.8 ± 0.2	1.1X10-13
MAP3K7IP2	mitogen-activated protein kinase kinase kinase 7 interacting protein 2	NM_015093	212184_s_at	10.3 ± 0.1	10.3 ± 0.1	10.1 ± 0.1	1.1X10-13
SFPQ	splicing factor proline	NM_005066	201585_s_at	9.8 ± 0.2	9.7 ± 0.2	10.2 ± 0.2	1.1X10-13
PHB	prohibitin	NM_002634	200659_s_at	7.9 ± 0.3	7.9 ± 0.3	8.4 ± 0.2	1.1X10-13
CREBL2	cAMP responsive element binding protein-like 2	NM_001310	201990_s_at	9.2 ± 0.3	9.3 ± 0.2	8.8 ± 0.3	1.1X10-13
NDUFS6	NADH dehydrogenase (ubiquinone) Fe-S protein 6, 13kDa (NADH-coenzyme Q reductase)	NM_004553	203606_at	11.1 ± 0.2	11.2 ± 0.2	11.5 ± 0.1	1.1X10-13
ITSN2	intersectin 2	NM_006277	209898_x_at	9.6 ± 0.1	9.7 ± 0.2	9.3 ± 0.2	1.1X10-13
ORAI2	ORAI calcium release-activated calcium modulator 2	NM_001126340	218812_s_at	8.2 ± 0.2	8.2 ± 0.2	8.6 ± 0.2	1.1X10-13
TSN	translin	NM_004622	201513_at	7.7 ± 0.2	7.7 ± 0.2	8 ± 0.1	1.1X10-13
DDX19A	DEAD (Asp-Glu-Ala-As) box polypeptide 19A	NM_018332	202578_s_at	8.3 ± 0.2	8.1 ± 0.3	8.6 ± 0.2	1.2X10-13
EIF3J	eukaryotic translation initiation factor 3, subunit J	NM_003758	208985_s_at	10.4 ± 0.2	10.4 ± 0.2	10.8 ± 0.2	1.2X10-13
FIG4	FIG4 homolog (S. cerevisiae)	NM_014845	203656_at	8.6 ± 0.2	8.6 ± 0.2	8.2 ± 0.2	1.2X10-13
INTS7	integrator complex subunit 7	NM_015434	222250_s_at	7.9 ± 0.3	7.8 ± 0.2	8.4 ± 0.3	1.2X10-13
BZW1	basic leucine zipper and W2 domains 1	NM_014670	200776_s_at	9.7 ± 0.3	9.8 ± 0.2	10.2 ± 0.2	1.2X10-13
ATP6V1A	ATPase, H+ transporting, lysosomal 70kDa, V1 subunit A	NM_001690	201971_s_at	6.7 ± 0.3	6 ± 0.4	6.2 ± 0.3	1.2X10-13
KIAA0859	KIAA0859	NM_001007239	212407_at	8.3 ± 0.2	8.4 ± 0.3	8.7 ± 0.2	1.2X10-13
ATXN10	ataxin 10	NM_013236	208832_at	8.9 ± 0.1	8.8 ± 0.1	9.1 ± 0.2	1.2X10-13
QKI	quaking homolog, KH domain RNA binding (mouse)	NM_006775	214543_x_at	9.8 ± 0.2	9.3 ± 0.3	9.5 ± 0.2	1.2X10-13
CDKN1C	cyclin-dependent kinase inhibitor 1C (p57, Kip2)	NM_000076	219534_x_at	8.5 ± 0.5	8.6 ± 0.5	7.6 ± 0.5	1.2X10-13
RBMS1	RNA binding motif, single stranded interacting protein 1	NM_002897	203748_x_at	11.9 ± 0.1	12 ± 0.2	11.7 ± 0.1	1.3X10-13
KIAA0152	KIAA0152	NM_014730	200616_s_at	11.3 ± 0.2	11 ± 0.2	11.4 ± 0.2	1.3X10-13
PTGES2	prostaglandin E synthase 2	NM_025072	218083_at	7.1 ± 0.3	7.1 ± 0.3	7.7 ± 0.4	1.3X10-13
ATG2B	ATG2 autophagy related 2 homolog B (S. cerevisiae)	NM_018036	219164_s_at	7.4 ± 0.2	7.5 ± 0.2	7.1 ± 0.3	1.3X10-13
KPNA3	karyopherin alpha 3 (importin alpha 4)	NM_002267	221503_s_at	9.8 ± 0.2	9.7 ± 0.2	10.1 ± 0.2	1.3X10-13
SMC1A	structural maintenance of chromosomes 1A	NM_006306	201589_at	9.7 ± 0.2	9.8 ± 0.2	10.1 ± 0.2	1.3X10-13
DDB2	damage-specific DNA binding protein 2, 48kDa	NM_000107	203409_at	9.2 ± 0.3	9.3 ± 0.3	8.7 ± 0.3	1.3X10-13
LOC100134363	hypothetical protein LOC100134363	NM_001032392	205871_at	7.7 ± 0.4	7.6 ± 0.4	6.9 ± 0.4	1.4X10-13
KIDINS220	kinase D-interacting substrate of 220 kDa	NM_020738	212163_at	10.5 ± 0.1	10.5 ± 0.2	10.2 ± 0.2	1.4X10-13
RBMS1	RNA binding motif, single stranded interacting protein 1	NM_002897	207266_x_at	11.9 ± 0.1	12 ± 0.2	11.7 ± 0.1	1.4X10-13
TUBB	tubulin, beta	NM_178014	212320_at	12 ± 0.1	11.9 ± 0.2	12.2 ± 0.1	1.4X10-13
UTP18	UTP18, small subunit (SSU) processome component, homolog (yeast)	NM_016001	203721_s_at	9.4 ± 0.2	9.6 ± 0.2	9.8 ± 0.2	1.4X10-13
SET	SET translocation (myeloid leukemia-associated) pseudogene	NM_001122821	215780_s_at	11.1 ± 0.2	10.8 ± 0.2	10.9 ± 0.1	1.4X10-13
FASTKD5	FAST kinase domains 5	NM_021826	219016_at	7.6 ± 0.2	7.9 ± 0.2	7.6 ± 0.2	1.5X10-13
TRIM27	tripartite motif-containing 27	NM_006510	212118_at	8.5 ± 0.2	8.6 ± 0.2	8.9 ± 0.2	1.5X10-13
COL4A3BP	collagen, type IV, alpha 3 (Goodpasture antigen) binding protein	NM_001130105	219625_s_at	9.4 ± 0.2	9.3 ± 0.3	8.8 ± 0.3	1.5X10-13
ELOVL5	ELOVL family member 5, elongation of long chain fatty acids (FEN1	NM_021814	208788_at	11.9 ± 0.2	11.9 ± 0.2	12.2 ± 0.2	1.5X10-13
SNRPB	small nuclear ribonucleoprotein polypeptides B and B1	NM_003091	213175_s_at	10.9 ± 0.2	10.9 ± 0.2	11.2 ± 0.1	1.5X10-13
IVD	isovaleryl Coenzyme A dehydrogenase	NM_002225	203682_s_at	7.6 ± 0.3	7.4 ± 0.2	7.9 ± 0.3	1.5X10-13
CDKL3	cyclin-dependent kinase-like 3	NM_001113575	219831_at	7.4 ± 0.2	7.5 ± 0.2	7 ± 0.2	1.5X10-13
SNRPA	small nuclear ribonucleoprotein polypeptide A	NM_004596	201770_at	9.9 ± 0.2	9.8 ± 0.2	9.4 ± 0.2	1.5X10-13
GNAQ	Guanine nucleotide binding protein (G protein), q polypeptide	NM_002072	202615_at	10.9 ± 0.1	10.8 ± 0.2	10.6 ± 0.1	1.5X10-13
ANKRD10	ankyrin repeat domain 10	NM_017664	218093_s_at	9.5 ± 0.2	9.5 ± 0.2	9.1 ± 0.2	1.6X10-13
MKRN1	makorin ring finger protein 1	NM_013446	209845_at	8.5 ± 0.2	8.6 ± 0.2	8.2 ± 0.2	1.6X10-13
PHIP	pleckstrin homology domain interacting protein	NM_017934	212542_s_at	9.3 ± 0.2	9.5 ± 0.2	9 ± 0.2	1.6X10-13
NAT13	N-acetyltransferase 13	NM_025146	217745_s_at	10.6 ± 0.2	10.7 ± 0.2	10.9 ± 0.2	1.6X10-13
DLC1	deleted in liver cancer 1	NM_006094	210762_s_at	11.9 ± 0.2	12 ± 0.2	11.7 ± 0.2	1.6X10-13
ANGPTL2	angiopoietin-like 2	NM_012098	213001_at	10.8 ± 0.2	10.7 ± 0.2	10.2 ± 0.3	1.7X10-13
CDKN1C	cyclin-dependent kinase inhibitor 1C (p57, Kip2)	NM_000076	213182_x_at	8.2 ± 0.5	8.2 ± 0.6	7.2 ± 0.6	1.7X10-13
MORC3	MORC family CW-type zinc finger 3	NM_015358	213000_at	8.8 ± 0.3	8.9 ± 0.2	8.3 ± 0.3	1.7X10-13
XPO6	exportin 6	NM_015171	211982_x_at	9.8 ± 0.1	9.8 ± 0.1	10.1 ± 0.1	1.7X10-13
COPS2	COP9 constitutive photomorphogenic homolog subunit 2 (Arabidopsis)	NM_004236	202467_s_at	11.9 ± 0.2	11.9 ± 0.2	11.6 ± 0.1	1.7X10-13
SFRS10	splicing factor, arginine	NM_004593	200893_at	11.8 ± 0.3	11.9 ± 0.2	12.3 ± 0.2	1.8X10-13
SMG5	Smg-5 homolog, nonsense mediated mRNA decay factor (C. elegans)	NM_015327	34868_at	8.5 ± 0.1	8.4 ± 0.2	8.7 ± 0.1	1.8X10-13
FAM57A	family with sequence similarity 57, member A	NM_024792	218898_at	8.3 ± 0.5	8.4 ± 0.4	9.1 ± 0.4	1.8X10-13
RNF5	ring finger protein 5	NM_006913	209111_at	8.7 ± 0.2	8.8 ± 0.1	8.4 ± 0.2	1.8X10-13
GTF2A2	general transcription factor IIA, 2, 12kDa	NM_004492	202678_at	10.3 ± 0.2	10.5 ± 0.2	10.7 ± 0.2	1.8X10-13
PSME4	proteasome (prosome, macropain) activator subunit 4	NM_014614	212219_at	10.1 ± 0.2	10 ± 0.2	10.4 ± 0.2	1.8X10-13
RY1	putative nucleic acid binding protein RY-1	NM_006857	212440_at	9.9 ± 0.1	10 ± 0.1	9.8 ± 0.1	1.8X10-13
MYLIP	myosin regulatory light chain interacting protein	NM_013262	220319_s_at	8.5 ± 0.4	8.4 ± 0.4	7.8 ± 0.3	1.9X10-13
H2AFX	H2A histone family, member X	NM_002105	205436_s_at	9.1 ± 0.2	9.4 ± 0.2	9.6 ± 0.3	1.9X10-13
CDC34	cell division cycle 34 homolog (S. cerevisiae)	NM_004359	212540_at	9.3 ± 0.2	9.2 ± 0.1	9 ± 0.1	1.9X10-13
SFRS8	splicing factor, arginine	NM_004592	202774_s_at	9.5 ± 0.1	9.5 ± 0.2	9.2 ± 0.1	1.9X10-13
SNAPC1	small nuclear RNA activating complex, polypeptide 1, 43kDa	NM_003082	205443_at	9.6 ± 0.2	9.5 ± 0.2	9.1 ± 0.3	2.0X10-13
SC4MOL	sterol-C4-methyl oxidase-like	NM_001017369	209146_at	12 ± 0.4	12 ± 0.4	12.6 ± 0.2	2.0X10-13
TRPC6	transient receptor potential cation channel, subfamily C, member 6	NM_004621	217287_s_at	7.1 ± 0.5	7 ± 0.5	6 ± 0.6	2.0X10-13
ADAR	adenosine deaminase, RNA-specific	NM_001025107	201786_s_at	10.9 ± 0.1	10.9 ± 0.1	11.1 ± 0.1	2.0X10-13
SNRPG	small nuclear ribonucleoprotein polypeptide G	NM_003096	205644_s_at	12.1 ± 0.1	12.2 ± 0.1	12.4 ± 0.1	2.0X10-13
PFDN2	prefoldin subunit 2	NM_012394	218336_at	10.1 ± 0.2	10.1 ± 0.2	10.4 ± 0.2	2.0X10-13
RABGAP1	RAB GTPase activating protein 1	NM_012197	204028_s_at	10.6 ± 0.3	10.4 ± 0.3	10 ± 0.4	2.1X10-13
EBP	emopamil binding protein (sterol isomerase)	NM_006579	202735_at	8.2 ± 0.6	8.2 ± 0.5	9.1 ± 0.4	2.2X10-13
DHPS	deoxyhypusine synthase	NM_001930	202802_at	8.1 ± 0.2	8 ± 0.2	7.6 ± 0.2	2.2X10-13
GCC2	GRIP and coiled-coil domain containing 2	NM_014635	202832_at	8.9 ± 0.2	8.9 ± 0.3	8.5 ± 0.2	2.2X10-13
F8A1	coagulation factor VIII-associated (intronic transcript) 1	NM_001007523	203274_at	9.7 ± 0.1	9.7 ± 0.1	9.9 ± 0.2	2.2X10-13
MPHOSPH8	M-phase phosphoprotein 8	NM_017520	221771_s_at	8.1 ± 0.2	8 ± 0.2	7.7 ± 0.2	2.2X10-13
SOS2	son of sevenless homolog 2 (Drosophila)	NM_006939	212870_at	9.2 ± 0.2	9.1 ± 0.2	8.9 ± 0.2	2.2X10-13
BMS1	BMS1 homolog, ribosome assembly protein (yeast)	NM_014753	203082_at	8.8 ± 0.2	8.8 ± 0.2	9.1 ± 0.2	2.3X10-13
TRIAP1	TP53 regulated inhibitor of apoptosis 1	NM_016399	218403_at	10.7 ± 0.1	10.8 ± 0.1	10.9 ± 0.1	2.3X10-13
REPIN1	replication initiator 1	NM_001099695	219041_s_at	9.5 ± 0.2	9.7 ± 0.2	9.3 ± 0.2	2.3X10-13
MTIF2	mitochondrial translational initiation factor 2	NM_001005369	203095_at	10.4 ± 0.2	10.4 ± 0.1	10.1 ± 0.1	2.4X10-13
LMNB2	lamin B2	NM_032737	216952_s_at	8.1 ± 0.3	8.1 ± 0.3	8.6 ± 0.2	2.4X10-13
FXR1	fragile X mental retardation, autosomal homolog 1	NM_001013438	201637_s_at	12.2 ± 0.1	12.2 ± 0.1	11.9 ± 0.2	2.4X10-13
CSNK2A1	casein kinase 2, alpha 1 polypeptide	NM_001895	212073_at	9.2 ± 0.2	8.9 ± 0.1	8.8 ± 0.2	2.4X10-13
LETMD1	LETM1 domain containing 1	NM_001024668	207170_s_at	9.7 ± 0.3	9.5 ± 0.3	9.1 ± 0.3	2.4X10-13
PINK1	PTEN induced putative kinase 1	NM_032409	209019_s_at	9 ± 0.2	9 ± 0.3	8.5 ± 0.3	2.4X10-13
DDX39	DEAD (Asp-Glu-Ala-Asp) box polypeptide 39	NM_005804	201584_s_at	8.9 ± 0.3	9.1 ± 0.2	9.4 ± 0.2	2.5X10-13
CSPP1	centrosome and spindle pole associated protein 1	NM_001077204	220072_at	8.4 ± 0.2	8.4 ± 0.2	8 ± 0.3	2.5X10-13
GPRC5A	G protein-coupled receptor, family C, group 5, member A	NM_003979	203108_at	7.4 ± 0.5	7.5 ± 0.6	6.4 ± 0.6	2.5X10-13
SEC23B	Sec23 homolog B (S. cerevisiae)	NM_006363	210293_s_at	9.3 ± 0.3	9.5 ± 0.3	10 ± 0.4	2.5X10-13
CDC14B	CDC14 cell division cycle 14 homolog B (S. cerevisiae)	NM_001077181	221555_x_at	8.8 ± 0.3	8.6 ± 0.3	8.2 ± 0.3	2.5X10-13
USP14	ubiquitin specific peptidase 14 (tRNA-guanine transglycosylase)	NM_001037334	201671_x_at	10 ± 0.2	9.9 ± 0.2	10.2 ± 0.2	2.6X10-13
PABPN1	poly(A) binding protein, nuclear 1	NM_004643	201544_x_at	11.7 ± 0.1	11.7 ± 0.1	11.9 ± 0.1	2.6X10-13
RANBP9	RAN binding protein 9	NM_005493	202582_s_at	11.3 ± 0.1	11.4 ± 0.1	11.1 ± 0.1	2.6X10-13
BAZ1B	bromodomain adjacent to zinc finger domain, 1B	NM_032408	208445_s_at	9.4 ± 0.1	9.2 ± 0.1	9.6 ± 0.2	2.6X10-13
HMGCS1	3-hydroxy-3-methylglutaryl-Coenzyme A synthase 1 (soluble)	NM_001098272	221750_at	10 ± 0.6	10.2 ± 0.6	11 ± 0.4	2.7X10-13
PUS1	pseudouridylate synthase 1	NM_001002019	218670_at	7.1 ± 0.4	7.1 ± 0.3	7.7 ± 0.3	2.7X10-13
NR4A2	nuclear receptor subfamily 4, group A, member 2	NM_006186	216248_s_at	5.6 ± 0.4	6 ± 0.5	4.8 ± 0.6	2.8X10-13
C5orf22	chromosome 5 open reading frame 22	NM_018356	203738_at	8.8 ± 0.2	8.8 ± 0.2	9.2 ± 0.2	2.8X10-13
ACAA2	acetyl-Coenzyme A acyltransferase 2	NM_006111	202003_s_at	10.2 ± 0.2	10.3 ± 0.2	9.8 ± 0.2	2.9X10-13
CYP51A1	cytochrome P450, family 51, subfamily A, polypeptide 1	NM_000786	216607_s_at	9.3 ± 0.4	9 ± 0.4	9.8 ± 0.3	2.9X10-13
CDV3	CDV3 homolog (mouse)	NM_001134422	213554_s_at	9.5 ± 0.1	9.4 ± 0.1	9.2 ± 0.2	2.9X10-13
HNRNPH1	heterogeneous nuclear ribonucleoprotein H1 (H)	NM_005520	213470_s_at	6.3 ± 0.4	5.9 ± 0.4	6.8 ± 0.4	3.0X10-13
GABPB1	GA binding protein transcription factor, beta subunit 2	NM_002041	204618_s_at	7.8 ± 0.2	7.9 ± 0.2	8.2 ± 0.2	3.0X10-13
DDX19A	DEAD (Asp-Glu-Ala-As) box polypeptide 19A	NM_018332	202577_s_at	9.3 ± 0.2	9.3 ± 0.2	9.6 ± 0.2	3.0X10-13
ANKRD11	ankyrin repeat domain 11	NM_013275	219437_s_at	10.6 ± 0.2	10.5 ± 0.2	10.1 ± 0.4	3.1X10-13
NOL7	nucleolar protein 7, 27kDa	NM_016167	202882_x_at	11.5 ± 0.1	11.5 ± 0.1	11.7 ± 0.1	3.1X10-13
TRIP10	thyroid hormone receptor interactor 10	NM_004240	202734_at	8.1 ± 0.2	8.2 ± 0.2	7.7 ± 0.2	3.1X10-13
CLIP1	CAP-GLY domain containing linker protein 1	NM_002956	210716_s_at	8.2 ± 0.2	7.9 ± 0.2	7.7 ± 0.3	3.1X10-13
TMED9	transmembrane emp24 protein transport domain containing 9	NM_017510	205812_s_at	11.9 ± 0.1	12 ± 0.1	12.2 ± 0.1	3.2X10-13
PIGV	phosphatidylinositol glycan anchor biosynthesis, class V	NM_017837	219238_at	8.7 ± 0.3	8.8 ± 0.3	8.2 ± 0.2	3.3X10-13
LAMP1	lysosomal-associated membrane protein 1	NM_005561	201551_s_at	8.8 ± 0.2	8.4 ± 0.2	8.9 ± 0.3	3.3X10-13
CDC6	cell division cycle 6 homolog (S. cerevisiae)	NM_001254	203968_s_at	5.7 ± 0.6	5.7 ± 0.4	6.7 ± 0.6	3.6X10-13
DDX28	DEAD (Asp-Glu-Ala-Asp) box polypeptide 28	NM_018380	40255_at	6.9 ± 0.2	7.3 ± 0.2	7.1 ± 0.2	3.6X10-13
CALHM2	calcium homeostasis modulator 2	NM_015916	221565_s_at	10.5 ± 0.4	10.5 ± 0.3	9.9 ± 0.4	3.6X10-13
HSP90B1	heat shock protein 90kDa beta (Grp94), member 1	NM_003299	216449_x_at	12.6 ± 0.2	12.2 ± 0.2	12 ± 0.3	3.7X10-13
KIF20A	kinesin family member 20A	NM_005733	218755_at	8 ± 0.4	8.1 ± 0.4	7.2 ± 0.5	3.8X10-13
EIF4A3	eukaryotic translation initiation factor 4A, isoform 3	NM_014740	201303_at	10.6 ± 0.2	10.6 ± 0.2	10.9 ± 0.2	3.8X10-13
LSM1	LSM1 homolog, U6 small nuclear RNA associated (S. cerevisiae)	NM_014462	203534_at	10.4 ± 0.2	10.5 ± 0.1	10.7 ± 0.1	3.9X10-13
CEBPB	CCAAT	NM_005194	212501_at	12.5 ± 0.1	12.5 ± 0.1	12.3 ± 0.2	3.9X10-13
VAMP3	vesicle-associated membrane protein 3 (cellubrevin)	NM_004781	211749_s_at	10.2 ± 0.1	10 ± 0.2	10.4 ± 0.2	4.0X10-13
PARK7	Parkinson disease (autosomal recessive, early onset) 7	NM_001123377	200006_at	13.1 ± 0.1	13 ± 0.1	13.2 ± 0.1	4.0X10-13
HYPK	Huntingtin interacting protein K	NM_016400	218680_x_at	10.2 ± 0.3	10.3 ± 0.2	10.7 ± 0.2	4.0X10-13
NAMPT	nicotinamide phosphoribosyltransferase	NM_005746	217739_s_at	9 ± 0.3	9.3 ± 0.3	8.6 ± 0.3	4.1X10-13
IRAK1BP1	interleukin-1 receptor-associated kinase 1 binding protein 1	NM_001010844	213074_at	9.5 ± 0.2	9.7 ± 0.2	9.3 ± 0.2	4.1X10-13
ATP6V0E1	ATPase, H+ transporting, lysosomal 9kDa, V0 subunit e1	NM_003945	214149_s_at	10.1 ± 0.2	10.3 ± 0.1	10.4 ± 0.2	4.2X10-13
SNAPC5	small nuclear RNA activating complex, polypeptide 5, 19kDa	NM_006049	213203_at	9.4 ± 0.2	9.6 ± 0.2	9.8 ± 0.2	4.2X10-13
AASDHPPT	aminoadipate-semialdehyde dehydrogenase-phosphopantetheinyl transferase	NM_015423	202169_s_at	10.9 ± 0.1	11 ± 0.1	11.2 ± 0.1	4.3X10-13
HN1L	hematological and neurological expressed 1-like	NM_144570	212109_at	7.3 ± 0.3	7.4 ± 0.4	7.9 ± 0.2	4.3X10-13
EXDL2	exonuclease 3'-5' domain-like 2	NM_018199	218363_at	8.3 ± 0.2	8.2 ± 0.2	7.8 ± 0.3	4.4X10-13
FKBP4	FK506 binding protein 4, 59kDa	NM_002014	200894_s_at	7.6 ± 0.3	7.5 ± 0.2	8 ± 0.3	4.5X10-13
PNO1	partner of NOB1 homolog (S. cerevisiae)	NM_020143	203622_s_at	8.7 ± 0.4	8.8 ± 0.4	9.4 ± 0.4	4.5X10-13
TMEM97	transmembrane protein 97	NM_014573	212279_at	9.5 ± 0.4	9.2 ± 0.4	10 ± 0.4	4.6X10-13
EIF4G2	eukaryotic translation initiation factor 4 gamma, 2	NM_001042559	200004_at	13.2 ± 0.1	13.3 ± 0.1	13.5 ± 0.1	4.6X10-13
WBP4	WW domain binding protein 4 (formin binding protein 21)	NM_007187	203598_s_at	8.8 ± 0.2	8.9 ± 0.1	8.6 ± 0.2	4.6X10-13
CDH11	cadherin 11, type 2, OB-cadherin (osteoblast)	NM_001797	207172_s_at	10.4 ± 0.2	10 ± 0.2	10.2 ± 0.3	4.6X10-13
CUGBP1	CUG triplet repeat, RNA binding protein 1	NM_001025596	221742_at	9 ± 0.2	8.9 ± 0.2	8.6 ± 0.2	4.6X10-13
RSRC2	arginine	NM_023012	202302_s_at	10.5 ± 0.1	10.7 ± 0.1	10.7 ± 0.1	4.7X10-13
HSPA1A	heat shock 70kDa protein 1A	NM_005345	202581_at	9.2 ± 0.3	9.4 ± 0.3	9.9 ± 0.4	4.7X10-13
KLHL9	kelch-like 9 (Drosophila)	NM_018847	213233_s_at	10.7 ± 0.1	10.9 ± 0.1	11 ± 0.1	4.7X10-13
ZFAND1	zinc finger, AN1-type domain 1	NM_024699	218919_at	9.1 ± 0.1	9.1 ± 0.2	8.8 ± 0.1	4.8X10-13
MAT2B	methionine adenosyltransferase II, beta	NM_013283	217993_s_at	11.3 ± 0.1	11.2 ± 0.1	11 ± 0.1	4.8X10-13
ZFAND5	zinc finger, AN1-type domain 5	NM_001102420	210275_s_at	12 ± 0.1	12 ± 0.1	11.8 ± 0.2	4.8X10-13
WDFY3	WD repeat and FYVE domain containing 3	NM_014991	212606_at	9.2 ± 0.2	9.3 ± 0.3	8.8 ± 0.2	4.9X10-13
PIGF	phosphatidylinositol glycan anchor biosynthesis, class F	NM_002643	205078_at	9.3 ± 0.2	9.3 ± 0.2	9 ± 0.2	4.9X10-13
ORMDL2	ORM1-like 2 (S. cerevisiae)	NM_014182	218556_at	9.3 ± 0.3	9.3 ± 0.3	9.8 ± 0.2	5.0X10-13
PSMC1	proteasome (prosome, macropain) 26S subunit, ATPase, 1	NM_002802	204219_s_at	11 ± 0.1	11 ± 0.2	11.2 ± 0.1	5.0X10-13
TFDP1	transcription factor Dp-1	NM_007111	212330_at	10.8 ± 0.1	10.7 ± 0.1	11 ± 0.1	5.1X10-13
UHRF1BP1L	UHRF1 binding protein 1-like	NM_001006947	213118_at	8.5 ± 0.2	8.6 ± 0.2	8.1 ± 0.2	5.1X10-13
RAD1	RAD1 homolog (S. pombe)	NM_002853	210216_x_at	9.4 ± 0.2	9.3 ± 0.2	9 ± 0.2	5.2X10-13
IMMT	inner membrane protein, mitochondrial (mitofilin)	NM_001100169	200955_at	10.3 ± 0.2	10.3 ± 0.1	10.6 ± 0.2	5.3X10-13
PARD3	par-3 partitioning defective 3 homolog (C. elegans)	NM_019619	221526_x_at	10.1 ± 0.2	10 ± 0.1	9.7 ± 0.2	5.4X10-13
CALM1	calmodulin 1 (phosphorylase kinase, delta)	NM_001743	211984_at	10 ± 0.2	10 ± 0.2	10.4 ± 0.2	5.4X10-13
PQLC1	hypothetical protein LOC100131178	NM_025078	218208_at	8.7 ± 0.1	8.9 ± 0.1	9 ± 0.2	5.4X10-13
SLBP	stem-loop binding protein	NM_006527	206052_s_at	10.7 ± 0.1	10.7 ± 0.1	10.9 ± 0.2	5.4X10-13
PPP1R10	protein phosphatase 1, regulatory (inhibitor) subunit 10	NM_002714	201703_s_at	8 ± 0.2	7.6 ± 0.2	7.9 ± 0.2	5.5X10-13
CITED2	Cbp	NM_006079	209357_at	11.4 ± 0.3	11.6 ± 0.2	11 ± 0.3	5.6X10-13
RRS1	RRS1 ribosome biogenesis regulator homolog (S. cerevisiae)	NM_015169	209567_at	8.7 ± 0.4	9 ± 0.4	9.4 ± 0.3	5.7X10-13
NUDT3	nudix (nucleoside diphosphate linked moiety X)-type motif 3	NM_006703	211973_at	7.2 ± 0.3	6.6 ± 0.4	6.5 ± 0.4	5.7X10-13
ZNF606	zinc finger protein 606	NM_025027	219635_at	7.1 ± 0.2	6.9 ± 0.3	7.4 ± 0.2	5.8X10-13
GOLM1	golgi membrane protein 1	NM_016548	217771_at	8.7 ± 0.2	8.5 ± 0.2	8.9 ± 0.2	5.9X10-13
C9orf95	chromosome 9 open reading frame 95	NM_001127603	219147_s_at	9.5 ± 0.4	9.6 ± 0.4	8.9 ± 0.4	5.9X10-13
PDCD4	programmed cell death 4 (neoplastic transformation inhibitor)	NM_014456	202731_at	8.7 ± 0.2	8.7 ± 0.2	8.3 ± 0.3	6.1X10-13
NPAL3	NIPA-like domain containing 3	NM_020448	214579_at	7.4 ± 0.5	7.2 ± 0.5	6.2 ± 0.8	6.1X10-13
TCF7L2	transcription factor 7-like 2 (T-cell specific, HMG-box)	NM_030756	216037_x_at	10.4 ± 0.2	10.4 ± 0.2	10 ± 0.2	6.3X10-13
PSMD11	proteasome (prosome, macropain) 26S subunit, non-ATPase, 11	NM_002815	208776_at	6.7 ± 0.4	7 ± 0.3	7.4 ± 0.3	6.3X10-13
KCTD9	potassium channel tetramerisation domain containing 9	NM_017634	218823_s_at	9.9 ± 0.2	10 ± 0.2	9.6 ± 0.2	6.3X10-13
ARID1A	AT rich interactive domain 1A (SWI-like)	NM_006015	210649_s_at	8.1 ± 0.2	8.2 ± 0.2	7.7 ± 0.4	6.4X10-13
PLGLB1	plasminogen-like B1	NM_001032392	214415_at	6.5 ± 0.5	6.6 ± 0.3	5.6 ± 0.7	6.4X10-13
SQLE	squalene epoxidase	NM_003129	213577_at	10.1 ± 0.4	9.9 ± 0.4	10.6 ± 0.3	6.4X10-13
MAP3K7	Mitogen-activated protein kinase kinase kinase 7	NM_003188	206853_s_at	8.5 ± 0.2	8.5 ± 0.2	8.9 ± 0.2	7.0X10-13
AACS	acetoacetyl-CoA synthetase	NM_023928	218434_s_at	9.2 ± 0.3	9.2 ± 0.3	9.7 ± 0.3	7.3X10-13
RBMS1	RNA binding motif, single stranded interacting protein 1	NM_002897	215127_s_at	12.6 ± 0.2	12.8 ± 0.2	12.4 ± 0.2	7.3X10-13
FAM115A	family with sequence similarity 115, member A	NM_014719	210529_s_at	8.6 ± 0.3	8.2 ± 0.2	8.1 ± 0.2	7.4X10-13
---	---	---	221963_x_at	7.3 ± 0.3	7.4 ± 0.4	8 ± 0.4	7.4X10-13
PHF3	PHD finger protein 3	NM_015153	217954_s_at	10.5 ± 0.1	10.4 ± 0.1	10.2 ± 0.1	7.4X10-13
WDR19	WD repeat domain 19	NM_025132	220917_s_at	9.8 ± 0.2	9.7 ± 0.2	9.3 ± 0.3	7.5X10-13
CDC14B	CDC14 cell division cycle 14 homolog B (S. cerevisiae)	NM_001077181	208022_s_at	8.5 ± 0.4	8.3 ± 0.3	7.8 ± 0.4	7.6X10-13
GNG5	guanine nucleotide binding protein (G protein), gamma 5	NM_005274	207157_s_at	12.4 ± 0.1	12.4 ± 0.1	12.6 ± 0.1	7.7X10-13
CBR1	carbonyl reductase 1	NM_001757	209213_at	9.3 ± 0.3	9.3 ± 0.2	9.8 ± 0.2	7.7X10-13
JUN	jun oncogene	NM_002228	201466_s_at	9.5 ± 0.3	10 ± 0.3	9.3 ± 0.4	7.9X10-13
HNRNPUL1	heterogeneous nuclear ribonucleoprotein U-like 1	NM_007040	209675_s_at	9 ± 0.2	9.1 ± 0.2	8.6 ± 0.4	8.0X10-13
SFRS18	splicing factor, arginine	NM_015491	212177_at	9 ± 0.4	8.4 ± 0.4	8.1 ± 0.5	8.4X10-13
SNN	stannin	NM_003498	218032_at	8.3 ± 0.3	8.5 ± 0.3	8 ± 0.3	8.5X10-13
SMAD3	SMAD family member 3	NM_005902	205398_s_at	8.6 ± 0.4	8.7 ± 0.4	8 ± 0.4	8.7X10-13
GCOM1	GRINL1A complex locus	NM_001018090	212241_at	7.6 ± 0.2	7.5 ± 0.3	7.1 ± 0.2	9.0X10-13
FOXO1	forkhead box O1	NM_002015	202724_s_at	7 ± 0.3	7.1 ± 0.3	6.4 ± 0.5	9.0X10-13
CYC1	cytochrome c-1	NM_001916	201066_at	10.1 ± 0.1	10.1 ± 0.1	10.3 ± 0.1	9.1X10-13
GTPBP4	GTP binding protein 4	NM_012341	218239_s_at	9.4 ± 0.3	9.7 ± 0.3	9.9 ± 0.3	9.2X10-13
NOLC1	nucleolar and coiled-body phosphoprotein 1	NM_004741	205895_s_at	6.9 ± 0.3	6.8 ± 0.3	7.3 ± 0.3	9.2X10-13
HADHA	hydroxyacyl-Coenzyme A dehydrogenase	NM_000182	208629_s_at	10.8 ± 0.2	10.4 ± 0.2	10.3 ± 0.3	9.4X10-13
KARS	lysyl-tRNA synthetase	NM_001130089	200079_s_at	10.9 ± 0.1	10.8 ± 0.2	11.1 ± 0.1	9.5X10-13
EIF3A	eukaryotic translation initiation factor 3, subunit A	NM_003750	200596_s_at	11.6 ± 0.2	11.3 ± 0.2	11.3 ± 0.1	9.6X10-13
POLE2	polymerase (DNA directed), epsilon 2 (p59 subunit)	NM_002692	205909_at	6.3 ± 0.5	6.2 ± 0.5	7.1 ± 0.4	9.6X10-13
HSPA4	heat shock 70kDa protein 4	NM_002154	211016_x_at	7.3 ± 0.3	7 ± 0.3	7.5 ± 0.2	9.8X10-13
PSMG2	proteasome (prosome, macropain) assembly chaperone 2	NM_020232	218467_at	12.5 ± 0.1	12.5 ± 0.1	12.3 ± 0.1	9.8X10-13
YIPF3	Yip1 domain family, member 3	NM_015388	216338_s_at	9.7 ± 0.1	9.7 ± 0.1	9.4 ± 0.3	1.0X10-12
PPID	peptidylprolyl isomerase D (cyclophilin D)	NM_005038	204185_x_at	10.2 ± 0.1	10.1 ± 0.1	10.3 ± 0.1	1.0X10-12
TOR1AIP1	torsin A interacting protein 1	NM_015602	212409_s_at	8.8 ± 0.2	8.6 ± 0.2	8.4 ± 0.2	1.0X10-12
HEATR1	HEAT repeat containing 1	NM_018072	218594_at	9.3 ± 0.2	9.2 ± 0.2	9.6 ± 0.2	1.0X10-12
SEC23B	Sec23 homolog B (S. cerevisiae)	NM_006363	201582_at	6.1 ± 0.4	6.1 ± 0.3	6.7 ± 0.4	1.0X10-12
CNTLN	centlein, centrosomal protein	NM_001114395	220095_at	6.5 ± 0.4	6.3 ± 0.3	5.8 ± 0.4	1.0X10-12
RC3H2	ring finger and CCCH-type zinc finger domains 2	NM_001100588	220202_s_at	8.3 ± 0.2	8.1 ± 0.2	7.9 ± 0.2	1.0X10-12
BAX	BCL2-associated X protein	NM_004324	211833_s_at	9.5 ± 0.1	9.5 ± 0.1	9.1 ± 0.3	1.1X10-12
CDC123	cell division cycle 123 homolog (S. cerevisiae)	NM_006023	201725_at	10.3 ± 0.1	10.3 ± 0.1	10.5 ± 0.1	1.1X10-12
SSR1	signal sequence receptor, alpha	NM_003144	200890_s_at	9.2 ± 0.2	9 ± 0.2	9.5 ± 0.3	1.1X10-12
PPFIBP1	PTPRF interacting protein, binding protein 1 (liprin beta 1)	NM_003622	203735_x_at	9.2 ± 0.2	9.2 ± 0.2	8.8 ± 0.2	1.1X10-12
ULK1	unc-51-like kinase 1 (C. elegans)	NM_003565	209333_at	7.5 ± 0.2	7.5 ± 0.3	7 ± 0.3	1.1X10-12
FASTKD1	FAST kinase domains 1	NM_024622	219002_at	8.3 ± 0.2	8.5 ± 0.2	8.6 ± 0.2	1.1X10-12
PAK1IP1	PAK1 interacting protein 1	NM_017906	218886_at	8.9 ± 0.4	9.1 ± 0.4	9.6 ± 0.3	1.1X10-12
PION	pigeon homolog (Drosophila)	NM_017439	222150_s_at	6.2 ± 0.6	6.3 ± 0.4	5.4 ± 0.5	1.1X10-12
TCF7L2	transcription factor 7-like 2 (T-cell specific, HMG-box)	NM_030756	212761_at	11.8 ± 0.2	12.1 ± 0.3	11.7 ± 0.2	1.1X10-12
CCT2	chaperonin containing TCP1, subunit 2 (beta)	NM_006431	201947_s_at	11.9 ± 0.1	11.9 ± 0.1	12.1 ± 0.1	1.1X10-12
PCDH7	protocadherin 7	NM_002589	205534_at	6.7 ± 0.5	6.8 ± 0.5	7.6 ± 0.5	1.2X10-12
DNTTIP2	deoxynucleotidyltransferase, terminal, interacting protein 2	NM_014597	202776_at	10.3 ± 0.1	10.4 ± 0.1	10.4 ± 0.1	1.2X10-12
SEC23IP	SEC23 interacting protein	NM_007190	216392_s_at	8.6 ± 0.3	8.4 ± 0.2	8.9 ± 0.3	1.2X10-12
HMGCR	3-hydroxy-3-methylglutaryl-Coenzyme A reductase	NM_000859	202539_s_at	10.1 ± 0.4	10.1 ± 0.4	10.7 ± 0.3	1.2X10-12
ZFAND5	zinc finger, AN1-type domain 5	NM_001102420	217741_s_at	10.1 ± 0.2	10.1 ± 0.2	9.8 ± 0.2	1.2X10-12
RBM25	RNA binding motif protein 25	NM_021239	212033_at	10.2 ± 0.2	10.2 ± 0.2	10.5 ± 0.2	1.2X10-12
PDCD4	programmed cell death 4 (neoplastic transformation inhibitor)	NM_014456	212593_s_at	10.5 ± 0.4	10.6 ± 0.4	9.9 ± 0.4	1.2X10-12
KCTD12	potassium channel tetramerisation domain containing 12	NM_138444	212192_at	10.8 ± 0.3	10.9 ± 0.3	11.5 ± 0.4	1.3X10-12
GNAI1	guanine nucleotide binding protein (G protein), alpha inhibiting activity polypeptide 1	NM_002069	209576_at	9.8 ± 0.2	9.8 ± 0.2	9.5 ± 0.2	1.3X10-12
NOLA1	nucleolar protein family A, member 1 (H	NM_018983	219110_at	9.4 ± 0.2	9.5 ± 0.2	9.8 ± 0.2	1.3X10-12
TEAD1	TEA domain family member 1 (SV40 transcriptional enhancer factor)	NM_021961	214600_at	10.6 ± 0.3	10.3 ± 0.3	9.8 ± 0.5	1.3X10-12
MYCBP	c-myc binding protein	NM_012333	203359_s_at	8.5 ± 0.2	8.7 ± 0.3	9.1 ± 0.3	1.3X10-12
SPOP	speckle-type POZ protein	NM_001007226	204640_s_at	10.3 ± 0.1	10.1 ± 0.1	10.1 ± 0.1	1.3X10-12
TSC22D2	TSC22 domain family, member 2	NM_014779	204094_s_at	9.9 ± 0.2	10.3 ± 0.2	10 ± 0.2	1.3X10-12
LRRC47	leucine rich repeat containing 47	NM_020710	212904_at	11 ± 0.1	11.1 ± 0.1	11.2 ± 0.1	1.3X10-12
CYB561	cytochrome b-561	NM_001017916	209163_at	8.1 ± 0.3	8.1 ± 0.2	8.5 ± 0.2	1.4X10-12
GRLF1	glucocorticoid receptor DNA binding factor 1	NM_004491	202045_s_at	7.9 ± 0.2	7.7 ± 0.2	7.4 ± 0.2	1.4X10-12
DNAJC9	DnaJ (Hsp40) homolog, subfamily C, member 9	NM_015190	213088_s_at	8.9 ± 0.3	9 ± 0.3	9.4 ± 0.3	1.4X10-12
UBE2N	ubiquitin-conjugating enzyme E2N (UBC13 homolog, yeast)	NM_003348	212751_at	9.2 ± 0.3	9.4 ± 0.3	9.7 ± 0.2	1.4X10-12
DHCR7	7-dehydrocholesterol reductase	NM_001360	201790_s_at	8.3 ± 0.6	8.2 ± 0.6	9.2 ± 0.4	1.4X10-12
MYST1	MYST histone acetyltransferase 1	NM_032188	221820_s_at	9 ± 0.2	8.9 ± 0.2	8.6 ± 0.2	1.4X10-12
HECTD3	HECT domain containing 3	NM_024602	218632_at	8.5 ± 0.2	8.5 ± 0.3	8 ± 0.3	1.4X10-12
MAP4K5	mitogen-activated protein kinase kinase kinase kinase 5	NM_006575	203552_at	9.4 ± 0.2	9.5 ± 0.2	9.1 ± 0.2	1.4X10-12
HAT1	histone acetyltransferase 1	NM_001033085	203138_at	10 ± 0.2	10 ± 0.1	10.2 ± 0.2	1.4X10-12
KIAA0152	KIAA0152	NM_014730	200617_at	9.3 ± 0.1	9.3 ± 0.1	9.6 ± 0.2	1.4X10-12
XBP1	X-box binding protein 1	NM_001079539	200670_at	10.3 ± 0.3	10.5 ± 0.3	10.8 ± 0.2	1.4X10-12
TRIM38	tripartite motif-containing 38	NM_006355	203568_s_at	9.4 ± 0.2	9.5 ± 0.2	9.1 ± 0.3	1.4X10-12
MAP3K5	mitogen-activated protein kinase kinase kinase 5	NM_005923	203837_at	7.6 ± 0.4	7.7 ± 0.3	6.9 ± 0.6	1.4X10-12
FXC1	fracture callus 1 homolog (rat)	NM_012192	217981_s_at	7.1 ± 0.4	7.1 ± 0.3	7.7 ± 0.2	1.5X10-12
GSPT1	G1 to S phase transition 1	NM_001130006	215438_x_at	10.5 ± 0.2	10.6 ± 0.2	10.9 ± 0.2	1.5X10-12
CIRBP	cold inducible RNA binding protein	NM_001280	200810_s_at	11.3 ± 0.2	11.6 ± 0.1	11.4 ± 0.1	1.5X10-12
RIOK3	RIO kinase 3 (yeast)	NM_003831	202131_s_at	9.5 ± 0.5	9.4 ± 0.5	8.6 ± 0.4	1.5X10-12
UBE4B	ubiquitination factor E4B (UFD2 homolog, yeast)	NM_001105562	215533_s_at	6.9 ± 0.3	6.7 ± 0.3	6.2 ± 0.4	1.5X10-12
C10orf137	chromosome 10 open reading frame 137	NM_015608	213410_at	8.5 ± 0.1	8.3 ± 0.2	8.6 ± 0.1	1.5X10-12
JMJD2C	jumonji domain containing 2C	NM_015061	209984_at	7.9 ± 0.2	8 ± 0.2	7.6 ± 0.2	1.6X10-12
CRIM1	cysteine rich transmembrane BMP regulator 1 (chordin-like)	NM_016441	202552_s_at	10 ± 0.2	10.2 ± 0.2	9.8 ± 0.2	1.6X10-12
INSIG1	insulin induced gene 1	NM_005542	201626_at	11.2 ± 0.5	11.2 ± 0.5	12 ± 0.3	1.6X10-12
LUC7L	LUC7-like (S. cerevisiae)	NM_018032	220143_x_at	7.3 ± 0.3	7.3 ± 0.2	7.7 ± 0.2	1.6X10-12
MTX1	metaxin 1	NM_002455	210386_s_at	9.7 ± 0.1	9.8 ± 0.1	10 ± 0.1	1.7X10-12
ATP5B	ATP synthase, H+ transporting, mitochondrial F1 complex, beta polypeptide	NM_001686	201322_at	12 ± 0.1	11.9 ± 0.1	12.1 ± 0.1	1.7X10-12
ANG	angiogenin, ribonuclease, RNase A family, 5	NM_001097577	205141_at	7.5 ± 0.4	7.5 ± 0.3	6.8 ± 0.5	1.7X10-12
HMG2L1	high-mobility group protein 2-like 1	NM_001003681	212597_s_at	9.6 ± 0.1	9.6 ± 0.1	9.4 ± 0.1	1.8X10-12
CUL4B	cullin 4B	NM_001079872	215997_s_at	8.1 ± 0.3	8 ± 0.2	7.6 ± 0.3	1.8X10-12
TENC1	tensin like C1 domain containing phosphatase (tensin 2)	NM_015319	212494_at	9.3 ± 0.3	9.4 ± 0.3	8.8 ± 0.3	1.8X10-12
PAPPA	pregnancy-associated plasma protein A, pappalysin 1	NM_002581	201981_at	10.3 ± 0.4	10.4 ± 0.4	9.6 ± 0.5	1.8X10-12
CUGBP2	CUG triplet repeat, RNA binding protein 2	NM_001025076	202157_s_at	11.5 ± 0.2	11.4 ± 0.3	11 ± 0.3	1.9X10-12
PCGF3	polycomb group ring finger 3	NM_006315	212753_at	8.5 ± 0.2	8.6 ± 0.2	8.2 ± 0.3	1.9X10-12
UBE2L3	ubiquitin-conjugating enzyme E2L 3	NM_003347	200683_s_at	9.9 ± 0.1	9.9 ± 0.1	10.1 ± 0.1	1.9X10-12
MTMR4	myotubularin related protein 4	NM_004687	212277_at	8.4 ± 0.2	8.4 ± 0.2	8.8 ± 0.2	1.9X10-12
UBFD1	ubiquitin family domain containing 1	NM_019116	205687_at	8.3 ± 0.2	8.2 ± 0.2	7.8 ± 0.3	1.9X10-12
SRPR	signal recognition particle receptor ('docking protein')	NM_003139	200918_s_at	9.8 ± 0.2	9.7 ± 0.3	10.1 ± 0.2	2.0X10-12
MYO6	myosin VI	NM_004999	203215_s_at	9.6 ± 0.3	9.4 ± 0.2	8.9 ± 0.5	2.0X10-12
ADD3	adducin 3 (gamma)	NM_001121	205882_x_at	12.5 ± 0.3	12.2 ± 0.3	11.8 ± 0.4	2.0X10-12
ALG13	asparagine-linked glycosylation 13 homolog (S. cerevisiae)	NM_018466	205583_s_at	8.5 ± 0.3	8.8 ± 0.2	8.3 ± 0.2	2.0X10-12
SLC39A7	solute carrier family 39 (zinc transporter), member 7	NM_001077516	202667_s_at	9.2 ± 0.2	9.2 ± 0.2	9.6 ± 0.2	2.0X10-12
RUFY3	RUN and FYVE domain containing 3	NM_001037442	210251_s_at	8.5 ± 0.3	8.5 ± 0.3	7.9 ± 0.4	2.1X10-12
ETNK1	ethanolamine kinase 1	NM_001039481	219017_at	8.8 ± 0.2	8.9 ± 0.2	8.5 ± 0.2	2.1X10-12
PLAGL1	pleiomorphic adenoma gene-like 1	NM_001080951	207002_s_at	10 ± 0.3	10.2 ± 0.3	9.6 ± 0.3	2.1X10-12
DBI	diazepam binding inhibitor (GABA receptor modulator, acyl-Coenzyme A binding protein)	NM_001079862	211070_x_at	12.4 ± 0.3	12.3 ± 0.3	12.8 ± 0.2	2.2X10-12
HMGN4	high mobility group nucleosomal binding domain 4	NM_006353	209787_s_at	10.9 ± 0.2	11 ± 0.1	10.7 ± 0.1	2.2X10-12
STK24	serine	NM_001032296	208855_s_at	12.2 ± 0.1	12.2 ± 0.1	12 ± 0.1	2.2X10-12
POLR2K	polymerase (RNA) II (DNA directed) polypeptide K, 7.0kDa	NM_005034	202635_s_at	10.3 ± 0.1	10.5 ± 0.1	10.6 ± 0.1	2.2X10-12
IFIH1	interferon induced with helicase C domain 1	NM_022168	219209_at	7.2 ± 0.4	7.3 ± 0.4	6.6 ± 0.4	2.3X10-12
TPR	translocated promoter region (to activated MET oncogene)	NM_003292	215220_s_at	7.1 ± 0.5	6.4 ± 0.5	5.6 ± 1	2.3X10-12
ATP6V1C1	ATPase, H+ transporting, lysosomal 42kDa, V1 subunit C1	NM_001695	202872_at	8.3 ± 0.2	8.4 ± 0.2	8 ± 0.2	2.3X10-12
RAB14	RAB14, member RAS oncogene family	NM_016322	211503_s_at	10.7 ± 0.1	10.3 ± 0.2	10.3 ± 0.3	2.4X10-12
SLC1A3	solute carrier family 1 (glial high affinity glutamate transporter), member 3	NM_004172	202800_at	8.5 ± 0.4	8.5 ± 0.4	9.1 ± 0.3	2.4X10-12
HNRNPH1	heterogeneous nuclear ribonucleoprotein H1 (H)	NM_005520	201031_s_at	11.9 ± 0.2	12 ± 0.2	12.3 ± 0.2	2.5X10-12
KIAA0265	KIAA0265 protein	NM_014997	210111_s_at	10.5 ± 0.2	10.5 ± 0.1	10.3 ± 0.1	2.5X10-12
JMJD6	jumonji domain containing 6	NM_001081461	212723_at	8.8 ± 0.3	9.3 ± 0.2	8.8 ± 0.3	2.5X10-12
WHSC2	Wolf-Hirschhorn syndrome candidate 2	NM_005663	203112_s_at	8.1 ± 0.2	8 ± 0.2	7.7 ± 0.2	2.5X10-12
IRF2	interferon regulatory factor 2	NM_002199	203275_at	8.5 ± 0.2	8.7 ± 0.2	8.2 ± 0.3	2.5X10-12
CDC25B	cell division cycle 25 homolog B (S. pombe)	NM_004358	201853_s_at	10.1 ± 0.3	10.3 ± 0.3	9.8 ± 0.2	2.6X10-12
FANCF	Fanconi anemia, complementation group F	NM_022725	218689_at	7.7 ± 0.2	7.7 ± 0.3	8.2 ± 0.3	2.6X10-12
GABARAPL2	GABA(A) receptor-associated protein-like 2	NM_007285	209046_s_at	11.7 ± 0.2	11.7 ± 0.1	11.4 ± 0.2	2.6X10-12
GNB5	guanine nucleotide binding protein (G protein), beta 5	NM_006578	207124_s_at	8.7 ± 0.2	8.5 ± 0.2	8.1 ± 0.3	2.7X10-12
ERCC5	excision repair cross-complementing rodent repair deficiency, complementation group 5	NM_000123	202414_at	9.5 ± 0.3	9.5 ± 0.2	9.1 ± 0.2	2.7X10-12
MXRA8	matrix-remodelling associated 8	NM_032348	213422_s_at	11.6 ± 0.3	11.6 ± 0.2	11.2 ± 0.3	2.8X10-12
CCT2	chaperonin containing TCP1, subunit 2 (beta)	NM_006431	201946_s_at	10 ± 0.2	9.7 ± 0.2	10.1 ± 0.2	2.8X10-12
ENO1	enolase 1, (alpha)	NM_001428	217294_s_at	10.5 ± 0.4	9.9 ± 0.5	10.8 ± 0.4	2.8X10-12
SCAMP3	secretory carrier membrane protein 3	NM_005698	201771_at	9.6 ± 0.1	9.6 ± 0.1	9.8 ± 0.1	2.9X10-12
MALT1	mucosa associated lymphoid tissue lymphoma translocation gene 1	NM_006785	208309_s_at	7.9 ± 0.3	7.9 ± 0.2	7.4 ± 0.3	2.9X10-12
C14orf106	chromosome 14 open reading frame 106	NM_018353	206500_s_at	8.1 ± 0.5	8 ± 0.4	7.2 ± 0.6	2.9X10-12
MTUS1	mitochondrial tumor suppressor 1	NM_001001924	212096_s_at	8.6 ± 0.5	8.6 ± 0.5	7.7 ± 0.5	3.0X10-12
UTP20	UTP20, small subunit (SSU) processome component, homolog (yeast)	NM_014503	209725_at	9.5 ± 0.3	9.2 ± 0.2	9.7 ± 0.2	3.0X10-12
PKP4	plakophilin 4	NM_001005476	201927_s_at	9 ± 0.3	8.4 ± 0.3	8.3 ± 0.4	3.0X10-12
NUDT21	nudix (nucleoside diphosphate linked moiety X)-type motif 21	NM_007006	202697_at	9.4 ± 0.1	9.4 ± 0.2	9.1 ± 0.1	3.1X10-12
CUL7	cullin 7	NM_014780	203558_at	7.9 ± 0.4	7.8 ± 0.3	7.3 ± 0.4	3.1X10-12
SDCBP	syndecan binding protein (syntenin)	NM_001007067	200958_s_at	12.4 ± 0.1	12.5 ± 0.1	12.3 ± 0.1	3.1X10-12
EHBP1	EH domain binding protein 1	NM_015252	212653_s_at	11.2 ± 0.2	11.3 ± 0.3	10.8 ± 0.3	3.1X10-12
CCDC53	coiled-coil domain containing 53	NM_016053	218628_at	11 ± 0.2	11 ± 0.2	10.7 ± 0.2	3.1X10-12
PAPSS2	3'-phosphoadenosine 5'-phosphosulfate synthase 2	NM_001015880	203058_s_at	10.2 ± 0.2	9.9 ± 0.2	9.8 ± 0.2	3.1X10-12
TFDP2	transcription factor Dp-2 (E2F dimerization partner 2)	NM_006286	203588_s_at	7.7 ± 0.3	7.8 ± 0.2	7.2 ± 0.4	3.2X10-12
TRIM27	tripartite motif-containing 27	NM_006510	210541_s_at	7.7 ± 0.2	7.6 ± 0.2	8.1 ± 0.2	3.2X10-12
SLC11A2	solute carrier family 11 (proton-coupled divalent metal ion transporters), member 2	NM_000617	203124_s_at	7.4 ± 0.3	7.6 ± 0.3	8 ± 0.3	3.2X10-12
GCN1L1	GCN1 general control of amino-acid synthesis 1-like 1 (yeast)	NM_006836	216232_s_at	8.5 ± 0.1	8.3 ± 0.2	8.6 ± 0.2	3.2X10-12
UXS1	UDP-glucuronate decarboxylase 1	NM_025076	219675_s_at	8.9 ± 0.2	8.8 ± 0.1	9.1 ± 0.2	3.2X10-12
TSN	translin	NM_004622	201504_s_at	7.5 ± 0.2	7.4 ± 0.2	7.8 ± 0.2	3.2X10-12
DNAJA3	DnaJ (Hsp40) homolog, subfamily A, member 3	NM_005147	205963_s_at	8.3 ± 0.2	8.1 ± 0.3	8.5 ± 0.3	3.3X10-12
FMR1	fragile X mental retardation 1	NM_002024	203689_s_at	9.2 ± 0.1	9.2 ± 0.2	8.9 ± 0.2	3.3X10-12
SEC14L1	SEC14-like 1 (S. cerevisiae)	NM_001039573	202083_s_at	7.1 ± 0.3	7.2 ± 0.3	6.7 ± 0.3	3.3X10-12
SFRS9	splicing factor, arginine	NM_003769	200044_at	11.4 ± 0.1	11.5 ± 0.1	11.7 ± 0.1	3.3X10-12
MTUS1	mitochondrial tumor suppressor 1	NM_001001924	212095_s_at	8 ± 0.5	7.8 ± 0.5	7.1 ± 0.4	3.4X10-12
XPO7	exportin 7	NM_001100161	208459_s_at	7.7 ± 0.2	7.3 ± 0.2	7.2 ± 0.3	3.5X10-12
NCBP1	nuclear cap binding protein subunit 1, 80kDa	NM_002486	209520_s_at	8 ± 0.3	7.9 ± 0.2	8.3 ± 0.2	3.5X10-12
hCG_1757335	hCG1757335	NM_001010942	200833_s_at	12.3 ± 0.1	12.4 ± 0.1	12.6 ± 0.1	3.6X10-12
FABP5	fatty acid binding protein 5 (psoriasis-associated)	NM_001444	202345_s_at	10.7 ± 0.5	10.8 ± 0.5	11.5 ± 0.4	3.6X10-12
MRPS30	mitochondrial ribosomal protein S30	NM_016640	218398_at	10 ± 0.1	10.1 ± 0.2	9.8 ± 0.1	3.6X10-12
NOL5A	nucleolar protein 5A (56kDa with KKE	NM_006392	200874_s_at	8.2 ± 0.2	8.1 ± 0.3	8.6 ± 0.3	3.6X10-12
DENND5B	DENN	NM_144973	215058_at	6.4 ± 0.4	6.3 ± 0.4	5.6 ± 0.5	3.6X10-12
COMMD8	COMM domain containing 8	NM_017845	218351_at	10.7 ± 0.2	10.9 ± 0.1	11 ± 0.1	3.7X10-12
HMBOX1	homeobox containing 1	NM_024567	219269_at	8.7 ± 0.3	8.9 ± 0.4	8.2 ± 0.4	3.8X10-12
BACH1	BTB and CNC homology 1, basic leucine zipper transcription factor 1	NM_001011545	204194_at	10.2 ± 0.4	10.1 ± 0.4	9.5 ± 0.4	3.8X10-12
MTRR	5-methyltetrahydrofolate-homocysteine methyltransferase reductase	NM_002454	203200_s_at	9.1 ± 0.3	9.1 ± 0.4	9.7 ± 0.3	3.8X10-12
AIFM1	apoptosis-inducing factor, mitochondrion-associated, 1	NM_001130846	205512_s_at	7.4 ± 0.3	7.3 ± 0.3	7.8 ± 0.2	3.9X10-12
CHUK	conserved helix-loop-helix ubiquitous kinase	NM_001278	209666_s_at	7.8 ± 0.3	8 ± 0.3	8.3 ± 0.2	4.0X10-12
ZCCHC14	zinc finger, CCHC domain containing 14	NM_015144	212655_at	9.8 ± 0.1	9.7 ± 0.1	9.5 ± 0.2	4.0X10-12
OSBPL9	oxysterol binding protein-like 9	NM_024586	218047_at	10.4 ± 0.2	10.4 ± 0.2	10 ± 0.3	4.0X10-12
NOL14	nucleolar protein 14	NM_003703	214661_s_at	8.4 ± 0.3	8.4 ± 0.3	8.8 ± 0.2	4.1X10-12
C6orf62	chromosome 6 open reading frame 62	NM_030939	213872_at	10.2 ± 0.3	9.7 ± 0.4	9.6 ± 0.3	4.1X10-12
PINK1	PTEN induced putative kinase 1	NM_032409	209018_s_at	8.7 ± 0.2	8.6 ± 0.2	8.3 ± 0.2	4.2X10-12
C12orf35	chromosome 12 open reading frame 35	NM_018169	218614_at	7.7 ± 0.2	7.9 ± 0.2	7.5 ± 0.2	4.2X10-12
XRCC6	X-ray repair complementing defective repair in Chinese hamster cells 6	NM_001469	200792_at	11.7 ± 0.1	11.6 ± 0.1	11.9 ± 0.1	4.2X10-12
LRRC8E	leucine rich repeat containing 8 family, member E	NM_025061	220174_at	6.7 ± 0.3	6.9 ± 0.3	6.4 ± 0.3	4.3X10-12
GOSR2	golgi SNAP receptor complex member 2	NM_001012511	210009_s_at	6.9 ± 0.3	6.9 ± 0.3	7.4 ± 0.3	4.3X10-12
SPG11	spastic paraplegia 11 (autosomal recessive)	NM_025137	203513_at	10.5 ± 0.1	10.5 ± 0.2	10.2 ± 0.2	4.3X10-12
MEF2A	myocyte enhancer factor 2A	NM_001130926	212535_at	9.2 ± 0.2	9.2 ± 0.2	8.9 ± 0.2	4.4X10-12
DHCR7	7-dehydrocholesterol reductase	NM_001360	201791_s_at	8.6 ± 0.7	8.6 ± 0.7	9.7 ± 0.6	4.4X10-12
SF3B1	splicing factor 3b, subunit 1, 155kDa	NM_001005526	201071_x_at	12 ± 0.1	12 ± 0.1	12.2 ± 0.1	4.5X10-12
ACO1	aconitase 1, soluble	NM_002197	207071_s_at	10.2 ± 0.2	10.2 ± 0.2	10.5 ± 0.2	4.6X10-12
PSMA2	proteasome (prosome, macropain) subunit, alpha type, 2	NM_002787	201316_at	8.8 ± 0.1	8.9 ± 0.2	9.1 ± 0.1	4.8X10-12
NR2F2	nuclear receptor subfamily 2, group F, member 2	NM_021005	215073_s_at	8.8 ± 0.3	8.9 ± 0.2	8.5 ± 0.3	4.8X10-12
DUS1L	dihydrouridine synthase 1-like (S. cerevisiae)	NM_022156	217912_at	8.1 ± 0.3	8.2 ± 0.2	8.6 ± 0.2	4.9X10-12
MAP2K3	mitogen-activated protein kinase kinase 3	NM_002756	215498_s_at	9 ± 0.4	9.2 ± 0.4	8.5 ± 0.3	5.0X10-12
ZNF259	zinc finger protein 259	NM_003904	200054_at	8.3 ± 0.2	8.4 ± 0.2	8.7 ± 0.3	5.0X10-12
TBC1D4	TBC1 domain family, member 4	NM_014832	203387_s_at	8 ± 0.2	7.9 ± 0.2	7.6 ± 0.2	5.2X10-12
C14orf147	chromosome 14 open reading frame 147	NM_138288	212460_at	9.9 ± 0.2	10 ± 0.2	10.3 ± 0.2	5.2X10-12
DUSP12	dual specificity phosphatase 12	NM_007240	218576_s_at	9.1 ± 0.2	9.1 ± 0.2	9.4 ± 0.2	5.2X10-12
MBNL1	muscleblind-like (Drosophila)	NM_021038	201152_s_at	12.4 ± 0.1	12.2 ± 0.1	12.1 ± 0.2	5.3X10-12
SAC3D1	SAC3 domain containing 1	NM_013299	205449_at	8.7 ± 0.3	9 ± 0.3	9.2 ± 0.2	5.3X10-12
AMACR	alpha-methylacyl-CoA racemase	NM_014324	209426_s_at	6.6 ± 0.4	6.5 ± 0.4	7.1 ± 0.3	5.4X10-12
CASP8AP2	CASP8 associated protein 2	NM_012115	222201_s_at	8 ± 0.2	8 ± 0.2	8.3 ± 0.2	5.5X10-12
PER2	period homolog 2 (Drosophila)	NM_022817	205251_at	8.7 ± 0.2	8.9 ± 0.2	8.4 ± 0.3	5.5X10-12
RDX	radixin	NM_002906	204969_s_at	7.1 ± 0.4	6.5 ± 0.3	6.6 ± 0.3	5.5X10-12
DAPK1	death-associated protein kinase 1	NM_004938	203139_at	9.4 ± 0.5	9.4 ± 0.6	8.5 ± 0.4	5.6X10-12
ARPC5L	actin related protein 2	NM_030978	220966_x_at	10 ± 0.2	10.2 ± 0.2	10.4 ± 0.2	5.7X10-12
PDE8A	phosphodiesterase 8A	NM_002605	212522_at	9.4 ± 0.1	9.4 ± 0.2	9.7 ± 0.2	5.8X10-12
CCT6A	chaperonin containing TCP1, subunit 6A (zeta 1)	NM_001009186	201326_at	10.3 ± 0.2	10.4 ± 0.2	10.7 ± 0.2	5.8X10-12
DYNLT1	dynein, light chain, Tctex-type 1	NM_006519	201999_s_at	12 ± 0.2	12 ± 0.2	12.3 ± 0.1	5.8X10-12
MTFR1	mitochondrial fission regulator 1	NM_014637	203208_s_at	9.1 ± 0.3	9.1 ± 0.3	9.6 ± 0.3	5.8X10-12
GLRX5	glutaredoxin 5	NM_016417	221932_s_at	9.7 ± 0.2	9.8 ± 0.2	10.1 ± 0.2	5.9X10-12
FLJ10357	hypothetical protein FLJ10357	NM_018071	220326_s_at	9.2 ± 0.2	9.4 ± 0.2	9.7 ± 0.2	6.0X10-12
TULP4	tubby like protein 4	NM_001007466	218184_at	8.2 ± 0.2	8.4 ± 0.2	8.6 ± 0.1	6.0X10-12
KDELR2	KDEL (Lys-Asp-Glu-Leu) endoplasmic reticulum protein retention receptor 2	NM_001100603	200699_at	11.6 ± 0.2	11.6 ± 0.2	11.9 ± 0.2	6.0X10-12
TULP3	tubby like protein 3	NM_003324	205854_at	10.5 ± 0.2	10.6 ± 0.2	10.2 ± 0.2	6.3X10-12
JARID1B	jumonji, AT rich interactive domain 1B	NM_006618	211202_s_at	10.4 ± 0.1	10.4 ± 0.2	10.2 ± 0.1	6.3X10-12
RAB7A	RAB7A, member RAS oncogene family	NM_004637	211960_s_at	9.8 ± 0.2	9.8 ± 0.1	10 ± 0.2	6.3X10-12
TRIP11	thyroid hormone receptor interactor 11	NM_004239	209778_at	8.1 ± 0.2	8 ± 0.2	7.8 ± 0.2	6.3X10-12
MAP4K4	mitogen-activated protein kinase kinase kinase kinase 4	NM_004834	218181_s_at	10.7 ± 0.2	10.7 ± 0.2	10.4 ± 0.1	6.3X10-12
DHX9	DEAH (Asp-Glu-Ala-His) box polypeptide 9	NM_001357	202420_s_at	9.5 ± 0.2	9.5 ± 0.3	9.9 ± 0.2	6.4X10-12
CEP68	centrosomal protein 68kDa	NM_015147	207971_s_at	7.5 ± 0.3	7.5 ± 0.4	6.9 ± 0.3	6.4X10-12
HNRNPK	heterogeneous nuclear ribonucleoprotein K	NM_002140	200097_s_at	12.6 ± 0.1	12.7 ± 0.1	12.8 ± 0.1	6.4X10-12
METAP2	methionyl aminopeptidase 2	NM_006838	209861_s_at	11.4 ± 0.2	11.4 ± 0.2	11.1 ± 0.1	6.4X10-12
CTPS	CTP synthase	NM_001905	202613_at	7.8 ± 0.7	7.8 ± 0.7	8.8 ± 0.5	6.5X10-12
EXOSC4	exosome component 4	NM_019037	91684_g_at	7.4 ± 0.2	7.4 ± 0.2	7.8 ± 0.2	6.5X10-12
ANGPTL2	angiopoietin-like 2	NM_012098	213004_at	9.9 ± 0.3	9.9 ± 0.3	9.3 ± 0.4	6.5X10-12
BLCAP	bladder cancer associated protein	NM_006698	201032_at	10.3 ± 0.1	10.3 ± 0.1	10.5 ± 0.1	6.5X10-12
TTC30A	tetratricopeptide repeat domain 30A	NM_152275	213679_at	6.6 ± 0.3	6.8 ± 0.3	7.1 ± 0.2	6.6X10-12
MAN1A2	mannosidase, alpha, class 1A, member 2	NM_006699	217921_at	7.9 ± 0.3	7.9 ± 0.2	8.3 ± 0.2	6.6X10-12
NUDT18	nudix (nucleoside diphosphate linked moiety X)-type motif 18	NM_024815	219665_at	7.5 ± 0.3	7.5 ± 0.2	7.9 ± 0.3	6.6X10-12
CCDC51	coiled-coil domain containing 51	NM_024661	218722_s_at	8.3 ± 0.2	8.3 ± 0.2	8.6 ± 0.2	6.7X10-12
HNRPDL	heterogeneous nuclear ribonucleoprotein D-like	NM_031372	209067_s_at	10.5 ± 0.2	10.8 ± 0.2	10.9 ± 0.2	6.8X10-12
SKP2	S-phase kinase-associated protein 2 (p45)	NM_005983	210567_s_at	5.7 ± 0.4	6.3 ± 0.4	6.3 ± 0.3	6.9X10-12
NCBP2	nuclear cap binding protein subunit 2, 20kDa	NM_001042540	201517_at	10.1 ± 0.2	10.1 ± 0.2	10.4 ± 0.2	6.9X10-12
TOE1	target of EGR1, member 1 (nuclear)	NM_025077	204080_at	6.9 ± 0.3	7.3 ± 0.3	7.4 ± 0.3	7.0X10-12
DKC1	dyskeratosis congenita 1, dyskerin	NM_001363	216212_s_at	8.7 ± 0.3	8.6 ± 0.3	9.1 ± 0.3	7.0X10-12
ZNF667	zinc finger protein 667	NM_022103	207120_at	6.8 ± 0.3	6.7 ± 0.3	6.2 ± 0.4	7.0X10-12
LRCH3	leucine-rich repeats and calponin homology (CH) domain containing 3	NM_032773	214739_at	9 ± 0.2	8.9 ± 0.2	8.6 ± 0.2	7.2X10-12
FAM53C	family with sequence similarity 53, member C	NM_016605	218023_s_at	9.8 ± 0.1	9.9 ± 0.1	9.6 ± 0.1	7.4X10-12
MAP4K5	mitogen-activated protein kinase kinase kinase kinase 5	NM_006575	203553_s_at	9.1 ± 0.2	9 ± 0.2	8.7 ± 0.2	7.4X10-12
MAP2K3	mitogen-activated protein kinase kinase 3	NM_002756	207667_s_at	8.4 ± 0.3	8.3 ± 0.3	7.9 ± 0.2	7.5X10-12
PPOX	protoporphyrinogen oxidase	NM_000309	204788_s_at	7.5 ± 0.2	7.6 ± 0.2	7.2 ± 0.2	7.6X10-12
SH3GLB1	SH3-domain GRB2-like endophilin B1	NM_016009	209091_s_at	11.2 ± 0.1	11.1 ± 0.1	10.9 ± 0.1	7.6X10-12
TIAL1	TIA1 cytotoxic granule-associated RNA binding protein-like 1	NM_001033925	202406_s_at	10.8 ± 0.1	10.8 ± 0.1	10.6 ± 0.1	7.7X10-12
FHOD3	formin homology 2 domain containing 3	NM_025135	218980_at	7.5 ± 0.3	7.3 ± 0.5	6.6 ± 0.5	7.7X10-12
NPEPPS	aminopeptidase puromycin sensitive	NM_006310	201455_s_at	9.8 ± 0.2	9.8 ± 0.2	9.5 ± 0.2	8.0X10-12
LDLR	low density lipoprotein receptor	NM_000527	217173_s_at	6.9 ± 0.5	6.7 ± 0.5	7.5 ± 0.4	8.0X10-12
HBXIP	hepatitis B virus x interacting protein	NM_006402	202299_s_at	11.5 ± 0.1	11.6 ± 0.1	11.4 ± 0.1	8.0X10-12
FLAD1	FAD1 flavin adenine dinucleotide synthetase homolog (S. cerevisiae)	NM_025207	212541_at	7.4 ± 0.3	7.4 ± 0.3	7.8 ± 0.2	8.2X10-12
HNRPDL	heterogeneous nuclear ribonucleoprotein D-like	NM_031372	209068_at	8.4 ± 0.2	8.5 ± 0.2	8.8 ± 0.2	8.2X10-12
RUVBL1	RuvB-like 1 (E. coli)	NM_003707	201614_s_at	8.2 ± 0.3	8.1 ± 0.3	8.6 ± 0.3	8.2X10-12
YTHDC2	YTH domain containing 2	NM_022828	213077_at	8.8 ± 0.1	8.8 ± 0.1	9 ± 0.2	8.3X10-12
SKAP2	src kinase associated phosphoprotein 2	NM_003930	216899_s_at	6.5 ± 0.5	6.2 ± 0.5	5.6 ± 0.5	8.4X10-12
DBI	diazepam binding inhibitor (GABA receptor modulator, acyl-Coenzyme A binding protein)	NM_001079862	209389_x_at	11.5 ± 0.3	11.5 ± 0.3	12 ± 0.2	8.4X10-12
EIF2S2	eukaryotic translation initiation factor 2, subunit 2 beta, 38kDa	NM_003908	208725_at	7.1 ± 0.3	7.1 ± 0.3	7.6 ± 0.3	8.6X10-12
EIF2B3	eukaryotic translation initiation factor 2B, subunit 3 gamma, 58kDa	NM_020365	218488_at	8.1 ± 0.3	8.1 ± 0.3	8.6 ± 0.2	8.6X10-12
LYST	lysosomal trafficking regulator	NM_000081	210943_s_at	8.2 ± 0.4	8 ± 0.4	7.4 ± 0.4	8.7X10-12
FZD7	frizzled homolog 7 (Drosophila)	NM_003507	203706_s_at	12 ± 0.2	11.9 ± 0.3	11.5 ± 0.2	8.7X10-12
C16orf33	chromosome 16 open reading frame 33	NM_024571	218493_at	8.9 ± 0.2	9 ± 0.2	9.3 ± 0.2	8.8X10-12
ATG12	ATG12 autophagy related 12 homolog (S. cerevisiae)	NM_004707	213026_at	10.7 ± 0.2	10.7 ± 0.2	10.5 ± 0.1	8.9X10-12
EIF2B1	eukaryotic translation initiation factor 2B, subunit 1 alpha, 26kDa	NM_001414	201632_at	9.9 ± 0.1	10 ± 0.1	10.2 ± 0.1	8.9X10-12
TRIM23	tripartite motif-containing 23	NM_001656	204732_s_at	8.1 ± 0.3	7.7 ± 0.3	7.6 ± 0.2	8.9X10-12
TSR1	TSR1, 20S rRNA accumulation, homolog (S. cerevisiae)	NM_018128	218156_s_at	8.1 ± 0.3	8.1 ± 0.3	8.6 ± 0.3	8.9X10-12
DIXDC1	DIX domain containing 1	NM_001037954	214724_at	8.8 ± 0.3	8.7 ± 0.3	8.3 ± 0.3	9.1X10-12
ERAP1	endoplasmic reticulum aminopeptidase 1	NM_001040458	209701_at	9.1 ± 0.5	8.7 ± 0.3	8.4 ± 0.4	9.7X10-12
BPTF	bromodomain PHD finger transcription factor	NM_004459	207186_s_at	10.9 ± 0.2	10.9 ± 0.2	10.6 ± 0.2	9.7X10-12
GTF2F1	general transcription factor IIF, polypeptide 1, 74kDa	NM_002096	202354_s_at	8.3 ± 0.3	7.9 ± 0.2	7.9 ± 0.2	9.9X10-12
EEF1E1	Eukaryotic translation elongation factor 1 epsilon 1	NM_004280	213907_at	7 ± 0.2	7 ± 0.3	7.5 ± 0.3	1.0X10-11
GTF3A	general transcription factor IIIA	NM_002097	215091_s_at	11.3 ± 0.2	11.3 ± 0.2	11.7 ± 0.2	1.0X10-11
H3F3A	H3 histone, family 3A	NM_002107	209069_s_at	12.8 ± 0.1	12.9 ± 0.1	12.7 ± 0.1	1.0X10-11
CUL3	cullin 3	NM_003590	201371_s_at	11.5 ± 0.1	11.6 ± 0.1	11.5 ± 0.1	1.0X10-11
IL13RA1	interleukin 13 receptor, alpha 1	NM_001560	210904_s_at	8.5 ± 0.2	8.1 ± 0.2	8.5 ± 0.2	1.0X10-11
UBE2N	ubiquitin-conjugating enzyme E2N (UBC13 homolog, yeast)	NM_003348	201523_x_at	8.9 ± 0.2	8.9 ± 0.2	9.3 ± 0.2	1.1X10-11
FUBP1	far upstream element (FUSE) binding protein 1	NM_003902	203091_at	8.4 ± 0.2	8.4 ± 0.2	8.8 ± 0.2	1.1X10-11
CEP68	centrosomal protein 68kDa	NM_015147	212675_s_at	10.1 ± 0.3	10.1 ± 0.3	9.6 ± 0.3	1.1X10-11
MUT	methylmalonyl Coenzyme A mutase	NM_000255	202960_s_at	10.4 ± 0.1	10.4 ± 0.2	10.1 ± 0.2	1.1X10-11
ZNF329	zinc finger protein 329	NM_024620	219765_at	8.1 ± 0.2	8.4 ± 0.2	8.2 ± 0.2	1.1X10-11
SUV420H1	suppressor of variegation 4-20 homolog 1 (Drosophila)	NM_016028	218242_s_at	9.7 ± 0.1	9.7 ± 0.1	9.5 ± 0.2	1.1X10-11
TADA3L	transcriptional adaptor 3 (NGG1 homolog, yeast)-like	NM_006354	215273_s_at	9.6 ± 0.2	9.6 ± 0.2	9.3 ± 0.2	1.1X10-11
DHPS	deoxyhypusine synthase	NM_001930	207831_x_at	8.6 ± 0.3	8.5 ± 0.3	8.1 ± 0.2	1.1X10-11
TCP1	t-complex 1	NM_001008897	208778_s_at	11.5 ± 0.1	11.5 ± 0.1	11.7 ± 0.1	1.1X10-11
MARCH7	membrane-associated ring finger (C3HC4) 7	NM_022826	202654_x_at	9.1 ± 0.1	9.4 ± 0.2	9.1 ± 0.2	1.2X10-11
CLIP3	CAP-GLY domain containing linker protein 3	NM_015526	212358_at	10.6 ± 0.2	10.5 ± 0.2	10.1 ± 0.3	1.2X10-11
SERBP1	SERPINE1 mRNA binding protein 1	NM_001018067	217725_x_at	10.2 ± 0.2	10.1 ± 0.2	10.4 ± 0.2	1.2X10-11
ZMYM4	zinc finger, MYM-type 4	NM_005095	202049_s_at	9.3 ± 0.1	9.2 ± 0.1	9.1 ± 0.2	1.2X10-11
SOCS5	suppressor of cytokine signaling 5	NM_014011	208127_s_at	10.3 ± 0.2	10.5 ± 0.2	10.1 ± 0.2	1.2X10-11
ROCK2	Rho-associated, coiled-coil containing protein kinase 2	NM_004850	211504_x_at	6.8 ± 0.4	6.3 ± 0.3	6.2 ± 0.3	1.2X10-11
GLRX2	glutaredoxin 2	NM_016066	219933_at	10 ± 0.2	10.1 ± 0.2	10.4 ± 0.2	1.2X10-11
SIP1	survival of motor neuron protein interacting protein 1	NM_001009182	211114_x_at	7.5 ± 0.3	7.4 ± 0.2	7.9 ± 0.3	1.2X10-11
R3HDM1	R3H domain containing 1	NM_015361	202754_at	10 ± 0.1	10.1 ± 0.2	10.3 ± 0.1	1.2X10-11
VPS26A	vacuolar protein sorting 26 homolog A (S. pombe)	NM_001035260	201807_at	11.6 ± 0.1	11.7 ± 0.1	11.8 ± 0.1	1.2X10-11
UTP14A	UTP14, U3 small nucleolar ribonucleoprotein, homolog A (yeast)	NM_006649	221514_at	9 ± 0.2	8.9 ± 0.2	9.3 ± 0.2	1.3X10-11
GRSF1	G-rich RNA sequence binding factor 1	NM_001098477	201520_s_at	11.1 ± 0.2	11.1 ± 0.1	10.9 ± 0.1	1.3X10-11
KIF14	kinesin family member 14	NM_014875	206364_at	7.3 ± 0.5	7.4 ± 0.5	6.5 ± 0.5	1.3X10-11
EFHD2	EF-hand domain family, member D2	NM_024329	217992_s_at	8.6 ± 0.2	8.6 ± 0.3	9 ± 0.2	1.3X10-11
ADCK2	aarF domain containing kinase 2	NM_052853	221893_s_at	7.1 ± 0.3	7.2 ± 0.3	6.7 ± 0.3	1.4X10-11
PPIG	peptidylprolyl isomerase G (cyclophilin G)	NM_004792	208993_s_at	10.9 ± 0.1	11 ± 0.1	10.7 ± 0.1	1.4X10-11
ATP2B1	ATPase, Ca++ transporting, plasma membrane 1	NM_001001323	215716_s_at	10.6 ± 0.3	10.6 ± 0.3	11.1 ± 0.3	1.4X10-11
USP27X	ubiquitin specific peptidase 27, X-linked	XM_001714049	217605_at	6.6 ± 0.3	6.4 ± 0.3	6 ± 0.4	1.4X10-11
WHSC2	Wolf-Hirschhorn syndrome candidate 2	NM_005663	34225_at	8.7 ± 0.2	8.7 ± 0.2	8.4 ± 0.2	1.4X10-11
PIK3R4	phosphoinositide-3-kinase, regulatory subunit 4	NM_014602	212740_at	8.8 ± 0.1	8.7 ± 0.2	9 ± 0.2	1.4X10-11
ARFGAP3	ADP-ribosylation factor GTPase activating protein 3	NM_014570	202211_at	11.5 ± 0.1	11.6 ± 0.1	11.7 ± 0.1	1.4X10-11
TNFRSF11B	tumor necrosis factor receptor superfamily, member 11b	NM_002546	204933_s_at	10.2 ± 0.6	10.1 ± 0.7	9.1 ± 0.7	1.4X10-11
SAR1B	SAR1 gene homolog B (S. cerevisiae)	NM_001033503	218254_s_at	9.6 ± 0.2	9.8 ± 0.2	9.9 ± 0.2	1.4X10-11
USP12	ubiquitin specific peptidase 12	NM_182488	213327_s_at	7.9 ± 0.2	8.2 ± 0.2	7.9 ± 0.2	1.4X10-11
ELMO2	engulfment and cell motility 2	NM_133171	221528_s_at	8.1 ± 0.2	8.2 ± 0.2	8.5 ± 0.2	1.4X10-11
MVD	mevalonate (diphospho) decarboxylase	NM_002461	203027_s_at	6.2 ± 0.7	5.9 ± 0.8	7.2 ± 0.4	1.4X10-11
SSR1	signal sequence receptor, alpha	NM_003144	200891_s_at	12.3 ± 0.2	12.4 ± 0.2	12.7 ± 0.2	1.4X10-11
FDFT1	farnesyl-diphosphate farnesyltransferase 1	NM_004462	210950_s_at	11.1 ± 0.3	11 ± 0.4	11.6 ± 0.3	1.4X10-11
ARHGEF2	rho	NM_004723	209435_s_at	11.1 ± 0.1	11.1 ± 0.2	10.8 ± 0.2	1.5X10-11
RDX	radixin	NM_002906	212398_at	7.9 ± 0.3	7.5 ± 0.2	7.7 ± 0.2	1.5X10-11
C1orf63	chromosome 1 open reading frame 63	NM_020317	209007_s_at	10.3 ± 0.3	10.1 ± 0.3	9.7 ± 0.3	1.6X10-11
ZC3H14	zinc finger CCCH-type containing 14	NM_024824	204216_s_at	9.2 ± 0.1	9.2 ± 0.1	9 ± 0.2	1.6X10-11
BAG4	BCL2-associated athanogene 4	NM_004874	219624_at	6.1 ± 0.3	6.3 ± 0.3	5.7 ± 0.4	1.6X10-11
PCM1	pericentriolar material 1	NM_006197	214937_x_at	10 ± 0.2	10 ± 0.2	9.7 ± 0.2	1.6X10-11
KDELR1	KDEL (Lys-Asp-Glu-Leu) endoplasmic reticulum protein retention receptor 1	NM_006801	200922_at	10.3 ± 0.1	10.1 ± 0.2	10 ± 0.2	1.6X10-11
GINS3	GINS complex subunit 3 (Psf3 homolog)	NM_001126129	45633_at	5.7 ± 0.4	5.6 ± 0.4	6.3 ± 0.3	1.6X10-11
BTG3	BTG family, member 3	NM_001130914	213134_x_at	10.5 ± 0.2	10.6 ± 0.2	10.3 ± 0.2	1.6X10-11
MGC3032	hypothetical protein MGC3032	XM_001715390	218641_at	9.1 ± 0.3	9.2 ± 0.3	8.7 ± 0.3	1.6X10-11
SIRT5	sirtuin (silent mating type information regulation 2 homolog) 5 (S. cerevisiae)	NM_012241	219185_at	7.7 ± 0.2	7.8 ± 0.1	7.5 ± 0.2	1.6X10-11
ZMYM4	zinc finger, MYM-type 4	NM_005095	202051_s_at	10.1 ± 0.1	10.1 ± 0.1	10.3 ± 0.1	1.6X10-11
RBBP8	retinoblastoma binding protein 8	NM_002894	203344_s_at	9.3 ± 0.4	9.3 ± 0.3	9.8 ± 0.3	1.7X10-11
GOT1	glutamic-oxaloacetic transaminase 1, soluble (aspartate aminotransferase 1)	NM_002079	208813_at	8.4 ± 0.3	8.4 ± 0.4	9 ± 0.4	1.7X10-11
HNRNPA3	heterogeneous nuclear ribonucleoprotein A3	NM_194247	206809_s_at	8.5 ± 0.5	8.3 ± 0.5	9.1 ± 0.3	1.7X10-11
ZCCHC10	zinc finger, CCHC domain containing 10	NM_017665	221193_s_at	8 ± 0.2	8.2 ± 0.2	8.4 ± 0.2	1.7X10-11
SLC16A1	solute carrier family 16, member 1 (monocarboxylic acid transporter 1)	NM_003051	202236_s_at	9.1 ± 0.4	9 ± 0.4	9.7 ± 0.3	1.7X10-11
CDC14B	CDC14 cell division cycle 14 homolog B (S. cerevisiae)	NM_001077181	211347_at	6.8 ± 0.3	6.6 ± 0.2	7.1 ± 0.3	1.7X10-11
NAT1	N-acetyltransferase 1 (arylamine N-acetyltransferase)	NM_000662	214440_at	8 ± 0.2	8.2 ± 0.2	8.4 ± 0.2	1.7X10-11
PTTG1	pituitary tumor-transforming 1	NM_004219	203554_x_at	9.9 ± 0.3	10 ± 0.4	9.4 ± 0.4	1.8X10-11
NFIC	nuclear factor I	NM_005597	213298_at	9.4 ± 0.2	9.3 ± 0.2	9 ± 0.3	1.8X10-11
ENO1	enolase 1, (alpha)	NM_001428	216554_s_at	7.2 ± 0.4	7 ± 0.3	7.7 ± 0.5	1.8X10-11
PNPLA6	patatin-like phospholipase domain containing 6	NM_006702	203718_at	8.5 ± 0.2	8.4 ± 0.2	8 ± 0.3	1.8X10-11
ADD3	adducin 3 (gamma)	NM_001121	201752_s_at	12.5 ± 0.3	12.2 ± 0.4	11.8 ± 0.4	1.8X10-11
LOC222070	hypothetical protein LOC222070	---	51774_s_at	9 ± 0.1	9 ± 0.2	9.3 ± 0.2	1.8X10-11
NUSAP1	nucleolar and spindle associated protein 1	NM_001129897	219978_s_at	7.8 ± 0.4	7.6 ± 0.3	7 ± 0.6	2.0X10-11
HPRT1	hypoxanthine phosphoribosyltransferase 1	NM_000194	202854_at	10.6 ± 0.3	10.6 ± 0.3	11 ± 0.2	2.0X10-11
UTP14C	UTP14, U3 small nucleolar ribonucleoprotein, homolog C (yeast)	NM_021645	203614_at	9.4 ± 0.1	9.4 ± 0.1	9.6 ± 0.1	2.0X10-11
YWHAB	tyrosine 3-monooxygenase	NM_003404	217718_s_at	13.3 ± 0.1	13.3 ± 0.1	13.5 ± 0.1	2.0X10-11
VAMP4	vesicle-associated membrane protein 4	NM_003762	211760_s_at	8.7 ± 0.3	8.7 ± 0.2	8.2 ± 0.3	2.0X10-11
SMC4	structural maintenance of chromosomes 4	NM_001002800	201664_at	10.9 ± 0.2	11 ± 0.2	11.3 ± 0.2	2.1X10-11
FBXL4	F-box and leucine-rich repeat protein 4	NM_012160	209943_at	8.5 ± 0.2	8.5 ± 0.1	8.2 ± 0.2	2.1X10-11
ZNF45	zinc finger protein 45	NM_003425	222028_at	8.3 ± 0.1	8.4 ± 0.1	8.5 ± 0.1	2.1X10-11
MRPS10	mitochondrial ribosomal protein S10	NM_018141	218106_s_at	9.9 ± 0.2	10 ± 0.1	10.3 ± 0.2	2.1X10-11
RBL2	retinoblastoma-like 2 (p130)	NM_005611	212331_at	10 ± 0.3	10.1 ± 0.3	9.5 ± 0.4	2.2X10-11
DLGAP4	discs, large (Drosophila) homolog-associated protein 4	NM_001042486	202572_s_at	9.2 ± 0.2	9.3 ± 0.2	8.9 ± 0.2	2.2X10-11
DDX1	DEAD (Asp-Glu-Ala-Asp) box polypeptide 1	NM_004939	201241_at	11.1 ± 0.2	11.2 ± 0.2	11.4 ± 0.1	2.2X10-11
FOXO4	forkhead box O4	NM_005938	205451_at	6.5 ± 0.3	6.3 ± 0.4	5.7 ± 0.5	2.2X10-11
RAG1AP1	recombination activating gene 1 activating protein 1	NM_001122837	219125_s_at	7.6 ± 0.2	7.5 ± 0.2	7.9 ± 0.2	2.3X10-11
UBE2L3	ubiquitin-conjugating enzyme E2L 3	NM_003347	200684_s_at	8.7 ± 0.2	8.5 ± 0.2	8.9 ± 0.2	2.3X10-11
FYN	FYN oncogene related to SRC, FGR, YES	NM_002037	216033_s_at	9.2 ± 0.2	9 ± 0.2	8.7 ± 0.3	2.3X10-11
CD44	CD44 molecule (Indian blood group)	NM_000610	204489_s_at	11.6 ± 0.4	11.6 ± 0.3	11 ± 0.3	2.3X10-11
PCM1	pericentriolar material 1	NM_006197	209997_x_at	7.5 ± 0.5	7.1 ± 0.3	6.7 ± 0.4	2.3X10-11
OSBPL1A	oxysterol binding protein-like 1A	NM_018030	209485_s_at	11.1 ± 0.3	10.9 ± 0.3	10.6 ± 0.3	2.4X10-11
SWAP70	SWAP-70 protein	NM_015055	209307_at	10.6 ± 0.3	10.6 ± 0.3	10.1 ± 0.3	2.4X10-11
SRI	sorcin	NM_003130	208920_at	8.4 ± 0.2	8.4 ± 0.2	8.7 ± 0.2	2.4X10-11
CCT7	chaperonin containing TCP1, subunit 7 (eta)	NM_001009570	200812_at	10.9 ± 0.1	10.8 ± 0.1	11.1 ± 0.1	2.5X10-11
C2orf68	chromosome 2 open reading frame 68	NM_001013649	65472_at	6.6 ± 0.3	6.7 ± 0.3	6.2 ± 0.3	2.5X10-11
BAG5	BCL2-associated athanogene 5	NM_001015048	202985_s_at	9.5 ± 0.1	9.7 ± 0.2	9.9 ± 0.2	2.6X10-11
CLCF1	cardiotrophin-like cytokine factor 1	NM_013246	219500_at	7.2 ± 0.4	7.4 ± 0.3	6.7 ± 0.5	2.7X10-11
FLJ40113	golgi autoantigen, golgin subfamily a-like pseudogene	NM_198079	213212_x_at	7.8 ± 0.3	8.3 ± 0.4	7.6 ± 0.4	2.7X10-11
RABL4	RAB, member of RAS oncogene family-like 4	NM_006860	205037_at	8.2 ± 0.1	8.2 ± 0.1	8 ± 0.2	2.7X10-11
NPTX2	neuronal pentraxin II	NM_002523	213479_at	7.3 ± 0.5	7.4 ± 0.5	8.1 ± 0.4	2.7X10-11
POLE3	polymerase (DNA directed), epsilon 3 (p17 subunit)	NM_017443	208828_at	8.7 ± 0.2	8.8 ± 0.2	9 ± 0.2	2.8X10-11
PGRMC1	progesterone receptor membrane component 1	NM_006667	201120_s_at	10.4 ± 0.2	9.9 ± 0.3	10.3 ± 0.3	2.8X10-11
PLEKHA5	pleckstrin homology domain containing, family A member 5	NM_019012	220952_s_at	10 ± 0.3	10.1 ± 0.3	9.6 ± 0.3	2.9X10-11
RNF115	ring finger protein 115	NM_014455	212742_at	9.5 ± 0.1	9.4 ± 0.1	9.2 ± 0.2	2.9X10-11
MRPL33	mitochondrial ribosomal protein L33	NM_004891	203781_at	11.3 ± 0.1	11.3 ± 0.1	11.1 ± 0.1	3.0X10-11
ARIH1	ariadne homolog, ubiquitin-conjugating enzyme E2 binding protein, 1 (Drosophila)	NM_005744	201878_at	8.3 ± 0.1	8.2 ± 0.2	8 ± 0.2	3.0X10-11
PSMB5	proteasome (prosome, macropain) subunit, beta type, 5	NM_001130725	208799_at	11.3 ± 0.1	11.3 ± 0.1	11.4 ± 0.1	3.0X10-11
SH3GL1	SH3-domain GRB2-like 1	NM_003025	201851_at	9.6 ± 0.2	9.7 ± 0.2	10 ± 0.2	3.0X10-11
C11orf57	chromosome 11 open reading frame 57	NM_001082969	218314_s_at	8.9 ± 0.1	8.9 ± 0.1	8.7 ± 0.1	3.0X10-11
TCF4	transcription factor 4	NM_001083962	213891_s_at	12.3 ± 0.2	12.3 ± 0.2	12 ± 0.2	3.0X10-11
PCBP4	poly(rC) binding protein 4	NM_020418	209361_s_at	8.9 ± 0.2	8.9 ± 0.2	9.3 ± 0.3	3.1X10-11
KIAA0100	KIAA0100	NM_014680	201728_s_at	8 ± 0.3	7.5 ± 0.2	7.4 ± 0.4	3.1X10-11
RTCD1	RNA terminal phosphate cyclase domain 1	NM_001130841	203594_at	10.5 ± 0.1	10.5 ± 0.1	10.3 ± 0.1	3.1X10-11
PRKCSH	protein kinase C substrate 80K-H	NM_001001329	200707_at	9.4 ± 0.2	9.2 ± 0.2	8.9 ± 0.3	3.1X10-11
C12orf41	chromosome 12 open reading frame 41	NM_017822	221821_s_at	9.2 ± 0.2	9.2 ± 0.2	9.5 ± 0.1	3.2X10-11
YARS	tyrosyl-tRNA synthetase	NM_003680	212048_s_at	11.4 ± 0.3	11.3 ± 0.2	11.7 ± 0.2	3.3X10-11
BAZ2B	bromodomain adjacent to zinc finger domain, 2B	NM_013450	203080_s_at	8.4 ± 0.2	8.4 ± 0.3	8 ± 0.3	3.5X10-11
TCF7L2	transcription factor 7-like 2 (T-cell specific, HMG-box)	NM_030756	216511_s_at	10.3 ± 0.2	10.2 ± 0.3	9.9 ± 0.3	3.5X10-11
IDH1	isocitrate dehydrogenase 1 (NADP+), soluble	NM_005896	201193_at	11.2 ± 0.3	11.1 ± 0.3	11.6 ± 0.2	3.6X10-11
NRIP1	nuclear receptor interacting protein 1	NM_003489	202600_s_at	9.1 ± 0.4	8.6 ± 0.4	8.3 ± 0.5	3.7X10-11
MYST4	MYST histone acetyltransferase (monocytic leukemia) 4	NM_012330	214496_x_at	8.9 ± 0.5	8.7 ± 0.5	7.9 ± 0.6	3.7X10-11
HNRNPC	heterogeneous nuclear ribonucleoprotein C (C1	NM_001077442	200751_s_at	11.7 ± 0.2	11.4 ± 0.2	11.3 ± 0.2	3.7X10-11
PHLDA2	pleckstrin homology-like domain, family A, member 2	NM_003311	209803_s_at	9.9 ± 0.4	10.3 ± 0.3	10.6 ± 0.4	3.7X10-11
PIGF	phosphatidylinositol glycan anchor biosynthesis, class F	NM_002643	205077_s_at	10.1 ± 0.1	10.1 ± 0.2	9.8 ± 0.2	3.8X10-11
SWAP70	SWAP-70 protein	NM_015055	209306_s_at	10.3 ± 0.3	10.4 ± 0.3	9.9 ± 0.3	3.8X10-11
SLC10A3	solute carrier family 10 (sodium	NM_019848	204928_s_at	8.1 ± 0.2	8.2 ± 0.3	8.5 ± 0.2	3.9X10-11
ITGB3	integrin, beta 3 (platelet glycoprotein IIIa, antigen CD61)	NM_000212	204628_s_at	7.1 ± 0.4	6.6 ± 0.4	6.5 ± 0.4	3.9X10-11
ECT2	epithelial cell transforming sequence 2 oncogene	NM_018098	219787_s_at	8.2 ± 0.3	8.4 ± 0.3	7.8 ± 0.3	4.0X10-11
RBM5	RNA binding motif protein 5	NM_005778	209936_at	6.4 ± 0.4	5.7 ± 0.5	5.4 ± 0.7	4.0X10-11
BRD2	bromodomain containing 2	NM_001113182	208685_x_at	10.6 ± 0.2	10.5 ± 0.2	10.3 ± 0.2	4.1X10-11
NARS	asparaginyl-tRNA synthetase	NM_004539	200027_at	12.3 ± 0.2	12.2 ± 0.2	12.6 ± 0.2	4.1X10-11
ELOVL6	ELOVL family member 6, elongation of long chain fatty acids (FEN1	NM_001130721	210868_s_at	7.5 ± 0.5	7.5 ± 0.4	8.2 ± 0.4	4.1X10-11
ADO	2-aminoethanethiol (cysteamine) dioxygenase	NM_032804	212500_at	8.9 ± 0.2	9.2 ± 0.2	9.3 ± 0.2	4.1X10-11
DDIT3	DNA-damage-inducible transcript 3	NM_004083	209383_at	9.9 ± 0.3	9.7 ± 0.3	10.2 ± 0.3	4.4X10-11
SP110	SP110 nuclear body protein	NM_004509	208012_x_at	9 ± 0.2	9 ± 0.2	8.7 ± 0.2	4.4X10-11
STK3	serine	NM_006281	204068_at	10.4 ± 0.3	10.4 ± 0.4	9.9 ± 0.4	4.4X10-11
NSUN5C	NOL1	NM_001039487	213842_x_at	8.9 ± 0.2	8.8 ± 0.2	9.1 ± 0.2	4.4X10-11
LAMA4	laminin, alpha 4	NM_001105206	210089_s_at	8.5 ± 0.3	8.3 ± 0.3	8 ± 0.3	4.5X10-11
TIMM17A	translocase of inner mitochondrial membrane 17 homolog A (yeast)	NM_006335	201821_s_at	9.3 ± 0.3	9.3 ± 0.3	9.7 ± 0.2	4.6X10-11
MBD4	methyl-CpG binding domain protein 4	NM_003925	209580_s_at	8.6 ± 0.2	8.8 ± 0.2	8.9 ± 0.2	4.6X10-11
MID1IP1	MID1 interacting protein 1 (gastrulation specific G12 homolog (zebrafish))	NM_001098790	218251_at	9.5 ± 0.2	9.5 ± 0.2	9.8 ± 0.2	4.6X10-11
XPA	xeroderma pigmentosum, complementation group A	NM_000380	205672_at	8.7 ± 0.1	8.8 ± 0.2	9 ± 0.2	4.6X10-11
TRIO	triple functional domain (PTPRF interacting)	NM_007118	209013_x_at	9.1 ± 0.3	8.7 ± 0.3	8.6 ± 0.3	4.6X10-11
DDX21	DEAD (Asp-Glu-Ala-Asp) box polypeptide 21	NM_004728	208152_s_at	10.7 ± 0.3	10.9 ± 0.3	11.3 ± 0.3	4.7X10-11
SERTAD3	SERTA domain containing 3	NM_013368	219382_at	7.6 ± 0.4	8.2 ± 0.4	7.5 ± 0.4	4.7X10-11
RANBP10	RAN binding protein 10	NM_020850	221809_at	7.1 ± 0.2	7.1 ± 0.2	6.7 ± 0.3	4.8X10-11
THUMPD1	THUMP domain containing 1	NM_017736	206555_s_at	9.9 ± 0.2	10.1 ± 0.2	9.8 ± 0.2	4.8X10-11
PSMB10	proteasome (prosome, macropain) subunit, beta type, 10	NM_002801	202659_at	9.2 ± 0.2	9.2 ± 0.2	9.4 ± 0.1	4.8X10-11
TMEM70	transmembrane protein 70	NM_001040613	219448_at	5.8 ± 0.6	6.1 ± 0.5	6.7 ± 0.3	4.9X10-11
HEG1	HEG homolog 1 (zebrafish)	NM_020733	212822_at	9.2 ± 0.4	9.3 ± 0.3	8.8 ± 0.3	5.0X10-11
CEP290	centrosomal protein 290kDa	NM_025114	221683_s_at	8.6 ± 0.3	8.5 ± 0.3	7.9 ± 0.5	5.2X10-11
SFRS7	splicing factor, arginine	NM_001031684	213649_at	8.2 ± 0.2	8.2 ± 0.2	7.9 ± 0.2	5.2X10-11
STUB1	STIP1 homology and U-box containing protein 1	NM_005861	217934_x_at	10.5 ± 0.1	10.5 ± 0.1	10.7 ± 0.1	5.2X10-11
GPR153	G protein-coupled receptor 153	NM_207370	221902_at	8.3 ± 0.3	8.4 ± 0.3	8.8 ± 0.3	5.2X10-11
DLGAP4	discs, large (Drosophila) homolog-associated protein 4	NM_001042486	202570_s_at	10.3 ± 0.2	10.1 ± 0.2	9.8 ± 0.3	5.3X10-11
NUP107	nucleoporin 107kDa	NM_020401	218768_at	9.1 ± 0.1	9.1 ± 0.1	9.3 ± 0.2	5.3X10-11
GLT25D1	glycosyltransferase 25 domain containing 1	NM_024656	218473_s_at	9.4 ± 0.2	9.3 ± 0.2	9.7 ± 0.2	5.3X10-11
FAM114A2	family with sequence similarity 114, member A2	NM_018691	218588_s_at	8.7 ± 0.1	8.8 ± 0.2	9 ± 0.2	5.4X10-11
SCO2	SCO cytochrome oxidase deficient homolog 2 (yeast)	NM_005138	205241_at	9.1 ± 0.2	9.3 ± 0.1	9.4 ± 0.2	5.4X10-11
PRDM4	PR domain containing 4	NM_012406	49485_at	8 ± 0.2	8.3 ± 0.1	8 ± 0.2	5.5X10-11
C20orf30	chromosome 20 open reading frame 30	NM_001009923	220477_s_at	9.6 ± 0.2	9.3 ± 0.2	9.7 ± 0.2	5.6X10-11
DZIP3	DAZ interacting protein 3, zinc finger	NM_014648	213186_at	7.5 ± 0.4	7.7 ± 0.3	7.2 ± 0.3	5.6X10-11
DIAPH2	diaphanous homolog 2 (Drosophila)	NM_006729	205726_at	9.1 ± 0.2	9.1 ± 0.2	8.8 ± 0.2	5.6X10-11
PMS1	PMS1 postmeiotic segregation increased 1 (S. cerevisiae)	NM_000534	213677_s_at	8.7 ± 0.1	8.7 ± 0.1	8.9 ± 0.1	5.6X10-11
PGM3	phosphoglucomutase 3	NM_015599	210041_s_at	9.3 ± 0.2	9.2 ± 0.2	9.5 ± 0.2	5.6X10-11
TRAF3IP2	TRAF3 interacting protein 2	NM_147200	215411_s_at	9.3 ± 0.2	9.3 ± 0.2	8.9 ± 0.3	5.7X10-11
C19orf2	chromosome 19 open reading frame 2	NM_003796	211563_s_at	9.7 ± 0.1	9.6 ± 0.1	9.8 ± 0.1	5.8X10-11
QTRTD1	queuine tRNA-ribosyltransferase domain containing 1	NM_024638	219178_at	6.7 ± 0.3	6.8 ± 0.3	7.3 ± 0.4	5.8X10-11
SFRS1	splicing factor, arginine	NM_001078166	208863_s_at	9.8 ± 0.2	9.7 ± 0.2	10.1 ± 0.2	5.9X10-11
PLAUR	plasminogen activator, urokinase receptor	NM_001005376	210845_s_at	8.1 ± 0.2	8.4 ± 0.2	7.8 ± 0.4	5.9X10-11
UBE2L3	ubiquitin-conjugating enzyme E2L 3	NM_003347	200682_s_at	11.3 ± 0.1	11.3 ± 0.1	11.4 ± 0.1	6.0X10-11
MALT1	mucosa associated lymphoid tissue lymphoma translocation gene 1	NM_006785	210017_at	8.6 ± 0.3	8.7 ± 0.3	8.2 ± 0.3	6.0X10-11
GTF3A	general transcription factor IIIA	NM_002097	201338_x_at	11.3 ± 0.2	11.3 ± 0.2	11.6 ± 0.2	6.0X10-11
TBC1D19	TBC1 domain family, member 19	NM_018317	220260_at	8.5 ± 0.2	8.4 ± 0.2	8.1 ± 0.3	6.1X10-11
TBCE	tubulin folding cofactor E	NM_001079515	203714_s_at	9.3 ± 0.1	9.3 ± 0.1	9.5 ± 0.1	6.1X10-11
RBPMS	RNA binding protein with multiple splicing	NM_001008710	207836_s_at	9.6 ± 0.3	9.7 ± 0.3	9.1 ± 0.3	6.2X10-11
MARCKSL1	MARCKS-like 1	NM_023009	200644_at	9.5 ± 0.5	9.5 ± 0.4	10.2 ± 0.3	6.2X10-11
FAM120A	family with sequence similarity 120A	NM_014612	200774_at	13.2 ± 0.1	13.1 ± 0.1	13 ± 0.1	6.3X10-11
THAP1	THAP domain containing, apoptosis associated protein 1	NM_018105	219292_at	8.1 ± 0.1	8.3 ± 0.1	8.2 ± 0.2	6.3X10-11
ATIC	5-aminoimidazole-4-carboxamide ribonucleotide formyltransferase	NM_004044	208758_at	10.1 ± 0.3	10 ± 0.3	10.5 ± 0.2	6.4X10-11
DAPK2	death-associated protein kinase 2	NM_014326	215184_at	7.3 ± 0.4	7.2 ± 0.5	6.5 ± 0.5	6.5X10-11
TREX2	three prime repair exonuclease 2	NM_017518	213334_x_at	7.4 ± 0.2	7.4 ± 0.2	7.8 ± 0.2	6.6X10-11
TCTN3	tectonic family member 3	NM_015631	212123_at	8.5 ± 0.2	8.5 ± 0.2	8.7 ± 0.2	6.7X10-11
TFAP2C	transcription factor AP-2 gamma (activating enhancer binding protein 2 gamma)	NM_003222	205286_at	9.2 ± 0.3	9.2 ± 0.3	8.7 ± 0.4	6.8X10-11
RBM6	RNA binding motif protein 6	NM_005777	201967_at	8.5 ± 0.2	8.9 ± 0.2	8.5 ± 0.3	6.8X10-11
MAP7D3	MAP7 domain containing 3	NM_024597	219576_at	8.9 ± 0.3	8.7 ± 0.3	8.3 ± 0.4	6.8X10-11
RHOT1	ras homolog gene family, member T1	NM_001033566	222148_s_at	9.7 ± 0.2	9.6 ± 0.2	9.4 ± 0.2	6.8X10-11
FAM86B1	family with sequence similarity 86, member B1	NM_001083537	65585_at	8 ± 0.3	7.9 ± 0.3	8.4 ± 0.2	6.8X10-11
PFAS	phosphoribosylformylglycinamidine synthase	NM_012393	213302_at	7.9 ± 0.3	7.9 ± 0.3	8.4 ± 0.3	6.9X10-11
TRIM13	tripartite motif-containing 13	NM_001007278	203659_s_at	9 ± 0.1	9.2 ± 0.1	9 ± 0.1	6.9X10-11
UBE3C	ubiquitin protein ligase E3C	NM_014671	201817_at	9.8 ± 0.1	9.8 ± 0.1	10 ± 0.1	7.1X10-11
ETS2	v-ets erythroblastosis virus E26 oncogene homolog 2 (avian)	NM_005239	201329_s_at	7.3 ± 0.3	7.5 ± 0.4	6.9 ± 0.3	7.1X10-11
UBAP2L	ubiquitin associated protein 2-like	NM_001127320	201377_at	8.9 ± 0.2	8.9 ± 0.2	9.2 ± 0.2	7.2X10-11
UBTF	upstream binding transcription factor, RNA polymerase I	NM_001076683	202692_s_at	7.7 ± 0.2	7.9 ± 0.2	8.1 ± 0.2	7.3X10-11
SLC7A11	solute carrier family 7, (cationic amino acid transporter, y+ system) member 11	NM_014331	217678_at	10.4 ± 0.3	10.5 ± 0.3	11 ± 0.3	7.6X10-11
GCN1L1	GCN1 general control of amino-acid synthesis 1-like 1 (yeast)	NM_006836	212139_at	9.5 ± 0.1	9.6 ± 0.2	9.8 ± 0.2	7.7X10-11
CEP170	centrosomal protein 170kDa	NM_001042404	212746_s_at	10.4 ± 0.2	10.2 ± 0.2	10 ± 0.2	7.8X10-11
DAP3	death associated protein 3	NM_004632	208822_s_at	10.1 ± 0.1	10 ± 0.1	10.3 ± 0.1	7.8X10-11
SYNCRIP	synaptotagmin binding, cytoplasmic RNA interacting protein	NM_006372	217833_at	10 ± 0.2	10.2 ± 0.2	10.4 ± 0.2	7.8X10-11
SERPINB1	serpin peptidase inhibitor, clade B (ovalbumin), member 1	NM_030666	212268_at	8.6 ± 0.3	8.6 ± 0.4	8 ± 0.4	7.9X10-11
G3BP1	GTPase activating protein (SH3 domain) binding protein 1	NM_005754	201514_s_at	8.9 ± 0.4	8.7 ± 0.3	9.3 ± 0.3	8.0X10-11
C14orf133	chromosome 14 open reading frame 133	NM_022067	218431_at	8.9 ± 0.2	8.9 ± 0.2	8.7 ± 0.2	8.1X10-11
PTRH2	peptidyl-tRNA hydrolase 2	NM_016077	218732_at	9.2 ± 0.2	9.5 ± 0.1	9.5 ± 0.2	8.1X10-11
MED28	mediator complex subunit 28	NM_025205	218438_s_at	9.8 ± 0.1	9.8 ± 0.1	9.6 ± 0.1	8.1X10-11
PSME3	proteasome (prosome, macropain) activator subunit 3 (PA28 gamma; Ki)	NM_005789	209852_x_at	8.7 ± 0.2	8.8 ± 0.2	9.1 ± 0.2	8.2X10-11
ZNF239	zinc finger protein 239	NM_001099282	206261_at	6.7 ± 0.4	6.8 ± 0.3	7.3 ± 0.4	8.3X10-11
EIF4G1	eukaryotic translation initiation factor 4 gamma, 1	NM_004953	208625_s_at	10.2 ± 0.2	10.1 ± 0.2	10.4 ± 0.2	8.4X10-11
GNPAT	glyceronephosphate O-acyltransferase	NM_014236	201956_s_at	10.5 ± 0.1	10.5 ± 0.1	10.3 ± 0.1	8.5X10-11
PRKG1	protein kinase, cGMP-dependent, type I	NM_001098512	211380_s_at	8.3 ± 0.3	7.9 ± 0.3	7.8 ± 0.3	8.5X10-11
PRPF40A	PRP40 pre-mRNA processing factor 40 homolog A (S. cerevisiae)	NM_017892	214941_s_at	9.3 ± 0.2	9 ± 0.1	9.1 ± 0.2	8.5X10-11
BTAF1	BTAF1 RNA polymerase II, B-TFIID transcription factor-associated, 170kDa (Mot1 homolog, S. cerevisiae)	NM_003972	209430_at	8.6 ± 0.2	8.6 ± 0.2	8.9 ± 0.2	8.5X10-11
NEK1	NIMA (never in mitosis gene a)-related kinase 1	NM_012224	211086_x_at	6.9 ± 0.5	6.7 ± 0.5	5.9 ± 0.6	8.5X10-11
STX7	syntaxin 7	NM_003569	212632_at	9 ± 0.2	8.8 ± 0.2	8.6 ± 0.2	8.6X10-11
ORC5L	origin recognition complex, subunit 5-like (yeast)	NM_002553	211212_s_at	7.1 ± 0.3	6.8 ± 0.4	7.4 ± 0.3	8.6X10-11
ANKHD1-EIF4EBP3	ANKHD1-EIF4EBP3	NM_003732	214919_s_at	8.4 ± 0.2	8.4 ± 0.2	8.1 ± 0.2	8.6X10-11
PRMT2	protein arginine methyltransferase 2	NM_001535	221564_at	9.8 ± 0.2	9.7 ± 0.2	9.4 ± 0.3	8.6X10-11
EI24	etoposide induced 2.4 mRNA	NM_001007277	216396_s_at	10.3 ± 0.2	10.4 ± 0.2	10.7 ± 0.2	8.7X10-11
TRIO	triple functional domain (PTPRF interacting)	NM_007118	208178_x_at	9.1 ± 0.3	8.7 ± 0.3	8.6 ± 0.4	8.8X10-11
HNRPDL	Heterogeneous nuclear ribonucleoprotein D-like	NM_031372	212454_x_at	10.4 ± 0.2	10.6 ± 0.2	10.7 ± 0.2	8.9X10-11
MLLT11	myeloid	NM_006818	211071_s_at	8.9 ± 0.4	9 ± 0.4	9.5 ± 0.3	8.9X10-11
DBF4	DBF4 homolog (S. cerevisiae)	NM_006716	204244_s_at	7.3 ± 0.3	7.7 ± 0.2	7.9 ± 0.3	9.0X10-11
FDFT1	farnesyl-diphosphate farnesyltransferase 1	NM_004462	208647_at	12.3 ± 0.3	12.3 ± 0.3	12.8 ± 0.3	9.0X10-11
HSD17B12	hydroxysteroid (17-beta) dehydrogenase 12	NM_016142	217869_at	11.8 ± 0.2	11.7 ± 0.2	12 ± 0.2	9.0X10-11
CDC5L	CDC5 cell division cycle 5-like (S. pombe)	NM_001253	209055_s_at	8.8 ± 0.4	8.3 ± 0.3	8.2 ± 0.3	9.2X10-11
CEBPA	CCAAT	NM_004364	204039_at	6.7 ± 0.5	7 ± 0.5	6.1 ± 0.5	9.2X10-11
[truncated: 1,561 more rows]
[truncated: 18 more columns]
