# Supplementary material for: Genetic variation in insulin-induced kinase signaling
Source: Mol Syst Biol. 2015 Jul 22;11(7):820. doi: 10.15252/msb.20156250 (PMC4547848; doi:10.15252/msb.20156250)
Supplement: Supplementary file 3 [file msb0011-0820-sd3.xlsx]

## Sheet: _7Kinasenetwork_Query
Dataset EV2. Genes with expression levels that are correlated with insulin-induced phosphorylation.
Gene	Description	Signaling Factor	Correlation (r)
ACAA2	acetyl-Coenzyme A acyltransferase 2	AKT	0.439186
BAMBI	BMP and activin membrane-bound inhibitor homolog (Xenopus laevis)	p38	0.409047
BAMBI	BMP and activin membrane-bound inhibitor homolog (Xenopus laevis)	p70S6K	0.42
BAMBI	BMP and activin membrane-bound inhibitor homolog (Xenopus laevis)	AKT	0.424447
CTDSP2	CTD (carboxy-terminal domain, RNA polymerase II, polypeptide A) small phosphatase 2	p70S6K	0.42
CTDSP2	CTD (carboxy-terminal domain, RNA polymerase II, polypeptide A) small phosphatase 2	CREB	0.456509
EIF1	eukaryotic translation initiation factor 1	STAT3	0.4
EIF1	eukaryotic translation initiation factor 1	CREB	0.465339
EIF1	eukaryotic translation initiation factor 1	p38	0.531752
EIF1	eukaryotic translation initiation factor 1	p70S6K	0.56
EIF4A2	eukaryotic translation initiation factor 4A, isoform 2	CREB	0.436265
EIF4A2	eukaryotic translation initiation factor 4A, isoform 2	p38	0.452311
EIF4A2	eukaryotic translation initiation factor 4A, isoform 2	p70S6K	0.53
EIF4B	eukaryotic translation initiation factor 4B	JNK	0.42
GAS6	growth arrest-specific 6	CREB	0.440237
HIGD1A	HIG1 hypoxia inducible domain family, member 1A	p38	0.436352
HIGD1A	HIG1 hypoxia inducible domain family, member 1A	p70S6K	0.48
HIGD1A	HIG1 hypoxia inducible domain family, member 1A	AKT	0.625359
HMGA1	high mobility group AT-hook 1	AKT	0.545232
NDUFS5	NADH dehydrogenase (ubiquinone) Fe-S protein 5, 15kDa (NADH-coenzyme Q reductase)	STAT3	0.41
NDUFS5	NADH dehydrogenase (ubiquinone) Fe-S protein 5, 15kDa (NADH-coenzyme Q reductase)	p70S6K	0.42
PDE4DIP	phosphodiesterase 4D interacting protein	p38	0.404948
PARG	poly (ADP-ribose) glycohydrolase	STAT3	0.45
PTMA	prothymosin, alpha	p38	0.431428
PKM2	pyruvate kinase, muscle	JNK	0.43
RALBP1	ralA binding protein 1	AKT	0.448398
RANBP1	RAN binding protein 1	p70S6K	0.46
RANBP1	RAN binding protein 1	p38	0.47068
ANKRD36B	ankyrin repeat domain 26	STAT3	0.47
SNRPG	small nuclear ribonucleoprotein polypeptide G	STAT3	0.41
SNRPG	small nuclear ribonucleoprotein polypeptide G	p70S6K	0.44
EIF4A1	small nucleolar RNA, H/ACA box 67	ERK	0.41
ST13	suppression of tumorigenicity 13 (colon carcinoma) (Hsp70 interacting protein)	AKT	0.441917
TCP1	t-complex 1	AKT	0.436503
TDG	thymine-DNA glycosylase	p70S6K	0.45
TIMM8B	translocase of inner mitochondrial membrane 8 homolog B (yeast)	p38	0.431408
TIMM8B	translocase of inner mitochondrial membrane 8 homolog B (yeast)	STAT3	0.45
TUBA1B	tubulin, alpha 1b	ERK	0.4
TUBA1B	tubulin, alpha 1b	STAT3	0.41
TUBA1B	tubulin, alpha 1b	AKT	0.418825
TUBA1B	tubulin, alpha 1b	p38	0.420697
TUBA1B	tubulin, alpha 1b	p70S6K	0.43
TUBA1B	tubulin, alpha 1b	CREB	0.440639
KIT	v-kit Hardy-Zuckerman 4 feline sarcoma viral oncogene homolog	AKT	0.463073
AGPAT1	1-acylglycerol-3-phosphate O-acyltransferase 1 (lysophosphatidic acid acyltransferase, alpha)	p70S6K	0.41
AGPAT1	1-acylglycerol-3-phosphate O-acyltransferase 1 (lysophosphatidic acid acyltransferase, alpha)	STAT3	0.43
AGPAT5	1-acylglycerol-3-phosphate O-acyltransferase 5 (lysophosphatidic acid acyltransferase, epsilon)	p38	0.400931
CNP	2',3'-cyclic nucleotide 3' phosphodiesterase	STAT3	0.4
CNP	2',3'-cyclic nucleotide 3' phosphodiesterase	ERK	0.48
OAS3	2'-5'-oligoadenylate synthetase 3, 100kDa	CREB	0.414416
OAS3	2'-5'-oligoadenylate synthetase 3, 100kDa	STAT3	0.43
OAS3	2'-5'-oligoadenylate synthetase 3, 100kDa	ERK	0.47
DERA	2-deoxyribose-5-phosphate aldolase homolog (C. elegans)	AKT	0.482507
OGFOD1	2-oxoglutarate and iron-dependent oxygenase domain containing 1	STAT3	0.47
OGFOD1	2-oxoglutarate and iron-dependent oxygenase domain containing 1	p70S6K	0.48
OGFOD1	2-oxoglutarate and iron-dependent oxygenase domain containing 1	p38	0.503235
HMGCS1	3-hydroxy-3-methylglutaryl-Coenzyme A synthase 1 (soluble)	p70S6K	0.42
HMGCS1	3-hydroxy-3-methylglutaryl-Coenzyme A synthase 1 (soluble)	ERK	0.44
HMGCS1	3-hydroxy-3-methylglutaryl-Coenzyme A synthase 1 (soluble)	p38	0.447974
HMGCS1	3-hydroxy-3-methylglutaryl-Coenzyme A synthase 1 (soluble)	STAT3	0.46
HMGCS1	3-hydroxy-3-methylglutaryl-Coenzyme A synthase 1 (soluble)	CREB	0.467583
HIBCH	3-hydroxyisobutyryl-Coenzyme A hydrolase	ERK	0.41
PAPSS2	3'-phosphoadenosine 5'-phosphosulfate synthase 2	p70S6K	0.48
PAPSS2	3'-phosphoadenosine 5'-phosphosulfate synthase 2	CREB	0.498613
PAPSS2	3'-phosphoadenosine 5'-phosphosulfate synthase 2	p38	0.534022
NT5C	5', 3'-nucleotidase, cytosolic	CREB	0.401971
NT5C	5', 3'-nucleotidase, cytosolic	p70S6K	0.42
NT5DC2	5'-nucleotidase domain containing 2	AKT	0.437462
NT5DC2	5'-nucleotidase domain containing 2	JNK	0.49
PFKFB3	6-phosphofructo-2-kinase/fructose-2,6-biphosphatase 3	ERK	0.45
PFKFB3	6-phosphofructo-2-kinase/fructose-2,6-biphosphatase 3	AKT	0.45973
PFKFB3	6-phosphofructo-2-kinase/fructose-2,6-biphosphatase 3	CREB	0.483925
PFKFB3	6-phosphofructo-2-kinase/fructose-2,6-biphosphatase 3	p38	0.512346
PFKFB3	6-phosphofructo-2-kinase/fructose-2,6-biphosphatase 3	p70S6K	0.6
PTS	6-pyruvoyltetrahydropterin synthase	ERK	0.47
OGG1	8-oxoguanine DNA glycosylase	STAT3	0.49
OGG1	8-oxoguanine DNA glycosylase	p38	0.536962
OGG1	8-oxoguanine DNA glycosylase	JNK	0.65
AKAP1	A kinase (PRKA) anchor protein 1	p70S6K	0.45
AKAP1	A kinase (PRKA) anchor protein 1	CREB	0.489205
AKAP1	A kinase (PRKA) anchor protein 1	ERK	0.56
AKAP2	A kinase (PRKA) anchor protein 2	p70S6K	0.5
AKAP2	A kinase (PRKA) anchor protein 2	p38	0.502301
ABI2	abl interactor 2	AKT	0.44187
ACACB	acetyl-Coenzyme A carboxylase beta	p70S6K	0.41
ACACB	acetyl-Coenzyme A carboxylase beta	p38	0.49025
ACACB	acetyl-Coenzyme A carboxylase beta	AKT	0.493872
ACP2	acid phosphatase 2, lysosomal	JNK	0.41
ACTB	actin, beta	p70S6K	0.42
ACTG2	actin, gamma 2, smooth muscle, enteric	CREB	0.402959
ACTG2	actin, gamma 2, smooth muscle, enteric	p70S6K	0.46
ACTN1	actinin, alpha 1	AKT	0.40941
ACTN1	actinin, alpha 1	STAT3	0.43
ASCC3	activating signal cointegrator 1 complex subunit 3	AKT	0.405717
ASCC3	activating signal cointegrator 1 complex subunit 3	p70S6K	0.41
ATF3	activating transcription factor 3	AKT	0.488097
ATF3	activating transcription factor 3	STAT3	0.55
ATF3	activating transcription factor 3	CREB	0.581058
ATF3	activating transcription factor 3	ERK	0.67
ATF3	activating transcription factor 3	p38	0.720413
ATF3	activating transcription factor 3	p70S6K	0.74
CREBL1	activating transcription factor 6 beta	STAT3	0.47
ACSL3	acyl-CoA synthetase long-chain family member 3	p70S6K	0.43
ACSL3	acyl-CoA synthetase long-chain family member 3	CREB	0.497729
THEM2	acyl-CoA thioesterase 13	STAT3	0.41
ACOX3	acyl-Coenzyme A oxidase 3, pristanoyl	AKT	0.468521
ADAM10	ADAM metallopeptidase domain 10	p38	0.431073
ADAM10	ADAM metallopeptidase domain 10	AKT	0.436917
ADAM10	ADAM metallopeptidase domain 10	JNK	0.51
ADAM17	ADAM metallopeptidase domain 17	CREB	0.404852
ADAMTS1	ADAM metallopeptidase with thrombospondin type 1 motif, 1	STAT3	0.46
ADAMTS1	ADAM metallopeptidase with thrombospondin type 1 motif, 1	AKT	0.479255
ADAMTS1	ADAM metallopeptidase with thrombospondin type 1 motif, 1	CREB	0.496547
ADAMTS1	ADAM metallopeptidase with thrombospondin type 1 motif, 1	ERK	0.52
ADAMTS1	ADAM metallopeptidase with thrombospondin type 1 motif, 1	p70S6K	0.59
ADAMTS1	ADAM metallopeptidase with thrombospondin type 1 motif, 1	p38	0.604907
AP2S1	adaptor-related protein complex 2, sigma 1 subunit	p38	0.492241
AP3D1	adaptor-related protein complex 3, delta 1 subunit	CREB	0.424604
AP3D1	adaptor-related protein complex 3, delta 1 subunit	p38	0.483876
AP3D1	adaptor-related protein complex 3, delta 1 subunit	p70S6K	0.51
AP3M2	adaptor-related protein complex 3, mu 2 subunit	CREB	0.440527
AP3M2	adaptor-related protein complex 3, mu 2 subunit	p70S6K	0.46
AP3M2	adaptor-related protein complex 3, mu 2 subunit	p38	0.526455
AP3M2	adaptor-related protein complex 3, mu 2 subunit	ERK	0.53
ASXL1	additional sex combs like 1 (Drosophila)	AKT	0.401627
ADORA2B	adenosine A2b receptor	p38	0.418182
ADORA2B	adenosine A2b receptor	p70S6K	0.46
ADARB1	adenosine deaminase, RNA-specific, B1 (RED1 homolog rat)	ERK	0.41
ADARB1	adenosine deaminase, RNA-specific, B1 (RED1 homolog rat)	p70S6K	0.43
AHCY	adenosylhomocysteinase	p70S6K	0.51
AHCYL1	adenosylhomocysteinase-like 1	AKT	0.484926
AMD1	adenosylmethionine decarboxylase 1	p70S6K	0.41
ADCY9	adenylate cyclase 9	STAT3	0.4
ADCY9	adenylate cyclase 9	CREB	0.458282
AK1	adenylate kinase 1	p70S6K	0.42
AK1	adenylate kinase 1	p38	0.439713
AK1	adenylate kinase 1	CREB	0.446361
AK1	adenylate kinase 1	ERK	0.47
AK2	adenylate kinase 2	JNK	0.4
AK2	adenylate kinase 2	p70S6K	0.44
AK2	adenylate kinase 2	CREB	0.445445
AK2	adenylate kinase 2	AKT	0.586692
AK3L1	adenylate kinase 3-like 2	p70S6K	0.42
AK3L1	adenylate kinase 3-like 2	p38	0.438986
AK3L1	adenylate kinase 3-like 2	AKT	0.545048
AMIGO2	adhesion molecule with Ig-like domain 2	CREB	0.442283
AMIGO2	adhesion molecule with Ig-like domain 2	p70S6K	0.48
ADIPOR1	adiponectin receptor 1	ERK	0.4
ADIPOR1	adiponectin receptor 1	STAT3	0.44
ADIPOR1	adiponectin receptor 1	CREB	0.447379
ADIPOR1	adiponectin receptor 1	JNK	0.45
ADIPOR1	adiponectin receptor 1	p38	0.454899
ADFP	adipose differentiation-related protein	JNK	0.41
ARF4	ADP-ribosylation factor 4	p70S6K	0.4
ARF4	ADP-ribosylation factor 4	AKT	0.411536
ARF5	ADP-ribosylation factor 5	AKT	0.471666
ARFGEF1	ADP-ribosylation factor guanine nucleotide-exchange factor 1(brefeldin A-inhibited)	STAT3	0.42
ARFIP2	ADP-ribosylation factor interacting protein 2	ERK	0.41
ARL3	ADP-ribosylation factor-like 3	JNK	0.5
ARL4A	ADP-ribosylation factor-like 4A	STAT3	0.4
ARL4A	ADP-ribosylation factor-like 4A	p38	0.405945
ARL4C	ADP-ribosylation factor-like 4C	p70S6K	0.4
ARL6IP1	ADP-ribosylation factor-like 6 interacting protein 1	CREB	0.413273
AVIL	advillin	ERK	0.44
AVIL	advillin	CREB	0.448579
AVIL	advillin	p70S6K	0.47
AVIL	advillin	p38	0.484477
AVIL	advillin	STAT3	0.55
AKTIP	AKT interacting protein	CREB	0.41711
ALDH7A1	aldehyde dehydrogenase 7 family, member A1	ERK	0.41
AKR7A2	aldo-keto reductase family 7, member A2 (aflatoxin aldehyde reductase)	JNK	0.47
ALPL	alkaline phosphatase, liver/bone/kidney	ERK	0.44
ALKBH1	alkB, alkylation repair homolog 1 (E. coli)	AKT	0.402935
FLJ11506	alpha- and gamma-adaptin-binding protein p34	AKT	0.420534
FLJ11506	alpha- and gamma-adaptin-binding protein p34	p70S6K	0.45
ALMS1	Alstrom syndrome 1	p70S6K	0.49
AOC3	amine oxidase, copper containing 3 (vascular adhesion protein 1)	p38	0.410864
AOC3	amine oxidase, copper containing 3 (vascular adhesion protein 1)	AKT	0.4585
SCYE1	aminoacyl tRNA synthetase complex-interacting multifunctional protein 1	STAT3	0.41
SCYE1	aminoacyl tRNA synthetase complex-interacting multifunctional protein 1	p70S6K	0.45
SCYE1	aminoacyl tRNA synthetase complex-interacting multifunctional protein 1	p38	0.496199
SCYE1	aminoacyl tRNA synthetase complex-interacting multifunctional protein 1	CREB	0.572856
SCYE1	aminoacyl tRNA synthetase complex-interacting multifunctional protein 1	ERK	0.58
JTV1	aminoacyl tRNA synthetase complex-interacting multifunctional protein 2	JNK	0.45
JTV1	aminoacyl tRNA synthetase complex-interacting multifunctional protein 2	STAT3	0.51
JTV1	aminoacyl tRNA synthetase complex-interacting multifunctional protein 2	p70S6K	0.53
JTV1	aminoacyl tRNA synthetase complex-interacting multifunctional protein 2	p38	0.558482
ACY1	aminoacylase 1	CREB	0.420668
LOC440434	aminopeptidase puromycin sensitive	CREB	0.424075
LOC440434	aminopeptidase puromycin sensitive	ERK	0.44
LOC440434	aminopeptidase puromycin sensitive	AKT	0.445198
LOC440434	aminopeptidase puromycin sensitive	p70S6K	0.52
LOC728896	aminopeptidase puromycin sensitive	JNK	0.41
APBB1	amyloid beta (A4) precursor protein-binding, family B, member 1 (Fe65)	p70S6K	0.45
APBB1	amyloid beta (A4) precursor protein-binding, family B, member 1 (Fe65)	p38	0.456701
APBB1	amyloid beta (A4) precursor protein-binding, family B, member 1 (Fe65)	ERK	0.5
APBB2	amyloid beta (A4) precursor protein-binding, family B, member 2	CREB	0.411529
APBB2	amyloid beta (A4) precursor protein-binding, family B, member 2	p70S6K	0.44
APBB2	amyloid beta (A4) precursor protein-binding, family B, member 2	AKT	0.461879
APPBP2	amyloid beta precursor protein (cytoplasmic tail) binding protein 2	STAT3	0.4
ANAPC5	anaphase promoting complex subunit 5	p38	0.429676
ANGEL1	angel homolog 1 (Drosophila)	STAT3	0.44
ANGEL1	angel homolog 1 (Drosophila)	CREB	0.444741
ANGEL1	angel homolog 1 (Drosophila)	p70S6K	0.47
ANGEL1	angel homolog 1 (Drosophila)	p38	0.479953
ANGEL1	angel homolog 1 (Drosophila)	ERK	0.48
ANGEL2	angel homolog 2 (Drosophila)	AKT	0.405221
ANG	angiogenin, ribonuclease, RNase A family, 5	p70S6K	0.41
ANG	angiogenin, ribonuclease, RNase A family, 5	ERK	0.43
ANG	angiogenin, ribonuclease, RNase A family, 5	STAT3	0.44
ANGPTL2	angiopoietin-like 2	ERK	0.41
ANKMY2	ankyrin repeat and MYND domain containing 2	p70S6K	0.45
ANKMY2	ankyrin repeat and MYND domain containing 2	p38	0.48545
ASB1	ankyrin repeat and SOCS box-containing 1	AKT	0.43072
ANKRD11	ankyrin repeat domain 11	CREB	0.405787
ANKRD11	ankyrin repeat domain 11	p70S6K	0.42
ANKRD12	ankyrin repeat domain 12	p70S6K	0.41
ANKRD12	ankyrin repeat domain 12	STAT3	0.41
ANKRD12	ankyrin repeat domain 12	p38	0.4234
ANKRD12	ankyrin repeat domain 12	AKT	0.47251
ANKRD17	ankyrin repeat domain 17	AKT	0.457472
ANKRD27	ankyrin repeat domain 27 (VPS9 domain)	CREB	0.421779
ANKRD28	ankyrin repeat domain 28	ERK	0.4
ANXA8	annexin A8-like 2	p38	0.413987
ANXA8	annexin A8-like 2	p70S6K	0.42
ANXA8 - ANXA8L1 - ANXA8L2	annexin A8-like 2	ERK	0.45
AZIN1	antizyme inhibitor 1	JNK	0.43
AZIN1	antizyme inhibitor 1	STAT3	0.43
AZIN1	antizyme inhibitor 1	CREB	0.496397
AZIN1	antizyme inhibitor 1	p70S6K	0.5
AZIN1	antizyme inhibitor 1	p38	0.553946
APOBEC3F	apolipoprotein B mRNA editing enzyme, catalytic polypeptide-like 3F	CREB	0.411342
AQP1	aquaporin 1 (Colton blood group)	AKT	0.414401
AQP1	aquaporin 1 (Colton blood group)	JNK	0.42
AQR	aquarius homolog (mouse)	STAT3	0.4
AQR	aquarius homolog (mouse)	CREB	0.437487
CTGLF1	ArfGAP with GTPase domain, ankyrin repeat and PH domain 4	p70S6K	0.44
CENTD2	ArfGAP with RhoGAP domain, ankyrin repeat and PH domain 1	JNK	0.46
CENTD3	ArfGAP with RhoGAP domain, ankyrin repeat and PH domain 3	JNK	0.41
DDEF1	ArfGAP with SH3 domain, ankyrin repeat and PH domain 1	p70S6K	0.4
DDEF1	ArfGAP with SH3 domain, ankyrin repeat and PH domain 1	CREB	0.416664
DDEF1	ArfGAP with SH3 domain, ankyrin repeat and PH domain 1	AKT	0.46222
AVPI1	arginine vasopressin-induced 1	p38	0.465821
RSRC2	arginine/serine-rich coiled-coil 2	p38	0.415356
RERE	arginine-glutamic acid dipeptide (RE) repeats	CREB	0.458461
ASS1	argininosuccinate synthetase 1	p38	0.436744
RNPEP	arginyl aminopeptidase (aminopeptidase B)	CREB	0.42128
ARIH2	ariadne homolog 2 (Drosophila)	p38	0.417122
ARIH2	ariadne homolog 2 (Drosophila)	ERK	0.49
ARIH2	ariadne homolog 2 (Drosophila)	p70S6K	0.49
ARMC6	armadillo repeat containing 6	p38	0.400563
ARMC6	armadillo repeat containing 6	STAT3	0.41
ARMC9	armadillo repeat containing 9	p70S6K	0.46
ARMCX2	armadillo repeat containing, X-linked 2	ERK	0.41
ACTR3	ARP3 actin-related protein 3 homolog (yeast)	STAT3	0.42
ACTR3	ARP3 actin-related protein 3 homolog (yeast)	p38	0.438095
AHR	aryl hydrocarbon receptor	STAT3	0.45
ASNSD1	asparagine synthetase domain containing 1	CREB	0.429494
ALG6	asparagine-linked glycosylation 6, alpha-1,3-glucosyltransferase homolog (S. cerevisiae)	ERK	0.44
NARS	asparaginyl-tRNA synthetase	AKT	0.499015
NARS2	asparaginyl-tRNA synthetase 2, mitochondrial (putative)	ERK	0.41
NARS2	asparaginyl-tRNA synthetase 2, mitochondrial (putative)	STAT3	0.41
AGA	aspartylglucosaminidase	AKT	0.451323
DARS	aspartyl-tRNA synthetase	p38	0.493128
DARS2	aspartyl-tRNA synthetase 2, mitochondrial	CREB	0.425699
DARS2	aspartyl-tRNA synthetase 2, mitochondrial	p38	0.485633
DARS2	aspartyl-tRNA synthetase 2, mitochondrial	p70S6K	0.5
AHDC1	AT hook, DNA binding motif, containing 1	AKT	0.524582
ARID1A	AT rich interactive domain 1A (SWI-like)	STAT3	0.41
ARID1A	AT rich interactive domain 1A (SWI-like)	ERK	0.48
ATXN3	ataxin 3	JNK	0.43
ATG12	ATG12 autophagy related 12 homolog (S. cerevisiae)	p70S6K	0.46
ATG12	ATG12 autophagy related 12 homolog (S. cerevisiae)	p38	0.502389
ATG5	ATG5 autophagy related 5 homolog (S. cerevisiae)	p38	0.442588
ATG5	ATG5 autophagy related 5 homolog (S. cerevisiae)	JNK	0.49
ATHL1	ATH1, acid trehalase-like 1 (yeast)	ERK	0.42
ATHL1	ATH1, acid trehalase-like 1 (yeast)	STAT3	0.43
ATHL1	ATH1, acid trehalase-like 1 (yeast)	p70S6K	0.46
ATHL1	ATH1, acid trehalase-like 1 (yeast)	p38	0.491293
ACLY	ATP citrate lyase	CREB	0.401318
ACLY	ATP citrate lyase	p70S6K	0.41
ATP5L	ATP synthase, H+ transporting, mitochondrial F0 complex, subunit G	AKT	0.420764
ATP5C1	ATP synthase, H+ transporting, mitochondrial F1 complex, gamma polypeptide 1	p38	0.402831
ATP5C1	ATP synthase, H+ transporting, mitochondrial F1 complex, gamma polypeptide 1	p70S6K	0.41
AGBL5	ATP/GTP binding protein-like 5	ERK	0.41
AGBL5	ATP/GTP binding protein-like 5	p38	0.434806
AGBL5	ATP/GTP binding protein-like 5	CREB	0.436151
AGBL5	ATP/GTP binding protein-like 5	p70S6K	0.48
ATAD2B	ATPase family, AAA domain containing 2B	ERK	0.42
ATP10D	ATPase, class V, type 10D	p38	0.420948
ATP10D	ATPase, class V, type 10D	STAT3	0.45
ATP10D	ATPase, class V, type 10D	ERK	0.53
ATP7A	ATPase, Cu++ transporting, alpha polypeptide	JNK	0.44
ATP7A	ATPase, Cu++ transporting, alpha polypeptide	p70S6K	0.44
ATP6V1D	ATPase, H+ transporting, lysosomal 34kDa, V1 subunit D	CREB	0.408093
ATP6V1D	ATPase, H+ transporting, lysosomal 34kDa, V1 subunit D	ERK	0.41
ATP6V1D	ATPase, H+ transporting, lysosomal 34kDa, V1 subunit D	p70S6K	0.43
ATP6V0D1	ATPase, H+ transporting, lysosomal 38kDa, V0 subunit d1	AKT	0.410097
ATP6V0D1	ATPase, H+ transporting, lysosomal 38kDa, V0 subunit d1	p38	0.472415
ATP6V0D1	ATPase, H+ transporting, lysosomal 38kDa, V0 subunit d1	ERK	0.49
ATP6V0D1	ATPase, H+ transporting, lysosomal 38kDa, V0 subunit d1	CREB	0.539769
ATP6V0D1	ATPase, H+ transporting, lysosomal 38kDa, V0 subunit d1	p70S6K	0.62
ATP6V1C1	ATPase, H+ transporting, lysosomal 42kDa, V1 subunit C1	p70S6K	0.4
ATP6V1H	ATPase, H+ transporting, lysosomal 50/57kDa, V1 subunit H	AKT	0.455145
ATP6V1A	ATPase, H+ transporting, lysosomal 70kDa, V1 subunit A	CREB	0.444364
ATP6V1A	ATPase, H+ transporting, lysosomal 70kDa, V1 subunit A	JNK	0.51
ATP6V1A	ATPase, H+ transporting, lysosomal 70kDa, V1 subunit A	ERK	0.52
ATP6V1A	ATPase, H+ transporting, lysosomal 70kDa, V1 subunit A	p38	0.549064
ATP6V1A	ATPase, H+ transporting, lysosomal 70kDa, V1 subunit A	p70S6K	0.56
ATP6V1A	ATPase, H+ transporting, lysosomal 70kDa, V1 subunit A	STAT3	0.59
ATP6V0E1	ATPase, H+ transporting, lysosomal 9kDa, V0 subunit e1	STAT3	0.41
ATP6V0E1	ATPase, H+ transporting, lysosomal 9kDa, V0 subunit e1	AKT	0.500048
ATP6V0A1	ATPase, H+ transporting, lysosomal V0 subunit a1	AKT	0.458113
ATP6V0A2	ATPase, H+ transporting, lysosomal V0 subunit a2	p38	0.405653
ATP1B1	ATPase, Na+/K+ transporting, beta 1 polypeptide	p70S6K	0.41
ATP1B1	ATPase, Na+/K+ transporting, beta 1 polypeptide	p38	0.432667
ATP1B1	ATPase, Na+/K+ transporting, beta 1 polypeptide	AKT	0.48864
ATP1B3	ATPase, Na+/K+ transporting, beta 3 polypeptide	CREB	0.42748
ATP1B3	ATPase, Na+/K+ transporting, beta 3 polypeptide	p70S6K	0.48
ABCA1	ATP-binding cassette, sub-family A (ABC1), member 1	AKT	0.431253
ABCA11	ATP-binding cassette, sub-family A (ABC1), member 11 (pseudogene)	p70S6K	0.41
ABCA11	ATP-binding cassette, sub-family A (ABC1), member 11 (pseudogene)	STAT3	0.43
ABCC1	ATP-binding cassette, sub-family C (CFTR/MRP), member 1	AKT	0.422381
ABCC1	ATP-binding cassette, sub-family C (CFTR/MRP), member 1	ERK	0.44
ABCC10	ATP-binding cassette, sub-family C (CFTR/MRP), member 10	p38	0.42076
ABCC10	ATP-binding cassette, sub-family C (CFTR/MRP), member 10	STAT3	0.43
ABCC10	ATP-binding cassette, sub-family C (CFTR/MRP), member 10	ERK	0.5
ABCD3	ATP-binding cassette, sub-family D (ALD), member 3	p70S6K	0.45
ABCE1	ATP-binding cassette, sub-family E (OABP), member 1	p70S6K	0.4
ABCE1	ATP-binding cassette, sub-family E (OABP), member 1	AKT	0.415213
ABCF1	ATP-binding cassette, sub-family F (GCN20), member 1	p70S6K	0.43
ABCF1	ATP-binding cassette, sub-family F (GCN20), member 1	p38	0.43379
ABCF2	ATP-binding cassette, sub-family F (GCN20), member 2	p70S6K	0.44
ABCF2	ATP-binding cassette, sub-family F (GCN20), member 2	p38	0.442322
ATRN	attractin	p70S6K	0.42
AUH	AU RNA binding protein/enoyl-Coenzyme A hydratase	p38	0.427268
AUH	AU RNA binding protein/enoyl-Coenzyme A hydratase	STAT3	0.45
AUH	AU RNA binding protein/enoyl-Coenzyme A hydratase	p70S6K	0.46
B9D1	B9 protein domain 1	AKT	0.410706
BIRC2	baculoviral IAP repeat-containing 2	AKT	0.487576
BBS4	Bardet-Biedl syndrome 4	JNK	0.42
BBS4	Bardet-Biedl syndrome 4	p70S6K	0.44
BBS4	Bardet-Biedl syndrome 4	AKT	0.508362
BHLHB2	basic helix-loop-helix family, member e40	p38	0.447471
BHLHB2	basic helix-loop-helix family, member e40	ERK	0.46
BHLHB2	basic helix-loop-helix family, member e40	CREB	0.47097
BHLHB2	basic helix-loop-helix family, member e40	p70S6K	0.54
BHLHE40	basic helix-loop-helix family, member e40	p38	0.409828
BHLHE40	basic helix-loop-helix family, member e40	CREB	0.449941
BHLHB3	basic helix-loop-helix family, member e41	CREB	0.413856
BHLHB3	basic helix-loop-helix family, member e41	p38	0.414978
BHLHB3	basic helix-loop-helix family, member e41	p70S6K	0.5
BZW1	basic leucine zipper and W2 domains 1 pseudogene 1	AKT	0.475748
BZW1	basic leucine zipper and W2 domains 1 pseudogene 1	p70S6K	0.49
BTF3	basic transcription factor 3	p70S6K	0.43
BTF3	basic transcription factor 3	p38	0.457302
BCL3	B-cell CLL/lymphoma 3	p70S6K	0.48
BCL6	B-cell CLL/lymphoma 6	p70S6K	0.44
BCL7B	B-cell CLL/lymphoma 7B	JNK	0.42
BCAP29	B-cell receptor-associated protein 29	AKT	0.455763
BNIP1	BCL2/adenovirus E1B 19kDa interacting protein 1	p70S6K	0.41
BNIP3	BCL2/adenovirus E1B 19kDa interacting protein 3	CREB	0.406301
BNIP3	BCL2/adenovirus E1B 19kDa interacting protein 3	AKT	0.424501
BNIP3	BCL2/adenovirus E1B 19kDa interacting protein 3	p70S6K	0.49
BNIP3	BCL2/adenovirus E1B 19kDa interacting protein 3	p38	0.541811
BNIP3L	BCL2/adenovirus E1B 19kDa interacting protein 3-like	p38	0.502681
BNIP3L	BCL2/adenovirus E1B 19kDa interacting protein 3-like	CREB	0.53096
BNIP3L	BCL2/adenovirus E1B 19kDa interacting protein 3-like	p70S6K	0.58
BNIP3L	BCL2/adenovirus E1B 19kDa interacting protein 3-like	AKT	0.609753
BAD	BCL2-associated agonist of cell death	ERK	0.4
DKFZp667G2110	beta-gamma crystallin domain containing 3	p38	0.419388
BID	BH3 interacting domain death agonist	p38	0.453251
BID	BH3 interacting domain death agonist	CREB	0.507097
BFAR	bifunctional apoptosis regulator	AKT	0.417619
BFAR	bifunctional apoptosis regulator	ERK	0.5
BFAR	bifunctional apoptosis regulator	CREB	0.50125
BFAR	bifunctional apoptosis regulator	p38	0.539903
BFAR	bifunctional apoptosis regulator	p70S6K	0.6
BFAR	bifunctional apoptosis regulator	STAT3	0.61
BLOC1S1	biogenesis of lysosomal organelles complex-1, subunit 1	AKT	0.435084
BOLA2	bolA homolog 2 (E. coli)	CREB	0.404446
BOLA2	bolA homolog 2 (E. coli)	STAT3	0.42
BMP1	bone morphogenetic protein 1	STAT3	0.42
BMPR1A	bone morphogenetic protein receptor, type IA	CREB	0.404693
BRP44L	brain protein 44-like	JNK	0.43
BRP44L	brain protein 44-like	p38	0.4541
BRP44L	brain protein 44-like	p70S6K	0.46
BRP44L	brain protein 44-like	STAT3	0.6
BRP44L	brain protein 44-like	ERK	0.61
BRCC3	BRCA1/BRCA2-containing complex, subunit 3	p70S6K	0.41
BRCC3	BRCA1/BRCA2-containing complex, subunit 3	CREB	0.441164
BAZ1A	bromodomain adjacent to zinc finger domain, 1A	AKT	0.4091
BRD2	bromodomain containing 2	p70S6K	0.44
BRD2	bromodomain containing 2	AKT	0.515566
BRD4	bromodomain containing 4	p38	0.409045
BRD8	bromodomain containing 8	AKT	0.51626
BTG3	BTG family, member 3	JNK	0.4
BUB1	budding uninhibited by benzimidazoles 1 homolog (yeast)	p38	0.417041
BUB1B	budding uninhibited by benzimidazoles 1 homolog beta (yeast)	p38	0.449542
BUB3	budding uninhibited by benzimidazoles 3 homolog (yeast)	AKT	0.423459
BUB3	budding uninhibited by benzimidazoles 3 homolog (yeast)	p70S6K	0.47
BTN2A1	butyrophilin, subfamily 2, member A1	ERK	0.42
BTN3A1	butyrophilin, subfamily 3, member A1	p38	0.428598
BTN3A1	butyrophilin, subfamily 3, member A1	AKT	0.449672
BTN3A1	butyrophilin, subfamily 3, member A1	p70S6K	0.51
C1GALT1C1	C1GALT1-specific chaperone 1	p70S6K	0.41
C1GALT1C1	C1GALT1-specific chaperone 1	ERK	0.42
C1GALT1C1	C1GALT1-specific chaperone 1	CREB	0.422559
AMACR	C1q and tumor necrosis factor related protein 3	p38	0.439302
CDH2	cadherin 2, type 1, N-cadherin (neuronal)	p38	0.422642
CDH2	cadherin 2, type 1, N-cadherin (neuronal)	CREB	0.474385
CDH2	cadherin 2, type 1, N-cadherin (neuronal)	p70S6K	0.56
CABIN1	calcineurin binding protein 1	STAT3	0.43
CIB2	calcium and integrin binding family member 2	STAT3	0.43
CIB2	calcium and integrin binding family member 2	ERK	0.55
CBARA1	calcium binding atopy-related autoantigen 1	p70S6K	0.46
CALM1	calmodulin 3 (phosphorylase kinase, delta)	AKT	0.422059
CAMSAP1	calmodulin regulated spectrin-associated protein 1	ERK	0.41
CAMSAP1	calmodulin regulated spectrin-associated protein 1	JNK	0.43
CAPNS1	calpain, small subunit 1	p38	0.445473
CNN1	calponin 1, basic, smooth muscle	STAT3	0.4
CNN3	calponin 3, acidic	p38	0.405621
CNN3	calponin 3, acidic	AKT	0.41064
CNN3	calponin 3, acidic	p70S6K	0.43
CREB1	cAMP responsive element binding protein 1	JNK	0.42
DPH1	candidate tumor suppressor in ovarian cancer 2	JNK	0.449195
CAPZB	capping protein (actin filament) muscle Z-line, beta	STAT3	0.45
CAPG	capping protein (actin filament), gelsolin-like	AKT	0.55087
CAD	carbamoyl-phosphate synthetase 2, aspartate transcarbamylase, and dihydroorotase	JNK	0.42
CHST1	carbohydrate (keratan sulfate Gal-6) sulfotransferase 1	STAT3	0.41
CHST1	carbohydrate (keratan sulfate Gal-6) sulfotransferase 1	ERK	0.42
CES2	carboxylesterase 2 (intestine, liver)	AKT	0.479002
CLCF1	cardiotrophin-like cytokine factor 1	p38	0.412601
CLCF1	cardiotrophin-like cytokine factor 1	STAT3	0.46
CLCF1	cardiotrophin-like cytokine factor 1	ERK	0.57
CSNK1A1	casein kinase 1, alpha 1	STAT3	0.41
CSNK1A1	casein kinase 1, alpha 1	p38	0.432433
CSNK1D	casein kinase 1, delta	p70S6K	0.43
CSNK1G3	casein kinase 1, gamma 3	JNK	0.41
CSNK1G3	casein kinase 1, gamma 3	p38	0.415121
CSNK2A1	casein kinase 2, alpha 1 polypeptide pseudogene	CREB	0.453882
CSNK2A1	casein kinase 2, alpha 1 polypeptide pseudogene	p70S6K	0.46
CSNK2A2	casein kinase 2, alpha prime polypeptide	AKT	0.423306
CSNK2A2	casein kinase 2, alpha prime polypeptide	STAT3	0.48
CSNK2A2	casein kinase 2, alpha prime polypeptide	CREB	0.493967
CSNK2A2	casein kinase 2, alpha prime polypeptide	p38	0.600782
CSNK2A2	casein kinase 2, alpha prime polypeptide	p70S6K	0.63
CRADD	CASP2 and RIPK1 domain containing adaptor with death domain	AKT	0.413793
CASP1	caspase 1, apoptosis-related cysteine peptidase (interleukin 1, beta, convertase)	p38	0.447613
CASP3	caspase 3, apoptosis-related cysteine peptidase	AKT	0.416688
CASP3	caspase 3, apoptosis-related cysteine peptidase	p70S6K	0.44
CASP8AP2	caspase 8 associated protein 2	p38	0.431458
CARD10	caspase recruitment domain family, member 10	p38	0.414677
CTNNA1	catenin (cadherin-associated protein), alpha 1, 102kDa	p70S6K	0.41
CTNNA1	catenin (cadherin-associated protein), alpha 1, 102kDa	AKT	0.516074
CTNNBL1	catenin, beta like 1	CREB	0.426671
CTSF	cathepsin F	ERK	0.5
CITED2	Cbp/p300-interacting transactivator, with Glu/Asp-rich carboxy-terminal domain, 2	p38	0.423925
CITED2	Cbp/p300-interacting transactivator, with Glu/Asp-rich carboxy-terminal domain, 2	p70S6K	0.43
CEBPB	CCAAT/enhancer binding protein (C/EBP), beta	AKT	0.401869
CEBPB	CCAAT/enhancer binding protein (C/EBP), beta	CREB	0.420003
CEBPD	CCAAT/enhancer binding protein (C/EBP), delta	AKT	0.404407
CEBPD	CCAAT/enhancer binding protein (C/EBP), delta	p38	0.452207
CEBPD	CCAAT/enhancer binding protein (C/EBP), delta	CREB	0.456282
CEBPD	CCAAT/enhancer binding protein (C/EBP), delta	ERK	0.48
CEBPD	CCAAT/enhancer binding protein (C/EBP), delta	p70S6K	0.53
CNOT1	CCR4-NOT transcription complex, subunit 1	AKT	0.418684
CNOT4	CCR4-NOT transcription complex, subunit 4	p38	0.454329
CNOT4	CCR4-NOT transcription complex, subunit 4	STAT3	0.46
CNOT8	CCR4-NOT transcription complex, subunit 8	STAT3	0.41
CD164	CD164 molecule, sialomucin	AKT	0.49096
CD24	CD24 molecule	CREB	0.434864
CD2AP	CD2-associated protein	ERK	0.49
CD40	CD40 molecule, TNF receptor superfamily member 5	p70S6K	0.41
CD40	CD40 molecule, TNF receptor superfamily member 5	p38	0.46553
CD44	CD44 molecule (Indian blood group)	CREB	0.412875
CD44	CD44 molecule (Indian blood group)	p70S6K	0.46
CD44	CD44 molecule (Indian blood group)	JNK	0.48
CD47	CD47 molecule	ERK	0.41
CD47	CD47 molecule	STAT3	0.41
CD59	CD59 molecule, complement regulatory protein	p70S6K	0.43
CDC14B	CDC14 cell division cycle 14 homolog B (S. cerevisiae)	JNK	0.41
CKS2	CDC28 protein kinase regulatory subunit 2	ERK	0.42
CKS2	CDC28 protein kinase regulatory subunit 2	p38	0.422778
CKS2	CDC28 protein kinase regulatory subunit 2	CREB	0.431604
CKS2	CDC28 protein kinase regulatory subunit 2	STAT3	0.48
CKS2	CDC28 protein kinase regulatory subunit 2	p70S6K	0.61
CDC42BPA	CDC42 binding protein kinase alpha (DMPK-like)	p38	0.40562
CDC42BPA	CDC42 binding protein kinase alpha (DMPK-like)	ERK	0.51
CDC42BPA	CDC42 binding protein kinase alpha (DMPK-like)	STAT3	0.69
CDC42EP3	CDC42 effector protein (Rho GTPase binding) 3	p38	0.407142
CDC42EP3	CDC42 effector protein (Rho GTPase binding) 3	STAT3	0.41
CDC42EP3	CDC42 effector protein (Rho GTPase binding) 3	ERK	0.48
CDC42EP4	CDC42 effector protein (Rho GTPase binding) 4	ERK	0.43
CDC42EP4	CDC42 effector protein (Rho GTPase binding) 4	CREB	0.432225
CDC42EP4	CDC42 effector protein (Rho GTPase binding) 4	AKT	0.434958
CDC42EP4	CDC42 effector protein (Rho GTPase binding) 4	p38	0.449688
CDC42EP4	CDC42 effector protein (Rho GTPase binding) 4	p70S6K	0.57
ARHGEF9	Cdc42 guanine nucleotide exchange factor (GEF) 9	STAT3	0.42
CDC42SE1	CDC42 small effector 1	STAT3	0.41
CDC5L	CDC5 cell division cycle 5-like (S. pombe)	ERK	0.42
CDC5L	CDC5 cell division cycle 5-like (S. pombe)	CREB	0.420359
CDC5L	CDC5 cell division cycle 5-like (S. pombe)	p70S6K	0.43
CDC5L	CDC5 cell division cycle 5-like (S. pombe)	p38	0.511552
CLK2	CDC-like kinase 2	JNK	0.45
CLK3	CDC-like kinase 3	STAT3	0.41
CDK5RAP2	CDK5 regulatory subunit associated protein 2	p38	0.409717
CDK5RAP2	CDK5 regulatory subunit associated protein 2	STAT3	0.47
CDK5RAP2	CDK5 regulatory subunit associated protein 2	CREB	0.472394
CDK5RAP2	CDK5 regulatory subunit associated protein 2	p70S6K	0.56
CDKN2AIP	CDKN2A interacting protein	ERK	0.43
CADM1	cell adhesion molecule 1	AKT	0.458031
CADM1	cell adhesion molecule 1	JNK	0.47
CCPG1	cell cycle progression 1	p70S6K	0.4
CCPG1	cell cycle progression 1	p38	0.435718
CCPG1	cell cycle progression 1	CREB	0.480271
CDC123	cell division cycle 123 homolog (S. cerevisiae)	ERK	0.4
CDC16	cell division cycle 16 homolog (S. cerevisiae)	p38	0.417781
CDC2L5	cell division cycle 2-like 5 (cholinesterase-related cell division controller)	JNK	0.43
CDC2L6	cell division cycle 2-like 6 (CDK8-like)	ERK	0.48
CDC40	cell division cycle 40 homolog (S. cerevisiae)	ERK	0.48
CDC6	cell division cycle 6 homolog (S. cerevisiae)	p70S6K	0.46
CDC6	cell division cycle 6 homolog (S. cerevisiae)	ERK	0.48
CDC6	cell division cycle 6 homolog (S. cerevisiae)	p38	0.598284
CDC7	cell division cycle 7 homolog (S. cerevisiae)	p70S6K	0.46
CDC7	cell division cycle 7 homolog (S. cerevisiae)	p38	0.468354
CDC7	cell division cycle 7 homolog (S. cerevisiae)	CREB	0.500573
CGRRF1	cell growth regulator with ring finger domain 1	p38	0.416601
CEP350	centrosomal protein 350kDa	CREB	0.411308
CEP57	centrosomal protein 57kDa	p38	0.489106
CEP63	centrosomal protein 63kDa	AKT	0.426929
CEP68	centrosomal protein 68kDa	AKT	0.410787
CDR2	cerebellar degeneration-related protein 2, 62kDa	p38	0.439545
CDR2	cerebellar degeneration-related protein 2, 62kDa	STAT3	0.56
CRBN	cereblon	AKT	0.46385
CLN3	ceroid-lipofuscinosis, neuronal 3	p38	0.442027
CLN5	ceroid-lipofuscinosis, neuronal 5	p38	0.421773
CHAC1	ChaC, cation transport regulator homolog 1 (E. coli)	CREB	0.415159
CHAC1	ChaC, cation transport regulator homolog 1 (E. coli)	STAT3	0.42
CHAC1	ChaC, cation transport regulator homolog 1 (E. coli)	JNK	0.43
CHAC1	ChaC, cation transport regulator homolog 1 (E. coli)	p70S6K	0.48
CHAC1	ChaC, cation transport regulator homolog 1 (E. coli)	p38	0.517287
CABC1	chaperone, ABC1 activity of bc1 complex homolog (S. pombe)	p70S6K	0.42
CABC1	chaperone, ABC1 activity of bc1 complex homolog (S. pombe)	p38	0.426007
CABC1	chaperone, ABC1 activity of bc1 complex homolog (S. pombe)	STAT3	0.43
CABC1	chaperone, ABC1 activity of bc1 complex homolog (S. pombe)	AKT	0.458339
CCT3	chaperonin containing TCP1, subunit 3 (gamma)	CREB	0.452573
CCT3	chaperonin containing TCP1, subunit 3 (gamma)	STAT3	0.46
CCT3	chaperonin containing TCP1, subunit 3 (gamma)	AKT	0.46312
CCT3	chaperonin containing TCP1, subunit 3 (gamma)	p38	0.556269
CCT3	chaperonin containing TCP1, subunit 3 (gamma)	p70S6K	0.66
CCT6A	chaperonin containing TCP1, subunit 6A (zeta 1)	CREB	0.408827
CCT6A	chaperonin containing TCP1, subunit 6A (zeta 1)	p38	0.418165
CCT6A	chaperonin containing TCP1, subunit 6A (zeta 1)	p70S6K	0.51
CHFR	checkpoint with forkhead and ring finger domains	p70S6K	0.42
CCL2	chemokine (C-C motif) ligand 2	ERK	0.45
CXCL1	chemokine (C-X-C motif) ligand 1 (melanoma growth stimulating activity, alpha)	STAT3	0.43
CXCL1	chemokine (C-X-C motif) ligand 1 (melanoma growth stimulating activity, alpha)	p38	0.450021
CXCL1	chemokine (C-X-C motif) ligand 1 (melanoma growth stimulating activity, alpha)	p70S6K	0.51
CXCL1	chemokine (C-X-C motif) ligand 1 (melanoma growth stimulating activity, alpha)	CREB	0.514872
CXCL1	chemokine (C-X-C motif) ligand 1 (melanoma growth stimulating activity, alpha)	ERK	0.58
CXCL6	chemokine (C-X-C motif) ligand 6 (granulocyte chemotactic protein 2)	p38	0.421283
CXCL6	chemokine (C-X-C motif) ligand 6 (granulocyte chemotactic protein 2)	CREB	0.449148
CXCL6	chemokine (C-X-C motif) ligand 6 (granulocyte chemotactic protein 2)	p70S6K	0.52
CXCR7	chemokine (C-X-C motif) receptor 7	STAT3	0.51
CXCR7	chemokine (C-X-C motif) receptor 7	CREB	0.525777
CXCR7	chemokine (C-X-C motif) receptor 7	ERK	0.54
CXCR7	chemokine (C-X-C motif) receptor 7	p70S6K	0.58
CXCR7	chemokine (C-X-C motif) receptor 7	p38	0.604434
CLCA2	chloride channel accessory 2	ERK	0.43
CH25H	cholesterol 25-hydroxylase	p38	0.472761
CH25H	cholesterol 25-hydroxylase	p70S6K	0.48
CH25H	cholesterol 25-hydroxylase	CREB	0.507835
CSGLCA-T	chondroitin sulfate glucuronyltransferase	ERK	0.41
CSGLCA-T	chondroitin sulfate glucuronyltransferase	p38	0.474758
CSGLCA-T	chondroitin sulfate glucuronyltransferase	p70S6K	0.5
CSGLCA-T	chondroitin sulfate glucuronyltransferase	CREB	0.517795
CHAF1A	chromatin assembly factor 1, subunit A (p150)	CREB	0.461937
CHMP2B	chromatin modifying protein 2B	p38	0.40278
CHMP2B	chromatin modifying protein 2B	p70S6K	0.41
CHMP2B	chromatin modifying protein 2B	STAT3	0.43
CHMP6	chromatin modifying protein 6	JNK	0.47
CHD3	chromodomain helicase DNA binding protein 3	STAT3	0.42
CHD3	chromodomain helicase DNA binding protein 3	ERK	0.43
AD013	chromodomain helicase DNA binding protein 9	STAT3	0.43
C1orf144	chromosome 1 open reading frame 144	ERK	0.42
C1orf144	chromosome 1 open reading frame 144	STAT3	0.49
C1orf149	chromosome 1 open reading frame 149	JNK	0.44
C1orf216	chromosome 1 open reading frame 216	STAT3	0.42
C1orf216	chromosome 1 open reading frame 216	ERK	0.45
C1orf25	chromosome 1 open reading frame 25	p38	0.467005
C1orf35	chromosome 1 open reading frame 35	p70S6K	0.45
C1orf35	chromosome 1 open reading frame 35	ERK	0.49
C1orf35	chromosome 1 open reading frame 35	p38	0.491831
C1orf35	chromosome 1 open reading frame 35	STAT3	0.59
C1orf50	chromosome 1 open reading frame 50	AKT	0.42979
C10orf119	chromosome 10 open reading frame 119	p38	0.48665
C10orf18	chromosome 10 open reading frame 18	p38	0.415984
C10orf18	chromosome 10 open reading frame 18	STAT3	0.42
C10orf2	chromosome 10 open reading frame 2	AKT	0.43653
C10orf26	chromosome 10 open reading frame 26	p70S6K	0.41
C10orf26	chromosome 10 open reading frame 26	p38	0.473629
C10orf72	chromosome 10 open reading frame 72	ERK	0.43
C10orf72	chromosome 10 open reading frame 72	p38	0.46032
C10orf72	chromosome 10 open reading frame 72	p70S6K	0.47
C10orf72	chromosome 10 open reading frame 72	STAT3	0.54
NUAK2	chromosome 11 open reading frame 17	STAT3	0.45
C11orf41	chromosome 11 open reading frame 41	STAT3	0.44
C11orf41	chromosome 11 open reading frame 41	p70S6K	0.45
C11orf41	chromosome 11 open reading frame 41	p38	0.508852
C11orf48	chromosome 11 open reading frame 48	p70S6K	0.43
C11orf49	chromosome 11 open reading frame 49	p38	0.409791
C11orf57	chromosome 11 open reading frame 57	JNK	0.52
C11orf63	chromosome 11 open reading frame 63	p38	0.477523
C11orf67	chromosome 11 open reading frame 67	CREB	0.489442
C11orf71	chromosome 11 open reading frame 71	AKT	0.430968
C12orf11	chromosome 12 open reading frame 11	p38	0.402443
C12orf4	chromosome 12 open reading frame 40	ERK	0.43
TIGAR	chromosome 12 open reading frame 5	ERK	0.43
TIGAR	chromosome 12 open reading frame 5	AKT	0.53883
TIGAR	chromosome 12 open reading frame 5	CREB	0.556528
TIGAR	chromosome 12 open reading frame 5	p38	0.668612
TIGAR	chromosome 12 open reading frame 5	p70S6K	0.69
C12orf51	chromosome 12 open reading frame 51	JNK	0.4
C13orf23	chromosome 13 open reading frame 23	p70S6K	0.4
C13orf23	chromosome 13 open reading frame 23	p38	0.402027
C13orf34	chromosome 13 open reading frame 34	STAT3	0.4
C14orf118	chromosome 14 open reading frame 118	CREB	0.42537
C14orf118	chromosome 14 open reading frame 118	p70S6K	0.48
C14orf118	chromosome 14 open reading frame 118	p38	0.498344
C14orf139	chromosome 14 open reading frame 139	p38	0.439951
C14orf139	chromosome 14 open reading frame 139	CREB	0.464647
C14orf139	chromosome 14 open reading frame 139	p70S6K	0.49
C14orf169	chromosome 14 open reading frame 169	p70S6K	0.47
C14orf169	chromosome 14 open reading frame 169	AKT	0.594864
IGBP1	chromosome 14 open reading frame 19	p38	0.418173
IGBP1	chromosome 14 open reading frame 19	p70S6K	0.42
IGBP1	chromosome 14 open reading frame 19	ERK	0.45
IGBP1	chromosome 14 open reading frame 19	CREB	0.477865
C15orf39	chromosome 15 open reading frame 39	p70S6K	0.41
C15orf5	chromosome 15 open reading frame 5	STAT3	0.43
C16orf42	chromosome 16 open reading frame 42	p38	0.419072
C16orf42	chromosome 16 open reading frame 42	p70S6K	0.43
C16orf42	chromosome 16 open reading frame 42	CREB	0.443701
C16orf57	chromosome 16 open reading frame 57	STAT3	0.4
C16orf57	chromosome 16 open reading frame 57	ERK	0.42
C16orf7	chromosome 16 open reading frame 7	ERK	0.45
C16orf7	chromosome 16 open reading frame 7	STAT3	0.49
C16orf80	chromosome 16 open reading frame 80	p38	0.429553
C16orf80	chromosome 16 open reading frame 80	p70S6K	0.45
C16orf80	chromosome 16 open reading frame 80	ERK	0.49
C17orf39	chromosome 17 open reading frame 39	AKT	0.402521
C17orf63	chromosome 17 open reading frame 63	STAT3	0.41
C17orf63	chromosome 17 open reading frame 63	ERK	0.44
C17orf85	chromosome 17 open reading frame 85	p70S6K	0.4
C17orf91	chromosome 17 open reading frame 91	AKT	0.483788
C17orf91	chromosome 17 open reading frame 91	ERK	0.51
C17orf91	chromosome 17 open reading frame 91	STAT3	0.52
C17orf91	chromosome 17 open reading frame 91	p38	0.617027
C17orf91	chromosome 17 open reading frame 91	CREB	0.646661
C17orf91	chromosome 17 open reading frame 91	p70S6K	0.72
C18orf1	chromosome 18 open reading frame 1	STAT3	0.4
C18orf8	chromosome 18 open reading frame 8	JNK	0.4
C19orf10	chromosome 19 open reading frame 10	AKT	0.416232
C19orf29	chromosome 19 open reading frame 29	AKT	0.410874
C19orf42	chromosome 19 open reading frame 42	STAT3	0.4
C19orf60	chromosome 19 open reading frame 60	AKT	0.401762
LOC90379	chromosome 19 open reading frame 72	STAT3	0.44
LOC90379	chromosome 19 open reading frame 72	ERK	0.57
C2orf24	chromosome 2 open reading frame 24	ERK	0.43
C2orf24	chromosome 2 open reading frame 24	p38	0.47147
C2orf42	chromosome 2 open reading frame 42	p38	0.424431
C2orf42	chromosome 2 open reading frame 42	ERK	0.43
C2orf49	chromosome 2 open reading frame 49	p70S6K	0.44
C2orf68	chromosome 2 open reading frame 68	JNK	0.4
C20orf111	chromosome 20 open reading frame 111	p38	0.442427
C20orf111	chromosome 20 open reading frame 111	p70S6K	0.5
C20orf111	chromosome 20 open reading frame 111	CREB	0.523261
C21orf2	chromosome 21 open reading frame 2	JNK	0.5
C22orf9	chromosome 22 open reading frame 9	JNK	0.4
C22orf9	chromosome 22 open reading frame 9	p70S6K	0.43
C5orf22	chromosome 5 open reading frame 22	STAT3	0.45
C5orf23	chromosome 5 open reading frame 23	p70S6K	0.45
C5orf23	chromosome 5 open reading frame 23	AKT	0.508267
C5orf54	chromosome 5 open reading frame 54	CREB	0.404557
C5orf54	chromosome 5 open reading frame 54	p38	0.584029
LOC63920	chromosome 5 open reading frame 54	ERK	0.4
LOC63920	chromosome 5 open reading frame 54	p70S6K	0.44
LOC63920	chromosome 5 open reading frame 54	STAT3	0.47
C6orf106	chromosome 6 open reading frame 106	JNK	0.54
C6orf62	chromosome 6 open reading frame 62	JNK	0.41
C6orf62	chromosome 6 open reading frame 62	JNK	0.41058
C6orf62	chromosome 6 open reading frame 62	CREB	0.416796
C6orf62	chromosome 6 open reading frame 62	p70S6K	0.52
C6orf62	chromosome 6 open reading frame 62	p38	0.538362
C7orf25	chromosome 7 open reading frame 25	CREB	0.518386
C7orf26	chromosome 7 open reading frame 26	AKT	0.495805
C7orf28A	chromosome 7 open reading frame 28A	JNK	0.42
C7orf49	chromosome 7 open reading frame 49	p38	0.434835
C9orf16	chromosome 9 open reading frame 16	p38	0.471721
C9orf16	chromosome 9 open reading frame 16	CREB	0.47716
C9orf16	chromosome 9 open reading frame 16	p70S6K	0.49
C9orf16	chromosome 9 open reading frame 16	AKT	0.509633
C9orf40	chromosome 9 open reading frame 40	JNK	0.44
C9orf40	chromosome 9 open reading frame 40	p38	0.478251
C9orf40	chromosome 9 open reading frame 40	p70S6K	0.48
C9orf40	chromosome 9 open reading frame 40	ERK	0.5
C9orf40	chromosome 9 open reading frame 40	STAT3	0.58
C9orf6	chromosome 9 open reading frame 6	CREB	0.408554
C9orf6	chromosome 9 open reading frame 6	p38	0.424676
C9orf6	chromosome 9 open reading frame 6	ERK	0.44
C9orf6	chromosome 9 open reading frame 6	p70S6K	0.51
C9orf6	chromosome 9 open reading frame 6	STAT3	0.59
C9orf78	chromosome 9 open reading frame 78	AKT	0.505795
C9orf82	chromosome 9 open reading frame 82	ERK	0.45
C9orf95	chromosome 9 open reading frame 95	ERK	0.41
C9orf95	chromosome 9 open reading frame 95	CREB	0.483361
C9orf95	chromosome 9 open reading frame 95	p38	0.516365
C9orf95	chromosome 9 open reading frame 95	p70S6K	0.52
C9orf97	chromosome 9 open reading frame 97	p38	0.444897
CROP	cisplatin resistance-associated overexpressed protein	AKT	0.459914
CLINT1	clathrin interactor 1	AKT	0.436634
CLTB	clathrin, light chain (Lcb)	p70S6K	0.41
CLTB	clathrin, light chain (Lcb)	CREB	0.430342
CLDND1	claudin domain containing 1	AKT	0.433233
CPSF1	cleavage and polyadenylation specific factor 1, 160kDa	p70S6K	0.43
CPSF1	cleavage and polyadenylation specific factor 1, 160kDa	ERK	0.47
CPSF1	cleavage and polyadenylation specific factor 1, 160kDa	JNK	0.57
CPSF6	cleavage and polyadenylation specific factor 6, 68kDa	ERK	0.48
CPSF6	cleavage and polyadenylation specific factor 6, 68kDa	AKT	0.499514
CPSF6	cleavage and polyadenylation specific factor 6, 68kDa	STAT3	0.54
CPSF6	cleavage and polyadenylation specific factor 6, 68kDa	CREB	0.55428
CPSF6	cleavage and polyadenylation specific factor 6, 68kDa	p38	0.662567
CPSF6	cleavage and polyadenylation specific factor 6, 68kDa	p70S6K	0.72
CLU	clusterin	AKT	0.43732
CNDP2	CNDP dipeptidase 2 (metallopeptidase M20 family)	AKT	0.430317
CNDP2	CNDP dipeptidase 2 (metallopeptidase M20 family)	p38	0.461418
CNDP2	CNDP dipeptidase 2 (metallopeptidase M20 family)	p70S6K	0.5
F8	coagulation factor VIII, procoagulant component	ERK	0.46
F8	coagulation factor VIII, procoagulant component	p38	0.504041
F8	coagulation factor VIII, procoagulant component	JNK	0.72
FVIII	coagulation factor VIII, procoagulant component	STAT3	0.59
F8A1	coagulation factor VIII-associated (intronic transcript) 2	p70S6K	0.42
COPB2	coatomer protein complex, subunit beta 2 (beta prime)	p38	0.439189
COPB2	coatomer protein complex, subunit beta 2 (beta prime)	CREB	0.451454
COPB2	coatomer protein complex, subunit beta 2 (beta prime)	p70S6K	0.5
COPZ1	coatomer protein complex, subunit zeta 1	STAT3	0.41
COPZ1	coatomer protein complex, subunit zeta 1	p38	0.441024
COPZ1	coatomer protein complex, subunit zeta 1	ERK	0.58
COQ10B	coenzyme Q10 homolog B (S. cerevisiae)	p38	0.423076
CCHCR1	coiled-coil alpha-helical rod protein 1	JNK	0.48
CCHCR1	coiled-coil alpha-helical rod protein 1	CREB	0.485535
CCDC28A	coiled-coil domain containing 28A	AKT	0.537572
CCDC51	coiled-coil domain containing 51	STAT3	0.41
CCDC59	coiled-coil domain containing 59	JNK	0.45
CCDC59	coiled-coil domain containing 59	STAT3	0.49
CCDC59	coiled-coil domain containing 59	ERK	0.52
CCDC59	coiled-coil domain containing 59	CREB	0.5501
CCDC59	coiled-coil domain containing 59	p70S6K	0.6
CCDC59	coiled-coil domain containing 59	p38	0.604853
CCDC91	coiled-coil domain containing 91	JNK	0.42
CCDC92	coiled-coil domain containing 92	AKT	0.469076
CIRBP	cold inducible RNA binding protein	p70S6K	0.42
CIRBP	cold inducible RNA binding protein	p38	0.441594
CSDA	cold shock domain protein A	ERK	0.41
CSDA	cold shock domain protein A	STAT3	0.52
COL4A3BP	collagen, type IV, alpha 3 (Goodpasture antigen) binding protein	AKT	0.429805
COL5A2	collagen, type V, alpha 2	JNK	0.42
COL8A2	collagen, type VIII, alpha 2	CREB	0.42943
COL8A2	collagen, type VIII, alpha 2	p38	0.444712
COL8A2	collagen, type VIII, alpha 2	ERK	0.45
COL8A2	collagen, type VIII, alpha 2	p70S6K	0.46
COL11A1	collagen, type XI, alpha 1	p38	0.417016
COL11A1	collagen, type XI, alpha 1	CREB	0.447021
COL11A1	collagen, type XI, alpha 1	p70S6K	0.46
COL14A1	collagen, type XIV, alpha 1	AKT	0.48634
COL16A1	collagen, type XVI, alpha 1	p38	0.424722
COL16A1	collagen, type XVI, alpha 1	STAT3	0.49
COL21A1	collagen, type XXI, alpha 1	CREB	0.414848
CSF1	colony stimulating factor 1 (macrophage)	p38	0.409553
CSF1	colony stimulating factor 1 (macrophage)	p70S6K	0.46
CFH	complement factor H	CREB	0.404285
CFH	complement factor H	p70S6K	0.53
COG4	component of oligomeric golgi complex 4	AKT	0.447712
CTGF	connective tissue growth factor	ERK	0.47
CTGF	connective tissue growth factor	p38	0.567902
CTGF	connective tissue growth factor	CREB	0.600206
CTGF	connective tissue growth factor	p70S6K	0.65
COPS5	COP9 constitutive photomorphogenic homolog subunit 5 (Arabidopsis)	ERK	0.42
COPS5	COP9 constitutive photomorphogenic homolog subunit 5 (Arabidopsis)	STAT3	0.43
COPS5	COP9 constitutive photomorphogenic homolog subunit 5 (Arabidopsis)	p38	0.469283
COPS8	COP9 constitutive photomorphogenic homolog subunit 8 (Arabidopsis)	p38	0.417576
COPS8	COP9 constitutive photomorphogenic homolog subunit 8 (Arabidopsis)	JNK	0.43
CIR	corepressor interacting with RBPJ	p38	0.42526
CORO1B	coronin, actin binding protein, 1B	CREB	0.421289
COX4NB	COX4 neighbor	STAT3	0.47
CRY1	cryptochrome 1 (photolyase-like)	CREB	0.44813
CRY1	cryptochrome 1 (photolyase-like)	p70S6K	0.47
CRYAB	crystallin, alpha B	AKT	0.418104
CRYL1	crystallin, lambda 1	p38	0.406016
CRYL1	crystallin, lambda 1	JNK	0.41
CRYL1	crystallin, lambda 1	p70S6K	0.41
CRYL1	crystallin, lambda 1	STAT3	0.44
CRYL1	crystallin, lambda 1	CREB	0.457853
CSE1L	CSE1 chromosome segregation 1-like (yeast)	CREB	0.407081
CSE1L	CSE1 chromosome segregation 1-like (yeast)	p70S6K	0.45
CTDSPL	CTD (carboxy-terminal domain, RNA polymerase II, polypeptide A) small phosphatase-like	p70S6K	0.4
CTDSPL	CTD (carboxy-terminal domain, RNA polymerase II, polypeptide A) small phosphatase-like	CREB	0.504413
CTBP2	C-terminal binding protein 2	CREB	0.461842
CTBP2	C-terminal binding protein 2	ERK	0.55
CTPS	CTP synthase	AKT	0.449179
CTPS	CTP synthase	p38	0.542382
CTPS	CTP synthase	CREB	0.545563
CTPS	CTP synthase	p70S6K	0.69
CLEC11A	C-type lectin domain family 11, member A	JNK	0.41
CLEC11A	C-type lectin domain family 11, member A	p38	0.43602
CLEC11A	C-type lectin domain family 11, member A	CREB	0.437426
CLEC16A	C-type lectin domain family 16, member A	JNK	0.4
CLEC16A	C-type lectin domain family 16, member A	STAT3	0.44
CLEC16A	C-type lectin domain family 16, member A	ERK	0.49
CUL1	cullin 1	AKT	0.400529
CUL3	cullin 3	STAT3	0.45
CUL7	cullin 7	STAT3	0.41
CUL7	cullin 7	AKT	0.469447
CUL7	cullin 7	CREB	0.474341
CUL7	cullin 7	p70S6K	0.54
CUTA	cutA divalent cation tolerance homolog (E. coli)	AKT	0.460295
CUTC	cutC copper transporter homolog (E. coli)	CREB	0.466584
CXXC1	CXXC finger 1 (PHD domain)	p70S6K	0.43
CCNA2	cyclin A2	p70S6K	0.4
CCNA2	cyclin A2	p38	0.401663
CCNA2	cyclin A2	CREB	0.411109
CCNC	cyclin C	AKT	0.475279
CCNG1	cyclin G1	STAT3	0.5
CCNG1	cyclin G1	ERK	0.53
CCNI	cyclin I	JNK	0.43
CCNI	cyclin I	ERK	0.55
CCNI	cyclin I	STAT3	0.6
CCNL1	cyclin L1	CREB	0.424535
CCNL1	cyclin L1	p70S6K	0.44
CCNL1	cyclin L1	p38	0.449873
CCNL1	cyclin L1	ERK	0.45
CCNL1	cyclin L1	AKT	0.484026
CDK10	cyclin-dependent kinase 10	ERK	0.41
CDK10	cyclin-dependent kinase 10	CREB	0.414384
CDK2AP1	cyclin-dependent kinase 2 associated protein 1	p38	0.403734
CDKN1C	cyclin-dependent kinase inhibitor 1C (p57, Kip2)	ERK	0.4
CDKN1C	cyclin-dependent kinase inhibitor 1C (p57, Kip2)	AKT	0.427437
CTH	cystathionase (cystathionine gamma-lyase)	p70S6K	0.41
CTH	cystathionase (cystathionine gamma-lyase)	p38	0.419962
CST2	cystatin C	AKT	0.462852
CSRP2	cysteine and glycine-rich protein 2	CREB	0.426905
CHIC2	cysteine-rich hydrophobic domain 2	p70S6K	0.46
CHIC2	cysteine-rich hydrophobic domain 2	p38	0.515222
CYR61	cysteine-rich, angiogenic inducer, 61	ERK	0.44
CYR61	cysteine-rich, angiogenic inducer, 61	STAT3	0.44
CYR61	cysteine-rich, angiogenic inducer, 61	p70S6K	0.49
CYR61	cysteine-rich, angiogenic inducer, 61	p38	0.512915
CYR61	cysteine-rich, angiogenic inducer, 61	CREB	0.527993
CTNS	cystinosis, nephropathic	p70S6K	0.46
CTNS	cystinosis, nephropathic	p38	0.550273
CYB5R1	cytochrome b5 reductase 1	AKT	0.413444
CYB5R1	cytochrome b5 reductase 1	p38	0.432352
CYB5R1	cytochrome b5 reductase 1	CREB	0.459608
CYB5R1	cytochrome b5 reductase 1	STAT3	0.46
CYB5R1	cytochrome b5 reductase 1	p70S6K	0.48
CYB5R2	cytochrome b5 reductase 2	STAT3	0.43
CYB561	cytochrome b-561	ERK	0.4
COX5A	cytochrome c oxidase subunit Va	AKT	0.434169
COX6A1	cytochrome c oxidase subunit VIa polypeptide 1	ERK	0.4
CYCS	cytochrome c, somatic	STAT3	0.41
CYCS	cytochrome c, somatic	CREB	0.444948
CYCS	cytochrome c, somatic	AKT	0.476182
CYCS	cytochrome c, somatic	p70S6K	0.55
CYCS	cytochrome c, somatic	p38	0.553129
CYP20A1	cytochrome P450, family 20, subfamily A, polypeptide 1	p38	0.412829
CYP26B1	cytochrome P450, family 26, subfamily B, polypeptide 1	STAT3	0.43
CYFIP1	cytoplasmic FMR1 interacting protein 1	STAT3	0.55
CLASP2	cytoplasmic linker associated protein 2	CREB	0.402443
CLASP2	cytoplasmic linker associated protein 2	STAT3	0.43
CLASP2	cytoplasmic linker associated protein 2	p70S6K	0.44
CKAP2	cytoskeleton associated protein 2	ERK	0.44
DPF2	D4, zinc and double PHD fingers family 2	CREB	0.413751
DPF2	D4, zinc and double PHD fingers family 2	p70S6K	0.42
DCHS1	dachsous 1 (Drosophila)	AKT	0.416501
DCHS1	dachsous 1 (Drosophila)	p70S6K	0.5
DCHS1	dachsous 1 (Drosophila)	STAT3	0.51
DCHS1	dachsous 1 (Drosophila)	p38	0.544675
DCHS1	dachsous 1 (Drosophila)	ERK	0.65
DDB2	damage-specific DNA binding protein 2, 48kDa	p38	0.427106
DACT1	dapper, antagonist of beta-catenin, homolog 1 (Xenopus laevis)	ERK	0.4
DACT1	dapper, antagonist of beta-catenin, homolog 1 (Xenopus laevis)	AKT	0.486671
DACT1	dapper, antagonist of beta-catenin, homolog 1 (Xenopus laevis)	CREB	0.506619
DACT1	dapper, antagonist of beta-catenin, homolog 1 (Xenopus laevis)	p70S6K	0.59
DACT1	dapper, antagonist of beta-catenin, homolog 1 (Xenopus laevis)	p38	0.593888
DAZAP2	DAZ associated protein 2	STAT3	0.41
DAZAP2	DAZ associated protein 2	JNK	0.41
DCTPP1	dCTP pyrophosphatase 1	AKT	0.541039
DDX19A	DEAD (Asp-Glu-Ala-As) box polypeptide 19B	p70S6K	0.41
DDX19A	DEAD (Asp-Glu-Ala-As) box polypeptide 19B	CREB	0.41188
DDX19A	DEAD (Asp-Glu-Ala-As) box polypeptide 19B	p38	0.452211
DDX19A - DDX19B	DEAD (Asp-Glu-Ala-As) box polypeptide 19B	ERK	0.43
DDX21	DEAD (Asp-Glu-Ala-Asp) box polypeptide 21	AKT	0.400501
DDX27	DEAD (Asp-Glu-Ala-Asp) box polypeptide 27	CREB	0.452247
DDX3X	DEAD (Asp-Glu-Ala-Asp) box polypeptide 3, X-linked	p70S6K	0.42
DDX3X	DEAD (Asp-Glu-Ala-Asp) box polypeptide 3, X-linked	AKT	0.528558
DDX39	DEAD (Asp-Glu-Ala-Asp) box polypeptide 39	STAT3	0.41
DDX39	DEAD (Asp-Glu-Ala-Asp) box polypeptide 39	p38	0.410372
DDX39	DEAD (Asp-Glu-Ala-Asp) box polypeptide 39	ERK	0.42
DDX39	DEAD (Asp-Glu-Ala-Asp) box polypeptide 39	CREB	0.425198
DDX39	DEAD (Asp-Glu-Ala-Asp) box polypeptide 39	p70S6K	0.54
DDX49	DEAD (Asp-Glu-Ala-Asp) box polypeptide 49	STAT3	0.42
DHX15	DEAH (Asp-Glu-Ala-His) box polypeptide 15	p70S6K	0.42
DHX15	DEAH (Asp-Glu-Ala-His) box polypeptide 15	JNK	0.5
DHX29	DEAH (Asp-Glu-Ala-His) box polypeptide 29	p38	0.410557
DHX38	DEAH (Asp-Glu-Ala-His) box polypeptide 38	JNK	0.44
DHX8	DEAH (Asp-Glu-Ala-His) box polypeptide 8	JNK	0.52
DEDD	death effector domain containing	p38	0.417959
DEDD	death effector domain containing	ERK	0.46
DEDD	death effector domain containing	CREB	0.478622
DIDO1	death inducer-obliterator 1	p70S6K	0.47
DIDO1	death inducer-obliterator 1	ERK	0.49
DIDO1	death inducer-obliterator 1	STAT3	0.52
DAPK2	death-associated protein kinase 2	p38	0.415753
DAPK3	death-associated protein kinase 3	ERK	0.4
DAPK3	death-associated protein kinase 3	CREB	0.42817
DAPK3	death-associated protein kinase 3	p70S6K	0.43
DAPK3	death-associated protein kinase 3	STAT3	0.45
DAPK3	death-associated protein kinase 3	p38	0.486286
DET1	de-etiolated homolog 1 (Arabidopsis)	p70S6K	0.43
DEGS1	degenerative spermatocyte homolog 1, lipid desaturase (Drosophila)	AKT	0.405838
DEGS1	degenerative spermatocyte homolog 1, lipid desaturase (Drosophila)	p70S6K	0.43
DIO2	deiodinase, iodothyronine, type II	AKT	0.4076
DIO2	deiodinase, iodothyronine, type II	p70S6K	0.42
DIO2	deiodinase, iodothyronine, type II	CREB	0.474145
DEK	DEK oncogene	AKT	0.403452
DENND2A	DENN/MADD domain containing 2A	p38	0.413991
DENND2A	DENN/MADD domain containing 2A	p70S6K	0.43
DOHH	deoxyhypusine hydroxylase/monooxygenase	AKT	0.404178
DERL1	Der1-like domain family, member 1	ERK	0.42
DERL2	Der1-like domain family, member 2	p38	0.413843
DSE	dermatan sulfate epimerase	p70S6K	0.41
DSC3	desmocollin 3	ERK	0.46
DRG2	developmentally regulated GTP binding protein 2	AKT	0.429953
DGKA	diacylglycerol kinase, alpha 80kDa	STAT3	0.4
DGKA	diacylglycerol kinase, alpha 80kDa	p70S6K	0.43
DGKA	diacylglycerol kinase, alpha 80kDa	p38	0.436587
DGKA	diacylglycerol kinase, alpha 80kDa	ERK	0.48
DIAPH1	diaphanous homolog 1 (Drosophila)	p70S6K	0.4
DIAPH1	diaphanous homolog 1 (Drosophila)	p38	0.427119
DBI	diazepam binding inhibitor (GABA receptor modulator, acyl-Coenzyme A binding protein)	CREB	0.40346
DBI	diazepam binding inhibitor (GABA receptor modulator, acyl-Coenzyme A binding protein)	STAT3	0.42
DBI	diazepam binding inhibitor (GABA receptor modulator, acyl-Coenzyme A binding protein)	p70S6K	0.45
DBI	diazepam binding inhibitor (GABA receptor modulator, acyl-Coenzyme A binding protein)	p38	0.459592
DCXR	dicarbonyl/L-xylulose reductase	ERK	0.41
DCXR	dicarbonyl/L-xylulose reductase	p70S6K	0.44
DCXR	dicarbonyl/L-xylulose reductase	p38	0.446594
DEF8	differentially expressed in FDCP 8 homolog (mouse)	p70S6K	0.41
DEF8	differentially expressed in FDCP 8 homolog (mouse)	p38	0.500766
DGCR8	DiGeorge syndrome critical region gene 8	p70S6K	0.43
DGCR8	DiGeorge syndrome critical region gene 8	p38	0.454947
DBT	dihydrolipoamide branched chain transacylase E2	ERK	0.42
DPYSL4	dihydropyrimidinase-like 4	JNK	0.45
DPYSL4	dihydropyrimidinase-like 4	AKT	0.601073
DUS1L	dihydrouridine synthase 1-like (S. cerevisiae)	p70S6K	0.49
DUS4L	dihydrouridine synthase 4-like (S. cerevisiae)	CREB	0.419018
DIMT1L	DIM1 dimethyladenosine transferase 1-like (S. cerevisiae)	AKT	0.432019
DPP4	dipeptidyl-peptidase 4	p70S6K	0.4
DPP8	dipeptidyl-peptidase 8	p70S6K	0.44
DPP8	dipeptidyl-peptidase 8	STAT3	0.45
DAB2	disabled homolog 2, mitogen-responsive phosphoprotein (Drosophila)	STAT3	0.4
DAB2	disabled homolog 2, mitogen-responsive phosphoprotein (Drosophila)	AKT	0.404941
DDR1	discoidin domain receptor tyrosine kinase 1	AKT	0.477334
DDR1	discoidin domain receptor tyrosine kinase 1	p70S6K	0.49
DDR1	discoidin domain receptor tyrosine kinase 1	CREB	0.493984
DLGAP4	discs, large (Drosophila) homolog-associated protein 4	AKT	0.423564
DLGAP4	discs, large (Drosophila) homolog-associated protein 4	p70S6K	0.45
DLGAP5	discs, large (Drosophila) homolog-associated protein 5	CREB	0.407007
DLGAP5	discs, large (Drosophila) homolog-associated protein 5	p38	0.417712
DNMT1	DNA (cytosine-5-)-methyltransferase 1	AKT	0.512329
DNMT3B	DNA (cytosine-5-)-methyltransferase 3 beta	ERK	0.46
DRAM	DNA-damage regulated autophagy modulator 1	p38	0.480474
DRAM	DNA-damage regulated autophagy modulator 1	p70S6K	0.5
DDIT4	DNA-damage-inducible transcript 4	CREB	0.424707
DDIT4	DNA-damage-inducible transcript 4	ERK	0.46
DDIT4	DNA-damage-inducible transcript 4	STAT3	0.47
DDIT4	DNA-damage-inducible transcript 4	AKT	0.526936
DDIT4	DNA-damage-inducible transcript 4	p38	0.671906
DDIT4	DNA-damage-inducible transcript 4	p70S6K	0.73
DNAJA1	DnaJ (Hsp40) homolog, subfamily A, member 1	STAT3	0.4
DNAJA1	DnaJ (Hsp40) homolog, subfamily A, member 1	CREB	0.439651
DNAJA1	DnaJ (Hsp40) homolog, subfamily A, member 1	p38	0.441971
DNAJA1	DnaJ (Hsp40) homolog, subfamily A, member 1	p70S6K	0.69
DNAJB1	DnaJ (Hsp40) homolog, subfamily B, member 1	CREB	0.401244
DNAJB1	DnaJ (Hsp40) homolog, subfamily B, member 1	AKT	0.406121
DNAJB1	DnaJ (Hsp40) homolog, subfamily B, member 1	p70S6K	0.47
DNAJC10	DnaJ (Hsp40) homolog, subfamily C, member 10	AKT	0.418912
DNAJC16	DnaJ (Hsp40) homolog, subfamily C, member 16	p38	0.401362
DNAJC16	DnaJ (Hsp40) homolog, subfamily C, member 16	STAT3	0.41
DOK1	docking protein 1-like protein	JNK	0.41
DR1	down-regulator of transcription 1, TBP-binding (negative cofactor 2)	STAT3	0.46
ATP5O	downstream neighbor of SON	AKT	0.414229
DPY19L2P2	dpy-19-like 2 pseudogene 2 (C. elegans)	CREB	0.424758
DUSP1	dual specificity phosphatase 1	ERK	0.58
DUSP1	dual specificity phosphatase 1	p38	0.58755
DUSP1	dual specificity phosphatase 1	CREB	0.598854
DUSP1	dual specificity phosphatase 1	p70S6K	0.62
DUSP3	dual specificity phosphatase 3	JNK	0.43
DUSP5	dual specificity phosphatase 5	CREB	0.404544
DUSP5	dual specificity phosphatase 5	p70S6K	0.42
DUSP6	dual specificity phosphatase 6	p70S6K	0.43
DUSP6	dual specificity phosphatase 6	ERK	0.49
DUSP6	dual specificity phosphatase 6	CREB	0.491708
DUSP6	dual specificity phosphatase 6	p38	0.50253
DCTN5	dynactin 5 (p25)	p38	0.404841
DCTN5	dynactin 5 (p25)	JNK	0.55
DYNC1H1	dynein, cytoplasmic 1, heavy chain 1	p70S6K	0.41
DYNC1H1	dynein, cytoplasmic 1, heavy chain 1	p38	0.414623
DYNC2H1	dynein, cytoplasmic 2, heavy chain 1	STAT3	0.41
DYNC2H1	dynein, cytoplasmic 2, heavy chain 1	JNK	0.47
DYNC2LI1	dynein, cytoplasmic 2, light intermediate chain 1	STAT3	0.4
DTNA	dystrobrevin, alpha	JNK	0.43
DTNA	dystrobrevin, alpha	p38	0.470162
DTNA	dystrobrevin, alpha	STAT3	0.53
E2F6	E2F transcription factor 6	p38	0.425862
E2F6	E2F transcription factor 6	p70S6K	0.46
ELF2	E74-like factor 2 (ets domain transcription factor)	p70S6K	0.46
ELF2	E74-like factor 2 (ets domain transcription factor)	p38	0.523386
EEA1	early endosome antigen 1	ERK	0.43
EML1	echinoderm microtubule associated protein like 1	CREB	0.409437
EML1	echinoderm microtubule associated protein like 1	p70S6K	0.42
EML1	echinoderm microtubule associated protein like 1	AKT	0.485944
EML3	echinoderm microtubule associated protein like 3	JNK	0.46
ECSIT	ECSIT homolog (Drosophila)	AKT	0.400695
ENC1	ectodermal-neural cortex (with BTB-like domain)	p38	0.403837
ENC1	ectodermal-neural cortex (with BTB-like domain)	STAT3	0.41
ENC1	ectodermal-neural cortex (with BTB-like domain)	ERK	0.55
ENOX1	ecto-NOX disulfide-thiol exchanger 1	AKT	0.405122
ENOX1	ecto-NOX disulfide-thiol exchanger 1	CREB	0.434762
ENOX1	ecto-NOX disulfide-thiol exchanger 1	STAT3	0.49
ENOX1	ecto-NOX disulfide-thiol exchanger 1	p70S6K	0.53
ENOX1	ecto-NOX disulfide-thiol exchanger 1	p38	0.614665
EFHC1	EF-hand domain (C-terminal) containing 1	STAT3	0.51
EFR3A	EFR3 homolog A (S. cerevisiae)	p38	0.424534
EFR3A	EFR3 homolog A (S. cerevisiae)	JNK	0.43
EFR3A	EFR3 homolog A (S. cerevisiae)	p70S6K	0.47
EGLN1	egl nine homolog 1 (C. elegans)	p38	0.432513
EGLN1	egl nine homolog 1 (C. elegans)	p70S6K	0.46
EHBP1L1	EH domain binding protein 1-like 1	p70S6K	0.42
EHD1	EH-domain containing 1	ERK	0.42
EHD2	EH-domain containing 2	STAT3	0.44
EHD2	EH-domain containing 2	AKT	0.440793
EMILIN1	elastin microfibril interfacer 1	p38	0.408859
EMILIN1	elastin microfibril interfacer 1	ERK	0.41
ETFB	electron-transfer-flavoprotein, beta polypeptide	p38	0.413311
ETFB	electron-transfer-flavoprotein, beta polypeptide	AKT	0.422785
ETFB	electron-transfer-flavoprotein, beta polypeptide	p70S6K	0.47
ETFB	electron-transfer-flavoprotein, beta polypeptide	CREB	0.496537
ELK3	ELK3, ETS-domain protein (SRF accessory protein 2)	AKT	0.41067
EVC	Ellis van Creveld syndrome	AKT	0.42733
ELP3	elongation protein 3 homolog (S. cerevisiae)	JNK	0.41
ELP4	elongation protein 4 homolog (S. cerevisiae)	CREB	0.441791
ELOVL6	ELOVL family member 6, elongation of long chain fatty acids (FEN1/Elo2, SUR4/Elo3-like, yeast)	p38	0.424881
ELOVL6	ELOVL family member 6, elongation of long chain fatty acids (FEN1/Elo2, SUR4/Elo3-like, yeast)	p70S6K	0.47
EED	embryonic ectoderm development	p38	0.4137
EBP	emopamil binding protein (sterol isomerase)	CREB	0.415361
EVL	Enah/Vasp-like	ERK	0.44
ENG	endoglin	CREB	0.411718
ERAP1	endoplasmic reticulum aminopeptidase 1	CREB	0.435597
ERAP2	endoplasmic reticulum aminopeptidase 2	STAT3	0.42
ECE1	endothelin converting enzyme 1	ERK	0.41
ECE1	endothelin converting enzyme 1	JNK	0.42
ECE1	endothelin converting enzyme 1	p38	0.498519
ECE1	endothelin converting enzyme 1	STAT3	0.5
ELMO2	engulfment and cell motility 2	CREB	0.450758
ELMO2	engulfment and cell motility 2	p70S6K	0.48
EDC3	enhancer of mRNA decapping 3 homolog (S. cerevisiae)	ERK	0.49
ERH	enhancer of rudimentary homolog (Drosophila)	p70S6K	0.41
ERH	enhancer of rudimentary homolog (Drosophila)	AKT	0.494419
ENO1	enolase 1, (alpha)	AKT	0.43451
ENO1	enolase 1, (alpha)	p70S6K	0.45
ENO2	enolase 2 (gamma, neuronal)	CREB	0.41786
ENO2	enolase 2 (gamma, neuronal)	p70S6K	0.44
ENO2	enolase 2 (gamma, neuronal)	p38	0.460575
ECH1	enoyl Coenzyme A hydratase 1, peroxisomal	JNK	0.43
ECHS1	enoyl Coenzyme A hydratase, short chain, 1, mitochondrial	p70S6K	0.42
LOC100420758	ENSG00000216973	CREB	0.406368
EPHB4	EPH receptor B4	AKT	0.40203
EFNA4	ephrin-A4	AKT	0.523599
EFNB2	ephrin-B2	ERK	0.4
EFNB2	ephrin-B2	p38	0.415142
EFNB2	ephrin-B2	CREB	0.465497
EFNB2	ephrin-B2	p70S6K	0.51
EFNB2	ephrin-B2	AKT	0.515042
EGFR	epidermal growth factor receptor (erythroblastic leukemia viral (v-erb-b) oncogene homolog, avian)	STAT3	0.45
EGFR	epidermal growth factor receptor (erythroblastic leukemia viral (v-erb-b) oncogene homolog, avian)	CREB	0.507419
EGFR	epidermal growth factor receptor (erythroblastic leukemia viral (v-erb-b) oncogene homolog, avian)	p70S6K	0.52
EGFR	epidermal growth factor receptor (erythroblastic leukemia viral (v-erb-b) oncogene homolog, avian)	p38	0.528515
EPS15	epidermal growth factor receptor pathway substrate 15	ERK	0.41
EPS15	epidermal growth factor receptor pathway substrate 15	p38	0.416317
EPS15	epidermal growth factor receptor pathway substrate 15	CREB	0.425916
EPS15	epidermal growth factor receptor pathway substrate 15	p70S6K	0.45
EPS15L1	epidermal growth factor receptor pathway substrate 15-like 1	STAT3	0.59
EPS8	epidermal growth factor receptor pathway substrate 8	p70S6K	0.41
EPS8	epidermal growth factor receptor pathway substrate 8	AKT	0.432103
EPHX1	epoxide hydrolase 1, microsomal (xenobiotic)	AKT	0.479322
EPS8L2	EPS8-like 2	JNK	0.46
ERLIN2	ER lipid raft associated 2	ERK	0.44
ERO1L	ERO1-like (S. cerevisiae)	p38	0.402889
ERO1L	ERO1-like (S. cerevisiae)	CREB	0.454386
ERMAP	erythroblast membrane-associated protein (Scianna blood group)	p38	0.571027
EPB41L2	erythrocyte membrane protein band 4.1-like 2	p70S6K	0.41
EPOR	erythropoietin receptor	AKT	0.428501
ETNK1	ethanolamine kinase 1	CREB	0.511542
EI24	etoposide induced 2.4 mRNA	p70S6K	0.45
EEF2	eukaryotic translation elongation factor 2	p70S6K	0.43
EEF2	eukaryotic translation elongation factor 2	CREB	0.477747
EIF1AY	eukaryotic translation initiation factor 1A, Y-linked	STAT3	0.42
EIF2S3	eukaryotic translation initiation factor 2, subunit 3 gamma, 52kDa	AKT	0.406843
EIF2S3	eukaryotic translation initiation factor 2, subunit 3 gamma, 52kDa	p38	0.419128
EIF2S3	eukaryotic translation initiation factor 2, subunit 3 gamma, 52kDa	CREB	0.493816
EIF2S3	eukaryotic translation initiation factor 2, subunit 3 gamma, 52kDa	p70S6K	0.57
EIF2AK2	eukaryotic translation initiation factor 2-alpha kinase 2	ERK	0.41
EIF2AK2	eukaryotic translation initiation factor 2-alpha kinase 2	CREB	0.43364
EIF2AK3	eukaryotic translation initiation factor 2-alpha kinase 3	AKT	0.477074
EIF2B2	eukaryotic translation initiation factor 2B, subunit 2 beta, 39kDa	CREB	0.429554
EIF2B2	eukaryotic translation initiation factor 2B, subunit 2 beta, 39kDa	AKT	0.571757
EIF2B5	eukaryotic translation initiation factor 2B, subunit 5 epsilon, 82kDa	p38	0.443851
EIF2B5	eukaryotic translation initiation factor 2B, subunit 5 epsilon, 82kDa	AKT	0.457811
EIF2B5	eukaryotic translation initiation factor 2B, subunit 5 epsilon, 82kDa	p70S6K	0.52
EIF3A	eukaryotic translation initiation factor 3, subunit A	p70S6K	0.45
EIF3G	eukaryotic translation initiation factor 3, subunit G	CREB	0.449435
EIF3G	eukaryotic translation initiation factor 3, subunit G	AKT	0.458988
EIF3G	eukaryotic translation initiation factor 3, subunit G	p38	0.480476
EIF3G	eukaryotic translation initiation factor 3, subunit G	p70S6K	0.56
EIF4G2	eukaryotic translation initiation factor 4 gamma, 2	AKT	0.408647
EIF4A3	eukaryotic translation initiation factor 4A, isoform 3	p38	0.422712
EIF4A3	eukaryotic translation initiation factor 4A, isoform 3	CREB	0.424486
EIF4A3	eukaryotic translation initiation factor 4A, isoform 3	AKT	0.425393
EIF4A3	eukaryotic translation initiation factor 4A, isoform 3	p70S6K	0.52
EIF4EBP1	eukaryotic translation initiation factor 4E binding protein 1	STAT3	0.52
EIF5	eukaryotic translation initiation factor 5	STAT3	0.4
EIF5	eukaryotic translation initiation factor 5	CREB	0.403915
EIF5	eukaryotic translation initiation factor 5	p70S6K	0.41
EIF5	eukaryotic translation initiation factor 5	ERK	0.43
EIF5	eukaryotic translation initiation factor 5	p38	0.437884
EIF5A	eukaryotic translation initiation factor 5A	p38	0.436498
EIF5B	eukaryotic translation initiation factor 5B	p70S6K	0.41
EIF5B	eukaryotic translation initiation factor 5B	p38	0.41017
EIF5B	eukaryotic translation initiation factor 5B	CREB	0.431043
ETF1	eukaryotic translation termination factor 1	ERK	0.41
ETF1	eukaryotic translation termination factor 1	AKT	0.414017
ETF1	eukaryotic translation termination factor 1	p38	0.420037
ETF1	eukaryotic translation termination factor 1	CREB	0.457697
ETF1	eukaryotic translation termination factor 1	p70S6K	0.48
ERCC5	excision repair cross-complementing rodent repair deficiency, complementation group 5	p38	0.401108
ERCC5	excision repair cross-complementing rodent repair deficiency, complementation group 5	p70S6K	0.41
ERCC8	excision repair cross-complementing rodent repair deficiency, complementation group 8	AKT	0.457222
EXOC1	exocyst complex component 1	CREB	0.414047
DCUN1D3	exoribonuclease 2	p38	0.430486
DCUN1D3	exoribonuclease 2	CREB	0.445884
DCUN1D3	exoribonuclease 2	p70S6K	0.49
DCUN1D3 - EXOD1	exoribonuclease 2	ERK	0.43
ERI2	exoribonuclease 2	p38	0.43472
EXOSC10	exosome component 10	STAT3	0.4
EXOSC10	exosome component 10	JNK	0.46
EXOSC2	exosome component 2	AKT	0.403223
EXOSC9	exosome component 9	ERK	0.41
EXOSC9	exosome component 9	STAT3	0.41
EXOSC9	exosome component 9	p70S6K	0.42
XPO7	exportin 7	CREB	0.416767
FAM108A1	family with sequence similarity 108, member A4	JNK	0.41
FAM118A	family with sequence similarity 118, member A	STAT3	0.47
FAM120A	family with sequence similarity 120A	p38	0.415352
FAM129A	family with sequence similarity 129, member A	AKT	0.409952
FAM131A	family with sequence similarity 131, member A	STAT3	0.4
FAM134A	family with sequence similarity 134, member A	p38	0.417655
FAM134A	family with sequence similarity 134, member A	STAT3	0.42
FAM134A	family with sequence similarity 134, member A	CREB	0.45202
FAM134A	family with sequence similarity 134, member A	p70S6K	0.47
FAM32A	family with sequence similarity 32, member A	p70S6K	0.41
FAM32A	family with sequence similarity 32, member A	CREB	0.421837
FAM32A	family with sequence similarity 32, member A	ERK	0.47
FAM38A	family with sequence similarity 38, member A	JNK	0.41
FAM46A	family with sequence similarity 46, member A	ERK	0.41
FAM46A	family with sequence similarity 46, member A	p38	0.415737
FAM49B	family with sequence similarity 49, member B	JNK	0.47
FAM53C	family with sequence similarity 53, member C	p70S6K	0.42
FAM57A	family with sequence similarity 57, member A	CREB	0.407409
FAM57A	family with sequence similarity 57, member A	p70S6K	0.41
FAM57A	family with sequence similarity 57, member A	AKT	0.450696
FAM57A	family with sequence similarity 57, member A	p38	0.472327
FAM63B	family with sequence similarity 63, member B	AKT	0.41714
FAM82A2	family with sequence similarity 82, member A2	ERK	0.41
FAM86B1	family with sequence similarity 86, member B2	AKT	0.436276
FAM89B	family with sequence similarity 89, member B	AKT	0.400251
FAM98A	family with sequence similarity 98, member A	AKT	0.401133
FAM98A	family with sequence similarity 98, member A	p38	0.456156
FAM98A	family with sequence similarity 98, member A	p70S6K	0.48
FANCC	Fanconi anemia, complementation group C	STAT3	0.44
FANCC	Fanconi anemia, complementation group C	JNK	0.45
FDFT1	farnesyl-diphosphate farnesyltransferase 1	CREB	0.414783
FNTA	farnesyltransferase, CAAX box, alpha	JNK	0.42
FNTA	farnesyltransferase, CAAX box, alpha	p38	0.443916
FNTA	farnesyltransferase, CAAX box, alpha	ERK	0.46
FNTA	farnesyltransferase, CAAX box, alpha	STAT3	0.47
FAS	Fas (TNF receptor superfamily, member 6)	ERK	0.41
FEZ2	fasciculation and elongation protein zeta 2 (zygin II)	JNK	0.44
FEZ2	fasciculation and elongation protein zeta 2 (zygin II)	STAT3	0.44
FEZ2	fasciculation and elongation protein zeta 2 (zygin II)	p38	0.457541
FAT4	FAT tumor suppressor homolog 4 (Drosophila)	AKT	0.421608
FABP3	fatty acid binding protein 3, muscle and heart (mammary-derived growth inhibitor)	ERK	0.43
FABP3	fatty acid binding protein 3, muscle and heart (mammary-derived growth inhibitor)	p70S6K	0.43
FABP3	fatty acid binding protein 3, muscle and heart (mammary-derived growth inhibitor)	p38	0.44886
FABP3	fatty acid binding protein 3, muscle and heart (mammary-derived growth inhibitor)	CREB	0.545816
FABP5	fatty acid binding protein 5-like 2	CREB	0.450692
FADS1	fatty acid desaturase 1	p70S6K	0.43
FADS1	fatty acid desaturase 1	CREB	0.477602
FADS3	fatty acid desaturase 3	JNK	0.43
FADS3	fatty acid desaturase 3	p70S6K	0.5
FASN	fatty acid synthase	JNK	0.41
FBXL12	F-box and leucine-rich repeat protein 12	AKT	0.45252
FBXL4	F-box and leucine-rich repeat protein 4	ERK	0.45
FBXW7	F-box and WD repeat domain containing 7	JNK	0.49
FBXO17	F-box protein 17	p38	0.464327
FBXO28	F-box protein 28	ERK	0.41
FERMT2	fermitin family homolog 2 (Drosophila)	CREB	0.434279
FERMT2	fermitin family homolog 2 (Drosophila)	ERK	0.44
FERMT2	fermitin family homolog 2 (Drosophila)	p38	0.444619
FERMT2	fermitin family homolog 2 (Drosophila)	p70S6K	0.48
FERMT2	fermitin family homolog 2 (Drosophila)	STAT3	0.48
FBN2	fibrillin 2	AKT	0.408232
FBN2	fibrillin 2	p70S6K	0.45
FGF1	fibroblast growth factor 1 (acidic)	AKT	0.461041
FGF2	fibroblast growth factor 2 (basic)	AKT	0.419768
FGFR1	fibroblast growth factor receptor 1	STAT3	0.41
FGFR1	fibroblast growth factor receptor 1	CREB	0.460835
FMOD	fibromodulin	JNK	0.46
FNDC3A	fibronectin type III domain containing 3A	STAT3	0.41
FNDC3A	fibronectin type III domain containing 3A	AKT	0.453557
FNDC3A	fibronectin type III domain containing 3A	ERK	0.52
FNDC3A	fibronectin type III domain containing 3A	p70S6K	0.6
FNDC3A	fibronectin type III domain containing 3A	CREB	0.618846
FNDC3A	fibronectin type III domain containing 3A	p38	0.622912
FBLN2	fibulin 2	AKT	0.400772
FLNA	filamin A, alpha (actin binding protein 280)	CREB	0.402145
FLNA	filamin A, alpha (actin binding protein 280)	AKT	0.447409
FLNA	filamin A, alpha (actin binding protein 280)	p70S6K	0.45
FZR1	fizzy/cell division cycle 20 related 1 (Drosophila)	ERK	0.41
FZR1	fizzy/cell division cycle 20 related 1 (Drosophila)	CREB	0.422935
FZR1	fizzy/cell division cycle 20 related 1 (Drosophila)	p70S6K	0.5
FZR1	fizzy/cell division cycle 20 related 1 (Drosophila)	p38	0.538087
FZR1	fizzy/cell division cycle 20 related 1 (Drosophila)	STAT3	0.54
FKBP10	FK506 binding protein 10, 65 kDa	AKT	0.542974
FKBP1B	FK506 binding protein 1B, 12.6 kDa	p38	0.409803
FKBP1B	FK506 binding protein 1B, 12.6 kDa	p70S6K	0.45
FKBP1B	FK506 binding protein 1B, 12.6 kDa	ERK	0.49
FKBP1B	FK506 binding protein 1B, 12.6 kDa	CREB	0.55049
FKBP4	FK506 binding protein 4, 59kDa	p70S6K	0.47
FEN1	flap structure-specific endonuclease 1	p38	0.496457
FEN1	flap structure-specific endonuclease 1	p70S6K	0.5
FMO4	flavin containing monooxygenase 4	AKT	0.422946
FLT1	fms-related tyrosine kinase 1 (vascular endothelial growth factor/vascular permeability factor receptor)	STAT3	0.43
FST	follistatin	ERK	0.4
FST	follistatin	p70S6K	0.41
FST	follistatin	p38	0.422261
FST	follistatin	CREB	0.422783
FPGS	folylpolyglutamate synthase	STAT3	0.44
FOXC1	forkhead box C1	ERK	0.45
FOXC1	forkhead box C1	p38	0.456815
FOXC1	forkhead box C1	CREB	0.530427
FOXC1	forkhead box C1	p70S6K	0.59
FOXF1	forkhead box F1	p38	0.428916
FOXF1	forkhead box F1	STAT3	0.44
FOXF2	forkhead box F2	AKT	0.41064
FOXJ2	forkhead box J2	CREB	0.420691
FOXK2	forkhead box K2	p70S6K	0.43
FOXK2	forkhead box K2	p38	0.445025
FOXK2	forkhead box K2	STAT3	0.53
FOXN3	forkhead box N3	AKT	0.433799
FOXN3	forkhead box N3	ERK	0.46
FOXN3	forkhead box N3	p38	0.487673
FOXN3	forkhead box N3	STAT3	0.5
FOXN3	forkhead box N3	p70S6K	0.51
FOXN3	forkhead box N3	CREB	0.58393
FOXO3	forkhead box O3	AKT	0.47718
FHOD1	formin homology 2 domain containing 1	STAT3	0.4
FHOD1	formin homology 2 domain containing 1	AKT	0.40052
FHOD1	formin homology 2 domain containing 1	CREB	0.440627
FHOD1	formin homology 2 domain containing 1	p70S6K	0.57
FHOD1	formin homology 2 domain containing 1	p38	0.628285
FOSL1	FOS-like antigen 1	p38	0.414357
FOSL1	FOS-like antigen 1	CREB	0.423907
FOSL1	FOS-like antigen 1	AKT	0.493615
FOSL1	FOS-like antigen 1	p70S6K	0.52
FOSL2	FOS-like antigen 2	p70S6K	0.4
FOSL2	FOS-like antigen 2	p38	0.438902
FOSL2	FOS-like antigen 2	ERK	0.46
FOSL2	FOS-like antigen 2	CREB	0.513042
FHL1	four and a half LIM domains 1	p70S6K	0.42
FXR1	fragile X mental retardation, autosomal homolog 1	p70S6K	0.46
FXR1	fragile X mental retardation, autosomal homolog 1	JNK	0.47
FXR1	fragile X mental retardation, autosomal homolog 1	STAT3	0.52
FXR1	fragile X mental retardation, autosomal homolog 1	p38	0.526239
FXR1	fragile X mental retardation, autosomal homolog 1	ERK	0.57
FRAT1	frequently rearranged in advanced T-cell lymphomas	p38	0.401007
FRAT1	frequently rearranged in advanced T-cell lymphomas	ERK	0.44
FRAT1	frequently rearranged in advanced T-cell lymphomas	p70S6K	0.45
FRAT1	frequently rearranged in advanced T-cell lymphomas	STAT3	0.45
FZD2	frizzled homolog 2 (Drosophila)	p38	0.405861
FTSJ1	FtsJ homolog 1 (E. coli)	CREB	0.515554
FTSJ3	FtsJ homolog 3 (E. coli)	CREB	0.430834
FUT4	fucosyltransferase 4 (alpha (1,3) fucosyltransferase, myeloid-specific)	CREB	0.430857
FUT4	fucosyltransferase 4 (alpha (1,3) fucosyltransferase, myeloid-specific)	p70S6K	0.46
FH	fumarate hydratase	p38	0.417295
FH	fumarate hydratase	STAT3	0.48
FH	fumarate hydratase	AKT	0.497086
FH	fumarate hydratase	ERK	0.54
FAHD2A	fumarylacetoacetate hydrolase domain containing 2A	ERK	0.42
FAHD2A	fumarylacetoacetate hydrolase domain containing 2A	p70S6K	0.42
FAHD2A	fumarylacetoacetate hydrolase domain containing 2A	p38	0.435429
FAHD2A	fumarylacetoacetate hydrolase domain containing 2A	CREB	0.448601
FAHD2A	fumarylacetoacetate hydrolase domain containing 2A	AKT	0.48487
FUS	fusion (involved in t(12	CREB	0.455854
FUS	fusion (involved in t(12	p38	0.46061
FUS	fusion (involved in t(12	p70S6K	0.5
FXYD1	FXYD domain containing ion transport regulator 1	AKT	0.438257
FYN	FYN oncogene related to SRC, FGR, YES	CREB	0.402992
FYN	FYN oncogene related to SRC, FGR, YES	ERK	0.41
GPKOW	G patch domain and KOW motifs	p70S6K	0.41
GPR125	G protein-coupled receptor 125	ERK	0.4
GPR125	G protein-coupled receptor 125	JNK	0.41
GPR125	G protein-coupled receptor 125	CREB	0.413919
GPR125	G protein-coupled receptor 125	p38	0.425223
GPR125	G protein-coupled receptor 125	p70S6K	0.43
GPR125	G protein-coupled receptor 125	AKT	0.551576
GPR126	G protein-coupled receptor 126	CREB	0.404456
GPR126	G protein-coupled receptor 126	p70S6K	0.43
GPR161	G protein-coupled receptor 161	p70S6K	0.47
GPR161	G protein-coupled receptor 161	AKT	0.48406
GPR161	G protein-coupled receptor 161	CREB	0.541375
GPR175	G protein-coupled receptor 175	AKT	0.468529
GRK5	G protein-coupled receptor kinase 5	CREB	0.429351
GRK5	G protein-coupled receptor kinase 5	p38	0.510519
GRK5	G protein-coupled receptor kinase 5	p70S6K	0.54
GPRC5A	G protein-coupled receptor, family C, group 5, member A	p38	0.40164
GPRC5A	G protein-coupled receptor, family C, group 5, member A	ERK	0.48
GSPT2	G1 to S phase transition 2	ERK	0.41
GTSE1	G-2 and S-phase expressed 1	AKT	0.497186
GLA	galactosidase, alpha	AKT	0.40859
GGT1	gamma-glutamyltransferase light chain 3	JNK	0.45
GATAD1	GATA zinc finger domain containing 1	p38	0.402895
GATAD1	GATA zinc finger domain containing 1	p70S6K	0.41
GATAD1	GATA zinc finger domain containing 1	AKT	0.489632
GDI2	GDP dissociation inhibitor 2	JNK	0.42
GMDS	GDP-mannose 4,6-dehydratase	p70S6K	0.41
GMDS	GDP-mannose 4,6-dehydratase	CREB	0.474682
GEMIN4	gem (nuclear organelle) associated protein 4	ERK	0.41
GEMIN4	gem (nuclear organelle) associated protein 4	p38	0.419506
GEMIN4	gem (nuclear organelle) associated protein 4	AKT	0.498511
GTF2E1	general transcription factor IIE, polypeptide 1, alpha 56kDa	ERK	0.41
GTF2E1	general transcription factor IIE, polypeptide 1, alpha 56kDa	p70S6K	0.41
GTF2E1	general transcription factor IIE, polypeptide 1, alpha 56kDa	p38	0.425538
GTF2E1	general transcription factor IIE, polypeptide 1, alpha 56kDa	JNK	0.48
GTF2F2	general transcription factor IIF, polypeptide 2, 30kDa	p38	0.412187
GTF2F2	general transcription factor IIF, polypeptide 2, 30kDa	JNK	0.46
GTF2F2	general transcription factor IIF, polypeptide 2, 30kDa	STAT3	0.47
GTF2H4	general transcription factor IIH, polypeptide 4, 52kDa	AKT	0.456409
GTF3A	general transcription factor IIIA	AKT	0.545342
GTF3C1	general transcription factor IIIC, polypeptide 1, alpha 220kDa	STAT3	0.41
GTF3C1	general transcription factor IIIC, polypeptide 1, alpha 220kDa	ERK	0.51
GGPS1	geranylgeranyl diphosphate synthase 1	AKT	0.436787
GMCL1	germ cell-less homolog 1 (Drosophila)-like	ERK	0.41
GIPC1	GIPC PDZ domain containing family, member 1	p38	0.439818
GIPC1	GIPC PDZ domain containing family, member 1	CREB	0.445153
GIPC1	GIPC PDZ domain containing family, member 1	p70S6K	0.51
GMFB	glia maturation factor, beta	p70S6K	0.41
GMFB	glia maturation factor, beta	AKT	0.468871
GRLF1	glucocorticoid receptor DNA binding factor 1	CREB	0.405349
GRLF1	glucocorticoid receptor DNA binding factor 1	p38	0.429147
GRLF1	glucocorticoid receptor DNA binding factor 1	p70S6K	0.45
GRLF1	glucocorticoid receptor DNA binding factor 1	AKT	0.472245
G6PC3	glucose 6 phosphatase, catalytic, 3	p70S6K	0.41
GRIA3	glutamate receptor, ionotrophic, AMPA 3	STAT3	0.45
GRIA3	glutamate receptor, ionotrophic, AMPA 3	ERK	0.53
GRIK2	glutamate receptor, ionotropic, kainate 2	ERK	0.4
GRIK2	glutamate receptor, ionotropic, kainate 2	STAT3	0.41
GCLC	glutamate-cysteine ligase, catalytic subunit	STAT3	0.4
GCLC	glutamate-cysteine ligase, catalytic subunit	p70S6K	0.42
GCLC	glutamate-cysteine ligase, catalytic subunit	p38	0.451036
GLS	glutaminase	AKT	0.405947
GFPT1	glutamine-fructose-6-phosphate transaminase 1	ERK	0.43
EPRS	glutamyl-prolyl-tRNA synthetase	STAT3	0.42
GATC	glutamyl-tRNA(Gln) amidotransferase, subunit C homolog (bacterial)	AKT	0.483669
GLRX2	glutaredoxin 2	STAT3	0.41
GLRX2	glutaredoxin 2	JNK	0.42
GLRX2	glutaredoxin 2	p70S6K	0.43
GLRX2	glutaredoxin 2	ERK	0.45
GLRX2	glutaredoxin 2	p38	0.557403
GLRX3	glutaredoxin 3	AKT	0.488179
GLRX3	glutaredoxin 3	p70S6K	0.5
GPX3	glutathione peroxidase 3 (plasma)	CREB	0.427018
GPX3	glutathione peroxidase 3 (plasma)	p70S6K	0.5
GSTA1	glutathione S-transferase alpha 1	p38	0.458092
GSTA1	glutathione S-transferase alpha 1	p70S6K	0.47
GSTK1	glutathione S-transferase kappa 1	STAT3	0.45
GSTM1	glutathione S-transferase mu 1	AKT	0.411961
GSTZ1	glutathione transferase zeta 1	AKT	0.456938
GSK3B	glycogen synthase kinase 3 beta	p70S6K	0.46
GLTPD1	glycolipid transfer protein domain containing 1	AKT	0.532335
GYPC	glycophorin C (Gerbich blood group)	AKT	0.453559
GPM6B	glycoprotein M6B	p70S6K	0.42
GPM6B	glycoprotein M6B	ERK	0.48
GLT25D2	glycosyltransferase 25 domain containing 2	JNK	0.44
GRHPR	glyoxylate reductase/hydroxypyruvate reductase	CREB	0.523758
GRHPR	glyoxylate reductase/hydroxypyruvate reductase	p38	0.592479
GRHPR	glyoxylate reductase/hydroxypyruvate reductase	STAT3	0.61
GRHPR	glyoxylate reductase/hydroxypyruvate reductase	p70S6K	0.62
GRHPR	glyoxylate reductase/hydroxypyruvate reductase	ERK	0.65
GPC3	glypican 3	p70S6K	0.41
GLG1	golgi apparatus protein 1	ERK	0.43
GOLGA1	golgi autoantigen, golgin subfamily a, 1	CREB	0.402046
GOLGA1	golgi autoantigen, golgin subfamily a, 1	AKT	0.408766
GOLGA7	golgi autoantigen, golgin subfamily a, 7	p70S6K	0.41
GOLGA7	golgi autoantigen, golgin subfamily a, 7	CREB	0.436231
GOLGA8A	golgi autoantigen, golgin subfamily a, 8B	STAT3	0.44
GOLGA8A	golgi autoantigen, golgin subfamily a, 8B	ERK	0.47
GOLPH3L	golgi phosphoprotein 3-like	p38	0.411396
GORASP2	golgi reassembly stacking protein 2, 55kDa	CREB	0.416441
GORASP2	golgi reassembly stacking protein 2, 55kDa	STAT3	0.44
GORASP2	golgi reassembly stacking protein 2, 55kDa	p70S6K	0.49
GORASP2	golgi reassembly stacking protein 2, 55kDa	p38	0.518778
GOSR1	golgi SNAP receptor complex member 1	JNK	0.4
GOSR1	golgi SNAP receptor complex member 1	p70S6K	0.41
GOSR2	golgi SNAP receptor complex member 2	p70S6K	0.46
GOSR2	golgi SNAP receptor complex member 2	AKT	0.498406
GBF1	golgi-specific brefeldin A resistant guanine nucleotide exchange factor 1	CREB	0.400504
GBF1	golgi-specific brefeldin A resistant guanine nucleotide exchange factor 1	p38	0.409641
GBF1	golgi-specific brefeldin A resistant guanine nucleotide exchange factor 1	p70S6K	0.45
GBF1	golgi-specific brefeldin A resistant guanine nucleotide exchange factor 1	AKT	0.527149
GPSM2	G-protein signaling modulator 2 (AGS3-like, C. elegans)	AKT	0.428296
LOC399491	GPS, PLAT and transmembrane domain-containing protein	STAT3	0.44
LOC399491	GPS, PLAT and transmembrane domain-containing protein	JNK	0.53
GREM2	gremlin 2, cysteine knot superfamily, homolog (Xenopus laevis)	p70S6K	0.4
GREM2	gremlin 2, cysteine knot superfamily, homolog (Xenopus laevis)	CREB	0.4541
GADD45B	growth arrest and DNA-damage-inducible, beta	p38	0.400591
GADD45B	growth arrest and DNA-damage-inducible, beta	CREB	0.403707
GADD45B	growth arrest and DNA-damage-inducible, beta	JNK	0.42
GADD45B	growth arrest and DNA-damage-inducible, beta	STAT3	0.45
GADD45B	growth arrest and DNA-damage-inducible, beta	p70S6K	0.48
GRPEL1	GrpE-like 1, mitochondrial (E. coli)	ERK	0.44
GRPEL1	GrpE-like 1, mitochondrial (E. coli)	p38	0.451112
GRPEL1	GrpE-like 1, mitochondrial (E. coli)	CREB	0.546982
GRPEL1	GrpE-like 1, mitochondrial (E. coli)	p70S6K	0.59
GTF2IRD1	GTF2I repeat domain containing 1	AKT	0.430706
GTPBP1	GTP binding protein 1	p70S6K	0.4
GTPBP1	GTP binding protein 1	JNK	0.43
GTPBP3	GTP binding protein 3 (mitochondrial)	p70S6K	0.41
GTPBP4	GTP binding protein 4	STAT3	0.41
GTPBP4	GTP binding protein 4	JNK	0.45
GTPBP4	GTP binding protein 4	p70S6K	0.45
GEM	GTP binding protein overexpressed in skeletal muscle	CREB	0.505602
GEM	GTP binding protein overexpressed in skeletal muscle	STAT3	0.53
GEM	GTP binding protein overexpressed in skeletal muscle	p38	0.557492
GEM	GTP binding protein overexpressed in skeletal muscle	p70S6K	0.57
GEM	GTP binding protein overexpressed in skeletal muscle	ERK	0.59
GAPVD1	GTPase activating protein and VPS9 domains 1	JNK	0.41
GTPBP8	GTP-binding protein 8 (putative)	p70S6K	0.46
GTPBP8	GTP-binding protein 8 (putative)	p38	0.514297
GNA12	guanine nucleotide binding protein (G protein) alpha 12	ERK	0.44
GNA11	guanine nucleotide binding protein (G protein), alpha 11 (Gq class)	STAT3	0.4
GNA11	guanine nucleotide binding protein (G protein), alpha 11 (Gq class)	ERK	0.42
GNA11	guanine nucleotide binding protein (G protein), alpha 11 (Gq class)	p38	0.422406
GNA11	guanine nucleotide binding protein (G protein), alpha 11 (Gq class)	JNK	0.51
GNB5	guanine nucleotide binding protein (G protein), beta 5	JNK	0.46
GNB2	guanine nucleotide binding protein (G protein), beta polypeptide 2	AKT	0.401717
GNB2L1	guanine nucleotide binding protein (G protein), beta polypeptide 2-like 1	ERK	0.41
GNG12	guanine nucleotide binding protein (G protein), gamma 12	JNK	0.41
GNL3	guanine nucleotide binding protein-like 3 (nucleolar)	p70S6K	0.4
H1FX	H1 histone family, member X	AKT	0.476328
HLX	H2.0-like homeobox	CREB	0.409812
H2AFV	H2A histone family, member V	STAT3	0.4
H2AFV	H2A histone family, member V	ERK	0.42
H2AFY	H2A histone family, member Y	CREB	0.407729
H2AFY	H2A histone family, member Y	p70S6K	0.43
H2AFY	H2A histone family, member Y	AKT	0.610014
H2AFZ	H2A histone family, member Z	p70S6K	0.4
H2AFZ	H2A histone family, member Z	AKT	0.410388
H2AFZ	H2A histone family, member Z	CREB	0.495969
H3F3A	H3 histone, family 3B (H3.3B)	p70S6K	0.48
H3F3B	H3 histone, family 3B (H3.3B)	CREB	0.40564
H3F3B	H3 histone, family 3B (H3.3B)	p38	0.408364
H3F3B	H3 histone, family 3B (H3.3B)	AKT	0.481093
HES1	hairy and enhancer of split 1, (Drosophila)	p38	0.449789
HES1	hairy and enhancer of split 1, (Drosophila)	AKT	0.471128
HES1	hairy and enhancer of split 1, (Drosophila)	CREB	0.47569
HES1	hairy and enhancer of split 1, (Drosophila)	p70S6K	0.57
HEATR6	HEAT repeat containing 6	ERK	0.57
HSPH1	heat shock 105kDa/110kDa protein 1	JNK	0.4
HSPH1	heat shock 105kDa/110kDa protein 1	CREB	0.467598
HSPH1	heat shock 105kDa/110kDa protein 1	STAT3	0.51
HSPH1	heat shock 105kDa/110kDa protein 1	p38	0.569806
HSPH1	heat shock 105kDa/110kDa protein 1	p70S6K	0.62
HSPE1	heat shock 10kDa protein 1 (chaperonin 10)	p70S6K	0.41
HSPA1A	heat shock 70kDa protein 1A	STAT3	0.4
HSPA1A	heat shock 70kDa protein 1A	JNK	0.42
HSPA1A	heat shock 70kDa protein 1A	p70S6K	0.46
HSPA1A	heat shock 70kDa protein 1A	CREB	0.477473
HSPA2	heat shock 70kDa protein 2	p70S6K	0.51
HSPA2	heat shock 70kDa protein 2	CREB	0.528882
HSPA4	heat shock 70kDa protein 4	p38	0.420969
HSPA4	heat shock 70kDa protein 4	p70S6K	0.43
HSPA4	heat shock 70kDa protein 4	STAT3	0.43
HSPA4	heat shock 70kDa protein 4	AKT	0.494428
HSPA8	heat shock 70kDa protein 8	ERK	0.42
HSPA8	heat shock 70kDa protein 8	AKT	0.439804
HSPA8	heat shock 70kDa protein 8	STAT3	0.44
HSPA8	heat shock 70kDa protein 8	CREB	0.454946
HSPA8	heat shock 70kDa protein 8	p38	0.502025
HSPA8	heat shock 70kDa protein 8	p70S6K	0.58
HSPA9	heat shock 70kDa protein 9 (mortalin)	p70S6K	0.4
HSPA9	heat shock 70kDa protein 9 (mortalin)	JNK	0.42
HSPA9	heat shock 70kDa protein 9 (mortalin)	p38	0.423324
HSPA9	heat shock 70kDa protein 9 (mortalin)	ERK	0.48
HSPA13	heat shock protein 70kDa family, member 13	ERK	0.44
HSP90AA1	heat shock protein 90kDa alpha (cytosolic), class A member 2	p38	0.410102
HSP90AA1	heat shock protein 90kDa alpha (cytosolic), class A member 2	p70S6K	0.44
HSP90AA1	heat shock protein 90kDa alpha (cytosolic), class A member 2	AKT	0.497609
HSPB11	heat shock protein family B (small), member 11	JNK	0.45
HSPB6	heat shock protein, alpha-crystallin-related, B6	AKT	0.412512
HRSP12	heat-responsive protein 12	AKT	0.491443
HUWE1	HECT, UBA and WWE domain containing 1	p70S6K	0.42
HUWE1	HECT, UBA and WWE domain containing 1	AKT	0.420098
HEG1	HEG homolog 1 (zebrafish)	ERK	0.4
HEG1	HEG homolog 1 (zebrafish)	CREB	0.405022
HEG1	HEG homolog 1 (zebrafish)	p70S6K	0.43
HEG1	HEG homolog 1 (zebrafish)	p38	0.532361
HELZ	helicase with zinc finger	AKT	0.457097
HN1	hematological and neurological expressed 1	p70S6K	0.42
HN1L	hematological and neurological expressed 1-like	STAT3	0.43
HEBP1	heme binding protein 1	AKT	0.430325
HFE	hemochromatosis	p70S6K	0.43
HFE	hemochromatosis	CREB	0.478936
HS3ST3A1	heparan sulfate (glucosamine) 3-O-sulfotransferase 3A1	p70S6K	0.4
HS3ST3A1	heparan sulfate (glucosamine) 3-O-sulfotransferase 3A1	STAT3	0.4
HS3ST3A1	heparan sulfate (glucosamine) 3-O-sulfotransferase 3A1	p38	0.42922
HS3ST3A1	heparan sulfate (glucosamine) 3-O-sulfotransferase 3A1	ERK	0.45
HCRP1	hepatocellular carcinoma-related HCRP1	p38	0.411577
HCRP1	hepatocellular carcinoma-related HCRP1	STAT3	0.42
HCRP1	hepatocellular carcinoma-related HCRP1	p70S6K	0.47
HCRP1	hepatocellular carcinoma-related HCRP1	ERK	0.58
HDGFRP3	hepatoma-derived growth factor, related protein 3	AKT	0.41344
HDGFRP3	hepatoma-derived growth factor, related protein 3	p38	0.432359
HDGFRP3	hepatoma-derived growth factor, related protein 3	p70S6K	0.44
ANP32A	hepatopoietin PCn127	p70S6K	0.41
ANP32A	hepatopoietin PCn127	p38	0.41009
HPS1	Hermansky-Pudlak syndrome 1	CREB	0.452614
HNRNPAB	heterogeneous nuclear ribonucleoprotein A/B	ERK	0.46
HNRNPAB	heterogeneous nuclear ribonucleoprotein A/B	CREB	0.529757
HNRNPAB	heterogeneous nuclear ribonucleoprotein A/B	p38	0.550807
HNRNPAB	heterogeneous nuclear ribonucleoprotein A/B	p70S6K	0.67
HNRNPA0	heterogeneous nuclear ribonucleoprotein A0	p38	0.435693
HNRNPA1 - LOC728844	heterogeneous nuclear ribonucleoprotein A1-like 3	ERK	0.5
HNRNPA3	heterogeneous nuclear ribonucleoprotein A3 pseudogene 1	p70S6K	0.4
HNRNPA3	heterogeneous nuclear ribonucleoprotein A3 pseudogene 1	AKT	0.427114
HNRNPA3	heterogeneous nuclear ribonucleoprotein A3 pseudogene 1	CREB	0.477916
HNRNPA3	heterogeneous nuclear ribonucleoprotein A3 pseudogene 1	JNK	0.51
HNRNPA3	heterogeneous nuclear ribonucleoprotein A3 pseudogene 1	STAT3	0.59
HNRNPA3	heterogeneous nuclear ribonucleoprotein A3 pseudogene 1	p38	0.629246
HNRNPA3 - HNRNPA3P1	heterogeneous nuclear ribonucleoprotein A3 pseudogene 1	ERK	0.48
HNRNPD	heterogeneous nuclear ribonucleoprotein D (AU-rich element RNA binding protein 1, 37kDa)	p70S6K	0.43
HNRNPD	heterogeneous nuclear ribonucleoprotein D (AU-rich element RNA binding protein 1, 37kDa)	AKT	0.540065
HNRNPF	heterogeneous nuclear ribonucleoprotein F	AKT	0.408152
HNRNPF	heterogeneous nuclear ribonucleoprotein F	JNK	0.48
HNRNPF	heterogeneous nuclear ribonucleoprotein F	p70S6K	0.48
HNRNPH1	heterogeneous nuclear ribonucleoprotein H1 (H)	AKT	0.407021
HNRNPH3	heterogeneous nuclear ribonucleoprotein H3 (2H9)	AKT	0.407054
HNRNPH3	heterogeneous nuclear ribonucleoprotein H3 (2H9)	p38	0.412316
HNRNPH3	heterogeneous nuclear ribonucleoprotein H3 (2H9)	CREB	0.415494
HNRNPH3	heterogeneous nuclear ribonucleoprotein H3 (2H9)	p70S6K	0.53
HNRNPK	heterogeneous nuclear ribonucleoprotein K	p70S6K	0.42
HNRNPR	heterogeneous nuclear ribonucleoprotein R	CREB	0.496979
HNRNPR	heterogeneous nuclear ribonucleoprotein R	p38	0.526791
HNRNPR	heterogeneous nuclear ribonucleoprotein R	p70S6K	0.53
HNRNPU	heterogeneous nuclear ribonucleoprotein U (scaffold attachment factor A)	JNK	0.47
HEXIM1	hexamethylene bis-acetamide inducible 1	ERK	0.44
HK2	hexokinase 2 pseudogene	p38	0.461064
HK2	hexokinase 2 pseudogene	p70S6K	0.47
HK2	hexokinase 2 pseudogene	AKT	0.471581
HMGB2	high-mobility group box 2	p70S6K	0.4
HMGB2	high-mobility group box 2	CREB	0.406974
HMGN1	high-mobility group nucleosome binding domain 1	CREB	0.421533
HMGN1	high-mobility group nucleosome binding domain 1	p38	0.433697
HMGN1	high-mobility group nucleosome binding domain 1	p70S6K	0.48
HIRA	HIR histone cell cycle regulation defective homolog A (S. cerevisiae)	AKT	0.413746
HINT1	histidine triad nucleotide binding protein 1	p70S6K	0.5
HIST1H2AC	histone cluster 1, H2ac	AKT	0.497533
HIST2H2BE	histone cluster 2, H2be	p38	0.528423
HIST2H2BE	histone cluster 2, H2be	p70S6K	0.54
HIST2H2BE	histone cluster 2, H2be	CREB	0.542739
HDAC2	histone deacetylase 2	JNK	0.42
HDAC5	histone deacetylase 5	p38	0.476125
HTATSF1	HIV-1 Tat specific factor 1	CREB	0.434279
HTATSF1	HIV-1 Tat specific factor 1	p70S6K	0.45
BAT2	HLA-B associated transcript 2	AKT	0.552161
HLCS	holocarboxylase synthetase (biotin-(proprionyl-Coenzyme A-carboxylase (ATP-hydrolysing)) ligase)	STAT3	0.46
HCCS	holocytochrome c synthase (cytochrome c heme-lyase)	p70S6K	0.42
HCCS	holocytochrome c synthase (cytochrome c heme-lyase)	CREB	0.421517
HOXA10	homeobox A10	STAT3	0.4
HOXA10	homeobox A10	p38	0.436078
HOXA9	homeobox A9	JNK	0.43
HOXB2	homeobox B2	p38	0.402331
HOXB2	homeobox B2	AKT	0.437125
HOXB2	homeobox B2	p70S6K	0.49
HOXC4	homeobox C4	p38	0.404042
HOXC4	homeobox C4	STAT3	0.51
HMBOX1	homeobox containing 1	STAT3	0.41
HMBOX1	homeobox containing 1	ERK	0.42
HMBOX1	homeobox containing 1	p38	0.420831
HIPK3	homeodomain interacting protein kinase 3	AKT	0.51328
HOMER3	homer homolog 3 (Drosophila)	ERK	0.41
HOMER3	homer homolog 3 (Drosophila)	JNK	0.42
HOMER3	homer homolog 3 (Drosophila)	p38	0.462524
HOMER3	homer homolog 3 (Drosophila)	CREB	0.47424
HOMER3	homer homolog 3 (Drosophila)	p70S6K	0.54
HERPUD1	homocysteine-inducible, endoplasmic reticulum stress-inducible, ubiquitin-like domain member 1	CREB	0.417541
HERPUD1	homocysteine-inducible, endoplasmic reticulum stress-inducible, ubiquitin-like domain member 1	STAT3	0.42
HERPUD1	homocysteine-inducible, endoplasmic reticulum stress-inducible, ubiquitin-like domain member 1	p70S6K	0.45
HERPUD1	homocysteine-inducible, endoplasmic reticulum stress-inducible, ubiquitin-like domain member 1	p38	0.458349
HERPUD1	homocysteine-inducible, endoplasmic reticulum stress-inducible, ubiquitin-like domain member 1	JNK	0.47
HTRA2	HtrA serine peptidase 2	STAT3	0.43
HIP1	huntingtin interacting protein 1	AKT	0.400257
HUS1	HUS1 checkpoint homolog (S. pombe)	STAT3	0.45
HUS1	HUS1 checkpoint homolog (S. pombe)	JNK	0.54
HMMR	hyaluronan-mediated motility receptor (RHAMM)	CREB	0.433183
HYAL2	hyaluronoglucosaminidase 2	CREB	0.417577
HYAL2	hyaluronoglucosaminidase 2	JNK	0.43
HYAL2	hyaluronoglucosaminidase 2	p70S6K	0.47
HYAL2	hyaluronoglucosaminidase 2	p38	0.529216
HSD17B7	hydroxysteroid (17-beta) dehydrogenase 7	ERK	0.44
HSD17B7	hydroxysteroid (17-beta) dehydrogenase 7	STAT3	0.5
FAM91A2	hypothetical LOC728855	AKT	0.430741
LOC729580	hypothetical LOC729580	p70S6K	0.45
FLJ12355	hypothetical LOC80054	AKT	0.423385
LOC80054	hypothetical LOC80054	AKT	0.527007
DKFZP586I1420	hypothetical protein DKFZp586I1420	ERK	0.42
LOC202181	hypothetical protein LOC202181	AKT	0.479506
LOC222070	hypothetical protein LOC222070	JNK	0.42
SLC3A2	hypothetical protein LOC442497	AKT	0.548161
LOC552889	hypothetical protein LOC552889	p70S6K	0.41
LOC552889	hypothetical protein LOC552889	ERK	0.43
LOC65998	hypothetical protein LOC65998	p38	0.407199
MGC3032	hypothetical protein LOC65998	ERK	0.47
HPRT1	hypoxanthine phosphoribosyltransferase 1	AKT	0.408121
HPRT1	hypoxanthine phosphoribosyltransferase 1	p70S6K	0.44
HPRT1	hypoxanthine phosphoribosyltransferase 1	p38	0.470873
IDS	iduronate 2-sulfatase	AKT	0.421032
ILVBL	ilvB (bacterial acetolactate synthase)-like	STAT3	0.42
IER2	immediate early response 2	AKT	0.443801
IER2	immediate early response 2	p38	0.517076
IER2	immediate early response 2	ERK	0.52
IER2	immediate early response 2	p70S6K	0.58
IER2	immediate early response 2	CREB	0.601028
IER3	immediate early response 3	CREB	0.506659
IER3	immediate early response 3	p70S6K	0.51
IER3	immediate early response 3	ERK	0.54
IMPACT	Impact homolog (mouse)	ERK	0.42
IMPACT	Impact homolog (mouse)	STAT3	0.43
IPO4	importin 4	AKT	0.488127
IPO5	importin 5	p70S6K	0.41
IPO5	importin 5	ERK	0.5
IPO7	importin 7	AKT	0.514381
IVNS1ABP	influenza virus NS1A binding protein	p38	0.422965
IVNS1ABP	influenza virus NS1A binding protein	ERK	0.52
INHBB	inhibin, beta B	JNK	0.41
ID3	inhibitor of DNA binding 3, dominant negative helix-loop-helix protein	p70S6K	0.47
ID3	inhibitor of DNA binding 3, dominant negative helix-loop-helix protein	CREB	0.494285
ID4	inhibitor of DNA binding 4, dominant negative helix-loop-helix protein	ERK	0.41
ING1	inhibitor of growth family, member 1	STAT3	0.46
ING2	inhibitor of growth family, member 2	CREB	0.408278
ING2	inhibitor of growth family, member 2	p38	0.449248
ING2	inhibitor of growth family, member 2	AKT	0.492664
ING2	inhibitor of growth family, member 2	p70S6K	0.53
ITPR1	inositol 1,4,5-triphosphate receptor, type 1	CREB	0.460528
ITPR1	inositol 1,4,5-triphosphate receptor, type 1	p70S6K	0.5
INPP4A	inositol polyphosphate-4-phosphatase, type I, 107kDa	p70S6K	0.45
INPP4A	inositol polyphosphate-4-phosphatase, type I, 107kDa	CREB	0.475446
INPP4A	inositol polyphosphate-4-phosphatase, type I, 107kDa	ERK	0.48
INPP4A	inositol polyphosphate-4-phosphatase, type I, 107kDa	p38	0.512287
INPP4A	inositol polyphosphate-4-phosphatase, type I, 107kDa	STAT3	0.56
INPP5E	inositol polyphosphate-5-phosphatase, 72 kDa	p38	0.429275
IGFBP3	insulin-like growth factor binding protein 3	p38	0.411282
IGFBP3	insulin-like growth factor binding protein 3	STAT3	0.42
IGFBP3	insulin-like growth factor binding protein 3	AKT	0.439591
IGFBP3	insulin-like growth factor binding protein 3	CREB	0.45733
IGFBP3	insulin-like growth factor binding protein 3	p70S6K	0.54
IGFBP5	insulin-like growth factor binding protein 5	p38	0.403884
IGFBP5	insulin-like growth factor binding protein 5	ERK	0.41
IGFBP5	insulin-like growth factor binding protein 5	CREB	0.437786
IGFBP5	insulin-like growth factor binding protein 5	STAT3	0.45
IGFBP5	insulin-like growth factor binding protein 5	p70S6K	0.46
INTS6	integrator complex subunit 6	AKT	0.400497
INTS7	integrator complex subunit 7	STAT3	0.43
INTS7	integrator complex subunit 7	ERK	0.55
INTS8	integrator complex subunit 8	AKT	0.430098
ITGA4	integrin, alpha 4 (antigen CD49D, alpha 4 subunit of VLA-4 receptor)	CREB	0.43314
ITGA4	integrin, alpha 4 (antigen CD49D, alpha 4 subunit of VLA-4 receptor)	p38	0.446413
ITGA4	integrin, alpha 4 (antigen CD49D, alpha 4 subunit of VLA-4 receptor)	p70S6K	0.47
ITGA6	integrin, alpha 6	p70S6K	0.45
ITGA8	integrin, alpha 8	AKT	0.403988
ITGBL1	integrin, beta-like 1 (with EGF-like repeat domains)	AKT	0.451672
IFNGR2	interferon gamma receptor 2 (interferon gamma transducer 1)	CREB	0.415767
IFNGR2	interferon gamma receptor 2 (interferon gamma transducer 1)	p70S6K	0.42
IFITM3	interferon induced transmembrane protein 3 (1-8U)	p38	0.420742
IFIT5	interferon-induced protein with tetratricopeptide repeats 5	CREB	0.458779
IFIT5	interferon-induced protein with tetratricopeptide repeats 5	STAT3	0.46
IFIT5	interferon-induced protein with tetratricopeptide repeats 5	AKT	0.491495
IFIT5	interferon-induced protein with tetratricopeptide repeats 5	p38	0.505959
IFIT5	interferon-induced protein with tetratricopeptide repeats 5	p70S6K	0.57
IL1R1	interleukin 1 receptor, type I	p38	0.439083
IL1R1	interleukin 1 receptor, type I	p70S6K	0.45
IL11RA	interleukin 11 receptor, alpha	CREB	0.421
IL11RA	interleukin 11 receptor, alpha	p70S6K	0.45
IL15	interleukin 15	p38	0.415086
IL15	interleukin 15	STAT3	0.46
IL8	interleukin 8	p70S6K	0.46
IL8	interleukin 8	p38	0.498858
ILF2	interleukin enhancer binding factor 2, 45kDa	p70S6K	0.43
ILF2	interleukin enhancer binding factor 2, 45kDa	CREB	0.433067
ILF2	interleukin enhancer binding factor 2, 45kDa	p38	0.440331
IRAK1	interleukin-1 receptor-associated kinase 1	AKT	0.577603
IFFO	intermediate filament family orphan 1	CREB	0.468993
IFFO	intermediate filament family orphan 1	p70S6K	0.48
IFFO	intermediate filament family orphan 1	ERK	0.53
ITSN2	intersectin 2	ERK	0.52
ICK	intestinal cell (MAK-like) kinase	CREB	0.450832
IFT122	intraflagellar transport 122 homolog (Chlamydomonas)	CREB	0.409378
IFT122	intraflagellar transport 122 homolog (Chlamydomonas)	AKT	0.413648
IFT122	intraflagellar transport 122 homolog (Chlamydomonas)	p70S6K	0.42
INF2	inverted formin, FH2 and WH2 domain containing	p70S6K	0.4
INF2	inverted formin, FH2 and WH2 domain containing	CREB	0.435766
IQSEC1	IQ motif and Sec7 domain 1	AKT	0.410939
IRX5	iroquois homeobox 5	CREB	0.414497
IRX5	iroquois homeobox 5	p70S6K	0.46
ISG15	ISG15 ubiquitin-like modifier	STAT3	0.45
IDH1	isocitrate dehydrogenase 1 (NADP+), soluble	p38	0.435029
IDH3A	isocitrate dehydrogenase 3 (NAD+) alpha	JNK	0.41
IDH3A	isocitrate dehydrogenase 3 (NAD+) alpha	STAT3	0.46
IDH3A	isocitrate dehydrogenase 3 (NAD+) alpha	p70S6K	0.51
ICMT	isoprenylcysteine carboxyl methyltransferase	AKT	0.415427
IVD	isovaleryl Coenzyme A dehydrogenase	STAT3	0.4
IVD	isovaleryl Coenzyme A dehydrogenase	ERK	0.42
IVD	isovaleryl Coenzyme A dehydrogenase	p70S6K	0.43
JAG1	jagged 1 (Alagille syndrome)	AKT	0.416822
JAG2	jagged 2	AKT	0.446551
JMJD6	jumonji domain containing 6	STAT3	0.42
JMJD6	jumonji domain containing 6	CREB	0.449516
JMJD6	jumonji domain containing 6	p38	0.466818
JMJD6	jumonji domain containing 6	p70S6K	0.49
JMJD6	jumonji domain containing 6	ERK	0.5
JUNB	jun B proto-oncogene	ERK	0.49
JUNB	jun B proto-oncogene	p38	0.521806
JUNB	jun B proto-oncogene	CREB	0.568576
JUNB	jun B proto-oncogene	p70S6K	0.6
JUN	jun oncogene	ERK	0.41
JUN	jun oncogene	p38	0.437617
JUN	jun oncogene	CREB	0.459412
JUN	jun oncogene	STAT3	0.47
JUN	jun oncogene	p70S6K	0.49
KPNA1	karyopherin alpha 1 (importin alpha 5)	STAT3	0.4
KPNA1	karyopherin alpha 1 (importin alpha 5)	JNK	0.41
KPNA1	karyopherin alpha 1 (importin alpha 5)	AKT	0.424917
KPNA1	karyopherin alpha 1 (importin alpha 5)	p70S6K	0.43
KPNA1	karyopherin alpha 1 (importin alpha 5)	p38	0.493442
KPNA2	karyopherin alpha 2 (RAG cohort 1, importin alpha 1)	p38	0.422425
KPNA2	karyopherin alpha 2 (RAG cohort 1, importin alpha 1)	p70S6K	0.49
KPNA2	karyopherin alpha 2 (RAG cohort 1, importin alpha 1)	AKT	0.624487
KPNA3	karyopherin alpha 3 (importin alpha 4)	STAT3	0.44
KPNA3	karyopherin alpha 3 (importin alpha 4)	p38	0.47638
KPNA4	karyopherin alpha 4	p38	0.47524
KPNA4	karyopherin alpha 4	p70S6K	0.5
KATNA1	katanin p60 (ATPase-containing) subunit A 1	ERK	0.41
KATNA1	katanin p60 (ATPase-containing) subunit A 1	STAT3	0.45
KATNA1	katanin p60 (ATPase-containing) subunit A 1	AKT	0.475831
KDELR2	KDEL (Lys-Asp-Glu-Leu) endoplasmic reticulum protein retention receptor 2	STAT3	0.41
KDELR3	KDEL (Lys-Asp-Glu-Leu) endoplasmic reticulum protein retention receptor 3	STAT3	0.42
KDELR3	KDEL (Lys-Asp-Glu-Leu) endoplasmic reticulum protein retention receptor 3	CREB	0.468391
KDELR3	KDEL (Lys-Asp-Glu-Leu) endoplasmic reticulum protein retention receptor 3	p38	0.49901
KDELR3	KDEL (Lys-Asp-Glu-Leu) endoplasmic reticulum protein retention receptor 3	p70S6K	0.5
KLHDC10	kelch domain containing 10	STAT3	0.43
KLHDC2	kelch domain containing 2	AKT	0.469766
KLHL20	kelch-like 20 (Drosophila)	CREB	0.430439
KLHL20	kelch-like 20 (Drosophila)	p38	0.470125
KLHL20	kelch-like 20 (Drosophila)	AKT	0.476113
KLHL20	kelch-like 20 (Drosophila)	p70S6K	0.56
KLHL21	kelch-like 21 (Drosophila)	p70S6K	0.42
KLHL21	kelch-like 21 (Drosophila)	AKT	0.430818
KLHL21	kelch-like 21 (Drosophila)	STAT3	0.46
KLHL21	kelch-like 21 (Drosophila)	p38	0.54308
KLHL7	kelch-like 7 (Drosophila)	STAT3	0.43
KLHL7	kelch-like 7 (Drosophila)	JNK	0.45
KLHL7	kelch-like 7 (Drosophila)	CREB	0.468903
KLHL7	kelch-like 7 (Drosophila)	p70S6K	0.49
KLHL7	kelch-like 7 (Drosophila)	p38	0.516227
KEAP1	kelch-like ECH-associated protein 1	p38	0.430058
KRT6A	keratin 6A	p70S6K	0.42
KRT6B	keratin 6B	ERK	0.41
KRT6B	keratin 6B	p70S6K	0.42
KRT6B	keratin 6B	STAT3	0.51
KRT6B	keratin 6B	p38	0.573604
KHSRP	KH-type splicing regulatory protein	CREB	0.419957
KIAA0090	KIAA0090	ERK	0.42
KIAA0090	KIAA0090	CREB	0.449406
KIAA0090	KIAA0090	p70S6K	0.48
KIAA0141	KIAA0141	CREB	0.409626
KIAA0141	KIAA0141	AKT	0.484572
KIAA0182	KIAA0182	p38	0.420086
KIAA0182	KIAA0182	ERK	0.5
KIAA0226	KIAA0226	p70S6K	0.45
KIAA0226	KIAA0226	p38	0.461275
KIAA0284	KIAA0284	ERK	0.51
KIAA0317	KIAA0317	p38	0.404579
KIAA0317	KIAA0317	p70S6K	0.43
KIAA0319L	KIAA0319-like	AKT	0.423136
KIAA0323	KIAA0323	ERK	0.41
KIAA0430	KIAA0430	AKT	0.437342
KIAA0494	KIAA0494	p70S6K	0.4
KIAA0494	KIAA0494	AKT	0.403153
KIAA0494	KIAA0494	p38	0.407586
KIAA0494	KIAA0494	CREB	0.433174
KIAA0528	KIAA0528	p38	0.46259
KIAA0528	KIAA0528	p70S6K	0.47
KIAA0562	KIAA0562	p70S6K	0.43
KIAA0564	KIAA0564	CREB	0.477158
KIAA0586	KIAA0586	AKT	0.452951
KIAA0652	KIAA0652	CREB	0.417843
KIAA0746 - SERINC2	KIAA0746 protein	ERK	0.43
SEL1L3	KIAA0746 protein	p70S6K	0.43
KIAA0753	KIAA0753	AKT	0.499455
KIAA0907	KIAA0907	p70S6K	0.43
KIAA0913	KIAA0913	CREB	0.428944
KIAA0947	KIAA0947	JNK	0.43
KIAA1609	KIAA1609	AKT	0.451268
KIAA1644	KIAA1644	p70S6K	0.46
KIN	KIN, antigenic determinant of recA protein homolog (mouse)	JNK	0.48
KIDINS220	kinase D-interacting substrate, 220kDa	JNK	0.48
KIF15	kinesin family member 15	CREB	0.408895
KIF15	kinesin family member 15	p38	0.450737
KIF15	kinesin family member 15	p70S6K	0.47
KIF15	kinesin family member 15	STAT3	0.49
KIF15	kinesin family member 15	ERK	0.54
KIF16B	kinesin family member 16B	AKT	0.432137
KIF20A	kinesin family member 20A	AKT	0.407377
KIF20B	kinesin family member 20B	CREB	0.455953
KIF20B	kinesin family member 20B	JNK	0.51
KIF20B	kinesin family member 20B	p70S6K	0.52
KIF23	kinesin family member 23	JNK	0.43
KIF26B	kinesin family member 26B	CREB	0.431526
KIF2C	kinesin family member 2C	p38	0.424164
KIF2C	kinesin family member 2C	STAT3	0.44
KIF2A	kinesin heavy chain member 2A	AKT	0.487272
KANK1	KN motif and ankyrin repeat domains 1	AKT	0.526518
KLF10	Kruppel-like factor 10	ERK	0.42
KLF10	Kruppel-like factor 10	p38	0.505689
KLF10	Kruppel-like factor 10	AKT	0.516067
KLF10	Kruppel-like factor 10	p70S6K	0.65
KLF10	Kruppel-like factor 10	CREB	0.667129
KLF2	Kruppel-like factor 2 (lung)	ERK	0.4
KLF2	Kruppel-like factor 2 (lung)	CREB	0.402012
KLF7	Kruppel-like factor 7 (ubiquitous)	JNK	0.49
L1CAM	L1 cell adhesion molecule	ERK	0.43
LARP4	La ribonucleoprotein domain family, member 4	AKT	0.462532
LASS6	LAG1 homolog, ceramide synthase 6	CREB	0.413343
LASS6	LAG1 homolog, ceramide synthase 6	p70S6K	0.44
LMNA	lamin A/C	AKT	0.421232
LAMA2	laminin, alpha 2	AKT	0.417685
LAMC2	laminin, gamma 2	ERK	0.4
LANCL1	LanC lantibiotic synthetase component C-like 1 (bacterial)	ERK	0.42
LSS	lanosterol synthase (2,3-oxidosqualene-lanosterol cyclase)	p70S6K	0.41
LSS	lanosterol synthase (2,3-oxidosqualene-lanosterol cyclase)	CREB	0.430834
LSS	lanosterol synthase (2,3-oxidosqualene-lanosterol cyclase)	ERK	0.44
LTBP1	latent transforming growth factor beta binding protein 1	JNK	0.41
LTBP2	latent transforming growth factor beta binding protein 2	STAT3	0.42
LMAN2	lectin, mannose-binding 2	AKT	0.415173
GPR162	leprecan-like 2	AKT	0.436164
LAP3	leucine aminopeptidase 3	AKT	0.471855
LEPRE1	leucine proline-enriched proteoglycan (leprecan) 1	JNK	0.44
LRRFIP2	leucine rich repeat (in FLII) interacting protein 2	JNK	0.42
LRRC17	leucine rich repeat containing 17	CREB	0.412304
LRRC23	leucine rich repeat containing 23	CREB	0.453014
LRRC59	leucine rich repeat containing 59	CREB	0.437424
LRRC59	leucine rich repeat containing 59	AKT	0.505655
LRRC59	leucine rich repeat containing 59	p38	0.509852
LRRC59	leucine rich repeat containing 59	p70S6K	0.59
LZTR1	leucine-zipper-like transcription regulator 1	AKT	0.419814
LARS2	leucyl-tRNA synthetase 2, mitochondrial	JNK	0.42
LARS2	leucyl-tRNA synthetase 2, mitochondrial	STAT3	0.43
LARS2	leucyl-tRNA synthetase 2, mitochondrial	CREB	0.452087
LARS2	leucyl-tRNA synthetase 2, mitochondrial	ERK	0.48
LARS2	leucyl-tRNA synthetase 2, mitochondrial	p70S6K	0.48
LARS2	leucyl-tRNA synthetase 2, mitochondrial	p38	0.512896
LIFR	leukemia inhibitory factor receptor alpha	JNK	0.51
LIG4	ligase IV, DNA, ATP-dependent	ERK	0.41
LIG4	ligase IV, DNA, ATP-dependent	STAT3	0.41
LIG4	ligase IV, DNA, ATP-dependent	JNK	0.57
LIMS2	LIM and senescent cell antigen-like domains 2	AKT	0.439661
LIMA1	LIM domain and actin binding 1	p70S6K	0.4
LIMA1	LIM domain and actin binding 1	STAT3	0.43
LIMA1	LIM domain and actin binding 1	p38	0.469206
LIMA1	LIM domain and actin binding 1	ERK	0.55
LDB1	LIM domain binding 1	p70S6K	0.45
LDB1	LIM domain binding 1	AKT	0.473169
LIN7C	lin-7 homolog C (C. elegans)	ERK	0.42
LMF1	lipase maturation factor 1	AKT	0.493174
LPIN1	lipin 1	CREB	0.402306
LIAS	lipoic acid synthetase	STAT3	0.4
LIAS	lipoic acid synthetase	p70S6K	0.5
LIAS	lipoic acid synthetase	p38	0.512538
LITAF	lipopolysaccharide-induced TNF factor	p70S6K	0.42
LITAF	lipopolysaccharide-induced TNF factor	ERK	0.45
LONP2	lon peptidase 2, peroxisomal	AKT	0.517663
LDLR	low density lipoprotein receptor	p38	0.427903
LDLR	low density lipoprotein receptor	p70S6K	0.43
LRP6	low density lipoprotein receptor-related protein 6	AKT	0.420871
LRBA	LPS-responsive vesicle trafficking, beach and anchor containing	JNK	0.42
LUC7L2	LUC7-like 2 (S. cerevisiae)	STAT3	0.43
LEF1	lymphoid enhancer-binding factor 1	p70S6K	0.45
LYRM1	LYR motif containing 1	ERK	0.45
LYRM1	LYR motif containing 1	STAT3	0.51
FBXL11	lysine (K)-specific demethylase 2A	STAT3	0.41
FBXL11	lysine (K)-specific demethylase 2A	ERK	0.43
JMJD2B	lysine (K)-specific demethylase 4B	p38	0.43856
JARID1A	lysine (K)-specific demethylase 5A	AKT	0.426254
JMJD3	lysine (K)-specific demethylase 6B	ERK	0.42
KDM6B	lysine (K)-specific demethylase 6B	p38	0.408187
LPCAT1	lysophosphatidylcholine acyltransferase 1	p70S6K	0.4
LYPLA2	lysophospholipase II pseudogene 1	STAT3	0.4
LYPLA2	lysophospholipase II pseudogene 1	p38	0.456389
LAPTM4B	lysosomal protein transmembrane 4 beta	p70S6K	0.47
LAPTM4B	lysosomal protein transmembrane 4 beta	AKT	0.573935
LOX	lysyl oxidase	AKT	0.427605
ENTPD4	lysyl oxidase-like 2	CREB	0.410536
ENTPD4	lysyl oxidase-like 2	p70S6K	0.42
KARS	lysyl-tRNA synthetase	STAT3	0.42
MACROD1	MACRO domain containing 1	p70S6K	0.45
MACROD1	MACRO domain containing 1	AKT	0.488872
MAGOHB	mago-nashi homolog B (Drosophila)	p38	0.419687
MAGOHB	mago-nashi homolog B (Drosophila)	ERK	0.42
HLA-C	major histocompatibility complex, class I, C	p38	0.412007
HLA-C	major histocompatibility complex, class I, C	JNK	0.42
HLA-C	major histocompatibility complex, class I, C	STAT3	0.45
HLA-F	major histocompatibility complex, class I, F	p70S6K	0.41
HLA-F	major histocompatibility complex, class I, F	AKT	0.440731
hCG_1998957	major histocompatibility complex, class II, DR beta 4	JNK	0.605588
HLA-DQB1	major histocompatibility complex, class II, DR beta 4	JNK	0.45
MR1	major histocompatibility complex, class I-related	AKT	0.415558
MVP	major vault protein	p70S6K	0.41
ME2	malic enzyme 2, NAD(+)-dependent, mitochondrial	p70S6K	0.41
ME2	malic enzyme 2, NAD(+)-dependent, mitochondrial	STAT3	0.46
MRC2	mannose receptor, C type 2	STAT3	0.41
MRC2	mannose receptor, C type 2	p70S6K	0.44
M6PR	mannose-6-phosphate receptor (cation dependent)	STAT3	0.44
M6PR	mannose-6-phosphate receptor (cation dependent)	p70S6K	0.45
M6PR	mannose-6-phosphate receptor (cation dependent)	p38	0.453946
M6PR	mannose-6-phosphate receptor (cation dependent)	AKT	0.465661
M6PR	mannose-6-phosphate receptor (cation dependent)	JNK	0.47
MAN2A2	mannosidase, alpha, class 2A, member 2	STAT3	0.55
MAN2B2	mannosidase, alpha, class 2B, member 2	ERK	0.42
MANBA	mannosidase, beta A, lysosomal	AKT	0.424003
MGAT2	mannosyl (alpha-1,6-)-glycoprotein beta-1,2-N-acetylglucosaminyltransferase	STAT3	0.45
MARK3	MAP/microtubule affinity-regulating kinase 3	CREB	0.45254
MARK3	MAP/microtubule affinity-regulating kinase 3	p70S6K	0.46
MAP2K1IP1	MAPK scaffold protein 1	STAT3	0.41
MARCKSL1	MARCKS-like 1	p70S6K	0.43
MARCKSL1	MARCKS-like 1	CREB	0.458769
MATR3	matrin 3	CREB	0.401395
MATR3	matrin 3	AKT	0.437561
MATR3	matrin 3	ERK	0.44
MATR3	matrin 3	STAT3	0.5
MMP11	matrix metallopeptidase 11 (stromelysin 3)	p70S6K	0.4
MMP11	matrix metallopeptidase 11 (stromelysin 3)	STAT3	0.45
MMP11	matrix metallopeptidase 11 (stromelysin 3)	p38	0.466876
MLX	MAX-like protein X	p70S6K	0.4
MLX	MAX-like protein X	p38	0.408757
MLX	MAX-like protein X	CREB	0.457893
MLX	MAX-like protein X	JNK	0.46
MED1	mediator complex subunit 1	p70S6K	0.41
MED13L	mediator complex subunit 13-like	p70S6K	0.43
MED14	mediator complex subunit 14	AKT	0.485338
MED17	mediator complex subunit 17	AKT	0.468963
MED21	mediator complex subunit 21	CREB	0.409882
MED21	mediator complex subunit 21	JNK	0.44
MED21	mediator complex subunit 21	p38	0.444564
MED21	mediator complex subunit 21	p70S6K	0.47
MED21	mediator complex subunit 21	STAT3	0.6
MED7	mediator complex subunit 7	p70S6K	0.41
MEMO1	mediator of cell motility 1	p70S6K	0.4
MEMO1	mediator of cell motility 1	p38	0.422117
[truncated: 1,959 more rows]
