# Supplementary material for: Genetic variation in insulin-induced kinase signaling
Source: Mol Syst Biol. 2015 Jul 22;11(7):820. doi: 10.15252/msb.20156250 (PMC4547848; doi:10.15252/msb.20156250)
Supplement: Supplementary file 5 [file msb0011-0820-sd5.zip]

Archive with 13 entries (10 files):
- SourceDataFig1/Source Data for Figure 1A/
- SourceDataFig1/Source Data for Figure 1A/1A_left IGF1R.jpg
- SourceDataFig1/Source Data for Figure 1A/1A_left INSR longer exposure.tif
- SourceDataFig1/Source Data for Figure 1A/1A_left INSR_short exposure.jpg
- SourceDataFig1/Source Data for Figure 1A/1A_left pY longer exposure.jpg
- SourceDataFig1/Source Data for Figure 1A/1A_left pY short exposure.tif
- SourceDataFig1/Source Data for Figure 1A/1A_right IGFR.tif
- SourceDataFig1/Source Data for Figure 1A/1A_right pY.tif
- SourceDataFig1/Source Data for Figure 1A/Fig1A_source data annotated.pdf
- SourceDataFig1/Source Data for Figure 1B/
- SourceDataFig1/Source Data for Figure 1B/1B AKT.tif
- SourceDataFig1/Source Data for Figure 1B/1B pAKT.tif
- SourceDataFig1/
