# Supplementary material for: Genetic variation in insulin-induced kinase signaling
Source: Mol Syst Biol. 2015 Jul 22;11(7):820. doi: 10.15252/msb.20156250 (PMC4547848; doi:10.15252/msb.20156250)
Supplement: Supplementary file 6 [file msb0011-0820-sd6.xlsx]

## Sheet: Phospho_Protein
Table 1. Luminex assay results of total protein levels of seven signaling factors.
Sample	InsulinTreatment (min)	GAPDH	CREB	GAPDH	ERK	GAPDH	JNK	GAPDH	p38	GAPDH	p70S6K	GAPDH	STAT3	GAPDH	AKT
FB#1	0	10107	336	10107	71	10107	69	10107	78	10107	127	10107	60.5	6516	45
FB#1	0	9988	322	9988	55.5	9988	45	9988	67	9988	140	9988	56	6480	61
FB#1	10	9662	2589.5	9662	964	9662	188	9662	210	9662	762.5	9662	220.5	7539	1180.5
FB#1	10	10025	3422	10025	1050	10025	172.5	10025	232	10025	935	10025	179	8519.5	1065
FB#2	0	10536	234	10536	98	10536	46	10536	53	10536	179.5	10536	39	9656	62
FB#2	0	10937.5	329	10937.5	86	10937.5	35	10937.5	50	10937.5	224	10937.5	38	8312.5	66
FB#2	10	10975.5	1368.5	10975.5	506	10975.5	119	10975.5	95.5	10975.5	900	10975.5	102	9363.5	866.5
FB#2	10	8932.5	914	8932.5	292	8932.5	62.5	8932.5	63.5	8932.5	568	8932.5	44	8647.5	694
FB#3	0	10343	379	10343	59	10343	50	10343	61.5	10343	172	10343	47	8875.5	65.5
FB#3	0	9389	346	9389	99.5	9389	44	9389	47	9389	125	9389	20	7908	60
FB#3	10	7972.5	1992	7972.5	549	7972.5	86	7972.5	98	7972.5	593.5	7972.5	68	7250	688.5
FB#3	10	10148.5	1196	10148.5	723	10148.5	112	10148.5	129	10148.5	639	10148.5	85	7018.5	731
FB#4	0	10040	359.5	10040	89	10040	44	10040	48	10040	142	10040	43	7954.5	58
FB#4	0	9129.5	306	9129.5	64	9129.5	35	9129.5	55	9129.5	127	9129.5	25.5	6141	58
FB#4	10	9017	2767	9017	773.5	9017	103.5	9017	147	9017	1260	9017	119.5	6617.5	696.5
FB#4	10	8864	2697.5	8864	480	8864	99.5	8864	89	8864	798	8864	100	7359	843
FB#5	0	10280	286.5	10280	53	10280	36	10280	40	10280	150	10280	30.5	7790	54.5
FB#5	0	10373	488.5	10373	161	10373	55.5	10373	53	10373	227	10373	45.5	7674.5	66.5
FB#5	10	8079	2008.5	8079	605	8079	83	8079	92	8079	698	8079	72	7891	726.5
FB#5	10	9220.5	2185	9220.5	666.5	9220.5	103.5	9220.5	102.5	9220.5	830.5	9220.5	93	8023	840
FB#6	0	8555.5	245	8555.5	54	8555.5	43	8555.5	60	8555.5	98.5	8555.5	33.5	6905.5	45
FB#6	0	6668	292	6668	65	6668	27.5	6668	40	6668	93	6668	22	6579	43.5
FB#6	10	7161	3520	7161	681	7161	88.5	7161	196	7161	838	7161	86	5938	321
FB#6	10	6596.5	3485	6596.5	472.5	6596.5	92	6596.5	160	6596.5	767	6596.5	74.5	5657	418
FB#7	0	7952.5	136	7952.5	50	7952.5	18	7952.5	30	7952.5	80.5	7952.5	21.5	7163.5	44
FB#7	0	8571	261.5	8571	121	8571	25	8571	38	8571	81	8571	23.5	5709	41.5
FB#7	10	7821.5	2684	7821.5	760	7821.5	67	7821.5	117	7821.5	822	7821.5	80.5	5958	373
FB#7	10	8766	2764	8766	498.5	8766	110	8766	118	8766	834	8766	66	6133.5	481.5
FB#8	0	8568	717	8568	93	8568	37	8568	51	8568	139	8568	45.5	6868	51
FB#8	0	8941	642	8941	128	8941	49.5	8941	59.5	8941	244	8941	57.5	5134.5	49.5
FB#8	10	8179	2845	8179	768	8179	137	8179	152	8179	797.5	8179	113	5956	696
FB#8	10	10216	3820	10216	724.5	10216	143	10216	178	10216	995.5	10216	152.5	6416	750
FB#9	0	10377	365.5	10377	68.5	10377	28	10377	31.5	10377	82	10377	20	7843.5	47.5
FB#9	0	12022.5	509	12022.5	93	12022.5	50	12022.5	56.5	12022.5	119	12022.5	25.5	7331	46
FB#9	10	9244.5	3805	9244.5	1115	9244.5	119	9244.5	164.5	9244.5	811	9244.5	96.5	5982	700
FB#9	10	9442.5	2985	9442.5	741	9442.5	109	9442.5	141	9442.5	878	9442.5	99	8427	881.5
FB#10	0	10465	326	10465	49	10465	59	10465	46	10465	109	10465	28	6362.5	47
FB#10	0	10071	265	10071	39.5	10071	32	10071	40	10071	89	10071	17	7362	48
FB#10	10	7527.5	2440.5	7527.5	642.5	7527.5	82	7527.5	117	7527.5	691.5	7527.5	65	6387.5	659.5
FB#10	10	10238.5	2984	10238.5	549	10238.5	113.5	10238.5	115	10238.5	1019.5	10238.5	102.5	7617	853.5
FB#11	0	9754	349	9754	69.5	9754	44	9754	67	9754	138.5	9754	41	7000.5	57
FB#11	0	10424	261.5	10424	62	10424	42.5	10424	41.5	10424	136	10424	34	8444	56.5
FB#11	10	10711.5	3386	10711.5	1164	10711.5	167	10711.5	174	10711.5	963	10711.5	172.5	8047	832
FB#11	10	10302	3070.5	10302	978	10302	138	10302	148	10302	974	10302	119	8099	844.5
FB#12	0	9956	600	9956	85	9956	43.5	9956	43	9956	124	9956	45	7435	48
FB#12	0	9237.5	383	9237.5	66	9237.5	34.5	9237.5	38	9237.5	130	9237.5	37	7122	49
FB#12	10	9026	2039	9026	578	9026	82	9026	105	9026	667	9026	91	6373	571.5
FB#12	10	10178.5	3531	10178.5	736	10178.5	129	10178.5	150	10178.5	855	10178.5	114	6530	430.5
FB#13	0	9279	279	9279	112	9279	39	9279	73.5	9279	123	9279	47	7489	55.5
FB#13	0	8159	277	8159	50	8159	32.5	8159	37	8159	86.5	8159	32	7518	56
FB#13	10	7607.5	3269	7607.5	813	7607.5	77	7607.5	147	7607.5	660.5	7607.5	96	7982.5	839.5
FB#13	10	9247.5	3571	9247.5	1073	9247.5	111.5	9247.5	136	9247.5	959.5	9247.5	139.5	6709	838.5
FB#14	0	10429	531	10429	106	10429	46	10429	56	10429	275	10429	47	6940	61
FB#14	0	8752	404	8752	80	8752	39.5	8752	48.5	8752	207	8752	31.5	8739	78.5
FB#14	10	10047	2970	10047	771	10047	134	10047	102	10047	1035.5	10047	112.5	8151.5	875
FB#14	10	10957.5	2223	10957.5	623	10957.5	138	10957.5	99.5	10957.5	1071	10957.5	94	8688	896
FB#15	0	11423	393	11423	84	11423	62	11423	80	11423	151	11423	43.5	6583	53
FB#15	0	9765	262	9765	54.5	9765	43	9765	50	9765	167	9765	30.5	7531.5	63
FB#15	10	8394	2639	8394	783	8394	128	8394	146	8394	753.5	8394	97.5	8011	920
FB#15	10	8642	2993	8642	670	8642	100.5	8642	143	8642	834	8642	86	7193	626
FB#16	0	8705	619	8705	70	8705	43	8705	59	8705	165	8705	39	6444	54.5
FB#16	0	9522	556	9522	61	9522	58	9522	62	9522	202.5	9522	67.5	7068	55.5
FB#16	10	9409	3769	9409	546.5	9409	175	9409	208	9409	904	9409	143	6796	583.5
FB#16	10	9722	3361	9722	578	9722	131	9722	211.5	9722	1001.5	9722	110	5337	390
FB#17	0	7217.5	189.5	7217.5	49.5	7217.5	23	7217.5	32.5	7217.5	68	7217.5	13	5533	43
FB#17	0	7972.5	255.5	7972.5	54	7972.5	24.5	7972.5	32	7972.5	66	7972.5	18	6242.5	49.5
FB#17	10	6578	3431	6578	905	6578	115	6578	173	6578	838	6578	88	5321	522
FB#17	10	7683	2757	7683	704	7683	86	7683	122	7683	1014	7683	63	4906.5	440.5
FB#18	0	8665.5	233	8665.5	33	8665.5	23.5	8665.5	26	8665.5	50.5	8665.5	15	5697	38.5
FB#18	0	6831	260.5	6831	42	6831	23	6831	26	6831	43	6831	12	5864	32.5
FB#18	10	8122	3727.5	8122	847	8122	45	8122	117	8122	605	8122	82	6369	283.5
FB#18	10	7727	3369	7727	1118	7727	73.5	7727	115.5	7727	538	7727	59	6494	231
FB#19	0	6791	194.5	6791	33	6791	13	6791	27	6791	51	6791	10	6236	42
FB#19	0	6841.5	230	6841.5	37.5	6841.5	21.5	6841.5	26	6841.5	45	6841.5	10	6011.5	41
FB#19	10	4748.5	2342	4748.5	575	4748.5	40	4748.5	101.5	4748.5	431	4748.5	47	5689	392
FB#19	10	7586	3968	7586	896	7586	73.5	7586	151	7586	632	7586	77	6115	525
FB#20	0	7618	434	7618	59	7618	23	7618	34	7618	99	7618	21	7190	51
FB#20	0	9682	600.5	9682	65	9682	33	9682	33	9682	126	9682	19	7434	47
FB#20	10	7487	2349	7487	507.5	7487	78	7487	84	7487	456	7487	63	6398.5	458.5
FB#20	10	7606	2306	7606	574	7606	64	7606	103.5	7606	565	7606	52.5	6859	411.5
FB#21	0	9131.5	374	9131.5	49	9131.5	32	9131.5	34	9131.5	126	9131.5	26.5	6606.5	55
FB#21	0	9590	335.5	9590	45	9590	32	9590	33	9590	115.5	9590	34	6626.5	49
FB#21	10	9408	3044	9408	556.5	9408	96	9408	99	9408	663	9408	114	7440	678
FB#21	10	9167	3001	9167	837	9167	113.5	9167	135	9167	944	9167	133	7778	842
FB#22	0	9277	406	9277	134	9277	27	9277	40	9277	166	9277	32.5	6770	43
FB#22	0	9040.5	470.5	9040.5	102	9040.5	26	9040.5	37	9040.5	149	9040.5	30	6739	50
FB#22	10	7525	1464	7525	373	7525	50	7525	54.5	7525	527	7525	47	7080	467.5
FB#22	10	8489	1379	8489	385	8489	50	8489	61	8489	571.5	8489	49	6865	569
FB#23	0	10525.5	223	10525.5	50	10525.5	41	10525.5	29.5	10525.5	164	10525.5	40	7153	58
FB#23	0	10997	351	10997	54	10997	41	10997	33	10997	189	10997	34	6353	46.5
FB#23	10	9293	2394.5	9293	646.5	9293	82	9293	73	9293	740.5	9293	95	6878.5	489.5
FB#23	10	10479	2001	10479	697.5	10479	104	10479	69	10479	878	10479	134	7297	596
FB#24	0	7993	315	7993	55	7993	28	7993	31	7993	85	7993	13	6854	48.5
FB#24	0	7958	337	7958	51.5	7958	21	7958	29	7958	54.5	7958	11	6847	41.5
FB#24	10	7271.5	3338.5	7271.5	973	7271.5	62	7271.5	134	7271.5	757	7271.5	84	6087	533.5
FB#24	10	9421	3794	9421	1358	9421	91	9421	171	9421	814	9421	79	6840	462.5
FB#25	0	9020	267	9020	54	9020	29	9020	29	9020	121	9020	22	7272	57.5
FB#25	0	10062	350	10062	70	10062	30	10062	36	10062	139	10062	33	9251	64
FB#25	10	11468.5	1825	11468.5	613	11468.5	88	11468.5	111	11468.5	954	11468.5	113	8484.5	778.5
FB#25	10	9916	1958.5	9916	528	9916	88	9916	80.5	9916	701	9916	70.5	8801.5	825
FB#26	0	8205	306	8205	38	8205	18	8205	21	8205	74	8205	10	8969	46
FB#26	0	7908	304	7908	34	7908	18	7908	26	7908	51	7908	11	7819.5	47
FB#26	10	8644	3742	8644	890	8644	62	8644	125	8644	819	8644	163	7824	681.5
FB#26	10	6189.5	3721.5	6189.5	814.5	6189.5	72	6189.5	102	6189.5	639.5	6189.5	83	7391	536
FB#27	0	5781	188.5	5781	35	5781	18	5781	30	5781	51	5781	8	6837	45.5
FB#27	0	6254.5	353	6254.5	69	6254.5	20	6254.5	33	6254.5	72	6254.5	14.5	6620.5	47
FB#27	10	4805	2635	4805	430	4805	62	4805	84	4805	394.5	4805	44	5067.5	399.5
FB#27	10	6551	2684	6551	444	6551	62	6551	99	6551	524	6551	62	6183	543
FB#28	0	11924	474	11924	67.5	11924	42	11924	40.5	11924	143	11924	24	8194.5	51
FB#28	0	9423.5	522	9423.5	107.5	9423.5	26	9423.5	36	9423.5	131.5	9423.5	21	9314	45.5
FB#28	10	7945	3877	7945	702	7945	99	7945	127	7945	843	7945	86	6554	433
FB#28	10	6317	2052	6317	381	6317	46.5	6317	80	6317	572	6317	54	7758.5	481
FB#29	0	7910	471	7910	44	7910	25	7910	39	7910	110	7910	26	7189	46.5
FB#29	0	7221	601	7221	57	7221	24	7221	47	7221	106	7221	20	6794.5	51
FB#29	10	6383	3881	6383	288	6383	43.5	6383	35	6383	410	6383	33	5298	493.5
FB#29	10	6824.5	3596	6824.5	712	6824.5	74	6824.5	184.5	6824.5	543	6824.5	93.5	6072	630.5
FB#30	0	11225	601.5	11225	52	11225	32	11225	36	11225	125	11225	26.5	6839.5	62
FB#30	0	8923	472.5	8923	57	8923	40	8923	30	8923	162	8923	29	5284	47
FB#30	10	7859	3406	7859	697	7859	93	7859	110.5	7859	598	7859	94	7103.5	677
FB#30	10	5197.5	1820	5197.5	121	5197.5	31	5197.5	16	5197.5	238	5197.5	20	6608.5	594.5
FB#31	0	7990	334	7990	61	7990	25	7990	26	7990	92	7990	15	6766	51
FB#31	0	6692	323	6692	72	6692	28	6692	24	6692	100	6692	15	6926.5	46
FB#31	10	5147	2151	5147	513	5147	46.5	5147	70.5	5147	450	5147	38	6130	444.5
FB#31	10	7037	2676	7037	738	7037	78	7037	96	7037	698	7037	68	6824	652.5
FB#32	0	10645	632.5	10645	47	10645	21.5	10645	31	10645	181	10645	29.5	7492.5	52
FB#32	0	9708	610.5	9708	57	9708	31	9708	37	9708	169	9708	47	6960.5	56
FB#32	10	5063	885	5063	88	5063	19	5063	20	5063	208	5063	34.5	7817.5	535
FB#32	10	9488	2433	9488	470	9488	71	9488	77.5	9488	703.5	9488	100	7641	544
FB#33	0	9031.5	434	9031.5	41	9031.5	25	9031.5	31	9031.5	209	9031.5	19	7606	45
FB#33	0	8224	395	8224	45.5	8224	25	8224	26	8224	156	8224	20.5	7323.5	57
FB#33	10	8930	1947	8930	187	8930	27.5	8930	19	8930	282	8930	19.5	7869	434.5
FB#33	10	9680	2661	9680	498	9680	69	9680	72	9680	674	9680	68.5	7208	405
FB#34	0	6598	351	6598	21	6598	11.5	6598	19.5	6598	60.5	6598	12	7255.5	34
FB#34	0	6598	351	6598	21	6598	11.5	6598	19.5	6598	60.5	6598	12	6900	38
FB#34	10	7753	3988	7753	525.5	7753	42	7753	84	7753	771	7753	73	6866.5	369.5
FB#34	10	6359	3331	6359	357	6359	56	6359	86	6359	520.5	6359	52.5	5718	246.5
FB#35	0	7720	178	7720	16	7720	10	7720	9	7720	82.5	7720	5	6230	48
FB#35	0	9457	395.5	9457	48.5	9457	21	9457	32	9457	144	9457	23	6659	54
FB#35	10	10122	3150	10122	559	10122	114	10122	80	10122	953	10122	88	6452	385
FB#35	10	9827	2686.5	9827	596	9827	95.5	9827	74.5	9827	822.5	9827	86	6496	436

## Sheet: TotalProtein
Table 2. Luminex assay results of total protein levels of seven signaling factors.
Sample	GAPDH	CREB	GAPDH	JNK	GAPDH	p38	GAPDH	ERK	GAPDH	AKT	GAPDH	p70S6K	GAPDH	STAT3
FB#14	1750	127	1750	55	1750	143.5	1750	105	1750	31.5	1750	219	1750	164
FB#14	2104	145.5	2104	68	2104	139.5	2104	113.5	2104	37	2104	204	2104	181.5
FB#15	1053	105	1053	47	1053	136	1053	105	1053	32	1053	244.5	1053	165
FB#15	971	121.5	971	61	971	131	971	108.5	971	36.5	971	229.5	971	181
FB#16	16695	696	16695	94	16695	139.5	16695	123	16695	61	16695	247.5	16695	177
FB#16	17085	665	17085	88.5	17085	132	17085	134	17085	57.5	17085	208	17085	173
FB#17	12292	475	12292	99	12292	141.5	12292	136.5	12292	47	12292	194.5	12292	160.5
FB#17	12018	411.5	12018	111	12018	122	12018	161	12018	47.5	12018	158	12018	166.5
FB#18	10641.5	267	10641.5	74.5	10641.5	117	10641.5	111	10641.5	33.5	10641.5	225	10641.5	180.5
FB#18	11243	316	11243	72	11243	159.5	11243	129	11243	46.5	11243	225	11243	164
FB#19	13949.5	374	13949.5	111.5	13949.5	156	13949.5	126.5	13949.5	34.5	13949.5	313.5	13949.5	175
FB#19	10874.5	256.5	10874.5	70	10874.5	139	10874.5	106.5	10874.5	31.5	10874.5	242	10874.5	174.5
FB#20	13657	301.5	13657	88	13657	147	13657	111.5	13657	43.5	13657	295.5	13657	144
FB#20	7839.5	181.5	7839.5	57	7839.5	123	7839.5	100	7839.5	35	7839.5	209.5	7839.5	132.5
FB#21	16512	683	16512	132	16512	137	16512	138	16512	52	16512	164.5	16512	183
FB#21	16798.5	638	16798.5	121	16798.5	120.5	16798.5	120.5	16798.5	36	16798.5	135	16798.5	158.5
FB#22	15881	484.5	15881	104	15881	144	15881	111	15881	42.5	15881	246	15881	165
FB#22	16231	503	16231	98.5	16231	152	16231	125	16231	47	16231	216.5	16231	176
FB#23	13668	422.5	13668	66	13668	118.5	13668	127	13668	39	13668	234	13668	152
FB#23	13825.5	434	13825.5	88.5	13825.5	144	13825.5	122	13825.5	45	13825.5	236	13825.5	154
FB#24	15822	699	15822	127	15822	160	15822	170	15822	67	15822	280	15822	159
FB#24	15834	600.5	15834	134.5	15834	140	15834	230	15834	51.5	15834	268	15834	180
FB#25	12710	327	12710	81	12710	117	12710	112	12710	37	12710	151.5	12710	134.5
FB#25	13011	327	13011	76.5	13011	139.5	13011	103	13011	46	13011	206	13011	160.5
FB#26	15938.5	444	15938.5	98	15938.5	127	15938.5	134	15938.5	41	15938.5	222.5	15938.5	168
FB#26	14408	361	14408	94	14408	116.5	14408	99	14408	33	14408	170.5	14408	182
FB#27	15915	418	15915	71	15915	137	15915	133	15915	35	15915	243.5	15915	176.5
FB#27	15208	429.5	15208	98	15208	147	15208	127	15208	55	15208	251.5	15208	166
FB#28	15342	480	15342	85	15342	141.5	15342	153.5	15342	43.5	15342	206	15342	140
FB#28	17244	402	17244	71	17244	118	17244	145	17244	45	17244	177.5	17244	127
FB#29	17671	643	17671	89.5	17671	120	17671	110.5	17671	48	17671	202.5	17671	127.5
FB#29	17756	774	17756	91	17756	135	17756	127	17756	58	17756	237	17756	148
FB#30	15720	496	15720	95	15720	119	15720	101	15720	38	15720	182	15720	157
FB#30	16594	549	16594	101	16594	129	16594	116	16594	51	16594	180	16594	132
FB#31	15034.5	407	15034.5	75.5	15034.5	123	15034.5	107.5	15034.5	41	15034.5	224.5	15034.5	154
FB#31	13742.5	321	13742.5	79	13742.5	120	13742.5	102.5	13742.5	32	13742.5	139	13742.5	151
FB#32	16464.5	543	16464.5	77.5	16464.5	126	16464.5	112	16464.5	52	16464.5	208	16464.5	159
FB#32	17262	562	17262	91	17262	133.5	17262	145	17262	51	17262	249	17262	177
FB#33	17548	720	17548	87	17548	144.5	17548	129	17548	54	17548	189	17548	165
FB#33	16939	634	16939	87	16939	114	16939	132	16939	43.5	16939	107	16939	159
FB#34	15201	481	15201	87.5	15201	130.5	15201	101	15201	39	15201	194.5	15201	159
FB#34	16120	402	16120	73	16120	132	16120	100	16120	32.5	16120	194.5	16120	147.5
FB#35	19106.5	731	19106.5	129.5	19106.5	143	19106.5	120	19106.5	60	19106.5	220	19106.5	169
FB#35	18778	693	18778	107.5	18778	137	18778	118	18778	66	18778	238	18778	177
