# Supplementary material for: Genetic variation in insulin-induced kinase signaling
Source: Mol Syst Biol. 2015 Jul 22;11(7):820. doi: 10.15252/msb.20156250 (PMC4547848; doi:10.15252/msb.20156250)
Supplement: Supplementary file 7 [file msb0011-0820-sd7.zip]

Archive with 3 entries (2 files):
- Source Data for Figure 4/
- Source Data for Figure 4/Source Data for Figure 4.txt
- Source Data for Figure 4/Source Data for Figure 4_2.txt
