# Supplementary material for: Genetic variation in insulin-induced kinase signaling
Source: Mol Syst Biol. 2015 Jul 22;11(7):820. doi: 10.15252/msb.20156250 (PMC4547848; doi:10.15252/msb.20156250)
Supplement: Supplementary file 7 [file msb0011-0820-sd7.zip › Source Data for Figure 4/Source Data for Figure 4.txt]

Raw File	Type	Charge	m/z	Mass	Resolution	Npoints	PIF	Mass Fractional Part	Mass deficit	Mass Precision [ppm]	Retention Time	Retention Length	Min Scan Number	Max Scan Number	Lys Count	Arg Count	Ratio H/L	Ratio H/L Normalized	Intensity	Intensity L	Intensity H	Intensities L	Intensities H	MS/MS Count	MSMS Scan Numbers	MSMS SILAC States	MSMS Isotope Indices
CheungV-10-G230-XW101910-px1-OB3	SILAC	1	1284.7161	1283.7088	37017.2890625	19	NaN	0.708817	0.0783111431958332	1.041341	35.454	26.301	4644	4714	0	1	0.73179	0.79359	88917	41341	47575			0
CheungV-10-G230-XW101910-px1-OB3	SILAC	1	1317.3396	1316.3323	NaN	10	NaN	0.332338	-0.313174994573274	5.776231	8.795	6.256	364	369	1	1	0.91749	1.0432	79472	36946	42527			0
CheungV-10-G230-XW101910-px1-OB3	SILAC	1	886.41635	885.40907	44635.43359375	31	NaN	0.409074	-0.0382146693730192	0.458843	17.774	33.59	1651	1749	1	0	1.0051	1.0768	180030	90972	89058			0
CheungV-10-G230-XW101910-px1-OB3	SILAC	1	1019.4125	1018.4052	NaN	12	NaN	0.405221	-0.103245179574856	9.535712	7.721	7.982	313	319	2	1	0.45616	0.60034	25821	12860	12961			0
CheungV-10-G230-XW101910-px1-OB3	SILAC	1	705.39351	704.38623	50758.98828125	64	NaN	0.38623	0.0222121739445811	0.294891	19.148	48.325	1860	1998	1	0	1.0607	1.049	1239100	629660	609440			0
CheungV-10-G230-XW101910-px1-OB3	SILAC	1	1226.5909	1225.5836	39231.80078125	41	NaN	0.583639	-0.0201293115528642	0.486927	21.751	27.706	2342	2422	1	0	1.0281	1.0803	266520	131190	135330			0
CheungV-10-G230-XW101910-px1-OB3	SILAC	1	1292.6542	1291.6469	36779.3515625	49	NaN	0.646896	0.0127384537797752	0.573436	38.609	48.847	5100	5220	1	0	1.024	1.1154	90051	44782	45268			0
CheungV-10-G230-XW101910-px1-OB3	SILAC	1	746.36863	745.36135	49542.1796875	54	NaN	0.36135	-0.0215166325779137	0.424665	12.332	47.405	755	868	0	1	0.99727	1.0028	319990	157130	162860			0
CheungV-10-G230-XW101910-px1-OB3	SILAC	1	933.45294	932.44567	44403.890625	94	NaN	0.445665	-0.0232597974263626	0.313064	17.304	55.336	1554	1699	1	0	0.96171	0.97531	567580	284350	283220			0
CheungV-10-G230-XW101910-px1-OB3	SILAC	1	825.41719	824.40992	47489.28515625	45	NaN	0.409915	-0.00931327123373649	0.474847	20.442	34.842	2115	2213	1	0	0.99755	1.0133	550040	270890	279150			0
CheungV-10-G230-XW101910-px1-OB3	SILAC	1	1088.5661	1087.5588	41848.85546875	67	NaN	0.558815	0.0185382761580968	0.315926	24.118	47.527	2725	2858	1	0	0.92532	0.97331	259860	126410	133450			0
CheungV-10-G230-XW101910-px1-OB3	SILAC	1	833.38928	832.382	45601.90234375	145	NaN	0.382001	-0.0408949258629718	0.275976	18.96	76.662	1813	2033	1	0	1.0011	0.98136	2886700	1428900	1457800			0
CheungV-10-G230-XW101910-px1-OB3	SILAC	1	1261.6345	1260.6272	37903.59765625	26	NaN	0.627194	0.00730502695228097	0.828243	31.942	23.028	4099	4158	1	0	0.92404	0.97789	224960	111310	113650			0
CheungV-10-G230-XW101910-px1-OB3	SILAC	1	961.46642	960.45914	43176.91015625	41	NaN	0.459141	-0.0226703663544185	0.334036	23.964	28.921	2725	2802	1	0	1.0193	1.0401	506010	246940	259070			0
CheungV-10-G230-XW101910-px1-OB3	SILAC	1	577.34577	576.3385	53924.98828125	27	NaN	0.338497	0.03338157556027	0.500483	17.862	28.815	1675	1755	0	1	1.3589	1.4136	199610	95243	104370			0
CheungV-10-G230-XW101910-px1-OB3	SILAC	1	883.47113	882.46386	44338.79296875	29	NaN	0.463858	0.0179248617109806	0.608822	12.48	25.204	801	858	1	0	0.93416	1.0152	110940	55375	55562			0
CheungV-10-G230-XW101910-px1-OB3	SILAC	1	532.32411	531.31683	58396.984375	41	NaN	0.316831	0.0324255220788245	0.432283	14.236	36.848	1062	1161	0	1	1.0138	1.0739	158700	77825	80871			0
CheungV-10-G230-XW101910-px1-OB3	SILAC	1	920.42128	919.41401	42915.546875	24	NaN	0.414008	-0.0489222353661489	0.930836	11.298	24.015	631	691	1	0	0.84782	0.92396	53556	27439	26116			0
CheungV-10-G230-XW101910-px1-OB3	SILAC	1	966.45336	965.44608	42983.6171875	62	NaN	0.446079	-0.0380261641366815	0.428907	22.487	54.427	2442	2606	0	1	0.97732	0.97268	409360	190990	218360			0
CheungV-10-G230-XW101910-px1-OB3	SILAC	1	1239.6219	1238.6146	37611.81640625	106	NaN	0.614639	0.00487597340293178	0.278404	25.695	42.385	3001	3121	1	0	1.0637	1.0419	3945100	2062100	1882900			0
CheungV-10-G230-XW101910-px1-OB3	SILAC	1	1244.6559	1243.6486	37960.03125	47	NaN	0.648647	0.0365682771166576	0.466292	34.584	36.389	4501	4590	1	0	1.0221	1.096	177480	89046	88431			0
CheungV-10-G230-XW101910-px1-OB3	SILAC	1	1267.6527	1266.6454	37473.5859375	145	NaN	0.645427	0.0227698465691901	0.278303	26.193	53.708	3088	3244	1	0	1.0303	1.0087	4823000	2492000	2330900			0
CheungV-10-G230-XW101910-px1-OB3	SILAC	1	713.42001	712.41274	50663.99609375	87	NaN	0.412738	0.0450282325255102	0.267562	19.747	47.865	1963	2101	1	0	1.0123	0.99452	1789800	900630	889130			0
CheungV-10-G230-XW101910-px1-OB3	SILAC	1	1239.6955	1238.6883	39399.9921875	34	NaN	0.688258	0.0784611199908341	0.513598	24.564	21.389	2844	2907	1	0	0.98734	1.0184	413020	204530	208490			0
CheungV-10-G230-XW101910-px1-OB3	SILAC	1	1563.0259	1562.0187	33035.9609375	29	NaN	0.018654	0.260125286280299	0.700702	33.661	28.586	4375	4452	1	0	0.95018	1.0207	172630	90937	81696			0
CheungV-10-G230-XW101910-px1-OB3	SILAC	1	1547.0295	1546.0223	29628.568359375	27	NaN	0.02225	0.27107999405348	0.855619	34.158	34.21	4438	4527	1	0	1.0502	1.1445	62273	30975	31298			0
CheungV-10-G230-XW101910-px1-OB3	SILAC	1	959.51542	958.50814	45133.3359375	23	NaN	0.508143	0.0272291811577361	0.502846	19.405	29.133	1935	2019	0	1	0.92085	0.97222	168660	82769	85892			0
CheungV-10-G230-XW101910-px1-OB3	SILAC	1	1156.6579	1155.6506	39425.390625	79	NaN	0.650627	0.0790280277126385	0.277728	21.383	42.497	2246	2375	2	0	1.0052	1.0694	1343900	660080	683800			0
CheungV-10-G230-XW101910-px1-OB3	SILAC	1	870.41873	869.41145	45057.86328125	60	NaN	0.411454	-0.0284749452235928	0.333772	14.857	46.457	1134	1265	1	0	0.97071	0.97236	771100	377270	393840			0
CheungV-10-G230-XW101910-px1-OB3	SILAC	1	809.42342	808.41615	46277.40625	65	NaN	0.416147	0.00427598931651119	0.381001	29.168	56.332	3585	3745	1	0	0.92751	0.92327	909280	433190	476090			0
CheungV-10-G230-XW101910-px1-OB3	SILAC	1	910.40188	909.39461	44277.25390625	42	NaN	0.394605	-0.0637163787426971	0.383711	11.301	35.059	610	704	1	0	1.0591	1.1172	242550	119630	122920			0
CheungV-10-G230-XW101910-px1-OB3	SILAC	1	1258.6722	1257.6649	37013.83984375	67	NaN	0.664915	0.0463886625061605	0.292462	37.076	36.064	4893	4976	1	0	1.0344	1.0232	1226400	608260	618100			0
CheungV-10-G230-XW101910-px1-OB3	SILAC	1	1333.661	1332.6537	36470.89453125	38	NaN	0.653706	0.000685252532775849	0.575019	17.926	28.856	1675	1761	1	0	1.0493	1.1017	271680	143030	128660			0
CheungV-10-G230-XW101910-px1-OB3	SILAC	1	1156.6221	1155.6148	40111.76171875	32	NaN	0.614845	0.0432624448355909	0.414958	18.065	22.538	1712	1774	2	0	0.90877	0.96674	247470	126250	121230			0
CheungV-10-G230-XW101910-px1-OB3	SILAC	1	793.40951	792.40223	48125.84375	60	NaN	0.402233	-0.00227154267281549	0.410289	13.05	51.222	834	972	1	0	1.0405	1.082	342610	166220	176390			0
CheungV-10-G230-XW101910-px1-OB3	SILAC	1	1226.627	1225.6198	38110.50390625	56	NaN	0.619759	0.0159742384262245	0.368632	26.77	33.956	3195	3300	1	0	0.97332	0.99349	502630	233940	268680			0
CheungV-10-G230-XW101910-px1-OB3	SILAC	1	646.38813	645.38085	53703.46875	27	NaN	0.38085	0.0439749674480936	0.581593	13.302	27.427	921	992	0	1	0.99256	1.0663	122800	60599	62197			0
CheungV-10-G230-XW101910-px1-OB3	SILAC	1	929.49463	928.48735	43743.08984375	184	NaN	0.487351	0.0202471240545492	0.238974	23.28	81.339	2536	2774	1	0	1.0261	1.003	9530800	4842200	4688700			0
CheungV-10-G230-XW101910-px1-OB3	SILAC	1	1288.6826	1287.6753	39935.875	33	NaN	0.675344	0.0430131409666501	0.714052	30.766	30.975	3890	3978	1	0	0.95478	0.99254	344870	170420	174450			0
CheungV-10-G230-XW101910-px1-OB3	SILAC	1	789.39897	788.3917	47032.32421875	73	NaN	0.391696	-0.0109646440354254	0.313533	16.933	53.846	1495	1644	1	0	1.0629	1.0802	544590	266690	277910			0
CheungV-10-G230-XW101910-px1-OB3	SILAC	1	873.39613	872.38886	44135.4375	75	NaN	0.388855	-0.0524437821532047	0.394926	10.117	53.501	425	550	1	0	0.96007	1.0055	288550	147420	141120			0
CheungV-10-G230-XW101910-px1-OB3	SILAC	1	914.49509	913.48781	43347.328125	91	NaN	0.487812	0.0276074063921214	0.312683	17.976	42.536	1670	1780	1	0	1.0153	0.99563	2450500	1223400	1227000			0
CheungV-10-G230-XW101910-px1-OB3	SILAC	1	731.39369	730.38642	51090.94140625	57	NaN	0.386415	0.0104376175064544	0.482364	13.21	48.341	878	1006	1	0	0.96796	1.0461	147670	72320	75350			0
CheungV-10-G230-XW101910-px1-OB3	SILAC	1	1106.5923	1105.585	39632.796875	45	NaN	0.585036	0.0364673550770931	0.317658	33.059	35.278	4261	4354	1	0	0.95492	0.98364	423500	212210	211290			0
CheungV-10-G230-XW101910-px1-OB3	SILAC	1	1225.57	1224.5627	38710.38671875	27	NaN	0.562712	-0.0405873259603595	0.652043	22.223	25.765	2436	2509	0	1	0.8914	0.94045	170890	81251	89639			0
CheungV-10-G230-XW101910-px1-OB3	SILAC	1	1039.4771	1038.4698	40679.4921875	57	NaN	0.46983	-0.0478659242687627	0.29475	23.13	39.894	2550	2676	1	0	1.1229	1.155	435730	215050	220690			0
CheungV-10-G230-XW101910-px1-OB3	SILAC	1	887.44765	886.44038	44811.90625	65	NaN	0.440378	-0.0073847417588695	0.295074	16.219	41.748	1382	1495	1	0	1.0361	1.0492	583670	281300	302380			0
CheungV-10-G230-XW101910-px1-OB3	SILAC	1	860.45536	859.44808	48190.078125	39	NaN	0.448084	0.012737384840193	0.368935	19.63	33.56	1963	2059	1	0	1.0369	1.094	242070	124040	118030			0
CheungV-10-G230-XW101910-px1-OB3	SILAC	1	1170.6376	1169.6303	39162.37109375	41	NaN	0.630287	0.0522570951170565	0.40748	29.858	32.167	3738	3829	1	0	1.0154	1.0304	560960	292220	268740			0
CheungV-10-G230-XW101910-px1-OB3	SILAC	1	802.44196	801.43468	43616.453125	37	NaN	0.434683	0.0260234987829335	0.514417	14.799	31.751	1161	1245	0	1	0.80544	0.84579	180070	88545	91524			0
CheungV-10-G230-XW101910-px1-OB3	SILAC	1	967.49984	966.49256	42346.29296875	30	NaN	0.492559	0.00797281407392347	0.605002	33.564	28.171	4354	4438	0	1	1.0893	1.134	197970	94806	103160			0
CheungV-10-G230-XW101910-px1-OB3	SILAC	1	874.46246	873.45518	45918.71484375	28	NaN	0.455185	0.0133955185158356	0.703199	21.745	32.371	2342	2436	0	1	0.87686	0.91455	193950	95167	98782			0
CheungV-10-G230-XW101910-px1-OB3	SILAC	1	888.44253	887.43525	44036.328125	40	NaN	0.435251	-0.012969639393873	0.4142	13.395	29.356	932	1013	0	1	0.7569	0.76001	328510	163980	164530			0
CheungV-10-G230-XW101910-px1-OB3	SILAC	1	1259.8795	1258.8722	21949.306640625	12	NaN	0.872192	0.253110685338925	6.291728	8.314	6.564	341	345	1	2			315470	110760	204710			0
CheungV-10-G230-XW101910-px1-OB3	SILAC	1	950.45753	949.45025	39516.28515625	25	NaN	0.450255	-0.0264921618522749	1.02334	22.027	27.897	2395	2475	0	1	0.85161	0.88312	206560	94646	111910			0
CheungV-10-G230-XW101910-px1-OB3	SILAC	1	993.48959	992.48231	42273.796875	45	NaN	0.482311	-0.0142312989446509	0.346057	21.605	32.474	2308	2401	1	0	0.92261	0.9479	444630	230370	214270			0
CheungV-10-G230-XW101910-px1-OB3	SILAC	1	1088.5483	1087.5411	40659.71484375	35	NaN	0.541055	0.000786046629400516	0.495942	19.595	26.443	1970	2045	1	0	0.8759	0.93063	205320	108390	96936			0
CheungV-10-G230-XW101910-px1-OB3	SILAC	1	742.40988	741.4026	49252.51171875	106	NaN	0.402602	0.021557191417287	0.31867	12.649	61.484	801	959	1	0	1.038	1.0174	2913800	1440100	1473700			0
CheungV-10-G230-XW101910-px1-OB3	SILAC	1	929.4854	928.47812	46250.94140625	32	NaN	0.478122	0.0110222685385679	0.904661	13.977	30.004	1029	1102	1	0	1.1076	1.2059	93738	46399	47340			0
CheungV-10-G230-XW101910-px1-OB3	SILAC	1	913.51047	912.50319	44652.30078125	66	NaN	0.503192	0.0434409973594256	0.316189	24.54	44.905	2802	2935	0	1	1.0358	1.0205	781110	399350	381760			0
CheungV-10-G230-XW101910-px1-OB3	SILAC	1	918.53028	917.523	45846.1953125	33	NaN	0.523003	0.0609420463379138	0.325477	23.744	26.673	2690	2767	1	0	0.99061	1.041	266140	131820	134330			0
CheungV-10-G230-XW101910-px1-OB3	SILAC	1	943.51023	942.50295	42916.27734375	84	NaN	0.502949	0.0293979368209421	0.28335	23.604	51.1	2627	2774	1	0	1.0028	1.002	822720	416920	405790			0
CheungV-10-G230-XW101910-px1-OB3	SILAC	1	1701.3169	1700.3097	32965.83203125	33	NaN	0.309668	0.487525155047251	0.639057	28.811	24.282	3572	3633	1	0	0.94666	0.98668	324680	157310	167370			0
CheungV-10-G230-XW101910-px1-OB3	SILAC	1	676.37816	675.37089	51033.93359375	24	NaN	0.370886	0.0202152624871133	0.657407	14.077	27.525	1042	1120	0	1	0.98677	1.067	104850	50118	54736			0
CheungV-10-G230-XW101910-px1-OB3	SILAC	1	957.48908	956.4818	42371.04296875	59	NaN	0.481804	0.00182213028938349	0.312625	20.454	32.585	2115	2213	1	0	0.99891	0.98439	1506500	746590	759930			0
CheungV-10-G230-XW101910-px1-OB3	SILAC	1	1135.5298	1134.5225	38646.0078125	35	NaN	0.52251	-0.0393700993331549	0.817647	18.246	31.964	1732	1813	1	0	1.0265	1.0765	279180	143130	136050			0
CheungV-10-G230-XW101910-px1-OB3	SILAC	1	929.45753	928.45026	43408.7890625	64	NaN	0.450256	-0.0168312597946851	0.338907	17.176	44.186	1548	1670	1	0	1.0185	1.0458	450060	226740	223310			0
CheungV-10-G230-XW101910-px1-OB3	SILAC	1	877.47815	876.47088	45098.16796875	33	NaN	0.470878	0.0277017704127047	0.358222	20.761	24.891	2178	2246	1	0	0.92602	0.96971	289690	142340	147360			0
CheungV-10-G230-XW101910-px1-OB3	SILAC	1	959.50543	958.49816	43742.6328125	77	NaN	0.498156	0.0172471301679025	0.211082	19.869	38.081	1998	2101	1	0	1.0266	1.0116	1512900	756040	756890			0
CheungV-10-G230-XW101910-px1-OB3	SILAC	1	1148.6079	1147.6006	40328.359375	20	NaN	0.600611	0.0327144889481588	1.242896	13.697	18.139	1006	1056	1	0	0.71318	0.77625	96348	47225	49123			0
CheungV-10-G230-XW101910-px1-OB3	SILAC	1	1475.9088	1474.9015	37331.99609375	29	NaN	0.901476	0.183021001279485	0.626891	31.006	24.461	3952	4019	1	0	1.0638	1.1283	213710	112590	101120			0
CheungV-10-G230-XW101910-px1-OB3	SILAC	1	971.46803	970.46076	41719.29296875	53	NaN	0.460756	-0.0256563091598991	0.468128	25.355	52.339	2928	3074	1	0	0.81105	0.85144	272570	136890	135670			0
CheungV-10-G230-XW101910-px1-OB3	SILAC	1	1114.6112	1113.6039	39946.546875	70	NaN	0.603921	0.0516633057332001	0.329524	15.312	40.291	1226	1329	2	0	0.97668	1.039	562130	265920	296210			0
CheungV-10-G230-XW101910-px1-OB3	SILAC	1	813.39707	812.38979	47553.15625	115	NaN	0.389792	-0.0239069677529642	0.333866	30.201	72.738	3724	3938	1	0	1.0913	1.0666	9796800	4791400	5005300			0
CheungV-10-G230-XW101910-px1-OB3	SILAC	1	625.30149	624.29421	53021.85546875	36	NaN	0.294215	-0.0329608076398245	0.492387	11.457	43.147	610	724	1	0	1.0034	1.089	125520	59331	66191			0
CheungV-10-G230-XW101910-px1-OB3	SILAC	1	853.46034	852.45306	43947.90234375	37	NaN	0.453061	0.0209325226319379	0.397366	23.117	28.042	2578	2662	1	0	1.0187	1.0598	338740	174190	164550			0
CheungV-10-G230-XW101910-px1-OB3	SILAC	1	1245.6408	1244.6335	38046.2890625	25	NaN	0.63353	0.0209981727484774	1.041117	36.719	24.521	4852	4914	1	0	0.82415	0.89499	118550	59303	59247			0
CheungV-10-G230-XW101910-px1-OB3	SILAC	1	1044.5	1043.4928	40643.25390625	54	NaN	0.492752	-0.0272543486464656	0.430831	28.087	38.643	3433	3544	1	0	0.97613	0.98864	581660	272460	309200			0
CheungV-10-G230-XW101910-px1-OB3	SILAC	1	747.40016	746.39289	49016.1875	40	NaN	0.392886	0.00954576872732105	0.323976	11.445	37.323	638	724	0	1	1.0243	1.0217	373560	183040	190520			0
CheungV-10-G230-XW101910-px1-OB3	SILAC	1	878.41183	877.40455	42681.65234375	22	NaN	0.404553	-0.039053418997355	0.730963	22.443	24.218	2475	2543	1	0	0.88055	0.94936	159130	81159	77966			0
CheungV-10-G230-XW101910-px1-OB3	SILAC	1	1240.6429	1239.6356	38834.66015625	63	NaN	0.635625	0.0253929997445539	0.333966	27.138	33.081	3265	3363	1	0	0.97534	0.97059	916870	467990	448880			0
CheungV-10-G230-XW101910-px1-OB3	SILAC	1	1204.6256	1203.6183	38649.9296875	30	NaN	0.618342	0.0246775711839291	0.750218	17.911	24.543	1686	1755	2	0	1.0833	1.1525	144390	68754	75634			0
CheungV-10-G230-XW101910-px1-OB3	SILAC	1	852.37709	851.36981	NaN	6	NaN	0.36981	-0.0618196175192907	9.178851	7.988	7.899	325	332	2	1			105820	38344	67479			0
CheungV-10-G230-XW101910-px1-OB3	SILAC	1	1234.6691	1233.6618	38439.55078125	26	NaN	0.66181	0.0543257208521482	0.462093	20.173	20.875	2073	2136	2	0	1.1806	1.256	235680	113800	121880			0
CheungV-10-G230-XW101910-px1-OB3	SILAC	1	945.46452	944.45725	42718.25	36	NaN	0.457246	-0.0172043426529171	0.354785	11.933	30.85	710	780	0	1	1.0098	1.0817	129370	61503	67864			0
CheungV-10-G230-XW101910-px1-OB3	SILAC	1	813.44702	812.43975	45453.80078125	71	NaN	0.439747	0.0260250400278892	0.342323	18.504	44.538	1761	1888	0	1	1.0142	0.99906	1270900	643210	627650			0
CheungV-10-G230-XW101910-px1-OB3	SILAC	1	929.45834	928.45106	43797.1640625	85	NaN	0.451059	-0.0160287970126092	0.176952	16.177	55.544	1371	1521	1	0	1.0171	0.99781	2023500	981600	1041900			0
CheungV-10-G230-XW101910-px1-OB3	SILAC	1	1081.5545	1080.5472	43610.265625	19	NaN	0.547201	0.0101492200001303	0.846301	20.272	20.774	2087	2143	1	0	0.85104	0.9232	130590	62611	67976			0
CheungV-10-G230-XW101910-px1-OB3	SILAC	1	1186.65	1185.6427	39635.6796875	42	NaN	0.64269	0.057294087945138	0.542715	34.238	43.858	4438	4543	1	0	1.0759	1.1696	107490	52291	55197			0
CheungV-10-G230-XW101910-px1-OB3	SILAC	1	991.47397	990.46669	42212.49609375	96	NaN	0.466689	-0.0289259671468471	0.295006	22.714	56.614	2456	2620	1	0	1.0298	1.0166	1367200	676270	690890			0
CheungV-10-G230-XW101910-px1-OB3	SILAC	1	946.48468	945.4774	42922.5390625	34	NaN	0.477404	0.0024843375662158	0.41512	13.418	29.398	939	1019	1	0	0.92902	0.97115	302340	144640	157700			0
CheungV-10-G230-XW101910-px1-OB3	SILAC	1	813.42237	812.41509	47602.5	29	NaN	0.41509	0.00137870657374606	0.612827	12.817	31.888	846	928	0	1	0.95193	1.0357	73758	33171	40587			0
CheungV-10-G230-XW101910-px1-OB3	SILAC	1	702.37871	701.37143	51274.38671875	52	NaN	0.371433	0.00880230214931998	0.364337	11.204	37.992	603	698	0	1	0.99456	0.97981	834820	414370	420460			0
CheungV-10-G230-XW101910-px1-OB3	SILAC	1	781.42471	780.41743	48122.58203125	53	NaN	0.417432	0.0184396701663445	0.352138	29.915	39.383	3738	3850	1	0	1.0441	1.033	1212800	612420	600360			0
CheungV-10-G230-XW101910-px1-OB3	SILAC	1	712.43534	711.42806	50870.00390625	70	NaN	0.428059	0.0608019263139568	0.334579	15.535	39.395	1265	1382	1	0	1.0496	1.0293	2452700	1192600	1260100			0
CheungV-10-G230-XW101910-px1-OB3	SILAC	1	631.36609	630.35882	55700.3828125	36	NaN	0.358817	0.0288519632031239	0.345414	17.267	32.48	1574	1663	1	0	1.0321	1.0777	310620	149500	161120			0
CheungV-10-G230-XW101910-px1-OB3	SILAC	1	785.44088	784.43361	48251.0234375	146	NaN	0.433606	0.0327670177056234	0.277796	20.298	72.085	2052	2267	1	0	1.0576	1.0343	7639100	3785900	3853200			0
CheungV-10-G230-XW101910-px1-OB3	SILAC	1	686.41979	685.41251	50391.9375	37	NaN	0.412514	0.0572238880345139	0.459069	14.41	31.457	1095	1181	1	0	0.89996	0.95452	213490	106670	106810			0
CheungV-10-G230-XW101910-px1-OB3	SILAC	1	873.43213	872.42485	45513.54296875	64	NaN	0.424852	-0.0164633633070252	0.302833	13.62	38.012	959	1068	1	0	0.99014	0.99015	806090	413190	392900			0
CheungV-10-G230-XW101910-px1-OB3	SILAC	1	915.44209	914.43482	44702.25	78	NaN	0.434818	-0.0258219195267202	0.289444	17.302	48.489	1554	1692	1	0	1.0088	1.0238	560140	270200	289950			0
CheungV-10-G230-XW101910-px1-OB3	SILAC	1	1001.526	1000.5187	43955.0078125	40	NaN	0.518693	0.0184546027660417	1.102714	17.183	30.611	1567	1644	1	0	0.9779	1.0222	302460	152660	149810			0
CheungV-10-G230-XW101910-px1-OB3	SILAC	1	731.40499	730.39772	50594.125	39	NaN	0.397718	0.021735435661185	0.450116	18.321	37.053	1736	1841	0	1	0.89079	0.90492	267040	137880	129160			0
CheungV-10-G230-XW101910-px1-OB3	SILAC	1	1107.6051	1106.5979	39974.50390625	28	NaN	0.597873	0.0488378678473964	0.484727	29.808	27.162	3738	3808	1	0	0.98372	1.0367	248620	119060	129560			0
CheungV-10-G230-XW101910-px1-OB3	SILAC	1	936.44424	935.43696	43060.40234375	67	NaN	0.436962	-0.0333390657349355	0.614328	20.302	57.978	2059	2232	1	1	0.61371	0.69781	543890	243240	300650			0
CheungV-10-G230-XW101910-px1-OB3	SILAC	1	930.48928	929.482	42805.18359375	46	NaN	0.482003	0.0144411078888425	0.401815	21.474	49.05	2280	2422	0	1	0.81882	0.8282	288520	140280	148240			0
CheungV-10-G230-XW101910-px1-OB3	SILAC	1	843.45736	842.45008	46071.94921875	79	NaN	0.450081	0.0225539967980239	0.31768	16.631	45.17	1442	1567	1	0	1.0388	1.0211	1735400	858320	877070			0
CheungV-10-G230-XW101910-px1-OB3	SILAC	1	805.41301	804.40573	47378.87890625	75	NaN	0.40573	-0.00429689232566943	0.290589	13.566	60.461	907	1068	1	0	1.0592	1.0583	823300	404730	418570			0
CheungV-10-G230-XW101910-px1-OB3	SILAC	1	856.41671	855.40943	46294.96484375	38	NaN	0.40943	-0.0240587335508735	0.432071	16.07	38.445	1357	1469	0	1	0.93971	0.97811	198330	97430	100900			0
CheungV-10-G230-XW101910-px1-OB3	SILAC	1	1226.7719	1225.7646	38381.890625	56	NaN	0.76459	0.160738056707714	0.368808	45.7	30.311	6118	6185	1	0	0.99479	1.0648	182500	89510	92987			0
CheungV-10-G230-XW101910-px1-OB3	SILAC	1	825.41821	824.41094	47489.34375	59	NaN	0.410935	-0.00829398063865483	0.312195	19.995	40.291	2005	2122	1	0	1.0538	1.0676	578210	298840	279360			0
CheungV-10-G230-XW101910-px1-OB3	SILAC	1	658.38854	657.38126	52778.390625	30	NaN	0.381262	0.0388668740328058	0.570756	15.831	30.754	1329	1422	0	1	0.96869	1.0301	147900	70609	77291			0
CheungV-10-G230-XW101910-px1-OB3	SILAC	1	1122.588	1121.5807	39291.77734375	24	NaN	0.580737	0.0248094480748478	0.777421	28.386	29.552	3496	3572	1	0	0.96049	1.0399	139820	65529	74287			0
CheungV-10-G230-XW101910-px1-OB3	SILAC	1	943.50939	942.50211	43237.19140625	96	NaN	0.502111	0.0285600868513711	0.283486	26.162	48.879	3081	3216	1	0	1.0542	1.0335	2739700	1337500	1402200			0
CheungV-10-G230-XW101910-px1-OB3	SILAC	1	1056.5941	1055.5868	42451.98046875	26	NaN	0.586838	0.0612682862097245	0.647316	21.699	27.706	2342	2422	1	0	0.62762	0.67692	157230	78941	78294			0
CheungV-10-G230-XW101910-px1-OB3	SILAC	1	642.32481	641.31753	53007.77734375	47	NaN	0.317534	-0.0174723461201438	0.339249	19.566	38.391	1942	2052	1	0	1.0506	1.0607	626010	310680	315330			0
CheungV-10-G230-XW101910-px1-OB3	SILAC	1	1169.5687	1168.5615	38674.8828125	54	NaN	0.56146	-0.0160782930229288	0.73639	15.587	46.883	1265	1402	2	0	1.0818	1.1509	308790	135610	173180			0
CheungV-10-G230-XW101910-px1-OB3	SILAC	1	887.44741	886.44014	44518.85546875	158	NaN	0.440138	-0.00762429350800176	0.279101	14.415	63.707	1056	1226	1	0	1.056	1.0325	8396500	4058700	4337900			0
CheungV-10-G230-XW101910-px1-OB3	SILAC	1	988.5428	987.53552	41746.53515625	30	NaN	0.53552	0.0412541388162708	0.490439	12.623	23.863	827	887	1	1	0.90259	1.0263	131610	62543	69067			0
CheungV-10-G230-XW101910-px1-OB3	SILAC	1	1383.7116	1382.7043	35574.26171875	44	NaN	0.70433	0.0282858092689366	0.480052	24.456	28.193	2809	2900	1	0	1.0763	1.0878	609260	297290	311970			0
CheungV-10-G230-XW101910-px1-OB3	SILAC	1	1072.5719	1071.5646	40803.83984375	50	NaN	0.564641	0.0317213976029507	0.411287	28.307	34.256	3475	3572	1	0	0.88515	0.90505	486680	248590	238090			0
CheungV-10-G230-XW101910-px1-OB3	SILAC	1	750.47549	749.46821	49038.1171875	35	NaN	0.468213	0.0834576064236217	0.388199	26.111	29.532	3088	3174	1	0	1.0331	1.0554	494320	243920	250400			0
CheungV-10-G230-XW101910-px1-OB3	SILAC	1	1090.582	1089.5748	43421.03125	20	NaN	0.57476	0.0335557883829551	0.881072	28.633	22.302	3544	3606	1	0	1.0347	1.1217	134340	68738	65606			0
CheungV-10-G230-XW101910-px1-OB3	SILAC	1	660.39324	659.38596	49907.67578125	37	NaN	0.385962	0.0426443638361889	0.432072	12.223	34.196	755	834	1	0	1.0083	1.0634	243720	119250	124470			0
CheungV-10-G230-XW101910-px1-OB3	SILAC	1	1031.574	1030.5667	41534.0703125	30	NaN	0.56674	0.0526794838644946	0.447287	16.064	24.17	1382	1448	1	0	1.1766	1.2529	198280	94693	103590			0
CheungV-10-G230-XW101910-px1-OB3	SILAC	1	1007.5047	1006.4974	41757.4921875	47	NaN	0.49745	-0.00553885615977379	0.314255	21.976	37.12	2375	2481	1	0	1.0027	1.0192	543830	250950	292870			0
CheungV-10-G230-XW101910-px1-OB3	SILAC	1	957.51166	956.50438	43154.94140625	32	NaN	0.504379	0.0243871852480879	0.443209	13.189	30.204	907	985	0	1	1.0625	1.1382	129490	63953	65538			0
CheungV-10-G230-XW101910-px1-OB3	SILAC	1	871.48911	870.48184	45528.44140625	114	NaN	0.481835	0.0414136799057587	0.302808	15.774	59.134	1297	1462	1	0	1.0448	1.023	4565500	2235500	2330000			0
CheungV-10-G230-XW101910-px1-OB3	SILAC	1	828.49418	827.48691	47126.44140625	40	NaN	0.486906	0.066262007611158	0.345341	20.164	30.43	2059	2143	0	1	0.95722	0.9524	414340	207230	207110			0
CheungV-10-G230-XW101910-px1-OB3	SILAC	1	932.50498	931.49771	42212.6953125	83	NaN	0.497707	0.0292179442730003	0.227879	17.338	40.761	1577	1692	1	0	1.07	1.0536	1572900	800760	772130			0
CheungV-10-G230-XW101910-px1-OB3	SILAC	1	1515.9988	1514.9915	32581.869140625	19	NaN	0.991528	0.254631765102431	1.190517	38.216	23.803	5072	5139	1	0	0.44975	0.49003	87599	41913	45686			0
CheungV-10-G230-XW101910-px1-OB3	SILAC	1	1060.5168	1059.5095	40735.859375	60	NaN	0.509475	-0.0178992487981304	0.325064	14.753	41.659	1147	1259	1	0	0.83935	0.87616	313100	166470	146630			0
CheungV-10-G230-XW101910-px1-OB3	SILAC	1	785.41526	784.40798	44438.1796875	107	NaN	0.40798	0.00715255358920786	0.478559	17.814	64.612	1632	1813	0	1	1.0653	1.0492	4599200	2223500	2375700			0
CheungV-10-G230-XW101910-px1-OB3	SILAC	1	989.55238	988.54511	42991.140625	38	NaN	0.545106	0.0503757049725664	0.421181	27.941	29.064	3419	3503	1	0	1.0361	1.0747	363300	181680	181630			0
CheungV-10-G230-XW101910-px1-OB3	SILAC	1	1181.6173	1180.61	39875.55078125	30	NaN	0.61003	0.0269497576744016	0.510891	23.09	25.703	2585	2662	0	1	1.0189	1.0592	201110	97052	104060			0
CheungV-10-G230-XW101910-px1-OB3	SILAC	1	961.46641	960.45914	43176.91015625	74	NaN	0.459137	-0.0226744048662795	0.315905	24.544	44.901	2802	2942	1	0	1.0011	0.99715	893860	457370	436490			0
CheungV-10-G230-XW101910-px1-OB3	SILAC	1	913.463	912.45572	45023.9140625	44	NaN	0.455724	-0.00400573962895123	0.378102	19.068	41.106	1860	1977	1	0	0.93753	0.99739	201180	96712	104470			0
CheungV-10-G230-XW101910-px1-OB3	SILAC	1	829.39148	828.3842	47047.390625	150	NaN	0.384203	-0.0368532555218053	0.272178	20.556	90.635	2087	2354	1	0	1.0612	1.0384	6106700	2882500	3224200			0
CheungV-10-G230-XW101910-px1-OB3	SILAC	1	898.49997	897.49269	43867.45703125	62	NaN	0.492695	0.0398483105169589	0.295007	21.141	35.189	2225	2328	1	0	1.0287	1.0248	891490	436630	454860			0
CheungV-10-G230-XW101910-px1-OB3	SILAC	1	795.3999	794.39262	47731.46484375	55	NaN	0.392622	-0.0127984724058479	0.326275	16.394	43.844	1402	1521	0	1	1.2444	1.2807	224550	104090	120460			0
CheungV-10-G230-XW101910-px1-OB3	SILAC	1	771.42504	770.41776	48253.39453125	95	NaN	0.417763	0.023371159061071	0.277816	17.343	48.291	1574	1699	1	0	1.0214	1.0019	2126100	1084300	1041800			0
CheungV-10-G230-XW101910-px1-OB3	SILAC	1	944.48023	943.47295	42876.875	27	NaN	0.472951	-0.00104691449496386	0.390646	10.894	26.673	571	638	0	1	0.9315	1.0109	85304	43992	41312			0
CheungV-10-G230-XW101910-px1-OB3	SILAC	1	715.39884	714.39156	51258.10546875	40	NaN	0.391559	0.0229386356066925	0.380826	20.895	34.455	2185	2280	1	0	1.1805	1.2527	210560	99588	110970			0
CheungV-10-G230-XW101910-px1-OB3	SILAC	1	714.34161	713.33433	47718.296875	39	NaN	0.33433	-0.0338036173477576	0.591774	13.467	42.405	928	1042	0	1	1.0377	1.096	167270	79537	87731			0
CheungV-10-G230-XW101910-px1-OB3	SILAC	1	771.38831	770.38103	48441.28125	73	NaN	0.38103	-0.0133450428263586	0.371187	16.957	55.986	1495	1644	1	0	0.87916	0.89817	494370	238660	255710			0
CheungV-10-G230-XW101910-px1-OB3	SILAC	1	626.32999	625.32272	54881.375	59	NaN	0.322717	-0.00493154771493209	0.328935	21.072	41.837	2206	2328	1	0	1.0822	1.0723	1114700	568580	546150			0
CheungV-10-G230-XW101910-px1-OB3	SILAC	1	1291.6168	1290.6096	37783.74609375	44	NaN	0.609562	-0.0241182367608417	0.410447	27.465	26.664	3335	3412	1	0	0.8692	0.87691	639360	320370	318990			0
CheungV-10-G230-XW101910-px1-OB3	SILAC	1	901.46341	900.45613	43643.23046875	344	NaN	0.456132	0.00192171056824009	0.178463	17.306	169.741	1442	1908	1	0	1.0608	1.0349	22023000	10668000	11356000			0
CheungV-10-G230-XW101910-px1-OB3	SILAC	1	887.48382	886.47654	40663.21875	30	NaN	0.476543	0.0287638280447027	0.559052	17.879	26.673	1675	1749	1	0	1.1244	1.2051	178770	85190	93581			0
CheungV-10-G230-XW101910-px1-OB3	SILAC	1	1274.6675	1273.6602	39544.125	57	NaN	0.66019	0.0343065890951948	0.368547	28.35	34.288	3482	3572	1	0	0.93081	0.94714	533020	260610	272420			0
CheungV-10-G230-XW101910-px1-OB3	SILAC	1	1671.2628	1670.2555	32933.1953125	71	NaN	0.25553	0.447212694960172	0.3814	31.763	33.179	4057	4158	1	0	1.0743	1.0747	798170	397590	400580			0
CheungV-10-G230-XW101910-px1-OB3	SILAC	1	984.50028	983.493	42847.765625	98	NaN	0.493003	0.000595994272543976	0.284985	17.096	44.15	1534	1651	1	0	1.015	0.99503	2826200	1443500	1382700			0
CheungV-10-G230-XW101910-px1-OB3	SILAC	1	943.47404	942.46677	43629.46484375	120	NaN	0.466765	-0.00676921399133334	0.265435	20.074	70.671	1998	2206	1	0	1.0419	1.0248	1674800	815580	859230			0
CheungV-10-G230-XW101910-px1-OB3	SILAC	1	858.46849	857.46122	45971.51953125	60	NaN	0.461218	0.0267862858054286	0.314347	21.595	34.752	2308	2401	0	1	1.0874	1.0712	883090	425570	457530			0
CheungV-10-G230-XW101910-px1-OB3	SILAC	1	614.39809	613.39081	53759.828125	30	NaN	0.390811	0.0686507360308042	0.384231	16.69	28.469	1469	1548	0	1	1.0245	1.0453	247020	121410	125600			0
CheungV-10-G230-XW101910-px1-OB3	SILAC	1	790.4462	789.43892	47806.0546875	54	NaN	0.438919	0.0357771908920768	0.315546	14.909	38.753	1161	1265	1	0	0.86366	0.88528	464360	231230	233130			0
CheungV-10-G230-XW101910-px1-OB3	SILAC	1	844.4533	843.44602	46418.23828125	39	NaN	0.446023	0.018037658078697	0.467508	17.918	33.241	1675	1767	0	1	0.98654	1.0012	271670	123690	147990			0
CheungV-10-G230-XW101910-px1-OB3	SILAC	1	873.50488	872.4976	44919.234375	32	NaN	0.497602	0.0562532540965321	0.495869	18.028	24.563	1699	1774	1	0	1.1022	1.1682	216710	107260	109450			0
CheungV-10-G230-XW101910-px1-OB3	SILAC	1	756.46203	755.45475	48593.09765625	50	NaN	0.454752	0.0672431705688723	0.316469	11.681	44.263	652	761	2	0	1.0427	1.1092	335400	169220	166170			0
CheungV-10-G230-XW101910-px1-OB3	SILAC	1	947.45107	946.4438	44001.4375	77	NaN	0.443795	-0.0315688481892948	0.295179	20.961	46.458	2185	2322	1	0	1.0748	1.0587	1544000	784300	759750			0
CheungV-10-G230-XW101910-px1-OB3	SILAC	1	887.49922	886.49195	44239.140625	57	NaN	0.491948	0.0441620892580659	0.402851	25.418	49.752	2942	3081	1	2	1.2608	1.6141	491470	151380	340090			0
CheungV-10-G230-XW101910-px1-OB3	SILAC	1	919.41663	918.40935	44712.30859375	50	NaN	0.409352	-0.0531163764328539	0.438198	21.966	43.997	2368	2495	1	0	1.0255	1.0349	634900	320340	314570			0
CheungV-10-G230-XW101910-px1-OB3	SILAC	1	915.47939	914.47211	44114.53125	97	NaN	0.472115	0.0114577486028793	0.226674	19.775	45.3	1977	2101	1	0	1.0256	1.0051	3131600	1513900	1617700			0
CheungV-10-G230-XW101910-px1-OB3	SILAC	1	913.49961	912.49233	44424.8046875	93	NaN	0.492332	0.0325853640522382	0.319006	22.74	52.011	2475	2627	1	0	1.0265	1.0086	1769000	860990	908020			0
CheungV-10-G230-XW101910-px1-OB3	SILAC	1	757.34819	756.34091	48983.57421875	48	NaN	0.340912	-0.0470049620658983	0.500237	11.292	53.308	592	724	0	1	0.83915	0.90927	93167	47973	45194			0
CheungV-10-G230-XW101910-px1-OB3	SILAC	1	962.47967	961.4724	43310.81640625	45	NaN	0.472397	-0.00988066041475122	0.314303	13.586	32.833	952	1042	1	0	0.71565	0.73494	448330	228170	220160			0
CheungV-10-G230-XW101910-px1-OB3	SILAC	1	903.51478	902.50751	44530.58984375	25	NaN	0.507506	0.0523526000329184	0.571151	27.314	23.343	3314	3384	1	0	0.99392	1.0482	244460	118990	125480			0
CheungV-10-G230-XW101910-px1-OB3	SILAC	1	1214.7005	1213.6933	36337.35546875	15	NaN	0.693261	0.0949624909465001	1.356603	24.564	16.559	2851	2900	2	0	0.61757	0.65697	131120	60809	70307			0
CheungV-10-G230-XW101910-px1-OB3	SILAC	1	1055.5146	1054.5074	41730.55859375	46	NaN	0.507371	-0.0177020356529738	0.808443	16.998	28.935	1521	1602	0	1	1.0858	1.077	473110	147410	325710			0
CheungV-10-G230-XW101910-px1-OB3	SILAC	1	903.47874	902.47147	45860.359375	42	NaN	0.471468	0.0163307148657168	0.509831	15.713	34.875	1311	1408	1	0	0.92497	0.97924	222980	110540	112440			0
CheungV-10-G230-XW101910-px1-OB3	SILAC	1	1001.538	1000.5308	41595.84765625	54	NaN	0.530756	0.0305117780764022	0.305685	13.417	33.709	932	1024	1	0	1.1501	1.1425	966220	460260	505960			0
CheungV-10-G230-XW101910-px1-OB3	SILAC	1	975.51072	974.50345	42488.69140625	34	NaN	0.503446	0.015174733621734	0.481261	25.484	26.241	2995	3062	0	1	0.86937	0.88141	276670	138110	138560			0
CheungV-10-G230-XW101910-px1-OB3	SILAC	1	612.37155	611.36427	53247.875	32	NaN	0.364271	0.0430436333648458	0.503039	18.802	30.518	1827	1908	1	0	0.89403	0.95914	176070	82509	93565			0
CheungV-10-G230-XW101910-px1-OB3	SILAC	1	1712.3481	1711.3409	32264.64453125	28	NaN	0.340873	-0.48634364114605	0.561589	33.246	19.484	4306	4368	1	0	0.9393	0.98771	261800	135250	126550			0
CheungV-10-G230-XW101910-px1-OB3	SILAC	1	971.56732	970.56004	41916.65234375	34	NaN	0.560041	0.0735835948099748	0.458811	30.341	26.448	3829	3904	1	0	1.0506	1.0839	410920	196270	214650			0
CheungV-10-G230-XW101910-px1-OB3	SILAC	1	701.32582	700.31855	51983.1640625	30	NaN	0.318547	-0.0435996227245141	0.55053	16.329	29.498	1422	1502	0	1	1.1317	1.2166	121290	58651	62641			0
CheungV-10-G230-XW101910-px1-OB3	SILAC	1	1030.4513	1029.444	41108.09765625	37	NaN	0.443992	-0.0695518479935799	0.466817	17.242	23.962	1574	1632	1	0	0.87964	0.92251	279440	143730	135710			0
CheungV-10-G230-XW101910-px1-OB3	SILAC	1	757.40936	756.40208	48427.27734375	291	NaN	0.402083	0.0141378270997166	0.2733	16.987	129.546	1462	1813	1	0	1.0718	1.0455	23296000	11189000	12107000			0
CheungV-10-G230-XW101910-px1-OB3	SILAC	1	745.42076	744.41349	48964.83984375	32	NaN	0.413488	0.0310581245868207	0.493884	14.175	34.312	1062	1154	0	1	1.0602	1.1208	164800	78580	86219			0
CheungV-10-G230-XW101910-px1-OB3	SILAC	1	1042.5899	1041.5827	44373.86328125	22	NaN	0.582661	0.0635329614076454	0.673656	24.186	21.46	2774	2837	0	1	1.0143	1.0801	144350	68035	76314			0
CheungV-10-G230-XW101910-px1-OB3	SILAC	1	1253.6372	1252.6299	37995.0703125	122	NaN	0.629921	0.0137116074879486	0.246262	26.066	46.021	3062	3195	1	0	1.0134	0.9926	4007900	2017100	1990800			0
CheungV-10-G230-XW101910-px1-OB3	SILAC	1	761.44048	760.4332	48313.8359375	41	NaN	0.433199	0.0433997396489758	0.350469	14.396	34.005	1095	1188	1	0	1.086	1.1527	209890	102200	107690			0
CheungV-10-G230-XW101910-px1-OB3	SILAC	1	1021.3631	1020.3558	43189.41796875	51	NaN	0.355786	-0.153577378654632	0.518731	14.493	43.517	1095	1219	0	1	0.98117	1.0495	133010	66169	66845			0
CheungV-10-G230-XW101910-px1-OB3	SILAC	1	858.37778	857.3705	46383.10546875	43	NaN	0.370503	-0.063887634201933	0.544363	19.465	38.882	1922	2033	0	1	1.0137	1.0333	251500	115680	135810			0
CheungV-10-G230-XW101910-px1-OB3	SILAC	1	901.49733	900.49006	46322.86328125	89	NaN	0.490056	0.0358303283946952	0.411434	17.368	54.897	1574	1726	1	0	1.0472	1.0386	1058400	516280	542070			0
CheungV-10-G230-XW101910-px1-OB3	SILAC	1	993.48923	992.48196	41987.33203125	32	NaN	0.481955	-0.014586416878501	0.585557	16.95	20.762	1527	1586	1	0	0.98085	1.0235	315560	139580	175990			0
CheungV-10-G230-XW101910-px1-OB3	SILAC	1	864.45769	863.45041	44625.7578125	37	NaN	0.450413	0.0132253482054239	0.532216	17.977	28.969	1686	1767	0	1	1.0932	1.0996	318170	156200	161980			0
CheungV-10-G230-XW101910-px1-OB3	SILAC	1	1227.6842	1226.6769	37870.6953125	43	NaN	0.676907	0.0726361165050093	0.354923	37.063	30.554	4893	4969	1	0	1.0211	1.0335	589310	284460	304850			0
CheungV-10-G230-XW101910-px1-OB3	SILAC	1	1601.18	1600.1727	36752.80078125	27	NaN	0.172738	0.396659014665374	0.970707	31.909	20.499	4099	4158	0	1	1.092	1.1285	214480	101270	113210			0
CheungV-10-G230-XW101910-px1-OB3	SILAC	1	1086.5841	1085.5768	39996.265625	22	NaN	0.57683	0.0374645263223101	0.608632	22.806	21.039	2536	2599	1	0	0.97066	1.0432	171230	82738	88490			0
CheungV-10-G230-XW101910-px1-OB3	SILAC	1	729.37818	728.37091	49105.796875	44	NaN	0.370908	-0.00414234176241735	0.364523	11.735	39.182	677	774	1	0	1.0913	1.1832	133600	64605	68997			0
CheungV-10-G230-XW101910-px1-OB3	SILAC	1	1151.5582	1150.5509	41989.28125	14	NaN	0.550884	-0.0183694650452253	1.257635	25.345	14.218	2989	3029	1	0	0.91182	0.99352	83966	42809	41157			0
CheungV-10-G230-XW101910-px1-OB3	SILAC	1	786.41089	785.40361	46485.2578125	74	NaN	0.403609	0.00232351236832073	0.313043	12.952	58.873	827	985	0	1	1.0444	1.0526	307320	135430	171890			0
CheungV-10-G230-XW101910-px1-OB3	SILAC	1	845.38665	844.37938	45132.453125	30	NaN	0.379376	-0.0490385158495883	0.615019	22.933	25.333	2550	2627	1	0	1.0311	1.0973	199930	94471	105460			0
CheungV-10-G230-XW101910-px1-OB3	SILAC	1	1568.0981	1567.0908	36686.55859375	30	NaN	0.090835	0.329972888584734	0.854145	29.34	24.479	3661	3724	1	0	1.0069	1.0841	165940	79491	86452			0
CheungV-10-G230-XW101910-px1-OB3	SILAC	1	1272.6886	1271.6814	40301.3828125	32	NaN	0.681368	0.0563946260358534	0.685796	37.477	29.15	4955	5026	1	0	1.0078	1.0901	143780	60019	83761			0
CheungV-10-G230-XW101910-px1-OB3	SILAC	1	1267.6732	1266.6659	37928.04296875	30	NaN	0.665918	0.0432517310484855	0.56005	31.63	24.023	4043	4112	1	0	1.049	1.0806	423640	192370	231270			0
CheungV-10-G230-XW101910-px1-OB3	SILAC	1	814.43069	813.42341	47502.63671875	93	NaN	0.423413	0.00923836612741979	0.299173	17.036	67.09	1495	1675	1	0	0.89521	0.90243	652880	307940	344940			0
CheungV-10-G230-XW101910-px1-OB3	SILAC	1	637.31896	636.31168	55243.53515625	49	NaN	0.311683	-0.0210199560391402	0.484354	15.44	44.351	1252	1376	1	0	1.0421	1.0981	249300	118950	130350			0
CheungV-10-G230-XW101910-px1-OB3	SILAC	1	688.3884	687.38112	50734.6796875	113	NaN	0.381122	0.0249266726507358	0.313118	13.614	70.279	928	1115	1	0	1.1052	1.0819	5005700	2438400	2567300			0
CheungV-10-G230-XW101910-px1-OB3	SILAC	1	600.38286	599.37559	54515.171875	42	NaN	0.375586	0.0598731223652749	0.349563	13.658	35.512	972	1068	0	1	1.0663	1.0815	274420	135610	138810			0
CheungV-10-G230-XW101910-px1-OB3	SILAC	1	901.57236	900.56508	46703.0625	46	NaN	0.565084	0.110824011291811	0.360877	33.832	43.67	4389	4501	1	0	1.0299	1.0812	272640	128960	143690			0
CheungV-10-G230-XW101910-px1-OB3	SILAC	1	791.41496	790.40769	46512.3984375	37	NaN	0.407685	0.00409764526409617	0.362108	13.92	29.365	1024	1095	1	0	1.0938	1.1743	174120	84807	89311			0
CheungV-10-G230-XW101910-px1-OB3	SILAC	1	1086.5619	1085.5547	39175.37109375	32	NaN	0.554668	0.0153127847222549	0.415035	29.725	22.354	3724	3794	0	1	1.2156	1.213	367140	164220	202920			0
CheungV-10-G230-XW101910-px1-OB3	SILAC	1	1656.2037	1655.1965	32757.5625	32	NaN	0.196461	0.395070639264077	1.000968	26.448	23.494	3169	3237	1	0	0.95305	1.0115	210100	113670	96431			0
CheungV-10-G230-XW101910-px1-OB3	SILAC	1	724.38799	723.38072	50415.16015625	48	NaN	0.380716	0.0079610215568664	0.341602	19.509	36.242	1942	2045	1	0	1.0475	1.0551	667070	311790	355280			0
CheungV-10-G230-XW101910-px1-OB3	SILAC	1	844.46006	843.45279	46751.19921875	52	NaN	0.452787	0.0247984431118766	0.331185	25.373	38.001	2955	3062	1	0	1.0419	1.0749	411560	193480	218080			0
CheungV-10-G230-XW101910-px1-OB3	SILAC	1	975.4817	974.47442	42805.78125	41	NaN	0.474424	-0.0138344837940849	0.350128	27.356	35.921	3300	3405	1	0	1.1254	1.1511	483230	226720	256510			0
CheungV-10-G230-XW101910-px1-OB3	SILAC	1	687.37894	686.37167	53256.8671875	72	NaN	0.371667	0.0159362872800557	0.313219	19.091	52.908	1853	2005	0	1	1.1817	1.1641	1795900	856060	939840			0
CheungV-10-G230-XW101910-px1-OB3	SILAC	1	683.44542	682.43815	52595.4765625	57	NaN	0.438147	0.084225833071514	0.317358	24.282	45.069	2746	2879	1	0	1.0339	1.0549	505860	243500	262360			0
CheungV-10-G230-XW101910-px1-OB3	SILAC	1	729.37831	728.37103	50996.18359375	122	NaN	0.371033	-0.00401759801047774	0.3027	12.667	64.777	780	952	1	0	1.0707	1.0505	1975200	961050	1014100			0
CheungV-10-G230-XW101910-px1-OB3	SILAC	1	903.44349	902.43622	44760.8671875	18	NaN	0.436218	-0.018902864864117	1.136375	11.03	18.995	596	645	1	0	0.83741	0.91262	52514	24701	27813			0
CheungV-10-G230-XW101910-px1-OB3	SILAC	1	874.48871	873.48143	44950.55078125	37	NaN	0.481435	0.03963342866939	0.478447	19.815	33.287	2005	2101	1	0	1.0222	1.083	218670	100160	118510			0
CheungV-10-G230-XW101910-px1-OB3	SILAC	1	916.51026	915.50298	44370.3046875	29	NaN	0.502984	0.0418526097454333	0.413151	21.224	26.224	2246	2328	0	1	1.1378	1.1545	272770	135330	137440			0
CheungV-10-G230-XW101910-px1-OB3	SILAC	1	1329.6541	1328.6469	37477.2109375	49	NaN	0.646859	-0.00431820703374797	0.51142	25.203	35.827	2928	3029	1	0	0.9048	0.94672	295520	152540	142980			0
CheungV-10-G230-XW101910-px1-OB3	SILAC	1	700.52817	699.52089	51039.77734375	11	NaN	0.520891	0.15911164027159	7.051652	8.06	7.966	328	335	3	0	1.2008	1.4462	50577	21874	28703			0
CheungV-10-G230-XW101910-px1-OB3	SILAC	1	716.38283	715.37555	50055.44921875	68	NaN	0.375552	0.00647885160776696	0.327552	19.233	69.534	1881	2080	1	0	1.0937	1.1178	491340	240020	251320			0
CheungV-10-G230-XW101910-px1-OB3	SILAC	1	788.27992	787.27264	41862.07421875	9	NaN	0.272644	-0.129501273835217	7.99565	8.775	11.555	362	371	0	2			109740	37522	72221			0
CheungV-10-G230-XW101910-px1-OB3	SILAC	1	1283.6672	1282.66	39060.3671875	41	NaN	0.659963	0.0299392551946767	0.53908	25.719	30.388	3029	3108	1	0	0.90449	0.94109	338030	147070	190960			0
CheungV-10-G230-XW101910-px1-OB3	SILAC	1	1088.5666	1087.5593	41822.76953125	34	NaN	0.559289	0.0190114830522816	0.399454	23.516	27.205	2648	2732	1	0	0.86568	0.91704	219730	113030	106700			0
CheungV-10-G230-XW101910-px1-OB3	SILAC	1	862.41709	861.40981	45867.05078125	92	NaN	0.40981	-0.0264389883249123	0.294917	22.472	56.871	2436	2599	1	0	1.0505	1.0303	2228400	1068800	1159600			0
CheungV-10-G230-XW101910-px1-OB3	SILAC	1	849.48358	848.47631	46860.7265625	19	NaN	0.476306	0.0460065598426809	0.516335	19.995	23.449	2033	2101	1	0	0.9324	1.009	141580	74887	66688			0
CheungV-10-G230-XW101910-px1-OB3	SILAC	1	902.49451	901.48724	44454.94140625	36	NaN	0.487236	0.0325516178733096	0.478414	23.942	31.305	2711	2802	0	1	0.97908	0.98247	332260	155680	176580			0
CheungV-10-G230-XW101910-px1-OB3	SILAC	1	963.47826	962.47098	42667.01171875	90	NaN	0.470985	-0.0117518463979422	0.278436	25.376	49.752	2942	3081	1	0	0.99718	0.97928	1826300	840860	985410			0
CheungV-10-G230-XW101910-px1-OB3	SILAC	1	1154.6311	1153.6238	40436.828125	45	NaN	0.623828	0.053161111754207	0.623968	39.333	30.113	5234	5304	1	0	0.96119	1.0426	131190	66717	64478			0
CheungV-10-G230-XW101910-px1-OB3	SILAC	1	688.35211	687.34483	41161.8125	40	NaN	0.34483	-0.0113484640828574	0.502109	12.748	36.55	827	928	1	0	0.94879	1.0156	182590	92145	90449			0
CheungV-10-G230-XW101910-px1-OB3	SILAC	1	867.39593	866.38865	45229.8828125	45	NaN	0.388653	-0.0498855938737961	0.495775	10.567	42.021	511	610	1	0	0.98136	1.0693	84228	39350	44878			0
CheungV-10-G230-XW101910-px1-OB3	SILAC	1	1036.5138	1035.5066	41565.43359375	27	NaN	0.506551	-0.00978247188754722	0.50869	23.657	29.298	2669	2753	1	0	1.1144	1.205	145420	65578	79838			0
CheungV-10-G230-XW101910-px1-OB3	SILAC	1	1294.6355	1293.6283	36656.66015625	28	NaN	0.628265	-0.00680385835494235	0.731817	29.47	26.572	3675	3759	1	0	1.0221	1.0946	181280	84948	96336			0
CheungV-10-G230-XW101910-px1-OB3	SILAC	1	878.41148	877.40421	44790.50390625	102	NaN	0.404206	-0.0393996182527872	0.282594	17.081	57.763	1502	1663	1	0	0.99211	1.0003	650130	338270	311860			0
CheungV-10-G230-XW101910-px1-OB3	SILAC	1	585.40819	584.40091	56454.30859375	29	NaN	0.40091	0.0920852697652208	0.414742	20.786	29.705	2171	2253	0	1	0.85129	0.88162	209550	108980	100580			0
CheungV-10-G230-XW101910-px1-OB3	SILAC	1	855.59489	854.58761	NaN	11	NaN	0.587614	0.154503999874237	11.053716	8.582	7.986	353	358	1	1	0.85314	0.97005	104610	52090	52519			0
CheungV-10-G230-XW101910-px1-OB3	SILAC	1	737.41957	736.4123	49248.45703125	67	NaN	0.412298	0.0335487898134943	0.330638	23.833	41.391	2683	2802	1	0	1.1085	1.0935	1424400	671240	753140			0
CheungV-10-G230-XW101910-px1-OB3	SILAC	1	929.45777	928.4505	44358.6796875	27	NaN	0.450498	-0.0165896140384802	0.806878	18.551	27.936	1780	1867	1	0	1.075	1.1702	95582	44615	50967			0
CheungV-10-G230-XW101910-px1-OB3	SILAC	1	961.48424	960.47697	44923.296875	15	NaN	0.476968	-0.00485132860103477	1.157304	23.3	16.964	2627	2676	1	0	0.86756	0.93607	155360	77819	77545			0
CheungV-10-G230-XW101910-px1-OB3	SILAC	1	860.44796	859.44069	44571.70703125	26	NaN	0.440685	0.00534229571348988	0.419163	16.088	26.601	1382	1455	0	1	1.0343	1.0637	226270	105250	121020			0
CheungV-10-G230-XW101910-px1-OB3	SILAC	1	923.44774	922.44046	41630.93359375	28	NaN	0.440461	-0.0238619598336527	0.509638	14.942	23.894	1195	1259	1	0	0.92384	0.99906	144790	78335	66451			0
CheungV-10-G230-XW101910-px1-OB3	SILAC	1	832.45712	831.44985	48362.3515625	30	NaN	0.449845	0.0273781113927498	0.703804	27.669	27.295	3370	3447	1	0	0.98457	1.0449	210260	108010	102250			0
CheungV-10-G230-XW101910-px1-OB3	SILAC	1	929.49352	928.48624	45166.22265625	25	NaN	0.48624	0.0191367737131714	0.8344	16.869	20.412	1515	1574	1	0	1.1975	1.2659	230850	106840	124010			0
CheungV-10-G230-XW101910-px1-OB3	SILAC	1	1150.5638	1149.5565	39079.3671875	78	NaN	0.556528	-0.0122679783594322	0.322628	28.32	46.253	3468	3599	1	0	1.0213	1.0123	1088800	516780	572040			0
CheungV-10-G230-XW101910-px1-OB3	SILAC	1	748.33726	747.32999	47701.05859375	47	NaN	0.329987	-0.0537849096022001	0.639741	13.311	48.784	882	1013	0	1	1.0302	1.0864	172010	82263	89751			0
CheungV-10-G230-XW101910-px1-OB3	SILAC	1	1099.5753	1098.568	39769.39453125	32	NaN	0.568036	0.0226942149542992	0.493259	19.069	26.224	1874	1949	0	1	1.0589	1.0788	253470	125080	128390			0
CheungV-10-G230-XW101910-px1-OB3	SILAC	1	829.47844	828.47117	46152.265625	59	NaN	0.471166	0.0500691673571509	0.316874	18.556	37.543	1774	1881	1	0	1.0469	1.0489	767610	365650	401960			0
CheungV-10-G230-XW101910-px1-OB3	SILAC	1	1060.5527	1059.5454	41306.08203125	25	NaN	0.545441	0.018049866794172	0.627116	23.868	29.01	2704	2788	1	0	0.80714	0.8754	132230	60631	71603			0
CheungV-10-G230-XW101910-px1-OB3	SILAC	1	1563.0659	1562.0586	35180.96875	25	NaN	0.058633	0.30008570535756	0.828472	35.792	20.971	4714	4763	1	0	1.011	1.09	159110	67088	92023			0
CheungV-10-G230-XW101910-px1-OB3	SILAC	1	919.47434	918.46706	43950.1328125	35	NaN	0.467063	0.00456826407435074	0.395693	11.121	27.365	596	659	1	0	1.1081	1.1736	220860	105960	114900			0
CheungV-10-G230-XW101910-px1-OB3	SILAC	1	1003.5043	1002.4971	42709.46484375	70	NaN	0.497068	-0.00408033507437722	0.918321	18.499	32.629	1774	1867	0	1	1.0538	1.0435	506050	256650	249410			0
CheungV-10-G230-XW101910-px1-OB3	SILAC	1	1259.6672	1258.6599	37159.734375	26	NaN	0.659876	0.0408926101688394	0.800536	27.305	23.343	3314	3384	1	0	1.0188	1.0918	179200	93107	86093			0
CheungV-10-G230-XW101910-px1-OB3	SILAC	1	752.39442	751.38715	48331.6484375	44	NaN	0.387145	0.00150691481849208	0.499088	17.048	35.281	1521	1620	0	1	1.0306	1.0153	1152800	559890	592910			0
CheungV-10-G230-XW101910-px1-OB3	SILAC	1	1188.6293	1187.6221	38297.2109375	36	NaN	0.622051	0.0357449326354526	0.346476	25.786	28.013	3042	3121	1	0	1.014	1.0325	526400	235430	290980			0
CheungV-10-G230-XW101910-px1-OB3	SILAC	1	1019.4811	1018.4738	41644.11328125	70	NaN	0.473847	-0.034651065160233	0.514071	50.54	43.95	6727	6801	1	0	0.99487	1.0844	38700	21308	17392			0
CheungV-10-G230-XW101910-px1-OB3	SILAC	1	1190.6092	1189.6019	38807.4921875	48	NaN	0.601935	0.0147184728684806	0.499657	15.088	28.758	1207	1284	2	0	0.98284	1.0455	321740	161180	160550			0
CheungV-10-G230-XW101910-px1-OB3	SILAC	1	914.49498	913.4877	43537.3671875	66	NaN	0.487704	0.0274992273300541	0.266195	16.018	40.968	1357	1476	1	0	1.0518	1.0339	1732200	811710	920510			0
CheungV-10-G230-XW101910-px1-OB3	SILAC	1	1170.6733	1169.666	38808.8515625	29	NaN	0.666044	0.0879979215787898	0.70574	24.083	26.487	2746	2823	2	0	0.98793	1.051	185130	86852	98282			0
CheungV-10-G230-XW101910-px1-OB3	SILAC	1	1002.5657	1001.5584	42182.4453125	35	NaN	0.558397	0.0576800787421234	0.497577	20.762	29.774	2164	2246	1	0	1.0373	1.0904	264030	120620	143410			0
CheungV-10-G230-XW101910-px1-OB3	SILAC	1	673.3882	672.38092	52304.4765625	76	NaN	0.380922	0.031626600978143	0.356637	15.317	47.414	1226	1357	1	0	1.133	1.1156	1583300	735620	847710			0
CheungV-10-G230-XW101910-px1-OB3	SILAC	1	894.40722	893.39994	43063.84375	35	NaN	0.399939	-0.0510249494192294	0.543966	22.462	33.856	2462	2564	1	0	0.94523	0.99062	284090	150500	133590			0
CheungV-10-G230-XW101910-px1-OB3	SILAC	1	1039.4773	1038.47	41477.80078125	30	NaN	0.470036	-0.0476604571761072	0.704282	22.322	28.729	2442	2529	1	0	0.91291	0.97928	176440	90487	85953			0
CheungV-10-G230-XW101910-px1-OB3	SILAC	1	631.37736	630.37008	54312.96484375	43	NaN	0.370081	0.0401111015804645	0.428888	13.877	40.737	999	1102	0	1	1.1433	1.1694	240000	108740	131260			0
CheungV-10-G230-XW101910-px1-OB3	SILAC	1	890.4407	889.43342	45051.3203125	42	NaN	0.433419	-0.0157201045468582	0.345085	14.91	31.526	1181	1265	1	0	1.1147	1.1629	317370	148720	168650			0
CheungV-10-G230-XW101910-px1-OB3	SILAC	1	1260.6516	1259.6444	36655.24609375	37	NaN	0.644364	0.0249276490696957	0.680946	27.775	29.594	3384	3468	1	0	1.0534	1.1209	200320	94823	105500			0
CheungV-10-G230-XW101910-px1-OB3	SILAC	1	779.44041	778.43313	48332.0390625	30	NaN	0.433133	0.03505389542579	1.577005	27.143	23.581	3279	3356	0	1	1.1044	1.1018	370560	162150	208410			0
CheungV-10-G230-XW101910-px1-OB3	SILAC	1	1174.6325	1173.6252	32136.884765625	23	NaN	0.625192	0.0453240219660529	0.738278	18.922	26.237	1853	1922	1	0	0.99645	1.0852	91207	43153	48055			0
CheungV-10-G230-XW101910-px1-OB3	SILAC	1	858.36161	857.35433	44080.65234375	11	NaN	0.354329	-0.0800542873573704	5.677421	7.869	10.714	319	327	1	0			67237	34865	32372			0
CheungV-10-G230-XW101910-px1-OB3	SILAC	1	1056.569	1055.5617	41154.625	64	NaN	0.561749	0.0361902391543936	0.318987	17.017	29.11	1527	1608	1	0	1.0936	1.0802	1324900	641860	683090			0
CheungV-10-G230-XW101910-px1-OB3	SILAC	1	957.52566	956.51839	43537.796875	63	NaN	0.518387	0.0383888170930504	0.316561	23.397	36.609	2620	2725	1	0	1.1304	1.1239	939060	435950	503110			0
CheungV-10-G230-XW101910-px1-OB3	SILAC	1	1129.6256	1128.6183	40665.64453125	24	NaN	0.618322	0.0591571230309	0.790802	27.421	21.89	3335	3405	1	0	0.84071	0.89241	209320	98105	111210			0
CheungV-10-G230-XW101910-px1-OB3	SILAC	1	1584.1523	1583.1451	33706.66015625	26	NaN	0.145066	0.376819133248091	0.568831	33.738	28.903	4382	4459	1	0	0.71665	0.76864	176860	78367	98489			0
CheungV-10-G230-XW101910-px1-OB3	SILAC	1	771.35523	770.34796	54044.4296875	11	NaN	0.347955	-0.0464049414991905	3.245447	20.728	25.157	2164	2232	1	1	0.89791	1.021	140200	52034	88166			0
CheungV-10-G230-XW101910-px1-OB3	SILAC	1	902.49527	901.488	44058.7265625	49	NaN	0.487999	0.0333140467399744	0.311474	20.126	30.523	2052	2136	0	1	1.0187	1.0037	656780	310080	346700			0
CheungV-10-G230-XW101910-px1-OB3	SILAC	1	630.35679	629.34952	52910.1953125	47	NaN	0.349515	0.0200146953951617	0.311959	12.964	41.701	851	959	0	1	1.0016	1.065	148160	69382	78777			0
CheungV-10-G230-XW101910-px1-OB3	SILAC	1	1502.956	1501.9488	37233.87109375	16	NaN	0.94876	0.217863774322723	1.229353	32.032	11.148	4133	4158	1	0	0.8915	0.95744	173170	80784	92388			0
CheungV-10-G230-XW101910-px1-OB3	SILAC	1	1085.625	1084.6177	39690.1015625	38	NaN	0.61771	0.0787860527127577	0.380678	34.997	34.425	4562	4651	1	0	0.83193	0.87156	286700	147530	139170			0
CheungV-10-G230-XW101910-px1-OB3	SILAC	1	963.44614	962.43886	43045.296875	54	NaN	0.438859	-0.0438630859467821	0.295179	16.166	39.001	1376	1476	1	0	1.067	1.0992	423210	204180	219030			0
CheungV-10-G230-XW101910-px1-OB3	SILAC	1	1128.6269	1127.6196	40512.23828125	33	NaN	0.619598	0.0608934053595931	0.328035	16.104	24.188	1389	1455	2	0	0.96329	1.0247	312190	159500	152700			0
CheungV-10-G230-XW101910-px1-OB3	SILAC	1	730.39854	729.39126	48826.4296875	37	NaN	0.391262	0.0157416622772644	0.340365	19.889	38.081	1998	2101	1	0	1.1294	1.1838	282930	146970	135960			0
CheungV-10-G230-XW101910-px1-OB3	SILAC	1	674.3725	673.36522	51524.3046875	183	NaN	0.365222	0.0154735015286178	0.29504	12.764	104.553	827	1095	1	0	1.1224	1.0982	6377800	3020300	3357400			0
CheungV-10-G230-XW101910-px1-OB3	SILAC	1	1072.5888	1071.5815	41166.1875	31	NaN	0.581505	0.0485772496679147	0.496499	24.609	25.955	2844	2921	1	0	0.91539	0.95973	281420	145210	136210			0
CheungV-10-G230-XW101910-px1-OB3	SILAC	1	787.44254	786.43526	48510.671875	23	NaN	0.435259	0.0334991131211382	0.665173	11.826	23.088	710	767	0	1	0.89272	0.96985	80237	41875	38362			0
CheungV-10-G230-XW101910-px1-OB3	SILAC	1	919.43683	918.42955	44754.80078125	44	NaN	0.429551	-0.0329261921373245	0.40518	14.407	36.541	1082	1188	1	0	0.98797	1.0319	308590	144610	163980			0
CheungV-10-G230-XW101910-px1-OB3	SILAC	1	873.46827	872.46099	44884.92578125	86	NaN	0.460993	0.0196606596617812	0.288826	19.086	48.094	1853	1984	1	0	1.0966	1.0783	1700700	806090	894580			0
CheungV-10-G230-XW101910-px1-OB3	SILAC	1	993.57318	992.56591	44111.7734375	21	NaN	0.565908	0.0693277843291753	0.54392	31.112	19.655	3965	4019	0	1	0.8708	0.90471	202380	93949	108430			0
CheungV-10-G230-XW101910-px1-OB3	SILAC	1	973.56943	972.56215	44141.54296875	25	NaN	0.562154	0.074775266282586	1.001179	19.681	23.674	1977	2052	1	0	1.0941	1.1878	121170	57389	63785			0
CheungV-10-G230-XW101910-px1-OB3	SILAC	1	1100.5665	1099.5592	40283.33203125	39	NaN	0.559223	0.0134256532705876	0.362318	28.771	29.382	3558	3633	1	0	0.92569	0.9566	395450	208150	187310			0
CheungV-10-G230-XW101910-px1-OB3	SILAC	1	887.44752	886.44024	44942.10546875	85	NaN	0.440242	-0.00752067660937428	0.312163	15.285	58.733	1226	1389	1	0	1.0134	1.002	1257700	660400	597340			0
CheungV-10-G230-XW101910-px1-OB3	SILAC	1	674.37252	673.36525	51736.72265625	73	NaN	0.365246	0.0154982412665277	0.357914	12.21	36.12	738	827	1	0	1.1241	1.1023	2417600	1146800	1270800			0
CheungV-10-G230-XW101910-px1-OB3	SILAC	1	935.41223	934.40496	43341.13671875	46	NaN	0.404957	-0.0648690765749507	0.393525	14.074	34.735	1035	1120	1	0	0.98279	1.0422	214220	111600	102610			0
CheungV-10-G230-XW101910-px1-OB3	SILAC	1	882.54113	881.53386	45876.83203125	42	NaN	0.533858	0.0883524008277163	0.385215	20.726	29.774	2164	2246	1	0	0.90292	0.93772	352670	192280	160390			0
CheungV-10-G230-XW101910-px1-OB3	SILAC	1	1260.6523	1259.645	38852.6640625	29	NaN	0.644977	0.0255399467871484	0.713937	27.005	24.014	3258	3321	1	0	1.0467	1.1084	221550	100760	120790			0
CheungV-10-G230-XW101910-px1-OB3	SILAC	1	816.42198	815.41471	43198.45703125	30	NaN	0.414705	-0.000385299027811925	0.567085	11.408	37.323	638	724	0	1	1.0975	1.1824	116500	36796	79702			0
CheungV-10-G230-XW101910-px1-OB3	SILAC	1	852.43606	851.42879	45991.73046875	45	NaN	0.428786	-0.00287124723615761	0.412562	20.635	41.487	2136	2253	1	0	1.0283	1.0778	283430	132270	151160			0
CheungV-10-G230-XW101910-px1-OB3	SILAC	1	905.43265	904.42537	42797.390625	40	NaN	0.425374	-0.0306613613294076	0.454344	13.241	37.474	900	999	0	1	1.0565	1.0884	222070	101830	120230			0
CheungV-10-G230-XW101910-px1-OB3	SILAC	1	1128.6268	1127.6195	39050.10546875	37	NaN	0.619497	0.0607923614484207	0.490223	15.561	28.085	1291	1371	2	0	0.95276	1.0135	360240	197900	162340			0
CheungV-10-G230-XW101910-px1-OB3	SILAC	1	905.4738	904.46652	44617.26171875	17	NaN	0.466522	0.0104671162680461	0.973662	27.153	18.942	3286	3349	1	0	1.0419	1.1079	202560	95677	106880			0
CheungV-10-G230-XW101910-px1-OB3	SILAC	1	1268.6204	1267.6132	38074.17578125	15	NaN	0.61315	-0.00995173739875099	0.977383	19.106	16.851	1901	1949	2	0	0.84504	0.89895	106340	55528	50813			0
CheungV-10-G230-XW101910-px1-OB3	SILAC	1	939.48994	938.48266	43449.05859375	61	NaN	0.482664	0.0109617839316343	0.27366	13.502	35.385	945	1042	1	0	1.06	1.0563	883790	425880	457910			0
CheungV-10-G230-XW101910-px1-OB3	SILAC	1	795.40766	794.40039	45701.5390625	55	NaN	0.400386	-0.00503829653507637	0.596692	17.612	51.076	1613	1755	1	0	1.3568	1.3437	1145400	534970	610480			0
CheungV-10-G230-XW101910-px1-OB3	SILAC	1	832.44131	831.43403	46203.5	42	NaN	0.434032	0.0115724615644694	0.426033	14.693	34.151	1134	1226	1	0	1.2268	1.316	176370	83656	92709			0
CheungV-10-G230-XW101910-px1-OB3	SILAC	1	1698.3136	1697.3063	33261.265625	68	NaN	0.306287	0.485526271238996	0.392979	32.551	34.257	4179	4281	1	0	1.1598	1.1579	841620	407380	434240			0
CheungV-10-G230-XW101910-px1-OB3	SILAC	1	977.46158	976.4543	44619.46875	46	NaN	0.454302	-0.0348667888267755	0.406955	19.513	38.663	1935	2045	1	0	1.1477	1.2172	213850	96068	117780			0
CheungV-10-G230-XW101910-px1-OB3	SILAC	1	1100.5963	1099.589	38102.81640625	16	NaN	0.588988	0.0431769822571368	0.894257	27.134	18.942	3286	3349	0	1	1.0226	1.0792	169870	77841	92031			0
CheungV-10-G230-XW101910-px1-OB3	SILAC	1	1014.5474	1013.5401	42377.7578125	84	NaN	0.540086	0.033857624855159	0.295148	19.434	50.855	1888	2033	1	0	1.0832	1.0733	1117100	517460	599610			0
CheungV-10-G230-XW101910-px1-OB3	SILAC	1	1644.1873	1643.18	35587.44140625	29	NaN	0.180035	0.384172210316592	0.705911	26.653	26.918	3195	3272	1	0	0.95613	1.0215	188050	86673	101380			0
CheungV-10-G230-XW101910-px1-OB3	SILAC	1	764.46668	763.4594	47841.00390625	28	NaN	0.459403	0.0682120909864352	0.491189	25.174	26.122	2942	3015	0	1	1.1245	1.1703	198670	90057	108620			0
CheungV-10-G230-XW101910-px1-OB3	SILAC	1	944.57868	943.57141	42832.15625	26	NaN	0.571407	0.0973644835643199	0.622909	26.568	26.64	3174	3258	1	0	0.97815	1.0352	224700	120230	104470			0
CheungV-10-G230-XW101910-px1-OB3	SILAC	1	1132.5884	1131.5811	40389.36328125	52	NaN	0.581129	0.0206018777557802	0.316169	35.854	39.59	4686	4791	1	0	0.9303	0.9592	415940	202100	213840			0
CheungV-10-G230-XW101910-px1-OB3	SILAC	1	786.37909	785.37181	47112.62109375	67	NaN	0.371809	-0.0294616439231277	0.278308	19.921	42.484	2005	2129	1	0	1.1431	1.1257	1571200	736900	834270			0
CheungV-10-G230-XW101910-px1-OB3	SILAC	1	885.46843	884.46116	45400.93359375	20	NaN	0.461158	0.0143062563936383	0.739677	15.796	26.016	1329	1408	1	0	0.64801	0.68728	213570	100420	113150			0
CheungV-10-G230-XW101910-px1-OB3	SILAC	1	1055.4721	1054.4648	40829.984375	74	NaN	0.464811	-0.0602424315359258	0.324119	16.841	48.404	1469	1602	1	0	1.1076	1.14	429890	209120	220770			0
CheungV-10-G230-XW101910-px1-OB3	SILAC	1	1168.5125	1167.5052	39935.76171875	26	NaN	0.505201	-0.0718515071612273	0.731323	16.552	26.469	1462	1534	0	1	0.99156	1.0711	111010	51235	59779			0
CheungV-10-G230-XW101910-px1-OB3	SILAC	1	813.44698	812.43971	46749.62890625	90	NaN	0.439706	0.0259837246178449	0.283769	21.129	58.109	2206	2375	0	1	1.1573	1.14	1355500	634000	721460			0
CheungV-10-G230-XW101910-px1-OB3	SILAC	1	878.41178	877.4045	44418.91015625	69	NaN	0.404503	-0.0391029627713806	0.289385	14.373	44.165	1082	1200	1	0	1.088	1.074	1369200	612920	756280			0
CheungV-10-G230-XW101910-px1-OB3	SILAC	1	747.4	746.39272	48114.23046875	104	NaN	0.392721	0.00938042190898614	0.295173	12.216	70.08	724	907	0	1	1.1335	1.1166	1330900	630460	700420			0
CheungV-10-G230-XW101910-px1-OB3	SILAC	1	1416.734	1415.7267	34385.2890625	42	NaN	0.726723	0.0354890230878482	0.449602	24.997	26.331	2907	2989	1	0	1.1525	1.2114	264370	121260	143110			0
CheungV-10-G230-XW101910-px1-OB3	SILAC	1	1212.6225	1211.6152	37373.51171875	51	NaN	0.615205	0.0178624336488156	0.369444	25.429	28.284	2982	3062	0	1	1.0422	1.0268	725470	333740	391730			0
CheungV-10-G230-XW101910-px1-OB3	SILAC	1	913.49947	912.4922	44243.51171875	41	NaN	0.492197	0.0324501515098063	0.413035	18.813	32.923	1813	1908	1	0	0.99132	1.0501	219880	118410	101470			0
CheungV-10-G230-XW101910-px1-OB3	SILAC	1	1109.5955	1108.5882	40352.33984375	42	NaN	0.588248	0.0382972221539148	0.496305	16.919	25.115	1515	1586	1	0	1.0456	1.0727	457160	214490	242660			0
CheungV-10-G230-XW101910-px1-OB3	SILAC	1	1657.2247	1656.2174	36387.05859375	21	NaN	0.217395	0.415535478363836	1.314589	30.129	21.842	3794	3857	1	0	0.64986	0.68645	235160	122120	113040			0
CheungV-10-G230-XW101910-px1-OB3	SILAC	1	632.41296	631.40569	53595.32421875	32	NaN	0.405687	0.0752403902264405	0.396401	18.817	28.098	1834	1908	2	0	1.1596	1.2335	188700	88575	100130			0
CheungV-10-G230-XW101910-px1-OB3	SILAC	1	1212.6111	1211.6038	39121.7109375	68	NaN	0.603777	0.0064394072437608	0.359999	26.423	39.883	3135	3244	1	0	1.0297	1.0488	523930	244950	278980			0
CheungV-10-G230-XW101910-px1-OB3	SILAC	1	782.45238	781.4451	49757.828125	20	NaN	0.4451	0.0456348807041422	0.508827	12.346	23.374	780	846	1	0	1.1097	1.2063	108290	50238	58052			0
CheungV-10-G230-XW101910-px1-OB3	SILAC	1	1040.5726	1039.5653	44067.7734375	15	NaN	0.565287	0.0470869142998254	1.198042	24.167	18.951	2781	2837	0	1	0.8199	0.88575	110550	51691	58863			0
CheungV-10-G230-XW101910-px1-OB3	SILAC	1	1415.1516	1414.1443	20670.732421875	9	NaN	0.144318	0.453812095876174	5.702678	8.38	8.004	343	349	2	1			239420	78195	161220			0
CheungV-10-G230-XW101910-px1-OB3	SILAC	1	1244.6564	1243.6491	37519.0703125	20	NaN	0.649125	0.0370464947245637	1.023197	32.762	19.2	4235	4281	1	0	0.79742	0.83811	264920	140380	124540			0
CheungV-10-G230-XW101910-px1-OB3	SILAC	1	865.47851	864.47124	41581.79296875	37	NaN	0.471238	0.033581673271101	0.725727	22.166	35.053	2401	2509	0	1	0.82055	0.82571	316040	146260	169780			0
CheungV-10-G230-XW101910-px1-OB3	SILAC	1	614.36211	613.35483	54478.21484375	40	NaN	0.354834	0.0326911177126021	0.384958	12.388	33.363	774	851	0	1	0.97646	1.0105	211350	110810	100540			0
CheungV-10-G230-XW101910-px1-OB3	SILAC	1	787.46744	786.46017	46336.0390625	39	NaN	0.460167	0.0583953563951809	0.396949	17.383	32.66	1589	1675	0	1	1.1331	1.1514	265880	122170	143720			0
CheungV-10-G230-XW101910-px1-OB3	SILAC	1	918.50476	917.49749	45192.0703125	32	NaN	0.497488	0.0354392329381881	0.442223	20.966	22.698	2213	2280	0	1	0.84845	0.86873	237330	124830	112500			0
CheungV-10-G230-XW101910-px1-OB3	SILAC	1	1210.633	1209.6257	38177.03515625	46	NaN	0.625711	0.029283424737514	0.650172	26.906	31.27	3237	3321	1	0	0.9851	1.0043	514160	249420	264740			0
CheungV-10-G230-XW101910-px1-OB3	SILAC	1	885.46836	884.46109	48781.0234375	28	NaN	0.461087	0.014234689613545	0.766247	18.931	28.224	1848	1922	1	0	0.97907	1.0643	107700	49183	58513			0
CheungV-10-G230-XW101910-px1-OB3	SILAC	1	1172.6349	1171.6276	37872.1796875	33	NaN	0.627641	0.0486924261738295	0.531168	31.904	23.028	4099	4158	1	0	1.1028	1.1468	342120	153940	188180			0
CheungV-10-G230-XW101910-px1-OB3	SILAC	1	734.3873	733.38002	50647.1953125	33	NaN	0.380025	0.00266971793701032	0.651392	18.776	28.086	1827	1908	0	1	1.0398	1.101	160140	64786	95357			0
CheungV-10-G230-XW101910-px1-OB3	SILAC	1	1110.6155	1109.6083	42882.609375	29	NaN	0.608271	0.0578514687626921	1.084838	18.22	29.506	1732	1813	1	0	0.71038	0.76656	154880	66473	88409			0
CheungV-10-G230-XW101910-px1-OB3	SILAC	1	1059.5447	1058.5374	36714.31640625	33	NaN	0.537382	0.0104543245740842	0.607975	18.412	30.449	1755	1841	0	1	1.0424	1.0861	196070	89306	106760			0
CheungV-10-G230-XW101910-px1-OB3	SILAC	1	945.46395	944.45667	42361.109375	34	NaN	0.456669	-0.0177814285469822	0.777666	12.736	26.696	846	907	0	1	0.78601	0.84116	131770	60857	70911			0
CheungV-10-G230-XW101910-px1-OB3	SILAC	1	1102.5571	1101.5498	42031.07421875	35	NaN	0.549788	0.00307519457760463	0.513978	23.072	30.321	2564	2662	0	1	0.99932	1.0138	273550	124450	149100			0
CheungV-10-G230-XW101910-px1-OB3	SILAC	1	799.45615	798.44888	47901.2109375	78	NaN	0.448877	0.0415905713425673	0.318089	20.672	72.231	2129	2342	1	0	1.0558	1.0424	1355200	627750	727470			0
CheungV-10-G230-XW101910-px1-OB3	SILAC	1	875.40436	874.39709	45434.57421875	23	NaN	0.397087	-0.0451360787708381	0.354056	13.518	23.217	959	1029	0	1	0.85944	0.92578	116940	62554	54383			0
CheungV-10-G230-XW101910-px1-OB3	SILAC	1	771.42549	770.41821	48069.3828125	92	NaN	0.418211	0.0238184504607943	0.278435	20.173	46.761	2033	2178	1	0	1.0697	1.0484	3063200	1429300	1633900			0
CheungV-10-G230-XW101910-px1-OB3	SILAC	1	973.51986	972.51259	44907.91015625	78	NaN	0.512587	0.0252314238841791	0.567785	23.904	48.489	2683	2823	1	0	1.2708	1.2599	1080300	503300	576980			0
CheungV-10-G230-XW101910-px1-OB3	SILAC	1	1058.4752	1057.468	40937.52734375	31	NaN	0.467965	-0.0584704620491721	0.933381	12.489	32.755	780	868	1	0	0.8968	0.97548	102110	51771	50335			0
CheungV-10-G230-XW101910-px1-OB3	SILAC	1	788.4145	787.40722	50271.640625	24	NaN	0.40722	0.00501235216415807	0.564898	15.399	27.998	1265	1343	0	1	0.94083	0.9535	278540	129600	148940			0
CheungV-10-G230-XW101910-px1-OB3	SILAC	1	614.42376	613.41648	52965.6484375	31	NaN	0.416481	0.0943098802465556	0.404525	21.079	30.475	2225	2315	1	0	1.1733	1.2425	221090	104440	116650			0
CheungV-10-G230-XW101910-px1-OB3	SILAC	1	929.4945	928.48723	44117.40234375	79	NaN	0.487228	0.0201235857459778	0.280032	20.29	39.807	2066	2185	1	0	1.0888	1.0676	2567400	1187900	1379500			0
CheungV-10-G230-XW101910-px1-OB3	SILAC	1	1046.5853	1045.578	42262.90234375	47	NaN	0.577979	0.0570133042783709	0.321206	17.853	28.917	1670	1749	1	0	1.1949	1.207	619770	287460	332310			0
CheungV-10-G230-XW101910-px1-OB3	SILAC	1	557.37694	556.36967	57758.22265625	44	NaN	0.369668	0.0737381994381394	0.401043	18.975	54.32	1794	1949	0	1	1.1661	1.2061	212440	99347	113090			0
CheungV-10-G230-XW101910-px1-OB3	SILAC	1	1670.2405	1669.2332	33925.8203125	52	NaN	0.233177	0.425329749554294	0.429439	28.196	28.981	3468	3551	1	0	0.85694	0.87547	494380	263010	231370			0
CheungV-10-G230-XW101910-px1-OB3	SILAC	1	695.37248	694.3652	51690.65234375	74	NaN	0.3652	0.00579218346797461	0.315692	15.613	46.573	1265	1396	1	0	1.1633	1.1413	1981700	922040	1059700			0
CheungV-10-G230-XW101910-px1-OB3	SILAC	1	855.40712	854.39984	45033.53515625	63	NaN	0.399843	-0.0331810638065235	0.475963	34.007	52.596	4403	4534	1	0	1.0853	1.1461	236720	108210	128510			0
CheungV-10-G230-XW101910-px1-OB3	SILAC	1	1009.4508	1008.4435	40115.18359375	33	NaN	0.443482	-0.0604018320901787	0.66735	13.38	29.356	932	1013	1	0	0.9503	1.0301	134470	62127	72342			0
CheungV-10-G230-XW101910-px1-OB3	SILAC	1	731.43021	730.42293	50111.546875	74	NaN	0.422935	0.0469403362584444	0.316006	17.67	48.706	1602	1736	1	0	0.98375	0.98886	703820	383950	319870			0
CheungV-10-G230-XW101910-px1-OB3	SILAC	1	1643.1908	1642.1835	34290.109375	34	NaN	0.18351	0.388105821595673	0.470993	28.878	21.981	3585	3647	1	0	0.89928	0.94147	291500	153820	137690			0
CheungV-10-G230-XW101910-px1-OB3	SILAC	1	801.51983	800.51256	48211.0546875	33	NaN	0.512556	0.1043198101288	0.482644	27.948	29.064	3419	3503	0	1	1.0192	1.033	278470	128100	150370			0
CheungV-10-G230-XW101910-px1-OB3	SILAC	1	1258.6716	1257.6643	37368.45703125	57	NaN	0.664289	0.0457632670199928	0.340678	35.025	42.053	4555	4665	1	0	0.92646	0.96371	339890	152570	187320			0
CheungV-10-G230-XW101910-px1-OB3	SILAC	1	1053.2594	1052.2522	26908.015625	9	NaN	0.252162	-0.271874086568232	7.382865	9.595	5.299	416	425	2	1	0.87155	1.147	63846	21517	42329			0
CheungV-10-G230-XW101910-px1-OB3	SILAC	1	743.42986	742.42259	50349.01171875	102	NaN	0.422587	0.0410723915672406	0.295199	20.676	76.757	2101	2335	1	0	1.0828	1.0622	2096900	965670	1131300			0
CheungV-10-G230-XW101910-px1-OB3	SILAC	1	775.39554	774.38826	50194.26171875	41	NaN	0.388262	-0.00795680861085657	0.472082	19.895	42.712	1998	2122	0	1	1.0027	1.0499	185710	83545	102170			0
CheungV-10-G230-XW101910-px1-OB3	SILAC	1	915.52619	914.51891	46015.5546875	26	NaN	0.518912	0.0582330202241792	0.465812	24.32	25.699	2788	2858	0	1	0.93483	0.9516	257570	118660	138910			0
CheungV-10-G230-XW101910-px1-OB3	SILAC	1	756.42517	755.41789	49182.48828125	67	NaN	0.417891	0.0303983359490303	0.335405	15.943	53.028	1343	1489	1	0	1.0394	1.0542	566620	271820	294800			0
CheungV-10-G230-XW101910-px1-OB3	SILAC	1	706.36253	705.35525	50897.0546875	45	NaN	0.355252	-0.00921098478170279	0.320556	12.743	33.91	827	921	1	0	1.1659	1.2107	353610	162200	191410			0
CheungV-10-G230-XW101910-px1-OB3	SILAC	1	660.36772	659.36044	52198.09765625	48	NaN	0.360443	0.0171375173263186	0.416649	14.661	41.593	1120	1238	0	1	1.1431	1.144	348260	160490	187770			0
CheungV-10-G230-XW101910-px1-OB3	SILAC	1	1315.6709	1314.6636	34097.8984375	28	NaN	0.66359	0.0188444258058098	0.948878	36.024	21.139	4749	4805	1	0	0.89961	0.96137	187330	85754	101580			0
CheungV-10-G230-XW101910-px1-OB3	SILAC	1	1083.5376	1082.5304	40507.234375	52	NaN	0.530373	-0.00759099118408813	0.419965	27.759	34.511	3377	3475	1	0	0.92796	0.9546	434200	230410	203790			0
CheungV-10-G230-XW101910-px1-OB3	SILAC	1	1016.5011	1015.4938	44836.15234375	17	NaN	0.493798	-0.0133291271463349	0.973988	15.17	16.686	1238	1284	0	1	1.2183	1.3184	100040	45436	54605			0
CheungV-10-G230-XW101910-px1-OB3	SILAC	1	621.33564	620.32836	52225.8046875	19	NaN	0.328363	0.0030115411988163	0.499785	10.557	20.915	525	571	0	1	1.1677	1.2777	53302	23778	29524			0
CheungV-10-G230-XW101910-px1-OB3	SILAC	1	836.43457	835.4273	47499.54296875	28	NaN	0.427296	0.0029996782687931	0.996267	11.972	33.643	710	801	1	0	1.1476	1.2505	76891	36028	40864			0
CheungV-10-G230-XW101910-px1-OB3	SILAC	1	854.45264	853.44537	45251.4765625	16	NaN	0.445368	0.0127832117201478	0.840872	10.645	15.831	550	585	1	0	1.1286	1.2302	31919	14466	17453			0
CheungV-10-G230-XW101910-px1-OB3	SILAC	1	702.3891	701.38182	47471.97265625	24	NaN	0.381825	0.0191890211120835	0.68993	12.981	24.887	887	952	0	1	1.2193	1.3188	103010	47284	55726			0
CheungV-10-G230-XW101910-px1-OB3	SILAC	1	1309.6632	1308.6559	38621.08984375	32	NaN	0.6559	0.0139186256724315	0.607972	27.454	24.356	3335	3412	1	0	0.77253	0.81079	274340	135650	138690			0
CheungV-10-G230-XW101910-px1-OB3	SILAC	1	1271.6529	1270.6457	37072.3515625	33	NaN	0.64567	0.0211732413185928	0.621571	32.328	20.956	4164	4221	1	0	1.2032	1.2482	361830	173210	188620			0
CheungV-10-G230-XW101910-px1-OB3	SILAC	1	967.52155	966.51427	43503.41015625	23	NaN	0.514272	0.0296756988547031	0.752977	10.354	22.219	490	550	1	0	0.94642	1.0293	103480	55247	48235			0
CheungV-10-G230-XW101910-px1-OB3	SILAC	1	1053.4866	1052.4793	38195.09765625	46	NaN	0.479275	-0.0448657269391788	0.460641	18.682	35.221	1801	1901	1	0	1.0906	1.1412	295140	143610	151530			0
CheungV-10-G230-XW101910-px1-OB3	SILAC	1	1077.5404	1076.5331	43708.2734375	25	NaN	0.53313	-0.00207478940433248	0.798868	26.214	32.333	3108	3202	1	0	0.86799	0.92292	202880	111100	91778			0
CheungV-10-G230-XW101910-px1-OB3	SILAC	1	1086.5794	1085.5721	40668.34375	35	NaN	0.572137	0.0327741039973262	0.383732	15.619	25.307	1304	1376	1	0	0.86466	0.90519	291800	147470	144330			0
CheungV-10-G230-XW101910-px1-OB3	SILAC	1	690.41502	689.40775	51054.421875	83	NaN	0.407747	0.0506198671262155	0.277105	13.724	50.592	972	1115	0	1	1.2111	1.193	1992700	903490	1089200			0
CheungV-10-G230-XW101910-px1-OB3	SILAC	1	1488.1466	1487.1393	32731.36328125	8	NaN	0.139282	0.415198286019859	8.465698	8.325	7.908	340	345	3	0	0.58494	0.70446	281940	111090	170850			0
CheungV-10-G230-XW101910-px1-OB3	SILAC	1	1154.6534	1153.6461	39256.734375	40	NaN	0.646094	0.0754171062210389	0.398724	27.544	24.561	3356	3426	0	1	0.97776	0.96469	592390	266070	326320			0
CheungV-10-G230-XW101910-px1-OB3	SILAC	1	1142.6427	1141.6354	39352.80078125	36	NaN	0.635382	0.0702292686723922	0.400999	18.409	28.332	1761	1841	2	0	1.1148	1.1859	377170	168440	208720			0
CheungV-10-G230-XW101910-px1-OB3	SILAC	1	696.35481	695.34753	45227.62890625	25	NaN	0.347533	-0.012326405439353	0.514538	12.755	31.514	834	921	1	0	1.0444	1.1356	105760	55041	50717			0
CheungV-10-G230-XW101910-px1-OB3	SILAC	1	630.3565	629.34923	51758.67578125	38	NaN	0.349227	0.0197262589761067	0.358438	15.68	34.818	1297	1396	0	1	1.0921	1.1043	289960	131300	158650			0
CheungV-10-G230-XW101910-px1-OB3	SILAC	1	720.37791	719.37063	47412.3359375	35	NaN	0.370635	-0.000275548352760779	0.548608	13.626	35.512	972	1068	1	0	0.96454	1.0187	236170	109550	126620			0
CheungV-10-G230-XW101910-px1-OB3	SILAC	1	1015.5535	1014.5462	41765.9609375	27	NaN	0.546233	0.0395413397826587	0.488239	16.62	23.832	1469	1534	0	1	1.236	1.2984	179290	80753	98539			0
CheungV-10-G230-XW101910-px1-OB3	SILAC	1	761.41566	760.40838	47536.23046875	45	NaN	0.40838	0.0185916735962337	0.414043	14.853	41.45	1154	1265	0	1	1.0091	1.0347	233620	106480	127140			0
CheungV-10-G230-XW101910-px1-OB3	SILAC	1	906.4176	905.41033	44291.18359375	33	NaN	0.410328	-0.0461603690970378	0.591804	12.231	26.358	761	827	0	1	0.84759	0.91733	99710	53247	46464			0
CheungV-10-G230-XW101910-px1-OB3	SILAC	1	1108.6115	1107.6042	42727.44921875	26	NaN	0.604197	0.0546993652430956	0.59809	13.102	25.089	894	952	1	0	0.86413	0.94159	77797	42844	34953			0
CheungV-10-G230-XW101910-px1-OB3	SILAC	1	809.4346	808.42733	45994.5078125	38	NaN	0.427327	0.0154508279114225	0.493508	22.813	30.571	2516	2613	0	1	1.0043	1.0207	264880	117630	147250			0
CheungV-10-G230-XW101910-px1-OB3	SILAC	1	570.36123	569.35396	56889.58984375	54	NaN	0.353958	0.0520552700874077	0.500976	15.281	37.726	1232	1329	1	0	1.1953	1.1874	965460	442320	523130			0
CheungV-10-G230-XW101910-px1-OB3	SILAC	1	894.40704	893.39977	44400.81640625	74	NaN	0.399765	-0.0511984262819851	0.313678	10.323	50.521	468	585	1	0	1.0011	1.034	400550	187060	213500			0
CheungV-10-G230-XW101910-px1-OB3	SILAC	1	1331.6662	1330.659	36015.91015625	26	NaN	0.658973	0.00686990566873646	1.02809	29.635	22.267	3717	3780	1	0	1.0656	1.1419	179200	79654	99549			0
CheungV-10-G230-XW101910-px1-OB3	SILAC	1	666.35743	665.35015	52097.31640625	29	NaN	0.350151	0.00409029372872283	0.496319	11.402	31.936	638	710	0	1	0.82237	0.88058	130380	72080	58298			0
CheungV-10-G230-XW101910-px1-OB3	SILAC	1	863.46294	862.45566	44718.96875	35	NaN	0.455664	0.0189340830452238	0.383693	19.068	33.654	1867	1963	1	0	1.0202	1.0708	273450	122390	151060			0
CheungV-10-G230-XW101910-px1-OB3	SILAC	1	702.36723	701.35995	51919.7734375	45	NaN	0.359952	-0.00267311307447926	0.312119	16.426	38.724	1422	1527	1	0	1.08	1.1245	332010	147490	184510			0
CheungV-10-G230-XW101910-px1-OB3	SILAC	1	1426.7553	1425.748	39654.1796875	25	NaN	0.748026	0.0521818806378178	0.938419	26.908	24.378	3244	3314	1	0	0.89679	0.96945	146500	76044	70452			0
CheungV-10-G230-XW101910-px1-OB3	SILAC	1	880.3837	879.37642	43463.71484375	26	NaN	0.376419	-0.0680941896275726	0.636521	10.575	23.813	529	585	0	1	1.0975	1.1939	74527	33086	41441			0
CheungV-10-G230-XW101910-px1-OB3	SILAC	1	701.41942	700.41214	51033.11328125	69	NaN	0.412144	0.0499539475703159	0.292242	17.405	45.743	1586	1712	1	0	1.0645	1.0519	1293100	591870	701200			0
CheungV-10-G230-XW101910-px1-OB3	SILAC	1	803.45189	802.44461	44267.171875	26	NaN	0.444614	0.0354898910990187	0.745485	13.941	27.898	1035	1102	1	0	0.95174	1.0344	109580	58550	51032			0
CheungV-10-G230-XW101910-px1-OB3	SILAC	1	845.47303	844.46575	49132.93359375	37	NaN	0.46575	0.0372960999102361	0.346191	13.463	35.407	939	1035	1	0	1.2714	1.3518	202960	89624	113330			0
CheungV-10-G230-XW101910-px1-OB3	SILAC	1	729.42558	728.41831	50521.1640625	46	NaN	0.418306	0.0432339475210028	0.544091	15.06	35.631	1195	1291	0	1	1.225	1.2399	284880	127310	157570			0
CheungV-10-G230-XW101910-px1-OB3	SILAC	1	970.50027	969.49299	42820.88671875	63	NaN	0.492989	0.00702203805633417	0.344161	27.004	35.771	3244	3349	1	0	1.1734	1.1659	952720	381770	570940			0
CheungV-10-G230-XW101910-px1-OB3	SILAC	1	1684.276	1683.2687	34166.34765625	54	NaN	0.268742	0.454437944294796	0.396999	30.373	28.575	3836	3911	1	0	1.0042	1.0055	780000	378810	401180			0
CheungV-10-G230-XW101910-px1-OB3	SILAC	1	1278.6397	1277.6324	36645.21484375	26	NaN	0.632387	0.0046759036029016	0.855684	36.267	23.378	4784	4845	1	0	1.0518	1.1241	187210	71963	115250			0
CheungV-10-G230-XW101910-px1-OB3	SILAC	1	853.69874	852.69146	NaN	11	NaN	0.691459	0.259220931430036	5.250623	42.701	15.071	5725	5759	1	0	1.0187	1.1103	38912	17124	21788			0
CheungV-10-G230-XW101910-px1-OB3	SILAC	1	919.45785	918.45057	47129.3046875	8	NaN	0.450571	-0.0119160647856233	1.629336	31.63	16.619	4057	4099	3	0	0.25621	0.30855	176500	74852	101650			0
CheungV-10-G230-XW101910-px1-OB3	SILAC	1	1029.5585	1028.5512	42031.2421875	32	NaN	0.551193	0.0380591088423898	0.485108	29.272	27.265	3633	3717	0	1	0.81203	0.84162	207780	115100	92673			0
CheungV-10-G230-XW101910-px1-OB3	SILAC	1	1311.132	1310.1247	28003.87890625	11	NaN	0.124713	0.482055889058984	3.481405	8.372	10.473	343	351	2	1	1.5299	2.0134	165740	87980	77760			0
CheungV-10-G230-XW101910-px1-OB3	SILAC	1	1202.6449	1201.6376	38541.11328125	31	NaN	0.637617	0.044864111946481	0.663792	27.338	25.895	3314	3391	1	0	1.1	1.1686	205720	91191	114530			0
CheungV-10-G230-XW101910-px1-OB3	SILAC	1	1274.6667	1273.6594	38578.10546875	119	NaN	0.659399	0.0335161191253519	0.295111	30.16	65.442	3759	3938	1	0	1.0931	1.0801	1301200	571220	730010			0
CheungV-10-G230-XW101910-px1-OB3	SILAC	1	759.39411	758.38683	NaN	13	NaN	0.386834	-0.00202360852358652	3.979103	13.044	27.49	887	952	0	3	0.65831	0.96573	42279	18364	23916			0
CheungV-10-G230-XW101910-px1-OB3	SILAC	1	856.45591	855.44864	NaN	15	NaN	0.448636	0.0151293252846472	0.981726	29.409	16.867	3675	3724	1	0	0.86036	0.93568	103830	46315	57512			0
CheungV-10-G230-XW101910-px1-OB3	SILAC	1	1285.6094	1284.6021	37156.0703125	23	NaN	0.60215	-0.0287671719320315	0.909371	26.437	21.113	3169	3230	1	0	0.76003	0.81816	166860	89210	77652			0
CheungV-10-G230-XW101910-px1-OB3	SILAC	1	1476.856	1475.8487	NaN	16	NaN	0.848742	0.129851082826008	1.282104	27.303	18.52	3321	3377	1	0	0.86274	0.93469	136790	75049	61739			0
CheungV-10-G230-XW101910-px1-OB3	SILAC	1	723.37889	722.37161	50037.7265625	66	NaN	0.371611	-0.000680117791262091	0.276132	16.154	39.361	1382	1489	0	1	1.1116	1.095	1498500	658090	840460			0
CheungV-10-G230-XW101910-px1-OB3	SILAC	1	990.52675	989.51947	45156.1875	31	NaN	0.519474	0.0242945733530178	0.694195	20.926	32.348	2199	2294	1	0	1.0079	1.0863	160560	72077	88484			0
CheungV-10-G230-XW101910-px1-OB3	SILAC	1	785.45242	784.44515	47487.625	32	NaN	0.445147	0.0443022941364006	0.423083	11.783	31.05	691	767	1	0	0.97302	1.0579	106320	58575	47745			0
CheungV-10-G230-XW101910-px1-OB3	SILAC	1	901.51062	900.50335	39006.25390625	37	NaN	0.503345	0.049113632679223	0.641574	18.177	24.854	1732	1801	0	1	1.0371	1.0578	248470	116420	132050			0
CheungV-10-G230-XW101910-px1-OB3	SILAC	1	933.54111	932.53383	43907.796875	26	NaN	0.533829	0.064863923875123	0.477581	29.266	24.758	3647	3717	1	0	1.4048	1.5188	145860	64000	81862			0
CheungV-10-G230-XW101910-px1-OB3	SILAC	1	1042.5895	1041.5822	42044.8515625	27	NaN	0.582233	0.0631053858101041	0.571516	29.655	24.593	3710	3780	0	1	1.191	1.2202	235600	99235	136370			0
CheungV-10-G230-XW101910-px1-OB3	SILAC	1	860.45572	859.44844	46228.80859375	23	NaN	0.448444	0.0130980401945635	0.604007	20.071	25.984	2052	2129	1	0	0.77864	0.84142	148150	79748	68406			0
CheungV-10-G230-XW101910-px1-OB3	SILAC	1	1167.6015	1166.5942	37587.0390625	24	NaN	0.594239	0.017605719122912	0.506811	13.61	20.082	985	1042	1	0	0.70049	0.7487	186870	109340	77525			0
CheungV-10-G230-XW101910-px1-OB3	SILAC	1	1258.6736	1257.6664	38038.8515625	34	NaN	0.66636	0.047833533309813	0.515447	37.623	24.856	4976	5044	1	0	1.1279	1.2234	131950	57567	74381			0
CheungV-10-G230-XW101910-px1-OB3	SILAC	1	851.41861	850.41133	40218.09375	13	NaN	0.411332	-0.0198576263949235	3.662605	7.77	9.312	314	322	1	0	0.9006	0.9817	30304	13135	17169			0
CheungV-10-G230-XW101910-px1-OB3	SILAC	1	1491.9258	1490.9185	36045.53125	20	NaN	0.918482	0.192659331150253	1.081138	32.696	19.207	4221	4275	1	0	0.79511	0.83623	260770	134650	126110			0
CheungV-10-G230-XW101910-px1-OB3	SILAC	1	866.42658	865.41931	46431.39453125	53	NaN	0.419307	-0.0187853999306071	0.429811	18.576	44.521	1774	1901	1	0	0.81972	0.8526	340670	198630	142040			0
CheungV-10-G230-XW101910-px1-OB3	SILAC	1	928.43837	927.4311	41833.171875	44	NaN	0.431096	-0.0355219155288751	0.487651	19.851	40.475	1984	2101	0	1	0.84151	0.88596	175050	90288	84765			0
CheungV-10-G230-XW101910-px1-OB3	SILAC	1	548.31905	547.31178	57415.3515625	29	NaN	0.311775	0.0200119612776462	0.495581	13.458	28.933	945	1024	0	1	1.2309	1.3068	152360	64871	87492			0
CheungV-10-G230-XW101910-px1-OB3	SILAC	1	943.41247	942.40519	46992.046875	37	NaN	0.40519	-0.0683160510099015	0.545137	12.615	33.838	814	900	0	1	1.1798	1.2778	95486	42205	53280			0
CheungV-10-G230-XW101910-px1-OB3	SILAC	1	882.43211	881.42483	45695.3515625	25	NaN	0.424831	-0.0206244011817489	0.449502	16.087	21.757	1389	1448	0	1	1.0533	1.1376	111510	48063	63447			0
CheungV-10-G230-XW101910-px1-OB3	SILAC	1	1119.5364	1118.5291	38160.08203125	39	NaN	0.529149	-0.0253747526955976	0.496984	23.899	38.884	2690	2802	1	0	1.0796	1.1368	253590	107980	145610			0
CheungV-10-G230-XW101910-px1-OB3	SILAC	1	599.24792	598.24064	45499.73046875	23	NaN	0.240641	-0.0745500753663464	2.811601	16.128	28.727	1376	1455	0	3	0.61537	0.90273	75064	40736	34327			0
CheungV-10-G230-XW101910-px1-OB3	SILAC	1	841.45319	840.44591	47969.00390625	48	NaN	0.445913	0.0193079061280059	0.4877	12.653	39.035	801	907	0	1	1.2083	1.2751	170120	73191	96925			0
CheungV-10-G230-XW101910-px1-OB3	SILAC	1	729.42529	728.41801	49802.95703125	40	NaN	0.418014	0.0429419378480134	0.336236	14.398	34.005	1095	1188	0	1	1.3676	1.3923	256990	104430	152560			0
CheungV-10-G230-XW101910-px1-OB3	SILAC	1	1053.5467	1052.5394	NaN	8	NaN	0.539408	0.0152395541060741	5.728733	7.078	4.126	283	285	0	3	1.0559	1.549	12529	4984.3	7544.3			0
CheungV-10-G230-XW101910-px1-OB3	SILAC	1	986.57102	985.56375	43028.61328125	36	NaN	0.563749	0.0703891886016663	0.478399	28.615	34.457	3516	3613	1	0	1.2302	1.2867	298100	124030	174070			0
CheungV-10-G230-XW101910-px1-OB3	SILAC	1	1507.9443	1506.937	32925.28515625	21	NaN	0.936992	0.203800640701502	0.912434	26.963	21.825	3258	3321	1	0	0.94604	1.0168	171060	92460	78596			0
CheungV-10-G230-XW101910-px1-OB3	SILAC	1	976.47042	975.46314	NaN	10	NaN	0.46314	-0.025572549128924	3.490594	43.372	17.758	5815	5850	1	2			30979	16579	14400			0
CheungV-10-G230-XW101910-px1-OB3	SILAC	1	1343.5024	1342.4951	NaN	7	NaN	0.495082	-0.162465517812052	9.041466	9.639	7.977	420	437	2	1	0.44488	0.58549	52352	17533	34819			0
CheungV-10-G230-XW101910-px1-OB3	SILAC	1	1083.6054	1082.5981	40942.62890625	63	NaN	0.598108	0.0601126027490864	0.394321	19.523	50.528	1935	2080	2	0	0.82359	0.87613	261880	142710	119170			0
CheungV-10-G230-XW101910-px1-OB3	SILAC	1	990.27192	989.26465	24729.310546875	8	NaN	0.264646	-0.230416071626678	5.643555	7.171	6.447	286	292	1	0			222740	122940	99803			0
CheungV-10-G230-XW101910-px1-OB3	SILAC	1	781.42067	780.41339	47101.89453125	23	NaN	0.413392	0.014402259719418	0.684341	16.248	24.53	1415	1476	0	1	1.2782	1.3799	112400	46384	66019			0
CheungV-10-G230-XW101910-px1-OB3	SILAC	1	1243.6714	1242.6641	36561.2890625	27	NaN	0.664128	0.0525029855043613	0.516727	33.758	31.769	4382	4466	1	0	1.3563	1.4572	171980	71577	100400			0
CheungV-10-G230-XW101910-px1-OB3	SILAC	1	901.42613	900.41885	44316.58984375	41	NaN	0.418854	-0.0353391610951803	0.446702	14.406	36.541	1082	1188	1	0	0.80499	0.84255	293230	161120	132110			0
CheungV-10-G230-XW101910-px1-OB3	SILAC	1	944.46785	943.46058	41142.30078125	21	NaN	0.460575	-0.0134166408984129	0.793368	14.635	24.827	1147	1214	1	0	1.2944	1.4104	80083	34393	45689			0
CheungV-10-G230-XW101910-px1-OB3	SILAC	1	742.44609	741.43881	49171.265625	30	NaN	0.43881	0.0577484665770953	0.500348	13.894	29.365	1024	1095	1	0	1.4873	1.615	119970	51188	68777			0
CheungV-10-G230-XW101910-px1-OB3	SILAC	1	844.29703	843.28975	31572.6171875	10	NaN	0.289753	-0.138159802394966	6.007456	7.759	9.36	316	323	0	2	0.4066	0.4687	35434	19447	15987			0
CheungV-10-G230-XW101910-px1-OB3	SILAC	1	931.43956	930.43229	39085.1796875	39	NaN	0.432288	-0.0357104153742966	1.632841	17.461	30.767	1602	1686	1	0	0.84274	0.91	151680	62607	89070			0
CheungV-10-G230-XW101910-px1-OB3	SILAC	1	818.41906	817.41178	41672.25390625	28	NaN	0.411779	-0.00423054726070404	0.710555	15.511	25.685	1284	1357	0	1	1.0541	1.0916	209610	89520	120090			0
CheungV-10-G230-XW101910-px1-OB3	SILAC	1	706.36209	705.35481	51066.15625	27	NaN	0.354811	-0.00965198564836101	0.444356	12.221	31.799	755	827	1	0	1.0391	1.1318	90616	38553	52063			0
CheungV-10-G230-XW101910-px1-OB3	SILAC	1	1184.5972	1183.5899	37398.15234375	18	NaN	0.589879	0.00542780184514413	1.290073	27.179	16.15	3307	3356	1	0	1.4239	1.5347	160720	68387	92331			0
CheungV-10-G230-XW101910-px1-OB3	SILAC	1	1231.4487	1230.4414	NaN	10	NaN	0.441374	-0.164629337138194	7.670487	8.815	6.256	364	369	0	2	0.25955	0.29919	72092	36214	35878			0
CheungV-10-G230-XW101910-px1-OB3	SILAC	1	591.35033	590.34305	55592.7578125	70	NaN	0.34305	0.0314923040094754	0.31423	18.341	55.036	1712	1867	1	0	1.1874	1.1982	636170	265100	371070			0
CheungV-10-G230-XW101910-px1-OB3	SILAC	1	1002.4857	1001.4784	44499.0234375	25	NaN	0.478446	-0.0222345397074832	0.709151	13.372	24.846	939	1006	0	1	0.6679	0.71645	126240	71232	55009			0
CheungV-10-G230-XW101910-px1-OB3	SILAC	1	876.54891	875.54163	41659.90234375	13	NaN	0.541635	0.0988858449283043	7.004243	7.215	8.962	288	295	1	0			135290	64496	70798			0
CheungV-10-G230-XW101910-px1-OB3	SILAC	1	641.36541	640.35813	53521.70703125	47	NaN	0.358129	0.0235642963945111	0.537049	30.024	34.491	3759	3857	1	0	1.4074	1.409	782280	316690	465590			0
CheungV-10-G230-XW101910-px1-OB3	SILAC	1	905.40112	904.39384	44171.578125	39	NaN	0.39384	-0.0621808939066568	0.553601	22.074	34.774	2395	2495	1	0	1.1279	1.1809	291210	118600	172610			0
CheungV-10-G230-XW101910-px1-OB3	SILAC	1	732.36021	731.35294	41191.01171875	33	NaN	0.352938	-0.0234848249082233	0.771011	29.331	36.857	3633	3745	1	0	1.2252	1.3016	205670	81787	123880			0
CheungV-10-G230-XW101910-px1-OB3	SILAC	1	1516.9535	1515.9462	33394.5859375	25	NaN	0.946198	0.208863156045936	0.841075	32.448	19.847	4179	4235	1	0	0.70534	0.73927	283520	169870	113650			0
CheungV-10-G230-XW101910-px1-OB3	SILAC	1	1221.969	1220.9617	NaN	7	NaN	0.961739	0.360096895434481	7.903739	8.685	6.645	357	363	3	0	0.18285	0.22021	97902	42651	55251			0
CheungV-10-G230-XW101910-px1-OB3	SILAC	1	1259.2732	1258.2659	NaN	9	NaN	0.265896	-0.352906526480865	4.286757	8.487	8.994	348	355	0	3			145380	63207	82172			0
CheungV-10-G230-XW101910-px1-OB3	SILAC	1	1078.5893	1077.582	39920.94140625	27	NaN	0.582012	0.0463247562772722	0.659158	25.273	23.773	2955	3029	0	1	1.2594	1.3285	171300	69660	101640			0
CheungV-10-G230-XW101910-px1-OB3	SILAC	1	1324.2181	1323.2108	NaN	9	NaN	0.210801	-0.43787601636518	6.148762	9.236	6.878	387	393	0	2	0.37848	0.43629	47579	27227	20352			0
CheungV-10-G230-XW101910-px1-OB3	SILAC	1	1354.9449	1353.9376	20685.23046875	10	NaN	0.937577	0.274765490565187	8.282687	8.059	9.243	328	336	2	1			168600	75113	93490			0
CheungV-10-G230-XW101910-px1-OB3	SILAC	1	944.44761	943.44033	40902.08984375	28	NaN	0.440329	-0.0336538881855404	0.656001	14.983	26.211	1200	1265	1	0	1.0482	1.1354	137300	53229	84071			0
CheungV-10-G230-XW101910-px1-OB3	SILAC	1	921.39552	920.38825	42425.8125	42	NaN	0.388246	-0.0751324455662825	1.208444	14.526	41.313	1095	1214	1	0	0.86679	0.93746	144320	59362	84956			0
CheungV-10-G230-XW101910-px1-OB3	SILAC	1	1613.1854	1612.1781	34209.671875	28	NaN	0.178116	0.396513580353258	0.812471	31.403	18.481	4019	4071	1	0	1.3097	1.3785	256210	92123	164090			0
CheungV-10-G230-XW101910-px1-OB3	SILAC	1	833.48115	832.47387	31610.794921875	12	NaN	0.473871	0.0509330340188399	5.875699	7.864	6.556	320	325	2	0	0.95851	1.0197	40498	14928	25571			0
CheungV-10-G230-XW101910-px1-OB3	SILAC	1	845.26217	844.2549	37696.48828125	10	NaN	0.254896	-0.173460932602211	10.863253	7.669	7.978	311	318	2	0	0.24954	0.26546	26797	15602	11195			0
CheungV-10-G230-XW101910-px1-OB3	SILAC	1	947.50445	946.49717	47262.5390625	24	NaN	0.497172	0.0217833975657413	1.100825	19.132	24.066	1888	1963	1	0	0.72653	0.78856	124340	75554	48785			0
CheungV-10-G230-XW101910-px1-OB3	SILAC	1	1078.5187	1077.5114	40037.640625	31	NaN	0.511415	-0.0242402460123685	0.639673	20.014	28.324	2033	2115	0	1	0.86696	0.91517	169190	66665	102530			0
CheungV-10-G230-XW101910-px1-OB3	SILAC	1	889.44301	888.43574	35618.4140625	11	NaN	0.435735	-0.0129452877540643	9.619429	8.513	7.892	351	357	0	1	0.51261	0.54341	156570	88150	68423			0
CheungV-10-G230-XW101910-px1-OB3	SILAC	1	818.20387	817.1966	NaN	9	NaN	0.196598	-0.219312611077157	2.94507	7.294	6.45	293	298	0	3			41210	15345	25865			0
CheungV-10-G230-XW101910-px1-OB3	SILAC	1	706.37973	705.37246	52690.15234375	25	NaN	0.372456	0.00798493599074845	1.020627	22.801	30.571	2516	2613	1	1	1.0982	1.2487	142180	52499	89684			0
CheungV-10-G230-XW101910-px1-OB3	SILAC	1	1009.4232	1008.4159	NaN	6	NaN	0.415929	-0.087942629132499	7.278991	8.48	6.388	349	354	2	1			135840	68752	67084			0
CheungV-10-G230-XW101910-px1-OB3	SILAC	1	1529.6051	1528.5978	22263.2890625	8	NaN	0.597802	-0.145353019833465	6.466599	7.923	6.586	323	327	0	3			114290	32434	81856			0
CheungV-10-G230-XW101910-px1-OB3	SILAC	1	867.38634	866.37906	40955.91796875	9	NaN	0.37906	-0.05947440206387	5.477354	9.402	8.921	394	409	2	0			43705	22869	20836			0
CheungV-10-G230-XW101910-px1-OB3	SILAC	1	1398.5054	1397.4981	29539.041015625	9	NaN	0.498112	-0.184737375821214	6.530872	55.622	8.289	7256	7267	1	0			12096	7324.4	4772.1			0
CheungV-10-G230-XW101910-px1-OB3	SILAC	1	1339.3524	1338.3451	20507.029296875	11	NaN	0.345147	-0.310491968026781	4.109697	8.949	9.131	369	377	1	2			115760	61464	54297			0
CheungV-10-G230-XW101910-px1-OB3	SILAC	1	995.35535	994.34807	49591.08203125	9	NaN	0.348074	-0.14932629895543	7.178983	7.274	5.096	292	295	0	1	0.85383	0.93601	47927	15951	31976			0
CheungV-10-G230-XW101910-px1-OB3	SILAC	1	909.46367	908.45639	41148.50390625	21	NaN	0.456393	-0.00149715501243008	0.671081	14.338	33.992	1082	1181	1	1	0.40476	0.46023	92862	55488	37373			0
CheungV-10-G230-XW101910-px1-OB3	SILAC	1	1030.5139	1029.5066	31729.240234375	7	NaN	0.506627	-0.00694579662990691	5.579868	8.975	9.12	371	380	1	1			74276	38795	35481			0
CheungV-10-G230-XW101910-px1-OB3	SILAC	1	779.22624	778.21897	NaN	6	NaN	0.218967	-0.179013336202161	8.961988	9.548	5.328	410	420	0	2	0.35682	0.41132	34469	17075	17395			0
CheungV-10-G230-XW101910-px1-OB3	SILAC	1	520.13447	519.12719	59516.4921875	109	NaN	0.127191	-0.151607783240706	1.088678	79.696	46.419	8671	8701	1	1	1.8057	2.0531	16369	5027.3	11342			0
CheungV-10-G230-XW101910-px1-OB3	SILAC	1	788.4152	787.40792	49016.71484375	38	NaN	0.407922	0.00571411186706428	0.494253	14.67	34.151	1134	1226	1	0	0.65147	0.70389	148810	94776	54033			0
CheungV-10-G230-XW101910-px1-OB3	SILAC	1	743.44104	742.43376	50200.125	81	NaN	0.433763	0.0522431513004449	0.318163	21.972	77.832	2348	2564	0	1	0.46262	0.45745	539120	344390	194720			0
CheungV-10-G230-XW101910-px1-OB3	SILAC	1	938.70164	937.69436	NaN	9	NaN	0.694364	0.223024884028064	9.354204	8.742	6.571	361	366	2	1			73810	23120	50690			0
CheungV-10-G230-XW101910-px1-OB3	SILAC	1	837.18091	836.17363	17560.404296875	9	NaN	0.173631	-0.25100906337957	5.991227	8.09	6.655	331	336	0	3	0.38109	0.55905	74999	45170	29829			0
CheungV-10-G230-XW101910-px1-OB3	SILAC	1	978.56027	977.55299	30300.8984375	10	NaN	0.552994	0.0633194394129077	3.690906	7.254	7.665	290	295	2	1	0.51378	0.67617	55836	33639	22197			0
CheungV-10-G230-XW101910-px1-OB3	SILAC	1	1417.209	1416.2017	17715.296875	10	NaN	0.201722	-0.489730439617006	3.728112	8.54	6.529	351	356	3	0	0.75685	0.91149	194950	128050	66895			0
CheungV-10-G230-XW101910-px1-OB3	SILAC	1	899.4468	898.43952	NaN	10	NaN	0.439521	-0.0137607067312047	1.629849	43.958	20.412	5887	5939	0	3	0.47736	0.70027	35981	21521	14460			0
CheungV-10-G230-XW101910-px1-OB3	SILAC	1	883.4203	882.41302	28281.248046875	9	NaN	0.413021	-0.0328885843460967	6.930267	8.976	11.677	370	380	2	0	0.60881	0.64765	63011	35185	27826			0
CheungV-10-G230-XW101910-px1-OB3	SILAC	1	1037.5256	1036.5183	44177.3046875	26	NaN	0.518328	0.00152992831613119	1.145644	24.459	32.996	2809	2907	3	0	0.41493	0.49971	231400	158690	72713			0
CheungV-10-G230-XW101910-px1-OB3	SILAC	1	754.45727	753.44999	27751.072265625	9	NaN	0.449993	0.0634056740277629	2.089551	7.8	8.138	317	323	0	3	0.22205	0.32574	41953	26382	15571			0
CheungV-10-G230-XW101910-px1-OB3	SILAC	1	812.43005	811.42278	NaN	10	NaN	0.422778	0.00952335879867405	4.160389	8.247	9.345	336	343	2	1			108920	68396	40520			0
CheungV-10-G230-XW101910-px1-OB3	SILAC	1	913.19251	912.18523	35405.53515625	7	NaN	0.185235	-0.274370390123636	3.327045	7.813	6.756	318	323	0	2	0.56088	0.64654	46750	29270	17480			0
CheungV-10-G230-XW101910-px1-OB3	SILAC	1	1312.1203	1311.1131	33146.97265625	10	NaN	0.113058	0.469946410281636	13.852733	7.164	6.447	286	292	0	2	0.24063	0.27738	303530	194910	108610			0
CheungV-10-G230-XW101910-px1-OB3	SILAC	1	520.13502	519.12775	58675.5859375	235	NaN	0.127747	-0.151051554764763	0.572319	78.417	122.771	8582	8675	1	1	2.7269	3.1006	42905	8765.7	34139			0
CheungV-10-G230-XW101910-px1-OB3	SILAC	1	854.61405	853.60678	30348.982421875	9	NaN	0.606778	0.174118731654858	6.667689	7.148	9.028	285	293	1	0			208920	48181	160740			0
CheungV-10-G230-XW101910-px1-OB3	SILAC	1	947.59037	946.5831	43586.703125	46	NaN	0.583096	0.107667798726084	0.5132	75.305	40.574	8436	8503	2	1	3.3837	4.4531	75006	13771	61235			0
CheungV-10-G230-XW101910-px1-OB3	SILAC	1	850.46779	849.46052	45088.921875	46	NaN	0.460517	0.0297655950323588	0.371547	22.11	44.138	2382	2509	1	0	3.2641	3.3042	587300	110210	477090			0
CheungV-10-G230-XW101910-px1-OB3	SILAC	1	780.6075	779.60022	23854.1484375	10	NaN	0.600219	0.201602671916021	3.322679	7.917	10.444	322	330	2	1	0.22446	0.29541	49526	35081	14445			0
CheungV-10-G230-XW101910-px1-OB3	SILAC	1	728.39473	727.38745	45659.4296875	32	NaN	0.387455	0.0128563584505628	0.611235	15.434	44.694	1238	1357	1	1	0.23054	0.26213	245040	194630	50413			0
CheungV-10-G230-XW101910-px1-OB3	SILAC	1	1346.8747	1345.8674	17783.765625	11	NaN	0.867434	0.20833525546891	3.847053	8.439	7.744	345	352	1	1	0.10104	0.11489	272750	220610	52137			0
CheungV-10-G230-XW101910-px1-OB3	SILAC	1	765.39103	764.38375	42112.4921875	25	NaN	0.383749	-0.00786782708075862	1.694413	35.98	50.043	4700	4832	0	3	0.12706	0.18639	153820	125040	28779			0
CheungV-10-G230-XW101910-px1-OB3	SILAC	2	952.88486	1903.7552	44953.8125	43	NaN	0.755162	-0.160565514903965	0.604889	20.48	30.317	2122	2213	1	0	0.91039	0.95168	302340	150060	152280			0
CheungV-10-G230-XW101910-px1-OB3	SILAC	2	562.81916	1123.6238	57546.2578125	45	NaN	0.623765	0.066898550875294	0.497368	22.456	40.787	2442	2564	1	0	0.96133	1.0326	172640	86088	86550			0
CheungV-10-G230-XW101910-px1-OB3	SILAC	2	864.95499	1727.8954	43169.46484375	58	NaN	0.895417	0.0605854886516681	0.647153	45.329	37.021	6067	6151	1	0	0.84519	0.91948	100710	50736	49973			3	6094;6109;6108	0;1;1	0;0;1
CheungV-10-G230-XW101910-px1-OB3	SILAC	2	481.73238	961.4502	61043.0625	26	NaN	0.450199	-0.0320677037424275	0.774992	13.181	22.26	907	972	1	0	0.84474	0.92008	90491	43158	47332			0
CheungV-10-G230-XW101910-px1-OB3	SILAC	2	1162.5633	2323.112	39481.02734375	225	NaN	0.112045	0.00341382009082736	0.175549	47.96	56.423	6390	6507	0	1	0.98361	0.96888	2307000	1123800	1183200			3	6415;6424;6418	0;0;1	1;1;1
CheungV-10-G230-XW101910-px1-OB3	SILAC	2	405.6639	809.31324	65107.9296875	72	NaN	0.31324	-0.0990445152605162	0.603343	16.963	55.986	1495	1644	1	0	1.0938	1.1429	305600	147050	158550			1	1525	1	0
CheungV-10-G230-XW101910-px1-OB3	SILAC	2	537.28329	1072.552	NaN	18	NaN	0.552028	0.0186537242980194	1.152524	23.551	19.764	2669	2725	0	1	0.84278	0.90655	120020	60610	59409			0
CheungV-10-G230-XW101910-px1-OB3	SILAC	2	853.85814	1705.7017	48481.94140625	49	NaN	0.701719	-0.122903653107414	0.583063	26.417	23.361	3162	3230	1	0	0.96845	1.0049	359650	185770	173880			0
CheungV-10-G230-XW101910-px1-OB3	SILAC	2	453.72128	905.42801	62761.62890625	53	NaN	0.428014	-0.0284825332875016	0.325472	11.875	33.397	698	780	0	1	0.99395	0.98703	449930	222090	227830			3	729;734;756	0;1;1	0;0;0
CheungV-10-G230-XW101910-px1-OB3	SILAC	2	730.90465	1459.7948	49441.0078125	44	NaN	0.794757	0.083251468588287	0.629867	37.889	29.401	5026	5100	1	0	0.88163	0.94376	182340	90684	91651			0
CheungV-10-G230-XW101910-px1-OB3	SILAC	2	928.99711	1855.9797	44097.921875	42	NaN	0.979672	0.0859214263043668	0.362333	33.007	23.066	4268	4334	0	1	0.92126	0.91469	453080	224990	228100			0
CheungV-10-G230-XW101910-px1-OB3	SILAC	2	848.20903	1694.4035	32325.525390625	15	NaN	0.403502	-0.415923996663878	4.037361	7.713	10.726	311	319	1	1	0.38227	0.43465	22627	8628	13999			0
CheungV-10-G230-XW101910-px1-OB3	SILAC	2	821.40285	1640.7911	45863.86328125	202	NaN	0.791147	-0.00361709279559363	0.278167	26.655	77.793	3135	3363	1	0	1.0299	1.0051	19158000	9211000	9946900			3	3192;3191;3273	0;1;1	0;0;1
CheungV-10-G230-XW101910-px1-OB3	SILAC	2	787.90432	1573.7941	46874.58984375	63	NaN	0.794094	0.0301485061049789	0.461411	30.965	52.756	3890	4036	0	1	0.95715	0.94295	927900	464030	463870			2	3973;3982	0;1	1;0
CheungV-10-G230-XW101910-px1-OB3	SILAC	2	871.93384	1741.8531	45021.03515625	79	NaN	0.853137	0.0118841208920912	0.493624	40.351	60.114	5356	5499	1	0	1.0911	1.1483	256470	133910	122560			1	5414	0	1
CheungV-10-G230-XW101910-px1-OB3	SILAC	2	811.97154	1621.9285	47113.50390625	57	NaN	0.928527	0.142439932897105	0.317771	36.318	26.133	4791	4859	1	0	1.4534	1.4639	667050	308060	358990			2	4818;4816	0;1	0;0
CheungV-10-G230-XW101910-px1-OB3	SILAC	2	618.79249	1235.5704	53350.9140625	37	NaN	0.570422	-0.0379402778253279	0.494656	17.617	28.623	1632	1712	1	0	0.95613	1.0024	281350	146530	134820			0
CheungV-10-G230-XW101910-px1-OB3	SILAC	2	856.42244	1710.8303	45105.1328125	207	NaN	0.830332	0.00335049521891051	0.290669	30.758	98.6	3780	4057	1	0	1.0599	1.0341	20990000	9907100	11082000			2	3893;3895	0;1	0;0
CheungV-10-G230-XW101910-px1-OB3	SILAC	2	465.25017	928.48579	63027.8359375	38	NaN	0.485791	0.0186872266988303	0.36329	16.87	27	1502	1577	1	0	0.98773	1.0058	525980	249330	276650			2	1546;1552	0;1	0;0
CheungV-10-G230-XW101910-px1-OB3	SILAC	2	414.69774	827.38093	67204.5390625	43	NaN	0.380933	-0.0396620622478849	0.478184	26.716	43.78	3188	3314	1	0	0.75265	0.81118	160850	79645	81205			0
CheungV-10-G230-XW101910-px1-OB3	SILAC	2	802.39284	1602.7711	51122.7890625	17	NaN	0.771134	-0.00614069813536844	0.761916	28.86	19.615	3585	3647	1	0	0.82123	0.88951	137770	65469	72300			0
CheungV-10-G230-XW101910-px1-OB3	SILAC	2	920.5305	1839.0465	40206.35546875	36	NaN	0.046453	0.16049128292957	0.570381	45.031	23.837	6037	6090	0	1	1.0767	1.1697	80302	39279	41022			0
CheungV-10-G230-XW101910-px1-OB3	SILAC	2	1171.5383	2341.0621	NaN	9	NaN	0.062081	-0.0548076038940053	7.163497	8.084	5.378	331	335	0	3	0.89296	1.31	84065	39669	44396			0
CheungV-10-G230-XW101910-px1-OB3	SILAC	2	677.4273	1352.84	51491.22265625	73	NaN	0.84005	0.177743460135844	0.32549	44.154	42.394	5887	5989	1	0	0.99324	1.0085	555110	277280	277830			2	5935;5930	0;1	0;0
CheungV-10-G230-XW101910-px1-OB3	SILAC	2	906.49089	1810.9672	41369.4375	19	NaN	0.967224	0.0941794762620702	1.046946	27.85	19.582	3419	3475	3	0	0.96251	1.1592	147020	69961	77056			0
CheungV-10-G230-XW101910-px1-OB3	SILAC	2	897.95417	1793.8938	42265.49609375	22	NaN	0.893794	0.028602958952888	0.98549	33.73	24.023	4396	4459	0	1	0.94903	1.0201	121580	59452	62125			0
CheungV-10-G230-XW101910-px1-OB3	SILAC	2	708.36797	1414.7214	51662.390625	30	NaN	0.721389	0.0306168516638081	0.639801	27.833	24.441	3405	3475	0	1	1.0253	1.0446	253430	132470	120960			0
CheungV-10-G230-XW101910-px1-OB3	SILAC	2	602.77253	1203.5305	52395.96484375	59	NaN	0.530509	-0.0631146611249278	0.484923	10.211	39.12	468	559	0	1	0.92057	0.93615	262120	125840	136290			3	492;487;497	0;1;1	0;0;0
CheungV-10-G230-XW101910-px1-OB3	SILAC	2	494.77466	987.53477	59560.3125	88	NaN	0.534772	0.0405060484919204	0.294934	12.62	46.916	801	928	1	1	1.0175	1.157	2380000	1147500	1232500			2	839;829	0;1	0;0
CheungV-10-G230-XW101910-px1-OB3	SILAC	2	537.28243	1072.5503	51905.90234375	25	NaN	0.5503	0.0169272106813878	0.80314	16.608	21.309	1476	1534	0	1	1.1478	1.2238	140930	70329	70599			1	1479	0	0
CheungV-10-G230-XW101910-px1-OB3	SILAC	2	580.79522	1159.5759	56429.25	55	NaN	0.575885	0.00248054043117918	0.378176	24.458	40.086	2802	2928	1	0	0.98301	0.99864	549430	281210	268220			0
CheungV-10-G230-XW101910-px1-OB3	SILAC	2	604.33768	1206.6608	54885.9375	89	NaN	0.660811	0.0657472303707891	0.295192	26.04	46.021	3062	3195	1	0	1.0826	1.0594	6127900	2990300	3137600			3	3105;3110;3149	0;1;1	0;0;0
CheungV-10-G230-XW101910-px1-OB3	SILAC	2	599.76467	1197.5148	54285.68359375	64	NaN	0.514793	-0.0760638077638305	0.327089	14.73	43.994	1134	1252	1	0	0.91272	0.94872	345750	170350	175400			0
CheungV-10-G230-XW101910-px1-OB3	SILAC	2	783.39994	1564.7853	47251.62109375	39	NaN	0.785329	0.0255274287817429	0.364235	19.798	26.216	2005	2080	0	1	0.8804	0.87748	385040	201250	183790			1	2037	0	0
CheungV-10-G230-XW101910-px1-OB3	SILAC	2	592.3436	1182.6726	54214.859375	45	NaN	0.672642	0.0886127839664823	0.346833	34.79	35.826	4534	4623	0	1	0.89917	0.91067	281870	137290	144580			0
CheungV-10-G230-XW101910-px1-OB3	SILAC	2	559.26686	1116.5192	60454.3359375	20	NaN	0.519162	-0.0344369669339812	0.988243	22.604	24.563	2495	2564	0	1	1.319	1.4046	144240	71306	72937			0
CheungV-10-G230-XW101910-px1-OB3	SILAC	2	1093.58	2185.1455	41231.20703125	31	NaN	0.14554	0.100373089117966	0.606312	33.429	22.389	4348	4410	1	0	0.92888	0.9677	328160	162270	165890			0
CheungV-10-G230-XW101910-px1-OB3	SILAC	2	857.09195	1712.1694	NaN	17	NaN	0.169355	0.341756825379207	2.649313	7.798	11.99	313	323	1	2	0.56595	0.7245	53930	28031	25898			0
CheungV-10-G230-XW101910-px1-OB3	SILAC	2	829.42991	1656.8453	45961.5546875	66	NaN	0.845258	0.0431088748994171	0.416681	46.422	43.59	6205	6298	1	0	0.99612	1.07	172710	82612	90100			2	6247;6254	0;1	0;0
CheungV-10-G230-XW101910-px1-OB3	SILAC	2	1023.5106	2045.0066	40796.56640625	31	NaN	0.006596	0.0258927107699947	1.169729	46.456	27.297	6224	6286	1	1	0.87644	0.99654	85224	36586	48638			0
CheungV-10-G230-XW101910-px1-OB3	SILAC	2	413.21279	824.41103	63401.71484375	91	NaN	0.411029	-0.00820008719063026	0.379928	19.993	59.114	1970	2136	1	0	1.0795	1.0584	2563200	1278900	1284300			2	2047;2046	0;1	0;0
CheungV-10-G230-XW101910-px1-OB3	SILAC	2	470.68269	939.35084	62834.0625	60	NaN	0.350836	-0.121265127920537	0.389399	14.413	46.423	1082	1207	1	0	1.0757	1.1121	392060	190720	201330			2	1129;1123	0;1	0;0
CheungV-10-G230-XW101910-px1-OB3	SILAC	2	565.31626	1128.618	56583.8984375	83	NaN	0.617959	0.0587943044001804	0.316885	27.427	45.682	3314	3447	1	0	0.97581	0.95659	2799900	1383500	1416400			2	3355;3352	0;1	0;0
CheungV-10-G230-XW101910-px1-OB3	SILAC	2	518.76054	1035.5065	59091.046875	104	NaN	0.506523	-0.00980956432204039	0.29475	23.664	58.414	2627	2802	1	0	1.0007	0.98084	2942000	1460000	1482000			2	2679;2678	0;1	0;0
CheungV-10-G230-XW101910-px1-OB3	SILAC	2	825.42251	1648.8305	45230.91796875	24	NaN	0.830476	0.0320135731305982	1.119616	29.449	21.568	3675	3745	1	0	1.1194	1.1919	198340	81091	117250			0
CheungV-10-G230-XW101910-px1-OB3	SILAC	2	855.43344	1708.8523	45795.171875	211	NaN	0.852324	0.0262520173312168	0.292933	33.253	117.786	4275	4583	1	0	0.99797	0.97368	21287000	10079000	11208000			3	4335;4311;4304	0;1;1	0;0;1
CheungV-10-G230-XW101910-px1-OB3	SILAC	2	1001.5057	2000.9969	43205.421875	24	NaN	0.996925	0.0364667779413139	0.631859	35.12	23.218	4597	4665	1	0	0.78249	0.84486	152150	76134	76019			0
CheungV-10-G230-XW101910-px1-OB3	SILAC	2	1133.1264	2264.2383	38654.703125	61	NaN	0.238303	0.156752900085849	0.881958	51.788	24.876	6871	6910	0	1	0.69701	0.77068	29361	14485	14876			0
CheungV-10-G230-XW101910-px1-OB3	SILAC	2	737.3842	1472.7538	49091.04296875	109	NaN	0.75385	0.036383191539926	0.278403	31.015	50.317	3925	4057	1	0	1	0.97814	7299300	3598200	3701000			2	3960;3955	0;1	0;0
CheungV-10-G230-XW101910-px1-OB3	SILAC	2	640.81886	1279.6232	52340.2578125	112	NaN	0.623174	-0.00545268253813447	0.318875	24.267	69.02	2746	2948	1	0	0.98631	0.96714	2496800	1206600	1290200			2	2792;2847	0;1	0;0
CheungV-10-G230-XW101910-px1-OB3	SILAC	2	744.85412	1487.6937	48643.65625	63	NaN	0.693696	-0.0306435786071688	0.420143	12.416	40.517	767	868	2	0	0.95519	1.0161	257310	124970	132340			1	823	1	0
CheungV-10-G230-XW101910-px1-OB3	SILAC	2	508.28008	1014.5456	58337.66796875	70	NaN	0.545617	0.0389256210719395	0.407595	16.613	33.237	1462	1554	0	1	1.0009	0.98595	1755700	841340	914380			2	1480;1484	0;1	0;0
CheungV-10-G230-XW101910-px1-OB3	SILAC	2	711.85865	1421.7027	51162.86328125	33	NaN	0.702746	0.00876246241864465	0.54248	26.238	27.648	3121	3202	1	0	0.76743	0.80858	249730	128240	121490			0
CheungV-10-G230-XW101910-px1-OB3	SILAC	2	767.35105	1532.6876	48304.5859375	39	NaN	0.687554	-0.0574826399499671	0.806642	33.734	48.643	4375	4501	3	0	0.54077	0.65126	242520	88095	154420			0
CheungV-10-G230-XW101910-px1-OB3	SILAC	2	393.69309	785.37163	67628.1875	100	NaN	0.371631	-0.0296402976765648	0.278367	19.921	49.443	1998	2136	1	0	1.0906	1.068	4234200	2094800	2139500			2	2034;2027	0;1	0;0
CheungV-10-G230-XW101910-px1-OB3	SILAC	2	451.25888	900.50321	62760.38671875	68	NaN	0.503215	0.0489831573094079	0.328576	18.183	41.222	1712	1827	0	1	1.053	1.0373	1343800	656480	687290			3	1747;1752;1768	0;0;1	0;0;0
CheungV-10-G230-XW101910-px1-OB3	SILAC	2	500.2717	998.52884	59925.75390625	42	NaN	0.528841	0.0295173593499385	0.488051	26.566	38.062	3162	3272	1	0	0.88345	0.91856	343460	167950	175510			0
CheungV-10-G230-XW101910-px1-OB3	SILAC	2	613.78856	1225.5626	52913.6875	125	NaN	0.562557	-0.0412016864581801	0.381851	15.384	90.276	1181	1429	2	0	1.0384	1.1046	1795800	899630	896150			2	1268;1267	0;1	0;0
CheungV-10-G230-XW101910-px1-OB3	SILAC	2	764.92823	1527.8419	49369.0703125	63	NaN	0.841916	0.0991090831928432	0.31482	37.271	36.185	4921	5004	0	1	0.98164	0.97277	491850	235210	256640			2	4982;4974	0;1	0;0
CheungV-10-G230-XW101910-px1-OB3	SILAC	2	631.3536	1260.6926	52342.08203125	88	NaN	0.69264	0.0727209114440939	0.318523	26.684	51.876	3142	3286	1	0	0.98949	0.96974	3143000	1538300	1604700			5	3225;3260;3224;3232;3253	0;0;1;1;1	0;0;0;0;0
CheungV-10-G230-XW101910-px1-OB3	SILAC	2	549.26023	1096.5059	56289.3359375	32	NaN	0.505917	-0.0384761480679572	0.654412	10.759	23.519	555	610	0	1	0.95176	1.0291	105280	52291	52986			1	584	1	0
CheungV-10-G230-XW101910-px1-OB3	SILAC	2	744.40106	1486.7876	50532.734375	43	NaN	0.787577	0.063654245656835	0.446771	29.995	29.517	3759	3850	1	0	0.86968	0.88012	590380	291370	299010			1	3813	1	0
CheungV-10-G230-XW101910-px1-OB3	SILAC	2	351.74906	701.48357	74005.390625	48	NaN	0.483574	0.12089122571092	0.368132	16.443	40.969	1422	1534	1	0	1.1896	1.2358	350190	175360	174830			2	1463;1478	0;1	0;0
CheungV-10-G230-XW101910-px1-OB3	SILAC	2	639.82362	1277.6327	53474.10546875	106	NaN	0.632679	0.00496846723854105	0.315728	36.265	52.547	4756	4893	1	0	1.0181	0.99607	6501200	3156900	3344300			3	4789;4782;4780	0;1;1	0;0;1
CheungV-10-G230-XW101910-px1-OB3	SILAC	2	572.75058	1143.4866	57833.34375	32	NaN	0.486615	-0.0793886774263228	0.332158	16.321	27.016	1415	1489	0	1	0.82327	0.87354	153990	73831	80156			1	1454	1	0
CheungV-10-G230-XW101910-px1-OB3	SILAC	2	662.36308	1322.7116	47327.7578125	27	NaN	0.711612	0.063164922353053	0.773062	39.537	30.464	5250	5329	1	0	0.88958	0.9694	63526	31516	32010			0
CheungV-10-G230-XW101910-px1-OB3	SILAC	2	694.37515	1386.7357	53710.72265625	37	NaN	0.735743	0.0578442960249959	0.446949	23.4	29.47	2627	2711	1	0	1.0766	1.1247	307310	141580	165730			0
CheungV-10-G230-XW101910-px1-OB3	SILAC	2	566.73832	1131.4621	61036.828125	26	NaN	0.462085	-0.0983876246409636	0.626378	9.912	16.744	437	475	1	0	0.80544	0.87774	58781	28676	30105			1	454	1	0
CheungV-10-G230-XW101910-px1-OB3	SILAC	2	401.73672	801.45888	66947.0546875	35	NaN	0.458877	0.0502060799796027	0.479864	13.897	31.836	1024	1102	1	0	0.94413	1.0004	218340	106360	111980			0
CheungV-10-G230-XW101910-px1-OB3	SILAC	2	1072.4957	2142.9769	40128.2109375	56	NaN	0.976942	-0.0488271269082361	0.55225	35.026	36.876	4569	4665	1	0	0.83255	0.86577	342170	161720	180450			0
CheungV-10-G230-XW101910-px1-OB3	SILAC	2	1129.5169	2257.0193	39758.28515625	162	NaN	0.019319	-0.0589101970658703	0.358303	31.22	47.69	3938	4078	1	0	0.89995	0.88129	4417300	2057000	2360300			2	3994;4020	0;1	1;1
CheungV-10-G230-XW101910-px1-OB3	SILAC	2	671.3476	1340.6806	52296.61328125	103	NaN	0.680642	0.0239292258929709	0.300435	31.699	46.182	4033	4158	1	0	0.96444	0.94549	2749200	1403800	1345400			2	4075;4076	0;1	0;0
CheungV-10-G230-XW101910-px1-OB3	SILAC	2	593.82852	1185.6425	54832.02734375	183	NaN	0.642482	0.0570869310386115	0.277354	34.206	100.306	4341	4597	1	0	1.0616	1.04	3721500	1812000	1909500			4	4436;4544;4407;4523	0;0;1;1	0;0;0;0
CheungV-10-G230-XW101910-px1-OB3	SILAC	2	624.78002	1247.5455	53872.26171875	47	NaN	0.545497	-0.0683741046561863	0.299451	13.473	37.921	939	1042	1	0	1.0023	1.0461	314540	151630	162910			0
CheungV-10-G230-XW101910-px1-OB3	SILAC	2	643.31716	1284.6198	52624.43359375	49	NaN	0.619765	-0.0111597256211553	0.500485	30.048	34.398	3759	3864	1	0	1.0325	1.0399	668520	349130	319390			0
CheungV-10-G230-XW101910-px1-OB3	SILAC	2	541.2798	1080.545	57520.9921875	73	NaN	0.545044	0.00799310685056298	0.375149	20.273	39.99	2059	2178	1	0	0.84978	0.8409	1198400	621750	576650			2	2121;2131	0;1	0;0
CheungV-10-G230-XW101910-px1-OB3	SILAC	2	623.32828	1244.642	60167.21484375	27	NaN	0.642008	0.0294724852483341	1.702419	18.432	32.629	1774	1867	2	0	0.79064	0.84107	124400	60441	63955			0
CheungV-10-G230-XW101910-px1-OB3	SILAC	2	554.80894	1107.6033	57464.37890625	92	NaN	0.603333	0.0538351886386863	0.314281	13.095	43.267	868	985	1	0	0.94505	0.92676	2404300	1209300	1195000			2	899;901	0;1	0;0
CheungV-10-G230-XW101910-px1-OB3	SILAC	2	921.02478	1840.035	44337.53515625	135	NaN	0.035011	0.148594565715257	0.277056	50.986	37.902	6780	6845	1	0	0.92115	1.0008	113830	56633	57193			3	6799;6791;6809	0;0;1	0;1;0
CheungV-10-G230-XW101910-px1-OB3	SILAC	2	677.36189	1352.7092	49794.98828125	30	NaN	0.709226	0.0469793062059125	0.760661	24.391	25.689	2802	2886	1	0	1.0243	1.0769	263000	123750	139250			0
CheungV-10-G230-XW101910-px1-OB3	SILAC	2	1382.1734	2762.3322	36287.7890625	119	NaN	0.332154	0.0214808079022077	0.27832	35.31	39.005	4611	4714	0	1	1.0071	0.9921	1568300	760650	807640			2	4663;4668	0;1	1;2
CheungV-10-G230-XW101910-px1-OB3	SILAC	2	750.39616	1498.7778	48315.52734375	65	NaN	0.777772	0.0483347152669467	0.374472	25.104	33.388	2921	3015	1	0	0.9267	0.91839	1103000	527380	575640			2	2974;2971	0;1	0;0
CheungV-10-G230-XW101910-px1-OB3	SILAC	2	827.40184	1652.7891	45955.94921875	151	NaN	0.789135	-0.0111477156051478	0.292635	26.418	49.295	3108	3244	1	0	1.0129	0.9883	20937000	10065000	10871000			4	3153;3175;3231;3152	0;0;0;1	0;0;0;0
CheungV-10-G230-XW101910-px1-OB3	SILAC	2	1193.5885	2385.1625	38614.77734375	47	NaN	0.162531	0.0253567299955648	0.626986	32.555	24.418	4186	4261	2	0	0.81207	0.86387	600210	249900	350310			0
CheungV-10-G230-XW101910-px1-OB3	SILAC	2	713.88069	1425.7468	49994.48828125	121	NaN	0.746828	0.0509847054897818	0.287654	26.882	64.728	3195	3384	1	0	0.93605	0.91698	3768500	1841200	1927300			2	3247;3246	0;1	0;0
CheungV-10-G230-XW101910-px1-OB3	SILAC	2	929.99275	1857.9709	43060.96484375	99	NaN	0.970942	0.0762758204714373	0.307412	42.917	46.634	5720	5828	1	0	0.99634	1.0281	408990	208550	200440			3	5776;5757;5781	0;1;1	0;1;1
CheungV-10-G230-XW101910-px1-OB3	SILAC	2	611.78826	1221.562	54966.49609375	57	NaN	0.561958	-0.0399609670475911	0.375883	22.768	30.86	2516	2606	0	1	0.99892	0.98504	605870	319730	286140			0
CheungV-10-G230-XW101910-px1-OB3	SILAC	2	814.98465	1627.9548	46989.765625	137	NaN	0.954756	0.165896398162204	0.251503	48.417	41.227	6456	6538	1	0	1.0328	1.0511	531320	253580	277740			3	6484;6483;6490	0;1;1	1;0;0
CheungV-10-G230-XW101910-px1-OB3	SILAC	2	699.87741	1397.7403	51525	128	NaN	0.740259	0.0572986308498002	0.28965	23.001	74.062	2536	2753	2	0	1.088	1.1575	1403500	674340	729180			2	2581;2577	0;1	0;0
CheungV-10-G230-XW101910-px1-OB3	SILAC	2	960.9649	1919.9153	38483.83984375	105	NaN	0.915253	-0.0079083227681167	0.48167	51.185	37.668	6788	6856	1	0	0.99958	1.0892	68325	32029	36295			1	6831	0	0
CheungV-10-G230-XW101910-px1-OB3	SILAC	2	651.31416	1300.6138	53786.14453125	59	NaN	0.613771	-0.0245113724106432	0.446052	26.35	37.357	3121	3230	1	0	1.0838	1.1013	547470	261980	285490			0
CheungV-10-G230-XW101910-px1-OB3	SILAC	2	407.71858	813.4226	67798.2890625	87	NaN	0.422603	0.00842840489201535	0.317533	17.05	73.71	1495	1699	1	0	0.90934	0.92093	582320	298080	284240			2	1545;1553	0;1	0;0
CheungV-10-G230-XW101910-px1-OB3	SILAC	2	825.99277	1649.971	46808.109375	72	NaN	0.970992	0.172005502338607	0.364331	48.614	27.815	6495	6546	1	0	0.87933	0.95811	86181	42800	43382			2	6524;6521	0;1	0;1
CheungV-10-G230-XW101910-px1-OB3	SILAC	2	834.41056	1666.8066	45707.05859375	278	NaN	0.806557	-0.000173924581758911	0.298132	28.217	127.506	3363	3724	1	0	0.99122	0.96579	38020000	18166000	19853000			2	3483;3462	0;1	0;0
CheungV-10-G230-XW101910-px1-OB3	SILAC	2	647.35615	1292.6977	52587.47265625	75	NaN	0.697746	0.0631046379455711	0.578789	24.994	42.831	2879	3001	1	0	1.0372	1.0383	785240	388150	397090			2	2926;2920	0;1	2;1
CheungV-10-G230-XW101910-px1-OB3	SILAC	2	860.44699	1718.8794	42652.234375	43	NaN	0.879426	0.0487416962694169	1.645422	28.152	38.767	3426	3537	0	1	1.0299	1.0287	360410	176490	183920			0
CheungV-10-G230-XW101910-px1-OB3	SILAC	2	1291.1646	2580.3146	37663	148	NaN	0.31465	0.0877049283758424	0.245666	39.769	53.286	5285	5411	1	0	1.0097	0.98938	3375800	1633000	1742800			2	5311;5312	0;1	1;1
CheungV-10-G230-XW101910-px1-OB3	SILAC	2	678.3618	1354.709	51763.97265625	47	NaN	0.709043	0.0458764304325996	0.319398	19.506	29.292	1956	2033	1	0	0.96299	0.99028	437190	215040	222150			0
CheungV-10-G230-XW101910-px1-OB3	SILAC	2	665.35435	1328.6941	49421.6328125	22	NaN	0.69414	0.0429409818189015	0.705464	23.647	24.497	2676	2746	1	0	1.0598	1.1432	156450	77504	78942			0
CheungV-10-G230-XW101910-px1-OB3	SILAC	2	632.29326	1262.572	54552.57421875	34	NaN	0.571965	-0.0488182336503087	0.372688	19.987	25.961	2033	2101	0	1	0.95463	0.95164	382100	187450	194650			0
CheungV-10-G230-XW101910-px1-OB3	SILAC	2	882.43152	1762.8485	44969.5859375	177	NaN	0.84849	-0.00241987306958436	0.26583	24.79	85.347	2802	3048	0	1	0.99632	0.98118	10015000	4902200	5112700			2	2889;2888	0;1	0;0
CheungV-10-G230-XW101910-px1-OB3	SILAC	2	909.4372	1816.8599	43197.01171875	67	NaN	0.859851	-0.0159045264069846	0.480271	40.587	42.488	5398	5499	0	1	0.97714	0.97997	335610	157010	178600			0
CheungV-10-G230-XW101910-px1-OB3	SILAC	2	717.86426	1433.714	49571.4765625	158	NaN	0.713964	0.014455249024877	0.220843	25.868	70.07	3029	3230	1	0	1.0371	1.0156	4400900	1993600	2407300			2	3066;3060	0;1	0;0
CheungV-10-G230-XW101910-px1-OB3	SILAC	2	574.25623	1146.4979	NaN	22	NaN	0.497915	-0.0694736673433454	0.845951	16.052	24.078	1376	1442	0	1	0.83593	0.90772	82446	41020	41426			0
CheungV-10-G230-XW101910-px1-OB3	SILAC	2	745.39314	1488.7717	48404.80078125	92	NaN	0.771717	0.0468824940921877	0.357874	39.627	50.181	5245	5370	0	1	1.0968	1.0805	1384000	677070	706970			3	5310;5288;5332	0;1;1	0;0;0
CheungV-10-G230-XW101910-px1-OB3	SILAC	2	841.11513	1680.2157	30019.365234375	16	NaN	0.215703	0.402804036528096	8.290092	7.952	11.767	322	331	1	1	1.1223	1.2761	88613	41173	47441			0
CheungV-10-G230-XW101910-px1-OB3	SILAC	2	468.7302	935.44584	61869.0546875	27	NaN	0.445841	-0.0244640269594356	0.777325	11.986	28.058	724	787	1	0	0.65991	0.71912	65567	32976	32591			0
CheungV-10-G230-XW101910-px1-OB3	SILAC	2	634.81311	1267.6117	52455.6171875	108	NaN	0.611659	-0.0114424626553955	0.290461	19.109	45.734	1853	1977	2	0	0.98635	1.0493	4679900	2229100	2450800			2	1891;1897	0;1	0;0
CheungV-10-G230-XW101910-px1-OB3	SILAC	2	940.51146	1879.0084	40942.3515625	57	NaN	0.008361	0.104017483721691	0.506505	49.802	28.896	6642	6704	1	0	0.82626	0.90043	57561	28166	29395			0
CheungV-10-G230-XW101910-px1-OB3	SILAC	2	672.76784	1343.5211	54101.578125	25	NaN	0.521127	-0.136892253470705	0.742715	27.447	21.89	3335	3405	1	0	0.80783	0.85621	216970	94287	122680			0
CheungV-10-G230-XW101910-px1-OB3	SILAC	2	496.22288	990.43121	62525.6875	55	NaN	0.431211	-0.064387029276304	1.252508	13.779	40.53	992	1095	1	0	0.92967	0.97848	256140	108080	148060			2	1037;1048	0;1	0;0
CheungV-10-G230-XW101910-px1-OB3	SILAC	2	627.29411	1252.5737	55881.1484375	34	NaN	0.57367	-0.0425134530189553	0.702245	12.188	23.827	761	814	2	0	0.98543	1.0483	87034	30822	56211			0
CheungV-10-G230-XW101910-px1-OB3	SILAC	2	895.9492	1789.8838	45883.61328125	106	NaN	0.883838	0.0204917758039755	0.294659	35.114	65.87	4555	4728	0	1	0.95773	0.94344	1536200	776410	759830			2	4620;4619	0;1	0;0
CheungV-10-G230-XW101910-px1-OB3	SILAC	2	587.76849	1173.5224	53905.83984375	22	NaN	0.522425	-0.0573948351193394	0.938468	16.483	22.494	1455	1515	1	0	0.79773	0.86122	152630	76780	75851			0
CheungV-10-G230-XW101910-px1-OB3	SILAC	2	608.79405	1215.5735	53626.50390625	88	NaN	0.573541	-0.0256224008189747	0.44712	10.885	50.605	550	666	1	0	0.99315	1.0031	620090	311740	308350			3	570;580;573	0;0;1	0;0;0
CheungV-10-G230-XW101910-px1-OB3	SILAC	2	1223.1508	2444.2871	38957.140625	133	NaN	0.287087	0.122714666518732	0.273119	47.157	45.906	6307	6401	1	0	1.0158	1.0121	886520	427650	458870			3	6337;6330;6348	0;1;1	1;1;2
CheungV-10-G230-XW101910-px1-OB3	SILAC	2	533.27225	1064.5299	54797.41015625	33	NaN	0.529944	0.000260693341715523	2.19502	27.852	33.923	3405	3503	0	1	0.84702	0.88572	188560	92784	95776			0
CheungV-10-G230-XW101910-px1-OB3	SILAC	2	765.39766	1528.7808	47758.55078125	34	NaN	0.780771	0.0375317743305459	0.677392	18.752	37.734	1827	1935	2	0	1.1326	1.2048	147240	71919	75321			0
CheungV-10-G230-XW101910-px1-OB3	SILAC	2	940.99634	1879.9781	43674.45703125	156	NaN	0.978128	0.0733383788115134	0.278484	30.895	53.435	3876	4026	1	0	1.0132	0.99192	4947400	2494000	2453400			2	3950;3954	0;1	1;0
CheungV-10-G230-XW101910-px1-OB3	SILAC	2	786.90997	1571.8054	47244.8125	60	NaN	0.805383	0.0423528305370837	0.395278	49.919	32.788	6654	6723	1	0	0.90766	0.98907	69131	34512	34619			1	6686	1	0
CheungV-10-G230-XW101910-px1-OB3	SILAC	2	849.90668	1697.7988	49028.88671875	30	NaN	0.79881	-0.022177938920322	3.106383	26.679	29.117	3195	3279	3	0	0.83244	1.0025	200920	75969	124950			0
CheungV-10-G230-XW101910-px1-OB3	SILAC	2	592.82918	1183.6438	56407.5625	33	NaN	0.643805	0.0593285306285907	0.584514	21.541	25.554	2322	2395	2	0	0.96398	1.0255	269230	138140	131090			0
CheungV-10-G230-XW101910-px1-OB3	SILAC	2	649.83242	1297.6503	52183.453125	43	NaN	0.650292	0.0133729997583032	0.33607	15.625	27.432	1304	1382	2	0	0.94674	1.0071	508610	241340	267270			0
CheungV-10-G230-XW101910-px1-OB3	SILAC	2	705.93153	1409.8485	49874.3359375	88	NaN	0.848512	0.159981305596602	0.275186	43.069	41.736	5739	5842	1	0	1.0771	1.0967	526990	270520	256470			2	5780;5766	0;1	1;0
CheungV-10-G230-XW101910-px1-OB3	SILAC	2	806.38769	1610.7608	47633.609375	75	NaN	0.760824	-0.0201259292778104	0.510038	37.086	41.503	4887	4990	1	0	1.0837	1.0771	946240	463220	483020			4	4937;4958;4936;4959	0;0;1;1	0;0;1;1
CheungV-10-G230-XW101910-px1-OB3	SILAC	2	611.7744	1221.5342	51320.54296875	36	NaN	0.534238	-0.0676675234117283	0.55579	26.656	26.918	3195	3272	1	0	0.95427	0.9946	324800	162910	161890			0
CheungV-10-G230-XW101910-px1-OB3	SILAC	2	428.2067	854.39886	65620.734375	125	NaN	0.398855	-0.0341684531060764	0.277383	34.024	82.304	4375	4583	1	0	0.99444	0.98706	1011500	497100	514440			2	4416;4422	0;1	0;0
CheungV-10-G230-XW101910-px1-OB3	SILAC	2	789.92202	1577.8295	42959.66015625	21	NaN	0.829497	0.06369505685484	1.203417	42.462	33.093	5672	5748	0	1	0.67751	0.73653	77282	29172	48111			0
CheungV-10-G230-XW101910-px1-OB3	SILAC	2	787.91623	1573.8179	49426.7578125	59	NaN	0.817901	0.0539444108110274	0.373283	24.462	30.701	2809	2907	2	0	1.0542	1.1215	1485300	718470	766780			0
CheungV-10-G230-XW101910-px1-OB3	SILAC	2	565.30176	1128.589	56473.22265625	88	NaN	0.588976	0.0298254212248139	0.312576	26.481	45.093	3148	3279	0	1	1.0501	1.0344	1957000	982510	974520			2	3183;3197	0;1	0;0
CheungV-10-G230-XW101910-px1-OB3	SILAC	2	423.70533	845.39611	63909.7578125	56	NaN	0.396112	-0.0327699492548845	1.032633	10.302	46.214	451	559	1	0	1.0591	1.1538	89270	41000	48270			1	498	1	0
CheungV-10-G230-XW101910-px1-OB3	SILAC	2	670.38481	1338.7551	52572.8671875	104	NaN	0.755066	0.0992385299227863	0.236014	47.287	45.031	6307	6403	1	0	0.97864	0.99133	580050	281560	298490			2	6343;6338	0;1	0;0
CheungV-10-G230-XW101910-px1-OB3	SILAC	2	872.44203	1742.8695	42353.66015625	45	NaN	0.869497	0.027777449567111	0.452829	37.755	39.075	4976	5072	2	0	1.0397	1.106	217240	82621	134610			0
CheungV-10-G230-XW101910-px1-OB3	SILAC	2	992.51556	1983.0166	42415.70703125	84	NaN	0.016575	0.0643871907273024	0.295218	43.612	45.185	5821	5925	1	0	1.0936	1.1327	374610	188110	186500			3	5885;5878;5874	0;0;1	0;1;0
CheungV-10-G230-XW101910-px1-OB3	SILAC	2	575.32911	1148.6437	55741.28125	73	NaN	0.64367	0.0752938888765584	0.314441	42.356	38.607	5649	5739	1	0	0.94606	0.93897	1016200	491930	524270			3	5678;5664;5723	0;1;1	0;0;0
CheungV-10-G230-XW101910-px1-OB3	SILAC	2	876.93654	1751.8585	46227.30859375	68	NaN	0.858526	0.0126712565149774	0.461502	32.854	44.908	4200	4327	1	0	0.88408	0.89445	593410	307130	286290			1	4267	0	0
CheungV-10-G230-XW101910-px1-OB3	SILAC	2	510.23543	1018.4563	61264.234375	27	NaN	0.4563	-0.0521903527826453	0.612344	10.737	26.045	550	610	1	0	0.98743	1.0762	38239	18342	19897			0
CheungV-10-G230-XW101910-px1-OB3	SILAC	2	1165.0747	2328.1349	38768.07421875	121	NaN	0.134907	0.0239652181594465	0.287525	44.202	47.789	5904	6013	1	0	1.0597	1.0473	1289400	625160	664210			2	5933;5934	0;1	1;1
CheungV-10-G230-XW101910-px1-OB3	SILAC	2	530.29322	1058.5719	57900.7578125	50	NaN	0.571891	0.0449482022061147	0.335392	10.945	29.742	578	652	1	1	0.98263	1.1173	720660	352210	368450			2	598;597	0;1	0;0
CheungV-10-G230-XW101910-px1-OB3	SILAC	2	640.81505	1279.6156	51216.73828125	56	NaN	0.615551	-0.013071955542955	0.33881	16.21	48.331	1357	1495	0	1	0.92031	0.96747	177940	87794	90148			0
CheungV-10-G230-XW101910-px1-OB3	SILAC	2	808.45762	1614.9007	NaN	27	NaN	0.900694	0.117840035782592	1.042312	47.843	23.304	6399	6445	1	0	0.90992	0.99188	28296	13694	14602			0
CheungV-10-G230-XW101910-px1-OB3	SILAC	2	995.00715	1987.9997	42411.94921875	106	NaN	0.99974	0.0452601992901691	0.272784	36.109	41.561	4742	4852	1	0	1.0138	0.99255	4947400	2321200	2626200			2	4768;4769	0;1	0;0
CheungV-10-G230-XW101910-px1-OB3	SILAC	2	929.41616	1856.8178	42815.0234375	31	NaN	0.817775	-0.0763611564830171	0.647695	26.601	26.719	3188	3265	0	1	0.93427	0.97561	191400	91411	99989			0
CheungV-10-G230-XW101910-px1-OB3	SILAC	2	574.32234	1146.6301	56886.41796875	24	NaN	0.63012	0.0626698126975498	0.638128	38.021	27.925	5030	5100	1	0	0.84058	0.91334	112630	54864	57769			0
CheungV-10-G230-XW101910-px1-OB3	SILAC	2	1111.5469	2221.0792	40675.91796875	65	NaN	0.07925	0.0175532387843305	0.327251	37.789	36.278	4997	5093	0	1	1.0235	1.0152	471910	234800	237110			0
CheungV-10-G230-XW101910-px1-OB3	SILAC	2	1043.9855	2085.9565	40892.01171875	243	NaN	0.956506	-0.0430341527144265	0.276797	34.968	82.609	4522	4728	1	0	0.9647	0.94258	11505000	5589100	5915400			2	4564;4561	0;1	1;1
CheungV-10-G230-XW101910-px1-OB3	SILAC	2	610.80664	1219.5987	55921.8828125	14	NaN	0.598723	-0.00229237228768397	1.558931	20.622	20.809	2164	2225	3	0			129240	47193	82045			0
CheungV-10-G230-XW101910-px1-OB3	SILAC	2	559.30872	1116.6029	55875.41015625	31	NaN	0.602879	0.0492412242435876	0.466288	21.657	30.004	2335	2422	1	0	0.84072	0.88667	243990	121620	122370			0
CheungV-10-G230-XW101910-px1-OB3	SILAC	2	906.46672	1810.9189	44698.171875	35	NaN	0.91888	0.0458570213811527	0.684772	26.939	24.378	3244	3314	0	1	0.84257	0.85363	280190	137350	142840			0
CheungV-10-G230-XW101910-px1-OB3	SILAC	2	1160.5951	2319.1757	39785.00390625	25	NaN	0.175667	0.0688457196165473	1.899737	37.887	26.691	5026	5093	0	2	1.3149	1.5157	138120	50679	87436			0
CheungV-10-G230-XW101910-px1-OB3	SILAC	2	593.76474	1185.5149	53350.5234375	33	NaN	0.514918	-0.0704188570734914	0.550322	14.165	29.305	1062	1134	1	0	1.0098	1.0937	138120	67442	70676			0
CheungV-10-G230-XW101910-px1-OB3	SILAC	2	792.41824	1582.8219	46600.78515625	47	NaN	0.821936	0.0538378668793484	1.241374	27.683	39.233	3356	3468	0	3	0.82386	1.2086	243170	118120	125040			0
CheungV-10-G230-XW101910-px1-OB3	SILAC	2	458.24325	914.47195	62859.28125	131	NaN	0.471946	0.0112885904593441	0.27361	19.77	66.962	1922	2122	1	0	1.0147	0.99259	6859700	3426900	3432800			2	1990;1993	0;1	0;0
CheungV-10-G230-XW101910-px1-OB3	SILAC	2	600.33542	1198.6563	55504.41015625	49	NaN	0.656278	0.0648962447198755	0.474833	18.539	37.506	1767	1874	2	0	1.1293	1.2014	193370	94188	99183			0
CheungV-10-G230-XW101910-px1-OB3	SILAC	2	841.4176	1680.8206	45682.54296875	283	NaN	0.820647	0.00746927321051771	0.295806	30.376	125.329	3724	4078	1	0	1.0091	0.98218	59086000	28067000	31019000			3	3830;3824;3974	0;1;1	0;1;1
CheungV-10-G230-XW101910-px1-OB3	SILAC	2	422.73342	843.45229	67565.7109375	95	NaN	0.45229	0.0243019781195244	0.261324	25.369	52.339	2928	3074	1	0	1.0145	0.99469	2657400	1337200	1320200			2	2992;2988	0;1	0;0
CheungV-10-G230-XW101910-px1-OB3	SILAC	2	858.39346	1714.7724	45142.09765625	162	NaN	0.772362	-0.0564329045039358	0.277133	26.63	61.522	3162	3335	1	0	0.98373	0.96168	9171100	4362600	4808400			2	3200;3198	0;1	0;0
CheungV-10-G230-XW101910-px1-OB3	SILAC	2	533.72714	1065.4397	58798.359375	59	NaN	0.439719	-0.0903832261660682	0.341562	13.9	40.875	1013	1120	0	1	1.074	1.0581	782770	377630	405140			3	1039;1077;1044	0;0;1	0;0;0
CheungV-10-G230-XW101910-px1-OB3	SILAC	2	889.50528	1776.996	47125.57421875	20	NaN	0.996003	0.138584647917014	0.690585	39.657	21.397	5285	5336	1	0	0.47436	0.51688	78306	41030	37277			0
CheungV-10-G230-XW101910-px1-OB3	SILAC	2	631.31439	1260.6142	55014.46875	43	NaN	0.614221	-0.00566203141079313	0.413861	32.831	30.247	4235	4320	1	0	1.0216	1.037	557840	277400	280450			0
CheungV-10-G230-XW101910-px1-OB3	SILAC	2	579.78068	1157.5468	55798.82421875	86	NaN	0.546815	-0.0256564636106305	0.295218	18.892	49.873	1813	1963	0	1	0.99311	0.97832	1293900	646740	647120			2	1875;1868	0;1	0;0
CheungV-10-G230-XW101910-px1-OB3	SILAC	2	842.9559	1683.8973	46014.00390625	73	NaN	0.897254	0.0826610806682311	0.441623	35.616	36.991	4658	4756	0	1	1.0231	1.0141	486440	238970	247470			0
CheungV-10-G230-XW101910-px1-OB3	SILAC	2	761.84061	1521.6667	46652.25	10	NaN	0.666674	-0.0732924931137404	3.203255	10.597	11.105	543	567	0	2	0.77996	0.89908	30470	14632	15838			0
CheungV-10-G230-XW101910-px1-OB3	SILAC	2	599.26786	1196.5212	55092.59765625	97	NaN	0.521172	-0.0692272869951012	0.234771	16.226	51.332	1382	1521	0	1	0.96434	0.94994	1703600	849040	854550			2	1412;1407	0;1	0;0
CheungV-10-G230-XW101910-px1-OB3	SILAC	2	571.80676	1141.599	56020.91015625	46	NaN	0.598958	0.033822946481223	0.859453	15.064	28.758	1207	1284	2	0	0.99227	1.0556	232140	100580	131560			1	1236	0	0
CheungV-10-G230-XW101910-px1-OB3	SILAC	2	609.82322	1217.6319	53445.78125	89	NaN	0.631882	0.0317709433172695	0.300763	20.42	55.53	2066	2232	2	0	1.0971	1.1671	2083200	1038700	1044500			2	2125;2137	0;1	0;0
CheungV-10-G230-XW101910-px1-OB3	SILAC	2	629.83934	1257.6641	53209.4140625	209	NaN	0.66412	0.0455945050132414	0.295073	35.013	114.21	4452	4742	1	0	1.0609	1.0369	10010000	4883800	5126200			3	4558;4684;4557	0;0;1	0;0;0
CheungV-10-G230-XW101910-px1-OB3	SILAC	2	602.28416	1202.5538	53778.4921875	34	NaN	0.553775	-0.0394000710907676	0.499488	10.165	26.829	471	536	1	0	0.82966	0.90179	109040	54830	54207			0
CheungV-10-G230-XW101910-px1-OB3	SILAC	2	983.99109	1965.9676	41993.2109375	100	NaN	0.967628	0.0232825408281769	0.349382	31.793	37.839	4050	4158	1	0	0.93472	0.91698	2050000	1024900	1025100			3	4103;4134;4104	0;0;1	0;0;0
CheungV-10-G230-XW101910-px1-OB3	SILAC	2	463.2345	924.45445	60513.4453125	29	NaN	0.454449	-0.0107997042304078	0.48665	16.963	20.483	1534	1589	1	0	1.0126	1.0299	537860	270920	266940			1	1571	0	0
CheungV-10-G230-XW101910-px1-OB3	SILAC	2	738.34943	1474.6843	48636.6796875	61	NaN	0.684298	-0.0340563713991742	0.314247	29.837	39.495	3745	3857	0	1	0.97563	0.96116	874650	434710	439950			0
CheungV-10-G230-XW101910-px1-OB3	SILAC	2	456.71734	911.42013	60721.22265625	21	NaN	0.42013	-0.039123752147475	0.498688	20.513	21.078	2136	2199	1	0	0.89254	0.9467	213170	106200	106980			0
CheungV-10-G230-XW101910-px1-OB3	SILAC	2	705.82863	1409.6427	54699.13671875	22	NaN	0.642698	-0.0457376434087564	0.774308	22.848	23.18	2543	2613	0	1	0.9312	0.99936	125150	61558	63592			0
CheungV-10-G230-XW101910-px1-OB3	SILAC	2	476.20638	950.39821	60135.7890625	48	NaN	0.398212	-0.0789710844182991	0.447837	21.978	44.015	2342	2462	1	0	0.98799	1.0054	532100	254780	277320			0
CheungV-10-G230-XW101910-px1-OB3	SILAC	2	625.31217	1248.6098	53214.48046875	25	NaN	0.609781	-0.00457929559138393	1.082566	19.802	28.684	1984	2073	3	0	0.8366	1.0075	115330	52995	62335			0
CheungV-10-G230-XW101910-px1-OB3	SILAC	2	1100.0549	2198.0953	39410.9921875	24	NaN	0.095322	0.0441982430820644	1.420068	47.469	23.717	6354	6407	1	1	0.15032	0.17092	36276	13361	22915			0
CheungV-10-G230-XW101910-px1-OB3	SILAC	2	595.79331	1189.5721	54343.5546875	48	NaN	0.572065	-0.0151377561242043	0.343509	11.497	47.613	631	748	0	2	0.63515	0.73216	485430	223590	261840			2	692;663	0;1	0;0
CheungV-10-G230-XW101910-px1-OB3	SILAC	2	642.33654	1282.6585	54617.4921875	19	NaN	0.658524	0.0285010424413485	1.19776	31.577	19.085	4043	4099	1	0	1.122	1.174	295250	147480	147780			0
CheungV-10-G230-XW101910-px1-OB3	SILAC	2	606.80933	1211.6041	53969.28125	148	NaN	0.604105	0.00676739992240982	0.317873	26.432	54.124	3108	3265	1	0	0.98807	0.96586	9470300	4716100	4754200			2	3163;3156	0;1	0;0
CheungV-10-G230-XW101910-px1-OB3	SILAC	2	638.83998	1275.6654	54134.05078125	43	NaN	0.665414	0.0386077810117058	0.618755	31.963	26.15	4092	4161	2	1	1.3216	1.7393	935170	326280	608890			2	4156;4132	0;1	1;1
CheungV-10-G230-XW101910-px1-OB3	SILAC	2	703.36423	1404.7139	51192.54296875	45	NaN	0.713909	0.0277404453613599	0.440757	26.757	36.347	3195	3300	1	0	1.2493	1.2948	369750	206600	163150			0
CheungV-10-G230-XW101910-px1-OB3	SILAC	2	912.01743	1822.0203	44866.5078125	91	NaN	0.020308	0.142178866091854	0.272253	32.943	39.97	4242	4354	2	0	1.0978	1.1679	1748200	854190	893960			2	4278;4287	0;1	1;0
CheungV-10-G230-XW101910-px1-OB3	SILAC	2	847.55672	1693.0989	NaN	9	NaN	0.098885	0.280059805964811	3.955741	8.707	6.659	358	364	0	1	0.35409	0.38647	61578	30229	31349			0
CheungV-10-G230-XW101910-px1-OB3	SILAC	2	848.70456	1695.3946	NaN	9	NaN	0.39456	-0.425321893813134	6.093849	7.89	7.872	322	327	2	1	0.33186	0.43674	32731	13360	19370			0
CheungV-10-G230-XW101910-px1-OB3	SILAC	2	592.82411	1183.6337	54930.4921875	42	NaN	0.633669	0.0491979247487961	0.644415	22.689	35.862	2502	2606	1	0	0.89474	0.95072	205060	97701	107360			0
CheungV-10-G230-XW101910-px1-OB3	SILAC	2	599.89262	1197.7707	56121.97265625	70	NaN	0.770686	0.179711499887617	0.615393	44.693	30.24	5984	6049	1	0	1.0639	1.1201	253950	122600	131340			1	6004	1	0
CheungV-10-G230-XW101910-px1-OB3	SILAC	2	485.27725	968.53996	63281.6171875	22	NaN	0.539956	0.0544278427828431	0.570389	14.193	19.301	1082	1134	0	2	0.99036	1.1416	136020	66909	69109			0
CheungV-10-G230-XW101910-px1-OB3	SILAC	2	995.51147	1989.0084	42109.0078125	152	NaN	0.008393	0.05344937153518	0.292936	46.921	46.708	6267	6368	1	0	0.97217	0.97689	709860	332350	377510			2	6297;6302	0;1	1;1
CheungV-10-G230-XW101910-px1-OB3	SILAC	2	997.49683	1992.9791	42469.03125	142	NaN	0.979113	0.0223422045710322	0.278341	32.528	49.259	4164	4299	1	0	0.95879	0.93854	5219100	2590400	2628800			2	4195;4196	0;1	1;0
CheungV-10-G230-XW101910-px1-OB3	SILAC	2	615.86797	1229.7214	56228.90625	28	NaN	0.721382	0.115709877339441	0.606372	36.077	47.144	4714	4839	1	2	1.3217	1.692	226240	100410	125830			1	4803	1	0
CheungV-10-G230-XW101910-px1-OB3	SILAC	2	399.71072	797.40689	74659.5546875	21	NaN	0.406894	8.71553128263258E-05	0.975277	18.703	25.919	1813	1888	0	1	0.9561	1.0391	78694	38115	40579			0
CheungV-10-G230-XW101910-px1-OB3	SILAC	2	541.24392	1080.4733	57189.41796875	39	NaN	0.473283	-0.0637349128228379	0.395692	11.992	33.668	724	801	0	1	0.94492	1.0233	95972	49336	46636			0
CheungV-10-G230-XW101910-px1-OB3	SILAC	2	565.31811	1128.6217	59656.29296875	26	NaN	0.621664	0.0624980988864081	0.675433	26.923	24.378	3244	3314	1	0	0.98384	1.0404	228760	113910	114850			0
CheungV-10-G230-XW101910-px1-OB3	SILAC	2	646.31176	1290.609	52060.38671875	131	NaN	0.608967	-0.0247130191742144	0.344336	27.47	65.053	3279	3468	1	0	1.0489	1.0247	12204000	5828300	6375800			2	3347;3350	0;1	0;0
CheungV-10-G230-XW101910-px1-OB3	SILAC	2	451.23582	900.45708	62380.40234375	460	NaN	0.457083	0.00287249041582527	0.279503	17.326	278.89	1318	2101	1	0	1.0316	1.005	39591000	19534000	20057000			4	1682;1819;1551;1676	0;0;1;1	0;0;0;0
CheungV-10-G230-XW101910-px1-OB3	SILAC	2	495.76652	989.51849	59193.14453125	85	NaN	0.518491	0.0233126827856722	0.298703	20.953	48.723	2178	2322	1	0	0.96123	0.94523	1696500	860510	835960			2	2234;2218	0;1	0;0
CheungV-10-G230-XW101910-px1-OB3	SILAC	2	558.74934	1115.4841	57378.95703125	47	NaN	0.484122	-0.0690011211092951	0.316811	10.004	28.191	445	511	0	1	0.96417	1.0286	139460	72795	66667			1	473	0	0
CheungV-10-G230-XW101910-px1-OB3	SILAC	2	819.42242	1636.8303	46533.03515625	185	NaN	0.830283	0.037341511700788	0.339147	30.752	76.207	3864	4078	1	0	1.0233	0.99819	23697000	11391000	12307000			2	3901;3889	0;1	0;0
CheungV-10-G230-XW101910-px1-OB3	SILAC	2	735.37511	1468.7357	49730.8125	46	NaN	0.735657	0.0200390308593796	0.56516	22.598	33.715	2495	2592	1	0	1.091	1.1214	441440	221760	219680			1	2525	1	0
CheungV-10-G230-XW101910-px1-OB3	SILAC	2	784.29336	1566.5722	48300.72265625	13	NaN	0.57216	-0.18846284635697	0.978541	13.58	12.997	992	1029	1	0	1.0289	1.117	122010	59965	62047			0
CheungV-10-G230-XW101910-px1-OB3	SILAC	2	671.37133	1340.7281	50211.171875	32	NaN	0.728114	0.0713793765760329	0.576871	38.714	30.681	5139	5220	0	1	0.95462	1.025	124080	58909	65173			0
CheungV-10-G230-XW101910-px1-OB3	SILAC	2	848.46387	1694.9132	45934.015625	127	NaN	0.913182	0.0935223167714412	0.278386	55.722	37.819	7244	7294	1	0	0.8977	0.97819	73930	38233	35698			2	7264;7268	0;1	0;0
CheungV-10-G230-XW101910-px1-OB3	SILAC	2	687.85934	1373.7041	51651.3359375	47	NaN	0.704125	0.0322212230346395	0.498283	24.628	33.196	2837	2935	1	0	0.89588	0.92603	393140	197950	195200			0
CheungV-10-G230-XW101910-px1-OB3	SILAC	2	509.27729	1016.54	59133.73828125	38	NaN	0.540031	0.0324226980392268	0.46592	24.226	30.888	2767	2851	0	1	0.92921	0.93749	301770	149550	152220			0
CheungV-10-G230-XW101910-px1-OB3	SILAC	2	599.83733	1197.6601	49543.88671875	30	NaN	0.660097	0.0691736894084443	1.196323	25.575	37.609	2975	3081	2	0	0.79723	0.84808	231230	112830	118400			0
CheungV-10-G230-XW101910-px1-OB3	SILAC	2	482.7292	963.44384	59206.13671875	24	NaN	0.44384	-0.0393439133395077	0.704186	10.579	26.149	525	585	0	1	0.82354	0.9014	52394	24758	27636			0
CheungV-10-G230-XW101910-px1-OB3	SILAC	2	713.35884	1424.7031	50219.86328125	35	NaN	0.703134	0.00777080640114036	1.016818	30.891	38.66	3904	4012	2	1	0.72258	0.95096	477280	171540	305740			0
CheungV-10-G230-XW101910-px1-OB3	SILAC	2	1021.0491	2040.0836	41666.21875	95	NaN	0.083572	0.105133772781528	0.366891	44.03	38.798	5887	5977	1	0	0.91329	0.9348	477240	242020	235230			2	5928;5927	0;1	1;0
CheungV-10-G230-XW101910-px1-OB3	SILAC	2	515.28265	1028.5507	57946.78515625	69	NaN	0.550743	0.0376096266204513	0.314937	29.257	39.53	3613	3724	0	1	0.98093	0.96634	1115800	540650	575110			0
CheungV-10-G230-XW101910-px1-OB3	SILAC	2	467.77104	933.52753	59766.296875	29	NaN	0.527528	0.0581053457156031	0.560455	34.428	31.102	4487	4562	0	1	0.89485	0.97082	86816	43311	43505			1	4538	1	0
CheungV-10-G230-XW101910-px1-OB3	SILAC	2	646.831	1291.6474	51758.78125	199	NaN	0.647443	0.013284940261201	0.27673	38.693	109.685	5030	5304	1	0	1.0161	0.9945	5497000	2610200	2886800			4	5109;5221;5108;5222	0;0;1;1	0;0;0;0
CheungV-10-G230-XW101910-px1-OB3	SILAC	2	707.38998	1412.7654	49077.89453125	47	NaN	0.765399	0.0755269083549592	0.456865	35.354	34.006	4623	4714	1	0	0.91226	0.95428	297410	128980	168430			0
CheungV-10-G230-XW101910-px1-OB3	SILAC	2	605.85072	1209.6869	55306.12109375	29	NaN	0.686882	0.0904262512992773	0.471846	28.984	24.845	3599	3668	1	0	1.1523	1.209	276650	131180	145470			0
CheungV-10-G230-XW101910-px1-OB3	SILAC	2	875.94352	1749.8725	44713.41796875	97	NaN	0.872495	0.027553233392382	0.438028	36.37	74.14	4728	4921	1	0	0.8478	0.83469	1587400	826350	761060			1	4817	0	0
CheungV-10-G230-XW101910-px1-OB3	SILAC	2	1092.089	2182.1635	40564.92578125	194	NaN	0.163475	0.119680277540283	0.312324	40.026	89.977	5245	5463	1	0	1.0137	0.99037	11782000	5729400	6052100			2	5339;5337	0;1	1;1
CheungV-10-G230-XW101910-px1-OB3	SILAC	2	931.47979	1860.945	36048.828125	30	NaN	0.94503	0.0489951747515534	0.946239	41.371	26.283	5513	5578	0	1	1.1273	1.2236	84277	44270	40007			0
CheungV-10-G230-XW101910-px1-OB3	SILAC	2	557.8417	1113.6688	NaN	13	NaN	0.668849	0.116560904456719	0.873648	27.074	16.563	3279	3335	0	2	0.97621	1.1253	110050	54006	56041			0
CheungV-10-G230-XW101910-px1-OB3	SILAC	2	973.03657	1944.0586	NaN	8	NaN	0.058583	0.124315920645813	1.130245	36.917	10.892	4900	4921	1	0			53432	26531	26900			0
CheungV-10-G230-XW101910-px1-OB3	SILAC	2	510.79566	1019.5768	59185.2421875	65	NaN	0.576766	0.0677604317871783	0.325382	28.489	46.49	3496	3626	0	1	1.0723	1.0564	846680	421380	425300			2	3543;3545	0;1	0;0
CheungV-10-G230-XW101910-px1-OB3	SILAC	2	1099.5776	2197.1407	37979.64453125	24	NaN	0.140678	0.0899930984810453	0.852568	41.415	19.947	5543	5589	1	0	0.74712	0.8141	76829	37955	38874			0
CheungV-10-G230-XW101910-px1-OB3	SILAC	2	523.7848	1045.555	59422.29296875	88	NaN	0.555043	0.0340879289776694	0.275285	20.57	57.879	2122	2294	0	1	1.0753	1.0591	2523200	1199800	1323300			2	2148;2160	0;1	0;0
CheungV-10-G230-XW101910-px1-OB3	SILAC	2	391.21583	780.4171	69488.8984375	101	NaN	0.417103	0.0181111138469987	0.294988	29.91	53.638	3717	3869	1	0	1.0516	1.0286	7032700	3555400	3477300			3	3756;3751;3848	0;1;1	0;0;0
CheungV-10-G230-XW101910-px1-OB3	SILAC	2	772.39378	1542.773	47181.56640625	30	NaN	0.773015	0.0233392124330294	1.051841	42.019	28.903	5611	5679	1	0	0.87253	0.95071	86647	42174	44473			0
CheungV-10-G230-XW101910-px1-OB3	SILAC	2	704.31415	1406.6137	38726.7734375	33	NaN	0.61374	-0.0733021431610723	0.693418	24.286	25.699	2788	2858	0	1	1.351	1.401	206560	100070	106490			0
CheungV-10-G230-XW101910-px1-OB3	SILAC	2	413.21276	824.41096	62858.3828125	57	NaN	0.410963	-0.00826637280488285	0.461565	20.461	43.485	2115	2239	1	0	0.99655	0.9861	1200400	625190	575230			0
CheungV-10-G230-XW101910-px1-OB3	SILAC	2	792.91528	1583.816	47950.3359375	101	NaN	0.816003	0.0474480357604534	0.295036	28.794	51.99	3516	3661	1	0	0.99298	0.97409	2087800	1001700	1086100			2	3584;3587	0;1	0;0
CheungV-10-G230-XW101910-px1-OB3	SILAC	2	411.69206	821.36958	62393.85546875	29	NaN	0.369575	-0.0482547709417531	0.539313	13.13	27.539	894	959	0	1	0.86742	0.93855	101130	49069	52056			0
CheungV-10-G230-XW101910-px1-OB3	SILAC	2	1281.1388	2560.263	39095.9296875	23	NaN	0.263029	0.0453077797596961	0.840638	36	21.139	4749	4805	1	1	0.58393	0.66394	233210	119470	113730			0
CheungV-10-G230-XW101910-px1-OB3	SILAC	2	747.82092	1493.6273	48499.26953125	62	NaN	0.627283	-0.0997851820436608	0.299743	13.625	30.383	972	1062	1	0	1.1184	1.1029	1447000	713620	733360			2	1012;1010	0;1	0;0
CheungV-10-G230-XW101910-px1-OB3	SILAC	2	816.39146	1630.7684	46848.17578125	91	NaN	0.768374	-0.0217794363986741	0.384286	20.362	67.249	2059	2253	1	0	0.74538	0.77102	386780	173790	212990			0
CheungV-10-G230-XW101910-px1-OB3	SILAC	2	823.41847	1644.8224	NaN	14	NaN	0.82238	0.0257620318966474	1.578923	31.998	15.847	4112	4158	1	0	1.194	1.297	115500	56608	58890			0
CheungV-10-G230-XW101910-px1-OB3	SILAC	2	744.44339	1486.8722	49575.39453125	76	NaN	0.872225	0.148264138855893	0.302571	47.479	33.63	6347	6416	0	1	0.8503	0.90973	132370	66525	65843			0
CheungV-10-G230-XW101910-px1-OB3	SILAC	2	613.79846	1225.5824	54122.57421875	117	NaN	0.582362	-0.0214056109919056	0.315723	21.747	58.1	2308	2475	1	0	0.96243	0.94284	3724600	1806700	1917900			3	2356;2370;2351	0;0;1	0;0;0
CheungV-10-G230-XW101910-px1-OB3	SILAC	2	593.32732	1184.6401	52607.91796875	41	NaN	0.640095	0.0551607337920359	0.400681	16.049	28.382	1371	1448	2	0	1.051	1.1181	184930	94447	90486			1	1400	1	0
CheungV-10-G230-XW101910-px1-OB3	SILAC	2	654.84889	1307.6832	51860.5859375	69	NaN	0.683224	0.041689683206414	0.450359	17.746	68.626	1629	1813	0	1	0.7648	0.7763	270980	132850	138130			1	1669	1	0
CheungV-10-G230-XW101910-px1-OB3	SILAC	2	815.93803	1629.8615	45551.08203125	59	NaN	0.861512	0.0717760977361195	0.428389	37.185	41.045	4914	5014	0	1	0.97189	0.96758	403770	203790	199980			2	4954;4960	0;1	0;0
CheungV-10-G230-XW101910-px1-OB3	SILAC	2	496.25041	990.48626	56274.39453125	18	NaN	0.486257	-0.00936652210396005	0.749773	19.871	18.982	2019	2080	1	0	0.58465	0.63282	140830	71890	68939			0
CheungV-10-G230-XW101910-px1-OB3	SILAC	2	494.66015	987.30575	62225.421875	44	NaN	0.305748	-0.188413086641503	0.487685	22.466	40.623	2456	2564	1	0	1.1153	1.1608	335920	160990	174930			0
CheungV-10-G230-XW101910-px1-OB3	SILAC	2	596.7964	1191.5782	54933.13671875	86	NaN	0.578247	-0.00987889677116982	0.368946	13.417	60.461	907	1068	2	0	0.96513	1.0267	375050	178840	196210			1	931	1	0
CheungV-10-G230-XW101910-px1-OB3	SILAC	2	770.40291	1538.7913	45635.80859375	42	NaN	0.79126	0.0434162054007174	0.537467	23.8	26.5	2704	2781	1	0	0.93907	0.98457	281280	140770	140510			0
CheungV-10-G230-XW101910-px1-OB3	SILAC	2	602.8158	1203.617	53806.69921875	154	NaN	0.617045	0.0233811145456002	0.295204	17.906	67.159	1613	1801	2	0	1.0092	1.0736	4877300	2302600	2574600			3	1661;1654;1672	0;1;1	0;-1;0
CheungV-10-G230-XW101910-px1-OB3	SILAC	2	492.29248	982.57041	62156.1640625	54	NaN	0.570412	0.0784292436460419	0.442295	25.882	39.635	3048	3162	0	1	0.97931	0.96475	1105500	554100	551410			2	3086;3091	0;1	0;0
CheungV-10-G230-XW101910-px1-OB3	SILAC	2	766.44019	1530.8658	48179.6484375	34	NaN	0.865834	0.121635280718237	0.472508	37.145	27.817	4914	4976	2	0	0.63103	0.67129	254310	130410	123900			0
CheungV-10-G230-XW101910-px1-OB3	SILAC	2	1289.6515	2577.2884	37214.5546875	113	NaN	0.288388	0.0628352822855049	0.312729	50.425	34.388	6723	6783	1	0	0.97984	1.0676	85875	42159	43716			0
CheungV-10-G230-XW101910-px1-OB3	SILAC	2	740.40329	1478.792	48502.4140625	108	NaN	0.792035	0.0717903576335175	0.278356	47.961	41.613	6399	6489	0	1	0.97937	0.9707	487910	240430	247470			2	6427;6438	0;1	0;0
CheungV-10-G230-XW101910-px1-OB3	SILAC	2	414.75062	827.48669	64426.6171875	52	NaN	0.486688	0.0660443001934254	0.374816	20.13	37.2	2033	2143	0	1	1.1454	1.1284	823720	407490	416230			1	2077	1	0
CheungV-10-G230-XW101910-px1-OB3	SILAC	2	1080.0704	2158.1262	38956.4453125	20	NaN	0.126181	0.0934426051708215	0.934767	40.76	19.786	5445	5485	0	1	0.93336	1.0163	70438	28346	42093			0
CheungV-10-G230-XW101910-px1-OB3	SILAC	2	1150.5687	2299.1229	39579.2109375	131	NaN	0.122935	0.0253387476309399	0.278326	33.272	55.039	4255	4410	1	0	0.95375	0.9336	5233500	2552700	2680800			2	4329;4333	0;1	1;1
CheungV-10-G230-XW101910-px1-OB3	SILAC	2	886.44748	1770.8804	46509.38671875	26	NaN	0.880416	0.0258109253650218	0.542563	36.229	28.577	4763	4845	1	0	0.99742	1.0422	305850	154630	151220			0
CheungV-10-G230-XW101910-px1-OB3	SILAC	2	776.86163	1551.7087	49455.16796875	30	NaN	0.708712	-0.0450738334247944	0.585407	19.511	26.724	1949	2019	1	0	1.019	1.0825	205980	97277	108700			0
CheungV-10-G230-XW101910-px1-OB3	SILAC	2	590.29434	1178.5741	61122.66796875	19	NaN	0.574133	-0.00801113220859406	4.445417	13.658	22.682	992	1056	1	2	0.78369	1.0032	125310	59895	65419			0
CheungV-10-G230-XW101910-px1-OB3	SILAC	2	604.82732	1207.6401	53641.359375	25	NaN	0.640086	0.0445717050213261	0.77999	15.369	32.785	1259	1350	1	1	0.31935	0.36311	189280	66972	122310			0
CheungV-10-G230-XW101910-px1-OB3	SILAC	2	962.98609	1923.9576	39457.9453125	56	NaN	0.957624	0.0326033435285353	0.799183	36.668	45.272	4819	4941	1	0	1.0094	1.047	362850	180630	182220			0
CheungV-10-G230-XW101910-px1-OB3	SILAC	2	445.74037	889.46619	62532.14453125	40	NaN	0.466191	0.0170368651924946	0.700941	18.047	31.596	1699	1780	0	1	0.89176	0.89247	348370	170070	178310			0
CheungV-10-G230-XW101910-px1-OB3	SILAC	2	815.39886	1628.7832	45721.4609375	32	NaN	0.783172	-0.00606805374786745	0.726363	42.245	31.594	5641	5720	0	1	1.0619	1.1052	198570	90453	108120			0
CheungV-10-G230-XW101910-px1-OB3	SILAC	2	875.40912	1748.8037	34442.515625	36	NaN	0.80368	-0.040769229719217	1.048612	47.955	29.825	6416	6482	0	1	0.82696	0.90386	56822	28299	28523			0
CheungV-10-G230-XW101910-px1-OB3	SILAC	2	415.72894	829.44332	57357.14453125	22	NaN	0.44332	0.0217764053821838	0.740924	13.982	25.384	1042	1102	0	1	0.89735	0.97231	93353	46303	47050			0
CheungV-10-G230-XW101910-px1-OB3	SILAC	2	478.79199	955.56942	62225.94921875	40	NaN	0.569422	0.0898596404600767	0.585877	30.108	31.371	3780	3869	0	1	0.91003	0.89708	614670	304050	310620			2	3826;3821	0;1	0;0
CheungV-10-G230-XW101910-px1-OB3	SILAC	2	613.76353	1225.5125	54678.01171875	21	NaN	0.512498	-0.0912376795840828	0.682328	10.9	23.869	571	631	1	1	0.97885	1.113	43047	21247	21800			0
CheungV-10-G230-XW101910-px1-OB3	SILAC	2	739.89892	1477.7833	49608.14453125	55	NaN	0.783285	0.0635044765081147	0.452328	40.495	36.996	5384	5478	1	0	1.0307	1.0754	316970	164040	152930			0
CheungV-10-G230-XW101910-px1-OB3	SILAC	2	542.27203	1082.5295	57415.7890625	91	NaN	0.529516	-0.00844729116170129	0.40851	27.762	41.648	3377	3496	1	0	0.89438	0.87663	2984400	1466300	1518100			2	3401;3400	0;1	0;0
CheungV-10-G230-XW101910-px1-OB3	SILAC	2	526.76308	1051.5116	58403.62109375	49	NaN	0.511607	-0.0120887498271713	0.313259	21.862	34.782	2348	2442	0	1	0.97564	0.9612	692960	343340	349620			2	2405;2404	0;1	0;0
CheungV-10-G230-XW101910-px1-OB3	SILAC	2	878.90648	1755.7984	44416.7890625	168	NaN	0.798417	-0.0492502963386414	0.272318	26.724	52.857	3174	3335	1	0	1.0263	1.0028	11520000	5740100	5780300			2	3215;3214	0;1	0;1
CheungV-10-G230-XW101910-px1-OB3	SILAC	2	626.31194	1250.6093	47120.77734375	22	NaN	0.609325	-0.00595494382559991	0.994019	31.538	21.154	4036	4099	1	0	1.1218	1.1983	188810	89109	99703			0
CheungV-10-G230-XW101910-px1-OB3	SILAC	2	786.38055	1570.7465	44815.01171875	25	NaN	0.746549	-0.0159947494710195	1.973617	24.979	26.356	2907	2982	2	1	0.086905	0.11437	270330	105670	164660			0
CheungV-10-G230-XW101910-px1-OB3	SILAC	2	888.97822	1775.9419	44600.44921875	97	NaN	0.94189	0.0849567903017032	0.295164	28.154	41.219	3440	3558	1	0	1.0028	0.98705	1610700	828600	782140			2	3481;3494	0;1	0;0
CheungV-10-G230-XW101910-px1-OB3	SILAC	2	459.23224	916.44993	66290.609375	62	NaN	0.449929	-0.0116383762081114	0.414099	16.872	78.582	1476	1699	1	0	1.0648	1.1073	342350	167590	174760			0
CheungV-10-G230-XW101910-px1-OB3	SILAC	2	407.74434	813.47413	68685.4140625	39	NaN	0.474133	0.0599347351065944	0.42502	27.944	33.792	3412	3510	1	0	1.0023	1.0309	435560	212890	222670			1	3459	1	0
CheungV-10-G230-XW101910-px1-OB3	SILAC	2	608.33948	1214.6644	54164.796875	49	NaN	0.664412	0.0656667476321218	0.316875	43.082	34.352	5748	5835	0	1	0.962	0.98029	252770	123170	129590			2	5788;5787	0;1	0;0
CheungV-10-G230-XW101910-px1-OB3	SILAC	2	591.82723	1181.6399	57701.75390625	32	NaN	0.639911	0.0563568868847142	0.49128	9.573	20.847	407	445	2	0	0.79406	0.84472	43317	21118	22199			0
CheungV-10-G230-XW101910-px1-OB3	SILAC	2	532.75163	1063.4887	57117.2734375	65	NaN	0.488708	-0.0404967302315526	1.297857	11.65	35.873	659	755	1	0	1.3254	1.4332	145000	75810	69189			1	713	1	0
CheungV-10-G230-XW101910-px1-OB3	SILAC	2	557.80872	1113.6029	56463.55078125	161	NaN	0.602892	0.0506350850021136	0.422605	15.302	85.035	1214	1448	2	0	0.99925	1.063	9859500	4656300	5203300			2	1240;1260	0;1	0;0
CheungV-10-G230-XW101910-px1-OB3	SILAC	2	406.74723	811.47991	66785.625	45	NaN	0.479911	0.066630045106308	0.436918	26.921	36.101	3216	3321	1	0	1.0928	1.1226	445500	222660	222840			2	3298;3277	0;1	0;0
CheungV-10-G230-XW101910-px1-OB3	SILAC	2	524.78026	1047.546	57324.5	30	NaN	0.545975	0.0241035890317107	0.725377	12.437	30.762	780	858	0	1	0.70007	0.76398	62051	30544	31507			0
CheungV-10-G230-XW101910-px1-OB3	SILAC	2	938.4632	1874.9119	46251.7109375	31	NaN	0.911854	0.00939458758853107	0.685165	25.105	23.606	2935	3001	1	0	0.90122	0.96503	181440	91443	90002			0
CheungV-10-G230-XW101910-px1-OB3	SILAC	2	682.33019	1362.6458	50200.62109375	40	NaN	0.645833	-0.0209837303777931	0.636332	30.809	31.132	3904	3985	0	1	0.9043	0.89475	525150	261710	263440			0
CheungV-10-G230-XW101910-px1-OB3	SILAC	2	1320.6777	2639.3409	37970.80078125	60	NaN	0.34087	0.0867731058851859	0.615252	45.987	47.006	6156	6262	1	0	0.66466	0.72287	103510	47734	55781			0
CheungV-10-G230-XW101910-px1-OB3	SILAC	2	771.89506	1541.7756	47717.07421875	145	NaN	0.775575	0.0263581518656792	0.316244	29.663	59.011	3661	3829	1	0	1.0196	0.99723	7534400	3569100	3965200			2	3716;3719	0;1	0;0
CheungV-10-G230-XW101910-px1-OB3	SILAC	2	585.8401	1169.6657	54882.484375	101	NaN	0.665653	0.0876069534724593	0.339348	21.662	46.572	2294	2422	2	0	1.0959	1.1658	3051600	1464100	1587500			3	2369;2349;2383	0;1;1	0;0;0
CheungV-10-G230-XW101910-px1-OB3	SILAC	2	852.43936	1702.8642	NaN	11	NaN	0.864172	0.0408548928708115	1.905214	52.134	10.003	6918	6934	2	1	0.92008	1.2109	10757	5034.4	5723.1			0
CheungV-10-G230-XW101910-px1-OB3	SILAC	2	662.85193	1323.6893	57947.95703125	18	NaN	0.689299	0.0404015661467838	1.18786	18.022	17.74	1712	1761	0	1	1.1032	1.1895	115060	57136	57921			0
CheungV-10-G230-XW101910-px1-OB3	SILAC	2	458.26647	914.51839	64006.6328125	36	NaN	0.518393	0.0577143020352651	0.501384	14.956	28.977	1188	1265	1	0	0.91177	0.96338	233550	116850	116700			0
CheungV-10-G230-XW101910-px1-OB3	SILAC	2	818.91623	1635.8179	46371.546875	67	NaN	0.817907	0.0254311449732541	0.406848	40.707	36.99	5417	5506	1	0	0.87561	0.90939	352400	176200	176200			1	5484	1	1
CheungV-10-G230-XW101910-px1-OB3	SILAC	2	829.95848	1657.9024	45237.734375	53	NaN	0.902414	0.0997787695230272	0.741998	46.598	34.769	6224	6305	0	1	0.99335	1.0793	79628	40798	38830			0
CheungV-10-G230-XW101910-px1-OB3	SILAC	2	878.9167	1755.8189	NaN	16	NaN	0.81885	-0.028826654083332	2.564661	33.502	20.092	4354	4417	1	0	1.0151	1.106	87225	42454	44771			0
CheungV-10-G230-XW101910-px1-OB3	SILAC	2	668.86445	1335.7143	52941.94921875	65	NaN	0.714345	0.059916717699025	0.295165	17.474	28.474	1608	1686	1	0	1.0231	1.0183	912470	455640	456830			2	1641;1640	0;1	0;0
CheungV-10-G230-XW101910-px1-OB3	SILAC	2	515.30617	1028.5978	57957.49609375	30	NaN	0.597787	0.0846315275914549	0.375764	16.044	24.078	1376	1442	1	1	1.061	1.2064	435010	202730	232280			1	1411	1	0
CheungV-10-G230-XW101910-px1-OB3	SILAC	2	571.31038	1140.6062	57097.31640625	45	NaN	0.606206	0.0415272100406128	0.318259	42.765	27.754	5720	5784	1	0	0.99443	1.0543	215670	102140	113530			2	5754;5740	0;1	0;0
CheungV-10-G230-XW101910-px1-OB3	SILAC	2	879.96449	1757.9144	48842.55859375	23	NaN	0.914433	0.0657919556833804	0.79198	27.336	14.128	3335	3377	1	0	0.844	0.89642	206440	100820	105630			0
CheungV-10-G230-XW101910-px1-OB3	SILAC	2	970.98373	1939.9529	44164.58984375	57	NaN	0.952914	0.0205357543397895	0.577494	27.917	41.148	3405	3516	1	0	0.93411	0.97523	311860	162930	148930			0
CheungV-10-G230-XW101910-px1-OB3	SILAC	2	902.46367	1802.9128	45954.82421875	17	NaN	0.91278	0.0434397328526757	1.398078	38.163	21.763	5065	5121	0	1	0.92735	0.99902	116760	54502	62255			0
CheungV-10-G230-XW101910-px1-OB3	SILAC	2	779.92604	1557.8375	48844.2578125	45	NaN	0.837529	0.0809240156088435	0.5435	38.538	32.286	5121	5199	0	1	0.94392	0.98752	187560	86066	101490			0
CheungV-10-G230-XW101910-px1-OB3	SILAC	2	1012.0011	2021.9877	41485.13671875	127	NaN	0.987705	0.0175904213474496	0.277578	49.8	57.064	6604	6727	0	1	1.0511	1.0699	257600	127600	130000			3	6665;6692;6662	0;0;1	1;1;1
CheungV-10-G230-XW101910-px1-OB3	SILAC	2	1105.0583	2208.1021	40562.56640625	112	NaN	0.102122	0.0463950258367731	0.295187	30.558	65.163	3850	4033	1	0	1.0384	1.0173	3767400	1703400	2064000			2	3886;3891	0;1	1;1
CheungV-10-G230-XW101910-px1-OB3	SILAC	2	654.82911	1307.6437	52374.7578125	59	NaN	0.643673	0.00215727230988705	0.272829	32.306	35.187	4164	4261	1	0	1.0889	1.0666	3898400	1901300	1997100			1	4180	0	0
CheungV-10-G230-XW101910-px1-OB3	SILAC	2	548.82904	1095.6435	58669.14453125	38	NaN	0.64352	0.0995242049330045	0.425576	41.622	30.787	5560	5625	0	1	0.92769	0.9754	177600	89134	88464			2	5588;5603	0;1	0;0
CheungV-10-G230-XW101910-px1-OB3	SILAC	2	1038.0006	2073.9867	41594.71875	124	NaN	0.986699	-0.00733515888123293	0.302737	52.142	33.674	6902	6960	0	1	0.98979	1.07	106390	52192	54196			2	6920;6919	0;1	1;1
CheungV-10-G230-XW101910-px1-OB3	SILAC	2	1050.1095	2098.2045	41632.34765625	80	NaN	0.204528	0.199354292002681	0.445349	55.307	26.393	7215	7248	1	0	0.91958	1.0023	34086	17101	16985			0
CheungV-10-G230-XW101910-px1-OB3	SILAC	2	1160.1337	2318.2528	39254.07421875	90	NaN	0.252775	0.1463783791678	0.34607	50.77	32.314	6754	6808	0	1	1.1123	1.2152	58301	29453	28848			0
CheungV-10-G230-XW101910-px1-OB3	SILAC	2	860.92324	1719.8319	45896.33203125	126	NaN	0.831932	0.000808996870318879	0.267104	28.418	48.791	3475	3606	1	0	1.0247	1.0024	7065300	3396400	3668900			3	3577;3507;3511	0;1;1	0;0;0
CheungV-10-G230-XW101910-px1-OB3	SILAC	2	588.27167	1174.5288	54770.01171875	60	NaN	0.52879	-0.0514932816172404	0.378492	19.452	41.283	1922	2033	0	1	0.76549	0.75414	800300	417110	383180			2	1982;1980	0;1	0;0
CheungV-10-G230-XW101910-px1-OB3	SILAC	2	1028.5072	2054.9998	41293.609375	71	NaN	0.999762	0.0144623354012765	0.514439	44.978	34.616	6017	6097	0	1	0.89218	0.9009	297200	146720	150490			1	6054	0	1
CheungV-10-G230-XW101910-px1-OB3	SILAC	2	985.42057	1968.8266	46197.546875	17	NaN	0.826594	-0.119066522691128	0.973333	27.12	14.233	3286	3335	0	1	0.84386	0.88734	177420	77308	100110			0
CheungV-10-G230-XW101910-px1-OB3	SILAC	2	893.39598	1784.7774	36321.359375	22	NaN	0.777415	-0.0835821636389937	0.862899	17.11	17.877	1554	1608	2	0	0.74763	0.79533	159970	76893	83073			0
CheungV-10-G230-XW101910-px1-OB3	SILAC	2	810.37736	1618.7402	47116.640625	92	NaN	0.74016	-0.0444606720297998	0.31299	28.121	48.739	3419	3558	1	0	0.90024	0.89416	974900	509740	465170			1	3514	0	0
CheungV-10-G230-XW101910-px1-OB3	SILAC	2	1036.5031	2070.9916	42036.26953125	103	NaN	0.991558	-0.00109851757406432	0.373053	42	34.96	5604	5686	0	1	1.0769	1.061	681380	340770	340620			1	5638	1	1
CheungV-10-G230-XW101910-px1-OB3	SILAC	2	1014.0307	2026.0469	42654.39453125	88	NaN	0.046852	0.0748704772845485	0.269114	37.855	62.624	4997	5158	0	1	0.92075	0.90704	1246600	554900	691690			2	5047;5041	0;1	0;1
CheungV-10-G230-XW101910-px1-OB3	SILAC	2	755.46584	1508.9171	48835.828125	35	NaN	0.917122	0.183019640435759	0.609534	45.244	29.883	6057	6125	1	0	0.97255	1.0598	69109	33642	35467			0
CheungV-10-G230-XW101910-px1-OB3	SILAC	2	470.26648	938.51841	61365.46875	58	NaN	0.518413	0.0466948820783273	0.299969	13.034	36.079	878	972	1	0	0.99314	0.99121	848650	436460	412190			2	909;908	0;1	0;0
CheungV-10-G230-XW101910-px1-OB3	SILAC	2	651.30547	1300.5964	51927.25390625	163	NaN	0.596386	-0.0418881038572181	0.308373	20.87	74.408	2101	2322	1	0	1.0349	1.0126	6370300	2917000	3453300			3	2195;2181;2214	0;1;1	0;-1;0
CheungV-10-G230-XW101910-px1-OB3	SILAC	2	908.01491	1814.0153	43956.5390625	104	NaN	0.01526	0.140813063249652	0.312028	40.282	43.095	5356	5458	1	0	0.97675	0.96451	1346200	658820	687390			4	5406;5427;5419;5418	0;0;0;1	0;0;1;0
CheungV-10-G230-XW101910-px1-OB3	SILAC	2	1070.0267	2138.0389	44516.66796875	24	NaN	0.038857	0.0153586715937308	0.817571	31.109	26.547	3965	4036	1	0	0.91764	0.9955	129920	62880	67038			0
CheungV-10-G230-XW101910-px1-OB3	SILAC	2	481.23666	960.45876	61034.51953125	114	NaN	0.458758	-0.0230527604587678	0.31882	24.546	61.74	2795	2975	1	0	1.0444	1.0234	3265900	1679500	1586400			2	2902;2880	0;1	0;0
CheungV-10-G230-XW101910-px1-OB3	SILAC	2	713.38305	1424.7515	49973.21484375	74	NaN	0.751538	0.0561525494090347	0.364537	32.699	37.842	4200	4306	1	0	1.0329	1.0123	3009100	1461300	1547800			2	4243;4237	0;1	0;0
CheungV-10-G230-XW101910-px1-OB3	SILAC	2	822.44591	1642.8773	48115.9140625	26	NaN	0.877264	0.0815402215594077	0.449148	27.239	18.467	3307	3363	1	0	0.69797	0.737	237190	122900	114280			0
CheungV-10-G230-XW101910-px1-OB3	SILAC	2	1187.6074	2373.2002	42256.73046875	34	NaN	0.200157	0.0684849852955267	1.1312	38.245	26.414	5072	5139	1	0	0.82888	0.89427	155770	74487	81284			0
CheungV-10-G230-XW101910-px1-OB3	SILAC	2	772.42019	1542.8258	48710.61328125	40	NaN	0.825825	0.0761256102459811	0.520057	27.876	24.377	3412	3482	1	0	0.99826	1.036	358590	174460	184130			0
CheungV-10-G230-XW101910-px1-OB3	SILAC	2	595.8077	1189.6008	53967.26171875	125	NaN	0.600848	0.0136319735527195	0.293273	15.088	57.162	1181	1329	2	0	1.0285	1.0942	8347800	3999900	4347900			2	1209;1215	0;1	0;0
CheungV-10-G230-XW101910-px1-OB3	SILAC	2	400.22425	798.43394	66023.984375	22	NaN	0.433941	0.0266616913517055	0.415729	9.708	19.618	416	451	0	1	1.0209	1.1254	34887	17241	17646			0
CheungV-10-G230-XW101910-px1-OB3	SILAC	2	1029.4712	2056.9279	41537.94921875	58	NaN	0.927876	-0.0583112496983631	0.375608	22.583	31.44	2475	2564	0	1	1.0685	1.0538	600980	289340	311640			2	2526;2522	1;1	0;1
CheungV-10-G230-XW101910-px1-OB3	SILAC	2	386.21652	770.41848	67708.3203125	91	NaN	0.41848	0.0240874385935967	0.286985	20.158	49.273	2033	2178	1	0	0.99055	0.9703	3883600	1922000	1961600			2	2068;2063	0;1	0;0
CheungV-10-G230-XW101910-px1-OB3	SILAC	2	979.99029	1957.966	43359.875	173	NaN	0.966023	0.0253590365930449	0.295041	48.225	61.833	6403	6530	1	0	1.0554	1.0685	586010	279500	306520			2	6471;6470	0;1	1;1
CheungV-10-G230-XW101910-px1-OB3	SILAC	2	501.74627	1001.478	58990.43359375	57	NaN	0.477995	-0.0226852341841095	0.502015	13.385	35.953	928	1024	0	1	0.96591	0.95158	893500	430000	463510			1	980	1	0
CheungV-10-G230-XW101910-px1-OB3	SILAC	2	1047.005	2091.9954	41696.984375	89	NaN	0.995391	-0.00692694299368668	0.304188	37.374	34.947	4941	5026	1	0	1.0239	1.0093	1488700	715090	773650			2	4972;4973	0;1	1;1
CheungV-10-G230-XW101910-px1-OB3	SILAC	2	1157.0876	2312.1607	40890.27734375	76	NaN	0.16069	0.0570959045812742	0.316971	42.93	38.47	5739	5828	1	0	0.72934	0.76655	265050	134170	130880			0
CheungV-10-G230-XW101910-px1-OB3	SILAC	2	642.86288	1283.7112	52585.0625	191	NaN	0.711213	0.0807059925168687	0.605328	35.567	92.489	4562	4805	0	1	0.96665	0.95207	4617600	2319800	2297700			4	4654;4723;4655;4724	0;0;1;1	0;1;0;1
CheungV-10-G230-XW101910-px1-OB3	SILAC	2	408.69967	815.3848	67725.1953125	49	NaN	0.384797	-0.0302803330970391	0.386297	26.84	40.702	3216	3335	1	0	1.0571	1.0946	377750	179810	197940			2	3263;3270	0;1	0;0
CheungV-10-G230-XW101910-px1-OB3	SILAC	2	1007.4696	2012.9247	41602.19140625	43	NaN	0.924695	-0.0412503332884171	0.576835	26.877	24.341	3237	3307	1	0	0.82749	0.86391	311970	154350	157620			0
CheungV-10-G230-XW101910-px1-OB3	SILAC	2	620.3508	1238.6871	53571.43359375	147	NaN	0.687056	0.0772597076863804	0.318778	24.575	66.232	2809	3001	1	0	1.0309	1.0068	14546000	7004800	7541300			2	2846;2842	0;1	0;0
CheungV-10-G230-XW101910-px1-OB3	SILAC	2	592.37787	1182.7412	55160.59375	29	NaN	0.741193	0.157132247656591	0.887279	75.085	27.468	8420	8482	1	0	0.88299	0.96217	71761	25718	46043			0
CheungV-10-G230-XW101910-px1-OB3	SILAC	2	1287.1695	2572.3245	37663.15625	140	NaN	0.324485	0.101215645812317	0.27162	47.872	37.679	6399	6482	0	1	1.06	1.0444	655110	320530	334580			2	6442;6425	0;1	1;1
CheungV-10-G230-XW101910-px1-OB3	SILAC	2	658.34134	1314.6681	51690.96875	156	NaN	0.668132	0.023384764199136	0.35934	32.881	95.906	4164	4431	1	0	0.97557	0.96295	1377300	702420	674890			2	4259;4253	0;1	1;1
CheungV-10-G230-XW101910-px1-OB3	SILAC	2	791.42778	1580.841	47140.140625	227	NaN	0.841002	0.0738149783769586	0.282999	33.762	95.378	4354	4597	1	0	0.9941	0.97107	12759000	6222900	6536500			3	4391;4506;4397	0;0;1	0;0;0
CheungV-10-G230-XW101910-px1-OB3	SILAC	2	1161.0608	2320.107	39907.9921875	58	NaN	0.106968	-0.000281136226476519	0.440352	33.539	30.609	4354	4438	2	0	0.85232	0.90669	670090	330330	339760			0
CheungV-10-G230-XW101910-px1-OB3	SILAC	2	829.55683	1657.0991	20701.94140625	9	NaN	0.099099	0.296833047251766	5.308231	8.498	5.15	350	354	1	0	1.0176	1.105	119100	53212	65888			0
CheungV-10-G230-XW101910-px1-OB3	SILAC	2	492.75348	983.4924	61359.3125	143	NaN	0.4924	-6.59724548768281E-06	0.297376	17.099	59.701	1521	1686	1	0	0.94899	0.92824	7227100	3647400	3579700			2	1547;1555	0;1	0;0
CheungV-10-G230-XW101910-px1-OB3	SILAC	2	671.8188	1341.623	52494.6796875	57	NaN	0.623048	-0.0340983890337156	0.328304	17.413	33.025	1596	1686	1	0	1.0237	1.0431	519680	258700	260980			1	1637	1	0
CheungV-10-G230-XW101910-px1-OB3	SILAC	2	376.70082	751.38709	66481.859375	57	NaN	0.387092	0.00145374968599299	0.484475	17.054	35.281	1521	1620	0	1	1.0103	0.99517	2161500	1097600	1063900			1	1556	0	0
CheungV-10-G230-XW101910-px1-OB3	SILAC	2	750.88879	1499.763	49019.234375	65	NaN	0.763034	0.0331427224236904	0.494404	31.999	25.386	4092	4158	1	0	1.0268	1.0033	11290000	5739000	5551500			2	4123;4122	0;1	1;0
CheungV-10-G230-XW101910-px1-OB3	SILAC	2	616.3211	1230.6276	53932.84375	67	NaN	0.627645	0.0215567400171039	0.334213	12.177	50.856	738	858	2	0	0.99756	1.0612	528680	259730	268950			2	782;777	0;1	0;0
CheungV-10-G230-XW101910-px1-OB3	SILAC	2	617.83756	1233.6606	53033.87890625	102	NaN	0.660558	0.0530737699025394	0.276432	20.16	41.877	2033	2164	2	0	1.0324	1.0982	7066400	3369900	3696500			2	2070;2069	0;1	0;0
CheungV-10-G230-XW101910-px1-OB3	SILAC	2	601.81725	1201.62	49123.17578125	25	NaN	0.619952	0.0272072852174006	1.263932	27.758	27.042	3391	3468	0	1	1.1012	1.1537	184690	89749	94940			0
CheungV-10-G230-XW101910-px1-OB3	SILAC	2	938.98672	1875.9589	43450.8046875	45	NaN	0.958891	0.0559494448864371	0.957958	36.823	35.14	4845	4934	1	0	0.8641	0.90903	259050	128240	130810			0
CheungV-10-G230-XW101910-px1-OB3	SILAC	2	634.32954	1266.6445	54189.296875	36	NaN	0.644537	0.0218803575853599	0.477886	24.417	30.379	2802	2893	1	0	0.99394	1.0287	382050	188650	193400			0
CheungV-10-G230-XW101910-px1-OB3	SILAC	2	891.97046	1781.9264	45562.82421875	11	NaN	0.926371	0.0666850542859265	2.878694	40.569	15.998	5424	5468	1	0	1.0258	1.1178	56221	27044	29178			0
CheungV-10-G230-XW101910-px1-OB3	SILAC	2	605.82019	1209.6258	53279.80078125	134	NaN	0.625834	0.0294057893836452	0.396821	26.896	57.382	3195	3370	1	0	0.99039	0.96743	12836000	6373900	6462100			2	3245;3252	0;1	0;0
CheungV-10-G230-XW101910-px1-OB3	SILAC	2	1000.4749	1998.9352	41975.78515625	253	NaN	0.935178	-0.0243326123688803	0.243009	34.55	95.923	4438	4679	1	0	1.0246	1.0023	6915400	3331600	3583800			2	4496;4495	0;1	0;1
CheungV-10-G230-XW101910-px1-OB3	SILAC	2	510.25966	1018.5048	58258.390625	26	NaN	0.504764	-0.00374797695565121	0.481608	11.087	24.555	596	659	0	1	1.117	1.2138	78955	37305	41650			0
CheungV-10-G230-XW101910-px1-OB3	SILAC	2	440.7517	879.48884	63366.29296875	60	NaN	0.488842	0.0442769632381896	0.308829	18.571	44.538	1761	1888	2	0	0.92207	0.9809	526320	263340	262980			1	1846	0	0
CheungV-10-G230-XW101910-px1-OB3	SILAC	2	867.94607	1733.8776	41828.8046875	35	NaN	0.877581	0.0399969579495973	0.976473	47.639	25.932	6380	6432	0	1	0.78035	0.85661	44365	19325	25041			0
CheungV-10-G230-XW101910-px1-OB3	SILAC	2	1014.4938	2026.9731	42090.9921875	164	NaN	0.973075	0.000667242329427609	0.260329	30.857	50.231	3897	4036	1	0	0.97722	0.95322	23455000	11545000	11910000			2	3930;3929	0;1	1;1
CheungV-10-G230-XW101910-px1-OB3	SILAC	2	381.21278	760.411	70472.3671875	56	NaN	0.410999	0.0212099793052403	1.046146	14.543	55.674	1102	1259	1	0	0.85495	0.89479	293640	147520	146110			4	1167;1137;1145;1171	0;0;1;1	0;0;0;0
CheungV-10-G230-XW101910-px1-OB3	SILAC	2	1008.456	2014.8974	42514.796875	115	NaN	0.897375	-0.0694773175212049	0.279807	33.257	43.09	4281	4410	1	0	0.94213	0.92403	2275500	1120100	1155400			2	4343;4338	0;1	1;1
CheungV-10-G230-XW101910-px1-OB3	SILAC	2	1023.0216	2044.0287	NaN	13	NaN	0.028708	0.0484551507197466	1.206085	47.9	15.917	6423	6456	0	1	1.0905	1.2081	26339	13047	13291			0
CheungV-10-G230-XW101910-px1-OB3	SILAC	2	566.76694	1131.5193	56555.35546875	55	NaN	0.519334	-0.0411651204299233	0.334374	21.831	34.782	2348	2442	0	1	0.95938	0.9462	601650	305190	296460			0
CheungV-10-G230-XW101910-px1-OB3	SILAC	2	465.25067	928.48678	62448.91796875	108	NaN	0.486785	0.0196806989908964	0.278148	20.288	56.256	2045	2213	1	0	1.0823	1.059	6175200	3039700	3135500			3	2092;2152;2091	0;0;1	0;0;0
CheungV-10-G230-XW101910-px1-OB3	SILAC	2	543.79305	1085.5716	57319.9609375	90	NaN	0.571556	0.0321931331470751	0.283283	15.628	51.676	1284	1429	1	0	0.96888	0.94945	3277600	1664000	1613600			2	1314;1325	0;1	0;0
CheungV-10-G230-XW101910-px1-OB3	SILAC	2	618.80142	1235.5883	52996.6796875	38	NaN	0.588278	-0.0200928190633931	0.424543	12.046	33.701	724	814	2	0	0.9235	0.98241	118910	57589	61320			1	766	1	0
CheungV-10-G230-XW101910-px1-OB3	SILAC	2	900.01964	1798.0247	44466.94140625	170	NaN	0.024725	0.157634048730642	0.492569	44.601	88.8	5946	6145	1	0	0.97772	0.9692	1087400	541030	546340			2	5973;5979	0;1	0;1
CheungV-10-G230-XW101910-px1-OB3	SILAC	2	500.27211	998.52967	60011.08203125	34	NaN	0.52967	0.0303460441676862	0.387567	13.201	35.209	900	992	1	0	1.0228	1.02	867320	463450	403870			2	926;927	0;1	0;0
CheungV-10-G230-XW101910-px1-OB3	SILAC	2	687.8765	1373.7384	48121.35546875	32	NaN	0.738442	0.0665219879801953	0.947763	36.771	29.902	4852	4921	0	1	0.85096	0.88768	193620	88114	105510			0
CheungV-10-G230-XW101910-px1-OB3	SILAC	2	809.34134	1616.6681	49299.48046875	33	NaN	0.668125	-0.11554256291447	0.526606	27.303	18.52	3321	3377	0	1	0.76248	0.76163	360390	181000	179390			0
CheungV-10-G230-XW101910-px1-OB3	SILAC	2	595.77699	1189.5394	54421.7578125	66	NaN	0.539425	-0.0477632336796887	0.393951	15.668	39.897	1297	1408	0	1	1.0615	1.0531	467770	227840	239930			2	1348;1342	0;1	0;0
CheungV-10-G230-XW101910-px1-OB3	SILAC	2	430.72725	859.43995	62708.34765625	42	NaN	0.439951	0.00460893777835736	0.364405	16.103	34.385	1382	1476	0	1	1.0658	1.0523	573470	296600	276870			1	1425	1	0
CheungV-10-G230-XW101910-px1-OB3	SILAC	2	472.74368	943.47281	61962.0234375	78	NaN	0.472813	-0.00118481428239647	0.318047	10.891	43.901	559	659	0	1	1.0087	0.99373	1165600	578500	587080			2	579;586	0;1	0;0
CheungV-10-G230-XW101910-px1-OB3	SILAC	2	378.71614	755.41774	71165.3359375	88	NaN	0.417735	0.0302432968005633	0.280389	15.943	57.776	1329	1495	1	0	0.98601	0.97445	1287000	623310	663700			1	1368	0	0
CheungV-10-G230-XW101910-px1-OB3	SILAC	2	1007.0474	2012.0803	42810.87890625	48	NaN	0.080344	0.114787168034354	0.426686	28.687	27.033	3551	3626	0	1	1.0267	1.0198	444350	227080	217260			0
CheungV-10-G230-XW101910-px1-OB3	SILAC	2	486.72638	971.4382	62584.375	18	NaN	0.438202	-0.0486594312227453	0.939042	17.814	17.642	1675	1726	0	1	1.0504	1.1175	146650	72541	74106			0
CheungV-10-G230-XW101910-px1-OB3	SILAC	2	984.51659	1967.0186	45036.63671875	70	NaN	0.018629	0.0738003931910498	0.65421	29.84	48.966	3710	3850	2	0	0.95343	1.0143	431720	211300	220430			0
CheungV-10-G230-XW101910-px1-OB3	SILAC	2	620.31446	1238.6144	53251.171875	260	NaN	0.614367	0.00460410133359801	0.31634	25.695	118.134	2942	3279	1	0	1.0114	0.98445	58937000	28972000	29965000			2	3012;3013	0;1	0;0
CheungV-10-G230-XW101910-px1-OB3	SILAC	2	663.34236	1324.6702	51611.515625	89	NaN	0.670165	0.0208169303941759	0.335579	28.177	63.449	3426	3606	1	0	1.0875	1.0795	1010700	504400	506340			2	3480;3478	0;1	0;0
CheungV-10-G230-XW101910-px1-OB3	SILAC	2	718.39592	1434.7773	45647.8515625	43	NaN	0.777282	0.0772840118311251	1.459804	25.238	40.458	2942	3055	0	3	2.2031	3.232	510530	198460	312070			0
CheungV-10-G230-XW101910-px1-OB3	SILAC	2	573.81674	1145.6189	55384.90625	22	NaN	0.618929	0.0519438646078925	1.390907	21.827	20.717	2368	2422	0	1	0.99663	1.0333	206960	100330	106630			0
CheungV-10-G230-XW101910-px1-OB3	SILAC	2	562.76838	1123.5222	55718.9453125	61	NaN	0.522204	-0.0346164229354144	0.524162	19.3	50.553	1881	2019	1	0	0.87608	0.87581	812730	418120	394610			2	1939;1941	0;1	0;0
CheungV-10-G230-XW101910-px1-OB3	SILAC	2	460.22224	918.42993	60832.984375	51	NaN	0.429927	-0.0325512440897455	0.361267	12.552	47.381	780	907	1	0	0.93983	1.0143	154340	75870	78467			3	856;863;848	0;0;1	0;0;0
CheungV-10-G230-XW101910-px1-OB3	SILAC	2	1270.5859	2539.1572	37558.58203125	295	NaN	0.157232	-0.0507805290485521	0.260181	32.858	116.816	4200	4515	0	1	0.93982	0.92553	10494000	5169400	5324800			2	4245;4250	0;1	1;1
CheungV-10-G230-XW101910-px1-OB3	SILAC	2	763.92047	1525.8264	NaN	54	NaN	0.826385	0.0845045314022173	0.532035	35.829	36.833	4686	4791	1	0	0.92733	0.93945	578910	306900	272010			0
CheungV-10-G230-XW101910-px1-OB3	SILAC	2	610.84907	1219.6836	54101.171875	25	NaN	0.683593	0.0825387740517272	0.85146	32.314	18.547	4164	4214	1	0	0.76186	0.80345	244360	124110	120240			0
CheungV-10-G230-XW101910-px1-OB3	SILAC	2	801.88693	1601.7593	47932.3828125	86	NaN	0.759299	-0.0175101152678963	0.318928	22.869	37.621	2516	2627	0	1	0.97895	0.96434	1624000	808320	815710			2	2575;2572	0;1	0;0
CheungV-10-G230-XW101910-px1-OB3	SILAC	2	613.83045	1225.6464	54175	96	NaN	0.64635	0.0425528636385479	0.297341	28.365	41.43	3475	3585	1	0	0.9244	0.9059	3212200	1540100	1672000			2	3504;3505	0;1	0;0
CheungV-10-G230-XW101910-px1-OB3	SILAC	2	429.24743	856.4803	66944.40625	36	NaN	0.480302	0.0463209254556887	0.618729	28.276	39.045	3461	3572	1	0	0.75243	0.79433	238360	118260	120100			0
CheungV-10-G230-XW101910-px1-OB3	SILAC	2	723.41032	1444.8061	49765.484375	105	NaN	0.806082	0.101470763739144	0.446508	38.195	54.131	5044	5179	0	1	1.0056	0.99048	2615500	1276700	1338700			2	5082;5076	0;1	0;0
CheungV-10-G230-XW101910-px1-OB3	SILAC	2	650.38537	1298.7562	52211.53515625	97	NaN	0.756197	0.118768743262081	0.277712	33.012	52.521	4255	4403	0	1	1.1187	1.1019	2312800	1090500	1222300			2	4280;4274	0;1	0;0
CheungV-10-G230-XW101910-px1-OB3	SILAC	2	684.85969	1367.7048	51062.61328125	75	NaN	0.704828	0.0356835926497752	0.413404	27.598	39.141	3349	3461	0	1	0.96159	0.94731	945220	444130	501090			0
CheungV-10-G230-XW101910-px1-OB3	SILAC	2	812.88718	1623.7598	43347.76171875	42	NaN	0.759808	-0.027121194951178	1.063887	33.672	41.895	4354	4466	0	1	0.83066	0.85714	218050	106030	112010			0
CheungV-10-G230-XW101910-px1-OB3	SILAC	2	545.7945	1089.5744	57214.3125	67	NaN	0.57444	0.0332355715772792	0.316751	28.627	44.338	3516	3647	1	0	0.9738	0.96631	1027200	487890	539330			2	3571;3562	0;1	0;0
CheungV-10-G230-XW101910-px1-OB3	SILAC	2	599.27288	1196.5312	53584.875	68	NaN	0.531217	-0.0591875690142842	0.284293	17.889	42.516	1651	1774	0	1	0.99542	0.98066	871320	431360	439960			1	1691	0	0
CheungV-10-G230-XW101910-px1-OB3	SILAC	2	761.39184	1520.7691	48817.21875	94	NaN	0.769131	0.0295767841603265	0.39727	46.623	45.788	6218	6319	1	0	0.93719	0.97513	337880	175340	162540			4	6259;6281;6260;6280	0;0;1;1	1;1;0;0
CheungV-10-G230-XW101910-px1-OB3	SILAC	2	1150.064	2298.1135	38977.5234375	74	NaN	0.113471	0.0163390271450226	0.332757	43.934	33.717	5875	5946	0	1	0.87901	0.87661	375560	176820	198740			1	5913	1	1
CheungV-10-G230-XW101910-px1-OB3	SILAC	2	546.79482	1091.5751	59556.328125	87	NaN	0.575082	0.0329570101162062	1.150612	19.849	35.708	1998	2101	0	1	1.06	1.0443	1055400	508350	547090			1	2043	1	0
CheungV-10-G230-XW101910-px1-OB3	SILAC	2	432.23488	862.4552	64783.03515625	69	NaN	0.455198	0.0184681698276563	0.359409	19.081	53.142	1860	2012	1	0	1.016	1.0143	841250	413580	427670			2	1898;1954	0;0	0;0
CheungV-10-G230-XW101910-px1-OB3	SILAC	2	797.37145	1592.7283	47247.5703125	85	NaN	0.728339	-0.0443158031534949	0.29485	40.53	47.808	5377	5485	0	1	0.99252	0.97781	819300	390940	428360			2	5422;5423	0;1	1;1
CheungV-10-G230-XW101910-px1-OB3	SILAC	2	783.41228	1564.81	48010.47265625	218	NaN	0.810014	0.0502009073331919	0.274109	29.361	78.897	3606	3836	1	0	1.0186	0.99468	14515000	7175900	7339400			2	3643;3662	0;1	0;0
CheungV-10-G230-XW101910-px1-OB3	SILAC	2	799.45067	1596.8868	50164.09765625	23	NaN	0.886793	0.112224930712046	0.854836	35.103	20.615	4597	4658	1	0	0.92598	1.0086	90007	44537	45470			0
CheungV-10-G230-XW101910-px1-OB3	SILAC	2	955.95127	1909.888	43283.296875	222	NaN	0.887977	-0.0305710813047426	0.263217	34.722	73.879	4473	4658	1	0	1.0355	1.0125	8599100	4153900	4445200			3	4511;4509;4629	0;1;1	1;1;1
CheungV-10-G230-XW101910-px1-OB3	SILAC	2	774.39135	1546.7681	48176.7265625	32	NaN	0.768146	0.0166329353037327	0.637264	31.766	33.179	4057	4158	1	0	0.94136	0.98705	280740	128970	151780			0
CheungV-10-G230-XW101910-px1-OB3	SILAC	2	483.25544	964.49633	58598.47265625	28	NaN	0.496335	0.0126661894795461	0.658261	26.04	29.808	3088	3174	0	1	0.6598	0.67649	233830	110880	122950			0
CheungV-10-G230-XW101910-px1-OB3	SILAC	2	708.89398	1415.7734	50575.82421875	62	NaN	0.773398	0.082142324937422	0.317336	21.695	32.334	2328	2422	0	1	1.0572	1.0415	1327800	635290	692480			2	2359;2362	0;1	0;0
CheungV-10-G230-XW101910-px1-OB3	SILAC	2	1050.0436	2098.0727	41151.85546875	183	NaN	0.072682	0.0675683661766016	0.209756	45.784	71.638	6074	6236	0	1	0.93862	0.92458	2040300	1026600	1013700			2	6139;6147	0;1	1;1
CheungV-10-G230-XW101910-px1-OB3	SILAC	2	378.23665	754.45874	70324.2578125	44	NaN	0.458738	0.0716874610542391	0.426469	22.567	40.736	2462	2585	1	0	0.85295	0.89708	260630	132420	128210			0
CheungV-10-G230-XW101910-px1-OB3	SILAC	2	571.81444	1141.6143	55814.12890625	36	NaN	0.614328	0.0491854046986191	5.1965	15.261	35.457	1232	1329	1	1	2.26	2.5697	326400	130010	196390			0
CheungV-10-G230-XW101910-px1-OB3	SILAC	2	841.66773	1681.3209	43703.4921875	19	NaN	0.320905	-0.492502749890946	1.049088	30.373	16.932	3850	3897	1	0	0.80422	0.84247	287210	142060	145150			0
CheungV-10-G230-XW101910-px1-OB3	SILAC	2	559.26532	1116.5161	57492.20703125	115	NaN	0.516095	-0.0375019897101083	0.295181	9.608	44.408	400	486	0	1	0.96607	0.95176	759160	365470	393700			2	414;408	0;1	0;0
CheungV-10-G230-XW101910-px1-OB3	SILAC	2	1030.4806	2058.9467	41655.6484375	67	NaN	0.946688	-0.0404270498866026	0.341246	31.682	28.632	4043	4126	1	0	1.0006	0.98478	1617500	784160	833360			1	4096	1	1
CheungV-10-G230-XW101910-px1-OB3	SILAC	2	1133.1356	2264.2566	45043.08984375	10	NaN	0.256601	0.175043037787418	7.00536	8.907	9.254	367	373	1	0			70410	26315	44095			0
CheungV-10-G230-XW101910-px1-OB3	SILAC	2	820.93429	1639.854	49035.08203125	21	NaN	0.854019	0.0596858693252216	1.798183	32.699	26.468	4207	4281	0	1	0.94399	0.98466	193760	94274	99488			0
CheungV-10-G230-XW101910-px1-OB3	SILAC	2	916.00292	1829.9913	44756.13671875	68	NaN	0.991287	0.109490738596605	0.323734	37.57	30.366	4969	5044	1	1	1.04	1.1825	484950	231280	253670			0
CheungV-10-G230-XW101910-px1-OB3	SILAC	2	885.95626	1769.898	45576.34765625	37	NaN	0.897972	0.0438191231512519	0.628867	44.415	30.024	5939	6005	1	0	0.67095	0.73099	88230	37608	50622			0
CheungV-10-G230-XW101910-px1-OB3	SILAC	2	859.97258	1717.9306	36755.1640625	8	NaN	0.930614	0.100365925042524	4.448363	7.946	10.444	322	330	2	1			115230	53960	61270			0
CheungV-10-G230-XW101910-px1-OB3	SILAC	2	1040.9859	2079.9573	41491.73828125	85	NaN	0.957314	-0.0394661866912429	0.297659	31.72	35.571	4050	4151	1	0	0.99647	0.97721	2387300	1149500	1237800			1	4091	1	1
CheungV-10-G230-XW101910-px1-OB3	SILAC	2	854.89219	1707.7698	46299.265625	39	NaN	0.769834	-0.0557398192549954	0.58808	35.518	29.026	4658	4728	0	1	0.88588	0.89911	271450	130540	140910			0
CheungV-10-G230-XW101910-px1-OB3	SILAC	2	630.82924	1259.6439	52902.21875	113	NaN	0.643925	0.0244889030807371	0.458039	27.784	46.328	3377	3510	1	0	1.0423	1.0199	6084500	2927500	3157100			2	3408;3407	0;1	0;0
CheungV-10-G230-XW101910-px1-OB3	SILAC	2	902.46231	1802.9101	45437.84765625	43	NaN	0.910073	0.0407346338445223	1.040766	32.305	20.956	4164	4221	2	0	0.93344	0.99299	906990	438880	468110			0
CheungV-10-G230-XW101910-px1-OB3	SILAC	2	959.46339	1916.9122	43349.47265625	149	NaN	0.912225	-0.00955506945774687	0.411161	27.631	55.845	3356	3516	1	0	1.0078	0.98512	9539900	4446600	5093200			2	3386;3378	0;1	0;1
CheungV-10-G230-XW101910-px1-OB3	SILAC	2	687.89062	1373.7667	50798.578125	75	NaN	0.766691	0.094757889946095	0.318693	22.999	30.169	2550	2634	1	1	1.0172	1.1565	2033900	1001300	1032600			2	2589;2594	0;1	0;0
CheungV-10-G230-XW101910-px1-OB3	SILAC	2	584.30396	1166.5934	55161.796875	87	NaN	0.593357	0.0167244562574069	0.269758	13.597	43	952	1075	1	0	0.94455	0.92525	3865000	1930200	1934800			2	993;991	0;1	0;0
CheungV-10-G230-XW101910-px1-OB3	SILAC	2	634.32987	1266.6452	52279.62890625	250	NaN	0.645191	0.0225344425082312	0.31601	26.218	89.497	3062	3321	1	0	1.0339	1.0068	48281000	23072000	25209000			4	3109;3217;3096;3235	0;0;1;1	0;0;0;0
CheungV-10-G230-XW101910-px1-OB3	SILAC	2	1002.5013	2002.988	40774.0703125	51	NaN	0.988028	0.0266533361639176	0.539834	48.883	30.917	6520	6584	1	0	0.88788	0.96751	69866	29929	39937			0
CheungV-10-G230-XW101910-px1-OB3	SILAC	2	470.76038	939.50621	61026.5859375	34	NaN	0.506205	0.0340322693153894	0.419068	28.861	29.356	3572	3654	1	0	0.95619	0.993	353030	180440	172600			0
CheungV-10-G230-XW101910-px1-OB3	SILAC	2	856.84908	1711.6836	47610.22265625	36	NaN	0.683614	-0.143760169054758	0.527973	19.261	29.145	1908	1984	0	1	0.87689	0.896	242720	122030	120690			0
CheungV-10-G230-XW101910-px1-OB3	SILAC	2	818.36112	1634.7077	45244.19921875	23	NaN	0.707681	-0.0842841214071086	0.796654	20.423	23.312	2101	2178	1	0	0.96195	1.0353	167350	80411	86936			0
CheungV-10-G230-XW101910-px1-OB3	SILAC	2	412.2206	822.42665	66985.71875	33	NaN	0.42665	0.00833412387487442	0.531854	33.584	36.591	4354	4459	1	0	0.90519	0.97912	143730	69860	73867			0
CheungV-10-G230-XW101910-px1-OB3	SILAC	2	418.72027	835.42598	65330.3515625	45	NaN	0.425984	0.00168819579880619	1.073786	25.625	47.091	2995	3121	1	0	1.0483	1.0931	321690	147650	174030			1	3061	0	0
CheungV-10-G230-XW101910-px1-OB3	SILAC	2	521.82869	1041.6428	59211.97265625	36	NaN	0.642834	0.12367818422149	0.444489	40.14	28.82	5350	5417	1	0	0.92082	0.98488	184810	97500	87305			1	5373	0	0
CheungV-10-G230-XW101910-px1-OB3	SILAC	2	948.96352	1895.9125	35503.37109375	40	NaN	0.912483	0.000363464122528967	0.90752	51.019	22	6789	6830	0	1	1.0698	1.1857	25516	10417	15098			0
CheungV-10-G230-XW101910-px1-OB3	SILAC	2	647.85373	1293.6929	53183.859375	95	NaN	0.6929	0.0578011626494117	0.289171	22.831	56.863	2462	2627	1	0	1.0449	1.033	1264700	606120	658620			2	2579;2563	0;1	0;0
CheungV-10-G230-XW101910-px1-OB3	SILAC	2	963.43643	1924.8583	43789.91015625	112	NaN	0.858306	-0.0671292711128899	0.301674	26.821	59.274	3169	3335	1	0	1.0899	1.0994	641340	293740	347590			0
CheungV-10-G230-XW101910-px1-OB3	SILAC	2	931.44224	1860.8699	43718.6796875	21	NaN	0.869929	-0.0260707805402944	0.640427	22.369	21.798	2462	2529	1	1	0.57912	0.65848	146120	72805	73316			0
CheungV-10-G230-XW101910-px1-OB3	SILAC	2	577.77995	1153.5453	55631.59375	54	NaN	0.545343	-0.0252880275313601	0.729387	20.207	32.835	2059	2157	0	1	0.86926	0.85911	550890	256300	294590			2	2112;2106	0;1	0;0
CheungV-10-G230-XW101910-px1-OB3	SILAC	2	594.81865	1187.6227	53654.8203125	116	NaN	0.622747	0.0364404085385104	0.300592	22.397	66.217	2395	2585	2	0	1.0671	1.1351	1856600	878890	977670			2	2534;2530	0;1	0;0
CheungV-10-G230-XW101910-px1-OB3	SILAC	2	764.34014	1526.6657	48960	40	NaN	0.66572	-0.0765463728371287	0.497799	25.537	26.275	3001	3074	0	1	0.88614	0.88686	348310	170410	177900			0
CheungV-10-G230-XW101910-px1-OB3	SILAC	2	520.80858	1039.6026	58431.90625	94	NaN	0.602604	0.0843864048317755	0.376458	21.716	53.357	2315	2462	1	1	0.87961	1.0002	2486800	1235300	1251500			2	2346;2350	0;1	0;0
CheungV-10-G230-XW101910-px1-OB3	SILAC	2	713.33324	1424.6519	51719.3515625	20	NaN	0.651925	-0.0434149438349323	0.60942	23.225	21.577	2613	2676	1	0	1.0503	1.1408	116280	56422	59863			0
CheungV-10-G230-XW101910-px1-OB3	SILAC	2	616.26666	1230.5188	54471.125	68	NaN	0.51877	-0.0872682386225279	0.312473	12.945	41.701	851	959	1	0	1.0804	1.1422	230490	110340	120150			3	886;892;885	0;0;1	0;0;0
CheungV-10-G230-XW101910-px1-OB3	SILAC	2	1014.0025	2025.9904	42126.4921875	82	NaN	0.990432	0.0184766949653294	0.294953	30.332	28.987	3822	3904	1	0	1.0613	1.0392	4588200	2166100	2422100			2	3854;3847	0;1	0;1
CheungV-10-G230-XW101910-px1-OB3	SILAC	2	1160.6048	2319.1951	38933.8203125	88	NaN	0.195066	0.0882359317129158	0.299906	30.288	33.748	3808	3911	2	0	0.96415	1.0257	2618700	1280500	1338200			2	3856;3873	0;1	1;1
CheungV-10-G230-XW101910-px1-OB3	SILAC	2	794.459	1586.9034	47795.68359375	155	NaN	0.903442	0.133466228959378	0.20498	54.031	48.12	7086	7158	0	1	1.0139	1.0654	178810	88959	89849			3	7111;7108;7117	0;1;1	1;0;0
CheungV-10-G230-XW101910-px1-OB3	SILAC	2	675.31355	1348.6125	51293.85546875	77	NaN	0.612543	-0.0478190646003895	0.455922	9.368	28.112	385	420	0	1	0.85617	0.91068	147250	76042	71209			2	402;398	0;1	0;0
CheungV-10-G230-XW101910-px1-OB3	SILAC	2	671.81911	1341.6237	55558.5625	31	NaN	0.623665	-0.0334816579338622	0.916825	26.485	25.904	3169	3244	1	0	1.0694	1.1544	153120	80899	72221			0
CheungV-10-G230-XW101910-px1-OB3	SILAC	2	572.30399	1142.5934	56084.51953125	102	NaN	0.593428	0.0278351943059079	0.291188	15.725	73.952	1284	1489	1	0	1.082	1.061	2484900	1257600	1227300			3	1358;1328;1372	0;1;1	0;0;0
CheungV-10-G230-XW101910-px1-OB3	SILAC	2	632.35094	1262.6873	53043.37890625	86	NaN	0.687331	0.0664951683033905	0.278332	25.036	35.532	2907	3001	1	0	0.95603	0.9378	2128700	1051200	1077500			2	2937;2939	0;1	0;0
CheungV-10-G230-XW101910-px1-OB3	SILAC	2	672.36952	1342.7245	50758.14453125	24	NaN	0.724494	0.0668403487609339	1.049055	36.917	24.637	4887	4948	0	1	1.1984	1.3048	70624	35019	35605			0
CheungV-10-G230-XW101910-px1-OB3	SILAC	2	841.41767	1680.8208	46185.56640625	111	NaN	0.820779	0.0076018855033908	0.444025	61.486	83.901	7586	7675	1	0	0.94655	1.0321	15729	6658.8	9070			0
CheungV-10-G230-XW101910-px1-OB3	SILAC	2	401.26295	800.51134	66260.984375	59	NaN	0.511344	0.103108690372892	0.278334	27.957	46.149	3405	3537	0	1	0.9646	0.95027	972150	463900	508260			2	3445;3444	0;1	0;0
CheungV-10-G230-XW101910-px1-OB3	SILAC	2	708.87998	1415.7454	49919.12109375	51	NaN	0.745406	0.0541630207233084	0.434773	43.951	33.445	5882	5958	0	1	1.0156	1.0547	203320	99825	103500			0
CheungV-10-G230-XW101910-px1-OB3	SILAC	2	682.85431	1363.6941	53773.54296875	17	NaN	0.694058	0.0267588964538845	1.306695	31.172	19.327	3985	4036	1	2	0.27403	0.3508	136780	45119	91661			0
CheungV-10-G230-XW101910-px1-OB3	SILAC	2	560.27691	1118.5393	56138.546875	66	NaN	0.539268	-0.0152596782891123	0.295131	20.207	35.096	2066	2171	0	1	0.98269	0.96802	1623400	813780	809670			2	2096;2104	0;1	0;0
CheungV-10-G230-XW101910-px1-OB3	SILAC	2	558.81848	1115.6224	57527.6875	72	NaN	0.622401	0.0692147209142604	0.42798	33.292	56.951	4295	4452	1	0	0.94646	0.93955	1005600	499510	506050			2	4356;4339	0;1	0;0
CheungV-10-G230-XW101910-px1-OB3	SILAC	2	929.92823	1857.8419	44655.62109375	60	NaN	0.841913	-0.0526945315266403	0.316779	31.25	31.098	3978	4057	1	0	1.0385	1.0398	779800	406150	373650			1	4030	1	1
CheungV-10-G230-XW101910-px1-OB3	SILAC	2	772.89363	1543.7727	47472.29296875	193	NaN	0.772702	0.0225669158730852	0.277877	34.166	96.127	4403	4644	1	0	1.0621	1.0401	4331200	2072500	2258700			4	4434;4547;4439;4545	0;0;1;1	0;1;0;0
CheungV-10-G230-XW101910-px1-OB3	SILAC	2	486.24315	970.47176	60613.75	39	NaN	0.471755	-0.0146618071493094	0.462933	13.495	30.765	945	1029	1	0	0.88198	0.93156	235640	116020	119630			1	977	0	0
CheungV-10-G230-XW101910-px1-OB3	SILAC	2	623.82077	1245.627	55091.484375	45	NaN	0.626981	0.0139930075538359	0.806769	20.242	49.177	2066	2213	0	1	0.49632	0.51627	199680	104780	94900			0
CheungV-10-G230-XW101910-px1-OB3	SILAC	2	912.9513	1823.8881	32220.900390625	20	NaN	0.888056	0.00906762455815624	0.947323	27.253	16.02	3314	3363	1	0	0.86237	0.91783	199820	94883	104930			0
CheungV-10-G230-XW101910-px1-OB3	SILAC	2	381.23111	760.44766	68414.84375	23	NaN	0.447661	0.0578554848118529	0.832091	21.817	23.145	2354	2422	1	0	0.87082	0.93244	181560	87004	94554			0
CheungV-10-G230-XW101910-px1-OB3	SILAC	2	622.85337	1243.6922	53245.58984375	29	NaN	0.69219	0.0800914669009671	0.416195	41.731	25.265	5578	5641	0	1	0.93385	0.99699	137640	60615	77027			1	5623	1	0
CheungV-10-G230-XW101910-px1-OB3	SILAC	2	530.76157	1059.5086	59431.5234375	152	NaN	0.508593	-0.0187808019277327	0.29306	14.769	77.325	1102	1318	1	0	0.94302	0.92411	3279100	1644000	1635000			3	1148;1243;1149	0;0;1	0;2;0
CheungV-10-G230-XW101910-px1-OB3	SILAC	2	912.45466	1822.8948	47530.8515625	43	NaN	0.894775	0.0162430111067806	0.512276	28.063	26.288	3440	3516	0	1	0.91638	0.91274	395910	196370	199540			0
CheungV-10-G230-XW101910-px1-OB3	SILAC	2	650.84418	1299.6738	52578.609375	89	NaN	0.67381	0.0359604633351864	0.521629	39.502	66.361	5192	5350	1	0	1.0648	1.0681	744560	353840	390720			3	5269;5239;5293	0;1;1	0;0;0
CheungV-10-G230-XW101910-px1-OB3	SILAC	2	773.38557	1544.7566	47720.71484375	88	NaN	0.756585	0.00599663081970903	0.279133	26.037	38.945	3074	3188	0	1	1.049	1.0333	1638000	810510	827540			2	3107;3111	0;1	0;0
CheungV-10-G230-XW101910-px1-OB3	SILAC	2	476.26648	950.5184	60682.1796875	23	NaN	0.518399	0.0411603496830821	1.35437	22.701	26.372	2516	2592	0	1	0.81657	0.87472	129440	59201	70244			0
CheungV-10-G230-XW101910-px1-OB3	SILAC	2	684.86928	1367.724	52647.08984375	28	NaN	0.723999	0.054846206156526	1.048371	28.727	31.888	3558	3647	0	1	0.63398	0.66615	178860	84140	94716			0
CheungV-10-G230-XW101910-px1-OB3	SILAC	2	566.73992	1131.4653	56669.73828125	54	NaN	0.465297	-0.095177030892728	0.32823	24.348	37.622	2781	2893	0	1	0.98185	0.9673	805580	391420	414150			1	2829	0	0
CheungV-10-G230-XW101910-px1-OB3	SILAC	2	564.81651	1127.6185	56092.6875	92	NaN	0.618472	0.0597672625710857	0.353854	15.576	37.27	1265	1376	2	0	0.9833	1.046	6776500	3315100	3461500			2	1324;1305	0;1	0;0
CheungV-10-G230-XW101910-px1-OB3	SILAC	2	620.31397	1238.6134	49378.04296875	49	NaN	0.613394	0.00363137194153751	0.606898	69.342	35.915	8059	8094	1	0	0.92951	1.0137	9395.8	4772	4623.8			0
CheungV-10-G230-XW101910-px1-OB3	SILAC	2	840.40707	1678.7996	44513.09765625	89	NaN	0.799594	-0.0126541471472592	0.541979	34.632	65.818	4480	4644	0	2	1.65	1.902	583210	230680	352530			1	4525	1	1
CheungV-10-G230-XW101910-px1-OB3	SILAC	2	801.37399	1600.7334	44157.3046875	48	NaN	0.733428	-0.0429096096302146	0.579363	47.977	31.921	6411	6482	0	1	0.86496	0.94737	50418	26039	24379			0
CheungV-10-G230-XW101910-px1-OB3	SILAC	2	990.71877	1979.423	16161.185546875	11	NaN	0.422988	0.472453464821001	6.351005	9.42	10.712	400	415	1	0	1.0637	1.1592	47682	18991	28691			0
CheungV-10-G230-XW101910-px1-OB3	SILAC	2	543.314	1084.6134	58209.9140625	33	NaN	0.613441	0.0745186486026341	0.466029	37.41	34.017	4948	5030	0	1	0.79694	0.84728	148510	75036	73477			1	5003	0	0
CheungV-10-G230-XW101910-px1-OB3	SILAC	2	818.94269	1635.8708	48603.07421875	53	NaN	0.870824	0.078323545747935	0.358262	35.938	31.698	4721	4805	1	0	0.76238	0.78581	418540	213360	205180			0
CheungV-10-G230-XW101910-px1-OB3	SILAC	2	854.83395	1707.6534	56875.078125	11	NaN	0.653357	-0.172163580470851	5.160185	7.745	9.4	313	320	1	1	0.8478	0.96398	24371	11280	13092			0
CheungV-10-G230-XW101910-px1-OB3	SILAC	2	652.79289	1303.5712	NaN	24	NaN	0.571234	-0.0684090580489283	0.608229	34.082	36.996	4424	4515	0	1	0.90784	0.98913	68011	32700	35311			0
CheungV-10-G230-XW101910-px1-OB3	SILAC	2	667.33336	1332.6522	51380.12109375	129	NaN	0.652167	-0.000853391875580201	0.293119	17.937	51.947	1663	1801	1	0	1.0073	0.98545	6666100	3185400	3480700			2	1687;1694	0;1	0;0
CheungV-10-G230-XW101910-px1-OB3	SILAC	2	1008.4723	2014.9301	41773.4140625	165	NaN	0.930095	-0.036773134052055	0.278171	30.809	53.35	3883	4033	1	0	1.0095	0.98666	10093000	4975900	5116600			2	3920;3921	0;1	0;1
CheungV-10-G230-XW101910-px1-OB3	SILAC	2	571.32635	1140.6381	58157.046875	27	NaN	0.638142	0.0734487994861865	0.633087	35.045	31.538	4576	4658	1	0	1.2039	1.3093	103170	49905	53269			0
CheungV-10-G230-XW101910-px1-OB3	SILAC	2	745.38118	1488.7478	51009.7890625	115	NaN	0.747798	0.0229739943131335	0.269189	25.864	58.021	3042	3202	1	0	0.98979	0.96867	5719700	2813800	2905900			3	3069;3131;3067	0;0;1	0;0;0
CheungV-10-G230-XW101910-px1-OB3	SILAC	2	623.27686	1244.5392	52333.25390625	30	NaN	0.539165	-0.0733232019747447	0.695073	16.021	28.536	1357	1442	0	1	0.9687	0.98431	265910	133370	132550			0
CheungV-10-G230-XW101910-px1-OB3	SILAC	2	743.37142	1484.7283	47373.7421875	40	NaN	0.728288	0.00531269717021132	0.691219	18.66	23.592	1813	1881	1	0	0.98413	1.031	286520	140460	146060			0
CheungV-10-G230-XW101910-px1-OB3	SILAC	2	611.30387	1220.5932	51482.875	73	NaN	0.593191	-0.00828158920694477	0.478552	33.662	50.18	4348	4480	1	0	0.99911	1.0089	624130	316290	307840			2	4400;4406	0;1	0;0
CheungV-10-G230-XW101910-px1-OB3	SILAC	2	929.01956	1856.0246	45538.26953125	104	NaN	0.024575	0.130803533316339	0.277595	43.077	49.711	5732	5846	1	0	0.97036	1.0059	367890	181390	186510			2	5820;5818	0;1	0;0
CheungV-10-G230-XW101910-px1-OB3	SILAC	2	1152.6089	2303.2033	39633.82421875	132	NaN	0.203276	0.103802429090592	0.243757	45.732	45.373	6101	6205	1	0	0.94372	0.93627	1039300	521680	517670			2	6153;6148	0;1	1;1
CheungV-10-G230-XW101910-px1-OB3	SILAC	2	1010.0438	2018.073	46193.99609375	63	NaN	0.072962	0.104648611722951	0.766887	56.776	25.281	7336	7363	1	0	0.97781	1.066	22531	11297	11234			0
CheungV-10-G230-XW101910-px1-OB3	SILAC	2	461.27336	920.53217	62858.2109375	61	NaN	0.532171	0.0687258063663876	0.446522	29.625	44.213	3675	3801	1	0	1.0967	1.0914	915760	454620	461130			1	3742	1	0
CheungV-10-G230-XW101910-px1-OB3	SILAC	2	1158.6088	2315.203	40734.04296875	37	NaN	0.203011	0.0980173008774727	0.686881	46.605	21.086	6249	6295	1	0	0.87297	0.95122	79407	36904	42503			0
CheungV-10-G230-XW101910-px1-OB3	SILAC	2	1084.9803	2167.9461	40510.15234375	152	NaN	0.946078	-0.0911766991102922	0.294984	41.936	59.652	5560	5700	1	0	0.95164	0.93693	1587500	752870	834620			2	5616;5614	0;1	1;1
CheungV-10-G230-XW101910-px1-OB3	SILAC	2	511.18461	1020.3547	59472.46484375	101	NaN	0.354658	-0.154704938927125	0.309484	14.524	63.295	1082	1252	0	1	0.95507	0.9436	558870	276930	281930			2	1142;1141	0;1	0;0
CheungV-10-G230-XW101910-px1-OB3	SILAC	2	780.88117	1559.7478	47524.96875	177	NaN	0.747782	-0.00970203989822949	0.277737	33.671	97.84	4348	4597	1	0	1.0124	0.98924	11165000	5321200	5844100			3	4390;4377;4498	0;1;1	0;0;0
CheungV-10-G230-XW101910-px1-OB3	SILAC	2	892.92658	1783.8386	44775.52734375	92	NaN	0.838608	-0.0219577728762488	0.295081	23.47	34.289	2627	2732	1	0	0.93024	0.91262	2016800	1039400	977450			2	2668;2672	0;1	0;0
CheungV-10-G230-XW101910-px1-OB3	SILAC	2	658.33979	1314.665	51759.6640625	124	NaN	0.665019	0.0202727154887725	0.302755	36.027	65.641	4707	4880	1	0	1.0883	1.0639	8994700	4283600	4711100			2	4758;4750	0;1	0;0
CheungV-10-G230-XW101910-px1-OB3	SILAC	2	714.90081	1427.7871	50008.89453125	143	NaN	0.787069	0.0902864982044775	0.291088	28.146	83.275	3426	3661	1	0	1.0796	1.0572	4499300	2127600	2371700			2	3464;3470	0;1	0;0
CheungV-10-G230-XW101910-px1-OB3	SILAC	2	878.90613	1755.7977	44156.01171875	60	NaN	0.797709	-0.049958053851924	0.294833	24.178	26.251	2767	2844	1	0	0.96193	0.96614	718980	364780	354210			0
CheungV-10-G230-XW101910-px1-OB3	SILAC	2	943.49893	1884.9833	43826.15234375	122	NaN	0.9833	0.0762073223711468	0.278461	50.278	41.758	6688	6765	1	0	0.93344	1.0057	162610	80954	81659			2	6724;6728	0;1	0;0
CheungV-10-G230-XW101910-px1-OB3	SILAC	2	666.8561	1331.6977	56238.69140625	31	NaN	0.697651	0.0450705317750817	0.621324	42.667	30.411	5700	5777	0	1	0.90324	0.98091	81966	40697	41269			0
CheungV-10-G230-XW101910-px1-OB3	SILAC	2	427.23406	852.45356	64821.23046875	80	NaN	0.453562	0.0214336309718419	0.314144	23.112	45.144	2564	2697	1	0	0.99226	0.97222	3483300	1786700	1696600			2	2607;2597	0;1	0;0
CheungV-10-G230-XW101910-px1-OB3	SILAC	2	1144.5232	2287.0318	39992.9296875	50	NaN	0.031775	-0.060260028486482	0.509939	32.008	18.089	4112	4158	1	0	1.0394	1.0282	1219900	633400	586530			0
CheungV-10-G230-XW101910-px1-OB3	SILAC	2	543.31918	1084.6238	57393.96484375	19	NaN	0.623798	0.0848707482105056	0.673157	36.75	21.682	4859	4914	0	1	0.87647	0.95443	70176	35952	34224			0
CheungV-10-G230-XW101910-px1-OB3	SILAC	2	465.2563	928.49804	62078.77734375	32	NaN	0.498042	0.0309331295721904	0.399797	12.014	28.257	724	801	1	0	0.96354	1.0489	95210	44033	51176			2	773;765	0;1	0;0
CheungV-10-G230-XW101910-px1-OB3	SILAC	2	884.93367	1767.8528	43298.14453125	23	NaN	0.852784	-0.000427927459895727	1.148711	31.027	29.283	3938	4019	1	0	0.77596	0.82368	209330	105020	104310			0
CheungV-10-G230-XW101910-px1-OB3	SILAC	2	719.39194	1436.7693	48973.55078125	124	NaN	0.769329	0.0684151842879146	0.314916	48.285	48.652	6432	6530	1	0	0.89529	0.95021	210020	105070	104950			2	6463;6478	0;1	0;0
CheungV-10-G230-XW101910-px1-OB3	SILAC	2	994.94888	1987.8832	43797.4140625	44	NaN	0.883197	-0.071228919287023	0.54717	15.882	23.593	1350	1415	0	1	1.0973	1.1163	260310	132790	127530			1	1401	1	0
CheungV-10-G230-XW101910-px1-OB3	SILAC	2	1115.0368	2228.0591	NaN	20	NaN	0.059094	-0.00581271215742163	1.018617	30.099	19.395	3794	3850	1	0	0.64715	0.67915	274790	135440	139350			0
CheungV-10-G230-XW101910-px1-OB3	SILAC	2	1174.6336	2347.2527	39041.77734375	159	NaN	0.252687	0.132950771270316	0.209217	47.476	36.327	6347	6423	1	0	0.98607	0.9783	1038200	504260	533970			2	6364;6376	0;1	1;1
CheungV-10-G230-XW101910-px1-OB3	SILAC	2	834.9582	1667.9018	44604.4453125	74	NaN	0.901849	0.0946142708103253	0.596755	40.325	37.627	5363	5452	0	1	1.0284	1.0132	673270	340200	333060			1	5402	0	0
CheungV-10-G230-XW101910-px1-OB3	SILAC	2	722.92417	1443.8338	49362.34375	137	NaN	0.83378	0.129616737611059	0.265624	49.226	52.075	6552	6664	1	0	0.96536	0.9883	475290	230680	244620			2	6582;6587	0;1	0;0
CheungV-10-G230-XW101910-px1-OB3	SILAC	2	867.8737	1733.7328	46746.18359375	73	NaN	0.732846	-0.104670816564749	0.471044	30.372	28.575	3836	3911	1	0	1.1427	1.1358	945350	466210	479140			1	3875	0	0
CheungV-10-G230-XW101910-px1-OB3	SILAC	2	389.22839	776.44223	68908.7578125	29	NaN	0.442234	0.0450705244448955	0.636347	27.124	28.171	3272	3356	1	0	0.88475	0.92824	276770	130720	146050			0
CheungV-10-G230-XW101910-px1-OB3	SILAC	2	753.37958	1504.7446	48039.94921875	127	NaN	0.7446	0.0124170338767726	0.295546	26.946	50.221	3202	3356	1	0	1.0011	0.97929	6992700	3327300	3665400			2	3250;3255	0;1	0;0
CheungV-10-G230-XW101910-px1-OB3	SILAC	2	1024.5268	2047.0391	42355.203125	116	NaN	0.039058	0.0574200160008331	0.512946	46.637	54.783	6218	6336	1	0	0.8278	0.87431	235810	119740	116060			2	6270;6264	0;1	0;1
CheungV-10-G230-XW101910-px1-OB3	SILAC	2	687.40578	1372.797	50883.83203125	119	NaN	0.796999	0.125512112173737	0.27308	43.548	55.325	5784	5918	1	0	1.0629	1.0466	1569300	749330	819980			2	5837;5839	0;1	0;0
CheungV-10-G230-XW101910-px1-OB3	SILAC	2	688.83804	1375.6615	50200.39453125	66	NaN	0.66152	-0.0112847364716799	0.429103	27.561	41.2	3321	3447	0	1	1.0739	1.058	1144400	598390	546010			1	3389	1	0
CheungV-10-G230-XW101910-px1-OB3	SILAC	2	942.44654	1882.8785	43570.2890625	77	NaN	0.878535	-0.0275887941918427	0.319103	24.375	52.147	2781	2935	0	1	0.95183	0.93769	1024000	511740	512270			1	2836	1	1
CheungV-10-G230-XW101910-px1-OB3	SILAC	2	613.81713	1225.6197	53329.31640625	171	NaN	0.619706	0.0159213486390399	0.27826	26.754	70.927	3148	3363	1	0	1.0277	1.0044	10566000	5221700	5343900			2	3206;3205	0;1	0;0
CheungV-10-G230-XW101910-px1-OB3	SILAC	2	601.3196	1200.6246	53985.546875	76	NaN	0.624648	0.0323606734903024	0.313839	14.64	43.744	1120	1238	1	0	0.95669	0.95688	802060	405700	396360			2	1153;1159	0;1	0;0
CheungV-10-G230-XW101910-px1-OB3	SILAC	2	862.42261	1722.8307	46063.47265625	80	NaN	0.830663	-0.00183885331330202	0.478888	33.323	40.673	4295	4410	1	0	0.94437	0.94906	707850	341040	366810			1	4346	1	1
CheungV-10-G230-XW101910-px1-OB3	SILAC	2	1281.627	2561.2395	38200.73046875	57	NaN	0.239521	0.0213509342825091	0.40572	38.558	26.845	5121	5192	0	1	0.93601	0.93317	380300	196730	183570			0
CheungV-10-G230-XW101910-px1-OB3	SILAC	2	724.86666	1447.7188	48581.0078125	48	NaN	0.718774	0.0128236863063194	0.413362	23.145	42.537	2564	2690	2	0	0.68198	0.72548	425850	207150	218700			0
CheungV-10-G230-XW101910-px1-OB3	SILAC	2	593.78733	1185.5601	NaN	20	NaN	0.560098	-0.0252593871887257	2.000984	19.925	30.89	2012	2101	1	1	0.396	0.45027	88288	41183	47105			0
CheungV-10-G230-XW101910-px1-OB3	SILAC	2	547.27041	1092.5263	57702.4921875	54	NaN	0.526272	-0.0162900696959696	0.501932	14.971	41.055	1168	1284	1	0	0.98898	1.0482	216870	96133	120730			1	1218	1	0
CheungV-10-G230-XW101910-px1-OB3	SILAC	2	714.8583	1427.7021	51577.70703125	81	NaN	0.702051	0.00530772400429669	0.379542	23.594	46.597	2648	2788	0	1	0.88379	0.87066	1007600	533190	474370			2	2689;2701	0;1	0;0
CheungV-10-G230-XW101910-px1-OB3	SILAC	2	511.73055	1021.4466	58503.37890625	52	NaN	0.446555	-0.0633102322883587	0.381486	16.508	38.608	1429	1534	0	1	1.1172	1.1049	536360	262450	273910			1	1473	1	0
CheungV-10-G230-XW101910-px1-OB3	SILAC	2	472.78652	943.5585	59651.20703125	25	NaN	0.558497	0.0844601217623904	0.680297	28.909	24.786	3585	3661	1	0	1.1283	1.2079	181980	89393	92590			0
CheungV-10-G230-XW101910-px1-OB3	SILAC	2	372.71592	743.41729	70699.1875	50	NaN	0.417292	0.035319899272281	0.360417	22.975	42.15	2529	2648	0	1	0.99192	0.98216	508800	256600	252200			1	2605	1	0
CheungV-10-G230-XW101910-px1-OB3	SILAC	2	661.87149	1321.7284	52888.61328125	118	NaN	0.728433	0.080438073925734	0.272187	55.165	40.488	7193	7248	1	0	1.0032	1.0932	78984	38646	40338			2	7211;7216	0;1	1;0
CheungV-10-G230-XW101910-px1-OB3	SILAC	2	1117.0661	2232.1176	41095.80859375	61	NaN	0.11761	0.0508359748982912	0.451383	46.272	28.342	6198	6262	1	0	0.98	1.0553	165200	77107	88094			0
CheungV-10-G230-XW101910-px1-OB3	SILAC	2	356.7213	711.42804	71574.109375	93	NaN	0.42804	0.0607828452104968	0.294592	15.534	54.02	1259	1408	1	0	1.044	1.0221	4804100	2377700	2426400			1	1289	0	0
CheungV-10-G230-XW101910-px1-OB3	SILAC	2	894.42947	1786.8444	45585.66015625	81	NaN	0.844382	-0.0175668262299951	0.415873	34.958	75.714	4494	4686	1	0	0.97811	0.98495	671430	342590	328850			1	4594	1	1
CheungV-10-G230-XW101910-px1-OB3	SILAC	2	542.30599	1082.5974	57005.37890625	230	NaN	0.597427	0.0594320367351884	0.286741	19.586	104.466	1888	2199	2	0	0.94811	1.0086	5766400	2735700	3030700			4	1938;2067;1943;2075	0;0;1;1	0;0;0;0
CheungV-10-G230-XW101910-px1-OB3	SILAC	2	957.48013	1912.9457	43262.8515625	97	NaN	0.945708	0.0257527678252245	0.392531	44.072	51.709	5882	5999	0	1	0.96996	0.95553	1139600	567070	572580			3	5914;5909;5912	0;0;1	0;1;0
CheungV-10-G230-XW101910-px1-OB3	SILAC	2	764.87343	1527.7323	48015.37109375	131	NaN	0.73231	-0.0104469465977672	0.313872	40.147	99.083	5245	5485	0	1	0.99641	0.9815	2057400	996670	1060700			2	5367;5359	0;1	0;0
CheungV-10-G230-XW101910-px1-OB3	SILAC	2	826.93216	1651.8498	46329.1484375	41	NaN	0.849776	0.0499252207644076	0.582108	40.688	31.31	5424	5499	1	0	0.95821	1.0363	144560	69589	74970			1	5456	1	1
CheungV-10-G230-XW101910-px1-OB3	SILAC	2	778.90454	1555.7945	46340.35546875	52	NaN	0.794526	0.0388604646834665	0.326674	20.768	24.891	2178	2246	1	1	1.0222	1.1623	1129800	535690	594100			1	2205	0	0
CheungV-10-G230-XW101910-px1-OB3	SILAC	2	968.46367	1934.9128	43745.578125	91	NaN	0.912789	-0.0172710026854475	0.47908	40.474	67.355	5363	5522	1	0	0.98618	0.97886	1011600	414490	597100			4	5426;5413;5409;5425	0;0;1;1	0;1;0;0
CheungV-10-G230-XW101910-px1-OB3	SILAC	2	379.20853	756.40251	68456.3046875	305	NaN	0.40251	0.0145650002950788	0.27667	16.995	153.338	1448	1874	1	0	1.0178	0.99242	27317000	13388000	13930000			3	1622;1490;1621	0;1;1	0;0;0
CheungV-10-G230-XW101910-px1-OB3	SILAC	2	565.30166	1128.5888	56059.16796875	47	NaN	0.58876	0.0296095733406219	0.338177	11.85	33.397	698	780	1	1	0.88302	1.004	316030	149150	166870			2	737;749	0;1	0;0
CheungV-10-G230-XW101910-px1-OB3	SILAC	2	437.74044	873.46632	64307.5390625	18	NaN	0.466318	0.0245236063119592	0.76956	11.368	21.287	645	698	0	2	1.0756	1.2399	48537	22986	25552			0
CheungV-10-G230-XW101910-px1-OB3	SILAC	2	903.45917	1804.9038	44518.9609375	44	NaN	0.903789	0.0335335242143628	0.479821	25.686	35.073	3029	3121	1	0	0.92005	0.95322	372750	181840	190910			0
CheungV-10-G230-XW101910-px1-OB3	SILAC	2	675.78157	1349.5486	51025.82421875	121	NaN	0.548584	-0.112208667514778	0.259115	18.995	57.232	1827	1984	0	1	0.93867	0.92467	1456100	693510	762590			2	1873;1871	0;1	0;0
CheungV-10-G230-XW101910-px1-OB3	SILAC	2	662.371	1322.7274	52504.9609375	87	NaN	0.727441	0.0789863353159035	0.300683	50.233	37.351	6685	6758	1	0	0.95723	1.043	83002	39695	43306			3	6713;6736;6722	0;0;1	0;0;0
CheungV-10-G230-XW101910-px1-OB3	SILAC	2	952.5232	1903.0318	43255.7109375	141	NaN	0.031849	0.116454550297931	0.328372	44.958	63.605	5977	6118	1	0	1.001	0.98963	1263400	589440	673940			2	6039;6030	0;1	1;1
CheungV-10-G230-XW101910-px1-OB3	SILAC	2	1005.4862	2008.9577	44636.76953125	50	NaN	0.957747	-0.00637320419878051	0.471023	31.959	23.028	4099	4158	1	0	0.92853	0.93843	610170	292810	317360			1	4148	0	1
CheungV-10-G230-XW101910-px1-OB3	SILAC	2	949.47292	1896.9313	43553.6484375	163	NaN	0.931278	0.0186899213126708	0.271554	25.31	61.4	2942	3108	2	0	1.0067	1.0709	4493800	2061100	2432800			2	2984;2981	0;1	1;0
CheungV-10-G230-XW101910-px1-OB3	SILAC	2	632.37538	1262.7362	52482.03125	33	NaN	0.736216	0.11535774931076	0.718458	27.766	22.163	3391	3461	0	1	1.0349	1.0431	307000	140710	166290			0
CheungV-10-G230-XW101910-px1-OB3	SILAC	2	551.28612	1100.5577	57017.37109375	86	NaN	0.557692	0.0114355273872206	0.321828	11.517	46.934	638	755	0	1	1.0407	1.0253	1084400	518930	565480			2	664;699	0;1	0;0
CheungV-10-G230-XW101910-px1-OB3	SILAC	2	395.20276	788.39097	66936.03125	66	NaN	0.390973	-0.011686613242091	0.38775	16.913	71.133	1455	1644	1	0	0.92331	0.95515	386000	188210	197790			3	1524;1538;1520	0;1;1	0;0;0
CheungV-10-G230-XW101910-px1-OB3	SILAC	2	778.42857	1554.8426	49554.9765625	61	NaN	0.842591	0.0873631017211665	0.473005	39.27	43.608	5206	5308	0	1	0.86676	0.88715	238270	111670	126600			1	5262	1	0
CheungV-10-G230-XW101910-px1-OB3	SILAC	2	548.80332	1095.5921	58860.11328125	49	NaN	0.592092	0.0481196169093892	0.34952	17.14	35.272	1554	1644	2	0	0.90935	0.96736	360160	178700	181450			2	1588;1605	0;1	0;0
CheungV-10-G230-XW101910-px1-OB3	SILAC	2	1235.1577	2468.3009	37979.4375	191	NaN	0.300879	0.125460182681309	0.22201	49.272	51.199	6555	6671	1	0	0.93767	0.93359	904270	421730	482540			2	6596;6597	0;1	1;1
CheungV-10-G230-XW101910-px1-OB3	SILAC	2	814.96645	1627.9184	46288.27734375	106	NaN	0.918351	0.129508444699923	0.31718	54.507	35.658	7141	7192	1	0	0.90066	0.98146	66354	31788	34566			3	7175;7165;7164	0;0;1	0;1;0
CheungV-10-G230-XW101910-px1-OB3	SILAC	2	877.37358	1752.7326	43639.515625	50	NaN	0.732606	-0.113651481642819	0.501761	25.169	35.712	2942	3042	1	0	0.84738	0.89486	236580	111560	125010			0
CheungV-10-G230-XW101910-px1-OB3	SILAC	2	544.74593	1087.4773	56293.7890625	50	NaN	0.477311	-0.0629284205797376	0.459386	12.837	34.035	851	939	1	0	0.87718	0.94733	150960	78254	72704			2	876;875	0;0	0;1
CheungV-10-G230-XW101910-px1-OB3	SILAC	2	783.95267	1565.8908	49029.06640625	27	NaN	0.89078	0.13047013602727	0.827004	38.593	24.035	5121	5179	0	1	0.75125	0.79005	177200	71048	106150			0
CheungV-10-G230-XW101910-px1-OB3	SILAC	2	998.05254	1994.0905	42147.53125	108	NaN	0.09053	0.13324828610962	0.28834	33.238	42.897	4281	4403	0	1	0.98689	0.9721	2502200	1193000	1309200			2	4332;4330	0;1	1;0
CheungV-10-G230-XW101910-px1-OB3	SILAC	2	923.19982	1844.3851	25799.5234375	13	NaN	0.385091	0.496674127482493	4.464428	7.942	11.767	322	331	1	0	0.86859	0.94646	75399	33421	41978			0
CheungV-10-G230-XW101910-px1-OB3	SILAC	2	479.77132	957.52808	61567.76953125	56	NaN	0.528081	0.0476183155398076	0.356227	15.826	35.383	1329	1429	1	0	1.0394	1.0308	1058900	518880	540050			2	1361;1365	0;1	0;0
CheungV-10-G230-XW101910-px1-OB3	SILAC	2	1052.9694	2103.9242	40719.26953125	33	NaN	0.924163	-0.0836419190077322	0.640695	27.043	28.525	3258	3335	1	0	0.75681	0.80171	219760	88011	131750			0
CheungV-10-G230-XW101910-px1-OB3	SILAC	2	1136.514	2271.0134	41998.7578125	16	NaN	0.013387	-0.0712793236534708	0.89166	25.601	16.513	3029	3074	0	1	0.92634	0.98135	158500	73729	84768			0
CheungV-10-G230-XW101910-px1-OB3	SILAC	2	978.99982	1955.9851	41224.08984375	34	NaN	0.985085	0.0453318752956875	0.609176	21.101	19.146	2239	2294	0	2	0.91693	1.057	173190	83662	89529			0
CheungV-10-G230-XW101910-px1-OB3	SILAC	2	480.26125	958.50794	61286.3046875	67	NaN	0.507942	0.0270280994670884	0.398497	19.401	48.343	1888	2033	0	1	1.0048	0.98983	1719300	838950	880370			2	1950;1946	0;1	0;0
CheungV-10-G230-XW101910-px1-OB3	SILAC	2	708.41095	1414.8074	49950.640625	83	NaN	0.807351	0.116539354239194	0.334598	48.825	54.895	6489	6600	1	0	0.78132	0.8515	52570	18494	34076			1	6565	0	1
CheungV-10-G230-XW101910-px1-OB3	SILAC	2	616.78242	1231.5503	55678.171875	26	NaN	0.550296	-0.0562167511002372	0.563725	16.725	23.1	1489	1554	1	0	0.93083	0.99405	189380	95553	93824			1	1514	0	0
CheungV-10-G230-XW101910-px1-OB3	SILAC	2	458.75844	915.50233	61674.0078125	58	NaN	0.502332	0.0412004397409191	0.327928	21.226	42.118	2225	2348	0	1	1.1914	1.1736	1501800	735680	766140			2	2296;2283	0;1	0;0
CheungV-10-G230-XW101910-px1-OB3	SILAC	2	460.23921	918.46386	59317.03125	44	NaN	0.463858	0.00136460099565738	0.738722	14.187	48.428	1024	1154	2	0	0.90346	0.9611	166000	80095	85910			0
CheungV-10-G230-XW101910-px1-OB3	SILAC	2	395.21266	788.41077	65960.4921875	66	NaN	0.41077	0.00810103543688001	0.316875	21.177	41.851	2213	2342	1	0	1.0003	0.98663	1434700	731270	703450			1	2251	0	0
CheungV-10-G230-XW101910-px1-OB3	SILAC	2	573.31202	1144.6095	54711.59765625	48	NaN	0.609479	0.0429589872296674	0.503758	18.453	27.954	1774	1853	1	0	0.90062	0.92641	434820	216370	218450			0
CheungV-10-G230-XW101910-px1-OB3	SILAC	2	1234.6013	2467.188	38384.16015625	85	NaN	0.188026	0.0131194077312102	0.348492	33.066	37.872	4261	4368	0	1	0.89982	0.88647	875320	428490	446830			0
CheungV-10-G230-XW101910-px1-OB3	SILAC	2	631.321	1260.6274	53807.86328125	71	NaN	0.627448	0.00755928746980317	0.457456	31.943	32.592	4071	4158	1	0	0.96918	0.94871	5210700	2546700	2664000			1	4101	0	0
CheungV-10-G230-XW101910-px1-OB3	SILAC	2	663.35023	1324.6859	52088.8046875	69	NaN	0.685907	0.0365518058997623	0.295217	36.433	36.897	4791	4887	1	0	0.95547	0.93714	2243400	1103500	1139800			2	4834;4827	0;1	0;0
CheungV-10-G230-XW101910-px1-OB3	SILAC	2	772.40859	1542.8026	47158.7890625	24	NaN	0.802627	0.0529376409674569	0.536741	25.694	18.833	3042	3088	1	0	0.78685	0.83381	217990	93780	124210			0
CheungV-10-G230-XW101910-px1-OB3	SILAC	2	1022.4579	2042.9012	44363.03125	21	NaN	0.901212	-0.078522164280912	0.834225	43.572	17.348	5842	5882	0	1	1.0269	1.1219	58234	29688	28546			0
CheungV-10-G230-XW101910-px1-OB3	SILAC	2	920.9863	1839.958	44354.29296875	126	NaN	0.958049	0.071668511444841	0.278396	31.699	56.715	3991	4158	1	1	1.0288	1.1698	3127600	1468300	1659400			2	4077;4079	0;1	0;0
CheungV-10-G230-XW101910-px1-OB3	SILAC	2	775.39763	1548.7807	47079.68359375	59	NaN	0.780713	0.0282741275880198	0.498868	26.604	29.313	3188	3272	1	0	1.013	1.0223	634040	332890	301150			1	3228	1	0
CheungV-10-G230-XW101910-px1-OB3	SILAC	2	679.39224	1356.7699	51558.109375	38	NaN	0.769936	0.105821385036961	0.653526	37.082	33.327	4900	4976	1	0	0.9866	1.0548	186010	97289	88724			0
CheungV-10-G230-XW101910-px1-OB3	SILAC	2	357.21346	712.41237	70466.5546875	115	NaN	0.412368	0.0446581636533665	0.245771	19.744	83.609	1881	2122	1	0	1.0806	1.0582	4408300	2182400	2225900			2	1987;1989	0;1	0;0
CheungV-10-G230-XW101910-px1-OB3	SILAC	2	907.01341	1812.0123	40933.07421875	42	NaN	0.012257	0.138731792334511	0.500009	43.135	32.883	5764	5842	0	1	0.84486	0.91343	105750	51167	54579			0
CheungV-10-G230-XW101910-px1-OB3	SILAC	2	655.81958	1309.6246	57078.0546875	20	NaN	0.624606	-0.0178217789430164	0.85544	14.245	24.079	1082	1147	0	1	0.87729	0.95006	96214	47180	49035			0
CheungV-10-G230-XW101910-px1-OB3	SILAC	2	409.21085	816.40714	62747.2421875	44	NaN	0.40714	-0.00840777719827202	1.439877	19.111	36.074	1874	1977	2	0	0.79614	0.84693	211050	85270	125780			0
CheungV-10-G230-XW101910-px1-OB3	SILAC	2	642.82212	1283.6297	52176.140625	75	NaN	0.629685	-0.000785086189353024	0.29496	31.275	42.963	3972	4092	1	0	0.90658	0.89771	1154100	549750	604360			2	4017;4022	0;1	0;0
CheungV-10-G230-XW101910-px1-OB3	SILAC	2	849.92563	1697.8367	45824.453125	165	NaN	0.836714	0.0157087994277845	0.294328	28.813	66.578	3530	3717	1	0	1.0321	1.0069	21714000	10553000	11161000			2	3608;3607	0;1	0;0
CheungV-10-G230-XW101910-px1-OB3	SILAC	2	503.29001	1004.5655	53979.90234375	44	NaN	0.565472	0.0633717116585331	0.593654	30.931	36.366	3911	4012	0	1	0.7058	0.70292	397760	200180	197590			0
CheungV-10-G230-XW101910-px1-OB3	SILAC	2	721.88726	1441.76	48431.26171875	21	NaN	0.759972	0.0567623626727709	0.738658	28.797	24.282	3572	3633	0	1	1.0364	1.101	150670	75543	75126			0
CheungV-10-G230-XW101910-px1-OB3	SILAC	2	722.43232	1442.8501	49315.859375	66	NaN	0.850081	0.146370354044393	0.428998	60.07	32.8	7540	7572	0	1	1.0282	1.1461	18430	9470.8	8959.6			0
CheungV-10-G230-XW101910-px1-OB3	SILAC	2	490.2418	978.46904	59663.53515625	68	NaN	0.469041	-0.0210543699460004	0.31525	12.655	47.065	801	921	1	0	1.0138	1.0615	290350	139750	150590			2	845;884	0;0	0;0
CheungV-10-G230-XW101910-px1-OB3	SILAC	2	398.20343	794.39232	66959.734375	80	NaN	0.392316	-0.0131044131418321	0.308317	16.434	60.154	1376	1541	0	1	1.0464	1.0309	819890	389810	430080			1	1483	1	0
CheungV-10-G230-XW101910-px1-OB3	SILAC	2	418.71994	835.42533	66281.515625	64	NaN	0.425329	0.00103371514569517	1.270559	11.985	36.408	710	801	1	0	1.0249	1.0676	329240	158900	170340			3	751;770;759	0;0;1	0;0;0
CheungV-10-G230-XW101910-px1-OB3	SILAC	2	827.91222	1653.8099	46345.91015625	181	NaN	0.809883	0.00913087816229563	0.301594	30.127	68.036	3745	3938	1	0	1.0091	0.98445	22288000	10523000	11765000			2	3792;3790	0;1	1;0
CheungV-10-G230-XW101910-px1-OB3	SILAC	2	818.85909	1635.7036	46550.7265625	70	NaN	0.703626	-0.0887972526904832	0.316867	25.288	35.717	2948	3048	0	1	1.006	0.99109	713820	354110	359710			2	3007;3020	0;1	1;0
CheungV-10-G230-XW101910-px1-OB3	SILAC	2	795.45013	1588.8857	47320.9765625	50	NaN	0.885703	0.114815309756978	0.430623	46.1	30.233	6175	6243	1	0	0.99123	1.063	177270	88096	89176			1	6204	0	0
CheungV-10-G230-XW101910-px1-OB3	SILAC	2	894.46224	1786.9099	44624.5078125	66	NaN	0.909922	0.0479433499749575	0.278265	31.165	47.727	3952	4092	2	0	1.1245	1.1963	1494200	579770	914470			2	3990;3993	0;1	1;1
CheungV-10-G230-XW101910-px1-OB3	SILAC	2	891.97095	1781.9273	45394.796875	68	NaN	0.927347	0.0676600872782274	0.333702	36.356	39.424	4770	4880	0	1	0.91015	0.89965	547400	228430	318960			1	4821	0	1
CheungV-10-G230-XW101910-px1-OB3	SILAC	2	486.26139	970.50823	60338.23828125	29	NaN	0.508231	0.0217970681200086	0.555054	16.065	28.727	1376	1455	1	0	1.061	1.1239	220050	111930	108120			0
CheungV-10-G230-XW101910-px1-OB3	SILAC	2	737.40666	1472.7988	51750.9140625	39	NaN	0.798776	0.0812887970073461	0.467219	34.815	30.981	4539	4617	1	0	0.89735	0.95311	206370	100970	105400			0
CheungV-10-G230-XW101910-px1-OB3	SILAC	2	1151.1387	2300.2628	39790.9453125	81	NaN	0.262755	0.164634325024053	0.309466	41.84	34.956	5578	5659	1	0	0.98853	1.0124	472300	229960	242340			1	5629	1	1
CheungV-10-G230-XW101910-px1-OB3	SILAC	2	1299.6816	2597.3486	37145.0625	183	NaN	0.348566	0.113785850315253	0.27839	46.401	51.644	6198	6307	0	1	0.93296	0.91896	2724800	1355100	1369700			3	6220;6268;6214	0;1;1	1;0;2
CheungV-10-G230-XW101910-px1-OB3	SILAC	2	437.20146	872.38837	64256.09765625	112	NaN	0.388374	-0.0529246100733189	0.316877	10.118	58.525	437	571	1	0	1.0439	1.0332	1184400	589130	595220			2	464;476	0;1	0;0
CheungV-10-G230-XW101910-px1-OB3	SILAC	2	862.48296	1722.9514	NaN	30	NaN	0.951366	0.118808048121991	0.659206	33.677	26.079	4382	4452	1	1	0.9257	1.0526	147730	72481	75251			0
CheungV-10-G230-XW101910-px1-OB3	SILAC	2	781.41133	1560.8081	48057.26171875	23	NaN	0.808104	0.050132116316945	0.821908	31.517	23.155	4033	4099	1	0	1.0035	1.0582	245210	123860	121350			0
CheungV-10-G230-XW101910-px1-OB3	SILAC	2	533.25336	1064.4922	58584.49609375	40	NaN	0.492165	-0.0375015383635855	0.485379	10.312	30.26	484	559	0	1	1.1247	1.1947	150780	70044	80735			2	515;513	0;1	0;0
CheungV-10-G230-XW101910-px1-OB3	SILAC	2	419.6674	837.32026	66160.390625	25	NaN	0.320255	-0.104911980372776	1.260339	17.79	26.985	1663	1736	0	1	1.0436	1.1126	141190	67665	73525			0
CheungV-10-G230-XW101910-px1-OB3	SILAC	2	896.4652	1790.9158	43694.4765625	51	NaN	0.915842	0.0520209258095292	0.521874	47.613	25.504	6380	6432	1	0	0.89693	0.97732	79805	40386	39419			1	6402	0	1
CheungV-10-G230-XW101910-px1-OB3	SILAC	2	1247.0938	2492.173	38136.921875	91	NaN	0.172959	-0.0134407075770469	0.29162	30.54	30.951	3857	3938	1	0	0.95147	0.93305	2413100	1187500	1225700			1	3887	0	1
CheungV-10-G230-XW101910-px1-OB3	SILAC	2	1313.1335	2624.2524	37035.2421875	198	NaN	0.252412	0.00525547881534294	0.269678	36.651	70.437	4819	4997	1	0	1.0039	0.98231	6270600	3000000	3270600			2	4853;4848	0;1	1;1
CheungV-10-G230-XW101910-px1-OB3	SILAC	2	627.82514	1253.6357	53253.44921875	75	NaN	0.635736	0.0190631559814847	0.31693	17.048	38.813	1521	1629	0	1	0.93406	0.92013	1431400	725610	705760			3	1557;1572;1568	0;0;1	0;0;0
CheungV-10-G230-XW101910-px1-OB3	SILAC	2	856.93836	1711.8622	45598.56640625	190	NaN	0.86216	0.0347030958369032	0.269214	34.646	74.229	4466	4651	1	0	0.95065	0.93974	1268900	647400	621480			2	4514;4530	0;1	0;1
CheungV-10-G230-XW101910-px1-OB3	SILAC	2	455.70431	909.39407	62902.5078125	106	NaN	0.394069	-0.0642525523834365	0.27842	11.31	66.247	585	748	1	0	1.0332	1.0151	1788800	870010	918810			3	632;639;703	0;1;1	0;0;0
CheungV-10-G230-XW101910-px1-OB3	SILAC	2	523.80326	1045.592	58388.22265625	27	NaN	0.591958	0.0709853428056704	0.693468	29.813	22.382	3738	3801	0	1	1.0425	1.088	192520	95706	96816			0
CheungV-10-G230-XW101910-px1-OB3	SILAC	2	474.22902	946.4435	62874.07421875	115	NaN	0.443495	-0.0318689260619749	0.273416	20.955	67.673	2136	2335	1	0	1.0381	1.0162	5160800	2533900	2626900			2	2217;2226	0;1	0;0
CheungV-10-G230-XW101910-px1-OB3	SILAC	2	476.20675	950.39896	54927.671875	28	NaN	0.398957	-0.0782268981964762	1.015582	12.928	34.015	858	952	1	0	0.68264	0.74394	53252	26371	26882			0
CheungV-10-G230-XW101910-px1-OB3	SILAC	2	422.23236	842.45018	65320.984375	108	NaN	0.450177	0.0226494515519562	0.317188	16.621	49.271	1442	1577	1	0	1.0202	0.99862	5355800	2620100	2735800			2	1471;1470	0;1	0;0
CheungV-10-G230-XW101910-px1-OB3	SILAC	2	1157.0538	2312.093	39066.140625	121	NaN	0.093001	-0.010561568864432	0.277977	28.596	39.402	3516	3626	1	0	1.0206	1.0011	2201000	1104800	1096200			2	3567;3560	0;1	1;1
CheungV-10-G230-XW101910-px1-OB3	SILAC	2	433.71646	865.41836	63895.16015625	72	NaN	0.418358	-0.0197343389532989	0.329541	18.575	55.828	1749	1908	1	0	0.72802	0.73474	633310	343540	289770			1	1816	1	0
CheungV-10-G230-XW101910-px1-OB3	SILAC	2	453.2198	904.42504	62799.58984375	80	NaN	0.425038	-0.0309974637992809	0.327754	13.228	50.611	878	1013	0	1	1.0875	1.0714	755840	368370	387470			1	924	1	0
CheungV-10-G230-XW101910-px1-OB3	SILAC	2	1155.5952	2309.1759	39451.77734375	80	NaN	0.175902	0.0736810318749122	0.268504	39.286	32.913	5220	5304	0	1	1.1105	1.0941	814730	389450	425290			1	5252	0	1
CheungV-10-G230-XW101910-px1-OB3	SILAC	2	919.02532	1836.0361	43588.91015625	9	NaN	0.036084	0.151507371752132	8.863358	7.906	6.587	322	327	1	1	0.98065	1.115	50399	18684	31716			0
CheungV-10-G230-XW101910-px1-OB3	SILAC	2	652.35349	1302.6924	51542.63671875	65	NaN	0.69242	0.0531812619287848	0.357873	20.394	34.857	2087	2185	1	0	1.0521	1.0359	1576200	757020	819220			0
CheungV-10-G230-XW101910-px1-OB3	SILAC	2	1066.4997	2130.9848	43287.52734375	29	NaN	0.984761	-0.0354924294115335	0.984879	47.722	19.017	6395	6432	1	0	1.0766	1.1733	49033	24633	24400			0
CheungV-10-G230-XW101910-px1-OB3	SILAC	2	1225.6388	2449.2631	38437.8828125	140	NaN	0.263063	0.0964016373895902	0.281207	33.571	43.956	4341	4459	1	0	0.98939	0.96984	2882800	1437600	1445200			2	4372;4378	0;1	1;1
CheungV-10-G230-XW101910-px1-OB3	SILAC	2	458.2789	914.54325	61107.203125	42	NaN	0.543245	0.0825552066100954	0.317625	24.842	33.665	2872	2968	1	0	0.82253	0.85849	314070	157800	156270			0
CheungV-10-G230-XW101910-px1-OB3	SILAC	2	764.45323	1526.8919	48578.80078125	189	NaN	0.891916	0.149545871016244	0.26577	46.869	75.479	6249	6407	0	1	1.0472	1.0316	810690	387450	423240			3	6296;6326;6288	0;0;1	0;1;0
CheungV-10-G230-XW101910-px1-OB3	SILAC	2	866.39022	1730.7659	46320.625	27	NaN	0.765891	-0.0702613917123927	0.696985	27.307	28.341	3307	3391	1	0	0.69233	0.73432	213360	103610	109760			0
CheungV-10-G230-XW101910-px1-OB3	SILAC	2	883.96333	1765.9121	41495.6875	22	NaN	0.912101	0.0597814018062763	1.200806	35.311	23.542	4630	4686	1	0	0.98973	1.0735	131830	65944	65885			0
CheungV-10-G230-XW101910-px1-OB3	SILAC	2	941.48865	1880.9627	41235.453125	41	NaN	0.96275	0.0575070927520756	0.626321	31.555	25.684	4033	4099	1	0	0.87568	0.90514	393340	191560	201780			0
CheungV-10-G230-XW101910-px1-OB3	SILAC	2	592.28212	1182.5497	54695.9765625	34	NaN	0.549686	-0.0342866187893378	0.474749	36.897	30.073	4873	4948	0	1	1.0127	1.0253	283300	141170	142140			2	4920;4913	0;1	0;0
CheungV-10-G230-XW101910-px1-OB3	SILAC	2	1010.9929	2019.9712	39199.546875	20	NaN	0.971196	0.00200970045875692	3.813673	47.287	24.371	6336	6388	0	3	1.0795	1.5837	33636	16214	17422			0
CheungV-10-G230-XW101910-px1-OB3	SILAC	2	742.91418	1483.8138	48885.86328125	89	NaN	0.813802	0.0912478990010186	0.235582	29.064	37.306	3585	3696	2	0	1.0481	1.115	2711700	1318400	1393300			2	3628;3634	0;1	0;0
CheungV-10-G230-XW101910-px1-OB3	SILAC	2	834.9211	1667.8277	49434.0078125	94	NaN	0.827656	0.0204552940026588	0.484898	57.363	51.593	7357	7414	1	0	0.82007	0.89407	19632	9831.5	9800.8			0
CheungV-10-G230-XW101910-px1-OB3	SILAC	2	751.41642	1500.8183	47868.37890625	41	NaN	0.818293	0.0879164974678588	0.593319	36.325	28.808	4784	4859	1	0	0.86523	0.91589	223600	113860	109740			0
CheungV-10-G230-XW101910-px1-OB3	SILAC	2	493.78877	985.56299	61628.5390625	115	NaN	0.562994	0.0696347403028312	0.352301	28.602	53.907	3496	3647	1	0	1.0398	1.0184	4044300	1900500	2143800			2	3535;3526	0;1	0;0
CheungV-10-G230-XW101910-px1-OB3	SILAC	2	610.32062	1218.6267	51580.53515625	26	NaN	0.626685	0.0261163477846367	0.53103	35.586	31.703	4658	4742	0	1	0.87415	0.92072	174240	82610	91627			0
CheungV-10-G230-XW101910-px1-OB3	SILAC	2	489.25996	976.50536	58295.23046875	65	NaN	0.505365	0.0161724388723314	0.313123	28.054	41.29	3419	3537	1	0	0.94259	0.9411	840630	421630	419000			2	3466;3465	0;1	0;0
CheungV-10-G230-XW101910-px1-OB3	SILAC	2	834.92038	1667.8262	45792.78125	195	NaN	0.826208	0.0190075645418801	0.278421	31.757	55.877	3998	4158	1	0	1.0139	0.98731	49434000	23205000	26229000			2	4061;4060	0;1	0;0
CheungV-10-G230-XW101910-px1-OB3	SILAC	2	628.85784	1255.7011	52076.53125	32	NaN	0.701119	0.0834961506832315	0.495914	27.22	23.426	3300	3370	2	0	0.92096	0.97971	290760	135360	155400			0
CheungV-10-G230-XW101910-px1-OB3	SILAC	2	842.4406	1682.8666	45966.1171875	80	NaN	0.866648	0.0525291205638041	0.400096	47.65	38.619	6375	6452	0	1	0.97355	1.0503	113700	57276	56427			1	6398	1	0
CheungV-10-G230-XW101910-px1-OB3	SILAC	2	630.33682	1258.6591	53556.65625	87	NaN	0.659092	0.0401084756479122	0.354886	27.289	50.209	3272	3419	1	0	1.0343	1.0124	5319500	2533900	2785600			2	3330;3329	0;1	0;0
CheungV-10-G230-XW101910-px1-OB3	SILAC	2	1073.0829	2144.1513	40578.74609375	118	NaN	0.15134	0.125030861818232	0.264237	48.008	33.758	6416	6489	1	0	1.0715	1.095	491680	244020	247660			2	6447;6443	0;1	1;1
CheungV-10-G230-XW101910-px1-OB3	SILAC	2	447.75909	893.50363	67046.953125	13	NaN	0.503635	0.0526228394124928	0.691572	32.239	13.391	4164	4200	1	0	0.99073	1.0697	152040	77815	74224			0
CheungV-10-G230-XW101910-px1-OB3	SILAC	2	1224.0737	2446.1328	41662.17578125	23	NaN	0.13283	-0.0323914038904149	1.416396	44.341	21.413	5946	5994	1	0	1.099	1.1975	83229	34556	48673			0
CheungV-10-G230-XW101910-px1-OB3	SILAC	2	404.22153	806.42851	66477.2734375	40	NaN	0.42851	0.0175525599884168	0.632624	12.048	25.651	738	801	1	0	1.1196	1.2178	101760	44415	57342			1	772	0	0
CheungV-10-G230-XW101910-px1-OB3	SILAC	2	470.24861	938.48267	62443.02734375	142	NaN	0.482667	0.0109651057722431	0.278356	13.499	78.211	900	1102	1	0	1.0327	1.0094	9871200	4822100	5049100			2	962;986	0;1	0;0
CheungV-10-G230-XW101910-px1-OB3	SILAC	2	723.41908	1444.8236	50792.94921875	34	NaN	0.823609	0.118989769979407	0.446366	25.93	23.302	3074	3142	1	1	0.86467	0.98316	422540	221830	200720			0
CheungV-10-G230-XW101910-px1-OB3	SILAC	2	507.79512	1013.5757	60850.3984375	47	NaN	0.575682	0.0694375750997551	0.364572	23.101	28.042	2578	2662	1	0	0.87312	0.87661	726160	375110	351050			2	2619;2618	0;1	0;0
CheungV-10-G230-XW101910-px1-OB3	SILAC	2	1142.0081	2282.0017	39940.71875	41	NaN	0.001666	-0.0880543717303226	1.213167	27.981	33.766	3426	3516	1	0	1.0377	1.0737	384000	171640	212370			0
CheungV-10-G230-XW101910-px1-OB3	SILAC	2	1455.8022	2909.5899	35345.56640625	94	NaN	0.589905	0.211493828217044	0.325527	45.072	35.036	6026	6104	0	1	0.97722	0.98876	286750	148930	137820			0
CheungV-10-G230-XW101910-px1-OB3	SILAC	2	826.88514	1651.7557	46742.296875	51	NaN	0.755718	-0.0440896934444481	0.552397	37.442	32.066	4948	5026	1	0	0.92254	0.96643	287110	142650	144460			1	4994	1	1
CheungV-10-G230-XW101910-px1-OB3	SILAC	2	434.201	866.38745	62454.7265625	74	NaN	0.387447	-0.0510910956882071	0.425123	10.583	49.924	504	617	1	0	1.0397	1.0928	264670	128350	136330			3	538;557;534	0;1;1	0;0;0
CheungV-10-G230-XW101910-px1-OB3	SILAC	2	505.25391	1008.4933	58037.171875	15	NaN	0.49327	-0.0106368429113672	3.335539	27.826	36.567	3391	3496	1	2	0.68224	0.87336	137900	51322	86575			0
CheungV-10-G230-XW101910-px1-OB3	SILAC	2	667.83723	1333.6599	51781.375	69	NaN	0.659905	0.00642135759062512	0.486214	41.099	45.488	5458	5564	1	0	1.0012	1.0798	157250	76585	80665			0
CheungV-10-G230-XW101910-px1-OB3	SILAC	2	592.83898	1183.6634	53917.578125	83	NaN	0.663417	0.0789318782235569	0.259472	20.244	37.542	2066	2178	2	0	0.94821	1.0087	3679000	1738100	1940900			2	2093;2102	0;1	0;0
CheungV-10-G230-XW101910-px1-OB3	SILAC	2	508.28197	1014.5494	61048.6484375	57	NaN	0.54938	0.0426870370770303	0.334804	25.019	38.039	2900	3001	0	1	0.93292	0.91912	673010	329450	343570			2	2953;2958	0;1	0;0
CheungV-10-G230-XW101910-px1-OB3	SILAC	2	578.7962	1155.5778	57973.08984375	50	NaN	0.577841	0.0062755909725638	0.336881	23.413	36.726	2627	2732	1	0	0.96427	0.98637	482730	239440	243290			2	2673;2675	0;1	0;0
CheungV-10-G230-XW101910-px1-OB3	SILAC	2	886.92889	1771.8432	45488.859375	79	NaN	0.84322	-0.0118281044417472	0.349994	38.752	41.859	5139	5234	1	0	1.0413	1.0776	382860	181180	201680			3	5177;5196;5180	0;1;1	0;0;1
CheungV-10-G230-XW101910-px1-OB3	SILAC	2	735.87538	1469.7362	48029.55078125	32	NaN	0.736213	0.0201340122259808	0.621149	25.448	21.465	2995	3055	1	0	1.0251	1.0707	308740	121540	187210			0
CheungV-10-G230-XW101910-px1-OB3	SILAC	2	523.74476	1045.475	58114.54296875	23	NaN	0.474976	-0.0459423145259734	1.126442	13.306	24.787	928	992	1	0	0.85358	0.9301	77448	39389	38059			0
CheungV-10-G230-XW101910-px1-OB3	SILAC	2	758.86851	1515.7225	47653.78515625	175	NaN	0.722459	-0.014773761351762	0.254108	25.964	74.932	3001	3216	0	1	1.0806	1.0641	10613000	5015400	5597700			2	3082;3075	0;1	0;0
CheungV-10-G230-XW101910-px1-OB3	SILAC	2	737.85817	1473.7018	49507.01171875	146	NaN	0.70178	-0.0161223209076979	0.295072	27.313	62.743	3265	3447	1	0	1.0497	1.0259	10462000	4884300	5577400			2	3336;3317	0;1	0;0
CheungV-10-G230-XW101910-px1-OB3	SILAC	2	545.77247	1089.5304	57062.265625	85	NaN	0.530393	-0.010790932002692	0.295316	12.387	63.605	710	868	1	0	0.99674	1.0013	714480	341120	373360			1	828	0	0
CheungV-10-G230-XW101910-px1-OB3	SILAC	2	1282.6222	2563.2299	37448.7265625	178	NaN	0.229881	0.0107953539800292	0.278247	36.967	61.481	4866	5017	1	0	0.95037	0.93207	2317200	1101900	1215200			2	4895;4896	0;1	1;1
CheungV-10-G230-XW101910-px1-OB3	SILAC	2	917.94976	1833.885	44487.12109375	95	NaN	0.884968	0.00138110305033479	0.278073	36.02	44.491	4721	4839	0	1	1.0429	1.0272	2476200	1192900	1283300			2	4765;4760	0;1	0;0
CheungV-10-G230-XW101910-px1-OB3	SILAC	2	667.88669	1333.7588	51294.5625	112	NaN	0.758834	0.105305091126183	0.278168	38.63	54.321	5100	5234	0	1	1.0994	1.0829	2952200	1401600	1550500			2	5147;5143	0;1	0;0
CheungV-10-G230-XW101910-px1-OB3	SILAC	2	632.27386	1262.5332	52487.27734375	23	NaN	0.533168	-0.0875974501859673	1.601189	26.952	21.889	3244	3314	1	2	0.7444	0.95294	133080	63541	69541			0
CheungV-10-G230-XW101910-px1-OB3	SILAC	2	920.38694	1838.7593	42879.03125	28	NaN	0.759324	-0.126505575921783	0.550243	26.879	26.788	3237	3314	1	0	0.73419	0.78896	171560	83099	88457			0
CheungV-10-G230-XW101910-px1-OB3	SILAC	2	1376.1613	2750.308	35764.703125	120	NaN	0.30801	0.00286833394375208	0.631181	37.405	58.69	4921	5065	1	0	0.93315	0.9446	587590	291470	296120			2	4981;4966	0;1	1;2
CheungV-10-G230-XW101910-px1-OB3	SILAC	2	1113.0723	2224.1301	38174.39453125	44	NaN	0.130066	0.0669666283347397	1.175551	47.377	27.523	6336	6394	1	0	0.96072	1.0468	76187	37420	38767			0
CheungV-10-G230-XW101910-px1-OB3	SILAC	2	848.42634	1694.8381	45454.15625	301	NaN	0.838134	0.0185089105336829	0.292526	32.574	127.223	4164	4508	1	0	1.0175	0.99048	57374000	27428000	29946000			3	4176;4174;4269	0;1;1	1;0;0
CheungV-10-G230-XW101910-px1-OB3	SILAC	2	1011.5137	2021.0129	41894.546875	71	NaN	0.012883	0.0432172836206064	0.746153	40.168	59.006	5292	5431	1	0	0.88627	0.94291	201000	97249	103750			0
CheungV-10-G230-XW101910-px1-OB3	SILAC	2	821.38853	1640.7625	48481.23046875	25	NaN	0.762515	-0.0322361606347386	0.78461	19.388	21.891	1942	2005	1	0	0.66603	0.70389	232280	115460	116820			0
CheungV-10-G230-XW101910-px1-OB3	SILAC	2	839.93951	1677.8645	45643.0390625	58	NaN	0.864467	0.0526496206014144	0.538419	49.302	31.05	6581	6642	1	0	1.0501	1.1444	51708	22933	28775			0
CheungV-10-G230-XW101910-px1-OB3	SILAC	2	714.89327	1427.772	48578.5546875	57	NaN	0.771989	0.0752142920453025	0.291895	25.48	28.441	2989	3062	1	0	0.98973	0.97872	1244800	619320	625520			2	3024;3023	0;1	0;0
CheungV-10-G230-XW101910-px1-OB3	SILAC	2	477.72979	953.44502	57201.62109375	30	NaN	0.44502	-0.0335651390319072	0.427081	21.382	28.293	2280	2354	1	0	0.9057	0.9479	293720	145160	148560			0
CheungV-10-G230-XW101910-px1-OB3	SILAC	2	713.89498	1425.7754	49765.60546875	19	NaN	0.775416	0.0795591136513849	0.523738	37.066	22.194	4907	4962	1	0	0.89144	0.96791	120200	59766	60432			0
CheungV-10-G230-XW101910-px1-OB3	SILAC	2	1039.5501	2077.0856	41102.39453125	42	NaN	0.08562	0.0901604753198626	0.795414	43.944	30.784	5887	5958	0	1	0.92771	0.99269	132050	59973	72073			0
CheungV-10-G230-XW101910-px1-OB3	SILAC	2	980.50814	1959.0017	40832.36328125	28	NaN	0.001721	0.0605802717848292	0.674039	29.159	20.273	3633	3689	0	1	1.1746	1.2007	241770	98905	142870			0
CheungV-10-G230-XW101910-px1-OB3	SILAC	2	578.83226	1155.65	55057.953125	225	NaN	0.649965	0.0783659466389963	0.281339	21.385	114.757	2213	2543	2	0	1.0401	1.1065	25512000	11906000	13606000			2	2264;2281	0;1	0;0
CheungV-10-G230-XW101910-px1-OB3	SILAC	2	468.20923	934.4039	62022.65625	73	NaN	0.403901	-0.065924303475299	0.314132	16.679	54.974	1402	1554	1	0	0.92306	0.91087	1397700	685930	711770			2	1492;1491	0;1	0;0
CheungV-10-G230-XW101910-px1-OB3	SILAC	2	403.20997	804.40539	65302.3046875	116	NaN	0.405392	-0.00463409696601502	0.295196	13.596	87.597	894	1120	1	0	1.0453	1.0245	3055700	1485300	1570400			2	1000;971	0;1	0;0
CheungV-10-G230-XW101910-px1-OB3	SILAC	2	904.95481	1807.8951	44390.12890625	122	NaN	0.895075	0.0234430035334299	0.306054	36.489	61.693	4791	4955	0	1	1.0619	1.0459	3846100	1816900	2029200			3	4837;4882;4831	0;0;1	0;0;0
CheungV-10-G230-XW101910-px1-OB3	SILAC	2	658.3461	1314.6776	55070.5	36	NaN	0.677639	0.0328871381270801	0.523459	14.305	29.035	1082	1161	1	0	0.82357	0.89362	127680	57998	69678			0
CheungV-10-G230-XW101910-px1-OB3	SILAC	2	586.79845	1171.5824	49176.6875	8	NaN	0.582354	0.00342649994604471	2.134346	24.413	13.86	2830	2872	0	2			106260	38828	67433			0
CheungV-10-G230-XW101910-px1-OB3	SILAC	2	545.27165	1088.5287	49217.23046875	34	NaN	0.528742	-0.0119812339933105	0.656641	24.674	28.542	2851	2935	0	1	0.92063	0.91886	365600	187410	178180			0
CheungV-10-G230-XW101910-px1-OB3	SILAC	2	563.79802	1125.5815	57534.01171875	35	NaN	0.581478	0.0237107801333423	0.610119	26.142	29.68	3101	3188	0	1	0.97145	1.0099	200960	99503	101460			0
CheungV-10-G230-XW101910-px1-OB3	SILAC	2	592.27797	1182.5414	57162.62109375	44	NaN	0.541397	-0.0425724694694054	0.504262	16.187	31.967	1396	1476	1	0	0.94529	0.98625	316980	156490	160490			1	1445	0	0
CheungV-10-G230-XW101910-px1-OB3	SILAC	2	759.88427	1517.754	48956.3359375	77	NaN	0.753997	0.0158301170122286	0.387602	18.953	35.406	1848	1949	1	0	0.92602	0.91546	1264600	576900	687740			2	1883;1890	0;1	0;0
CheungV-10-G230-XW101910-px1-OB3	SILAC	2	415.24268	828.4708	65642.421875	74	NaN	0.4708	0.0497036954313899	0.318917	18.547	49.26	1767	1908	1	0	1.1608	1.1456	1392900	681830	711070			2	1802;1797	0;1	0;0
CheungV-10-G230-XW101910-px1-OB3	SILAC	2	567.79419	1133.5738	50550.7265625	39	NaN	0.57382	0.012376295727563	0.768834	21.806	30.027	2342	2422	0	1	1.2035	1.1987	396530	182940	213600			0
CheungV-10-G230-XW101910-px1-OB3	SILAC	2	826.46549	1650.9164	46910.53125	15	NaN	0.916433	0.11701103837845	1.011706	31.187	21.781	3978	4036	0	2	0.80586	0.92894	129450	62242	67211			0
CheungV-10-G230-XW101910-px1-OB3	SILAC	2	650.84411	1299.6737	52624.8046875	36	NaN	0.673667	0.0358166642415654	0.695189	40.106	28.82	5350	5417	1	0	0.99032	1.0745	127900	59302	68600			0
CheungV-10-G230-XW101910-px1-OB3	SILAC	2	520.75592	1039.4973	NaN	16	NaN	0.497287	-0.0208817261948298	1.100151	21.77	20.824	2354	2422	1	0	1.044	1.1372	89395	43571	45824			0
CheungV-10-G230-XW101910-px1-OB3	SILAC	2	937.96945	1873.9243	42418.52734375	81	NaN	0.924346	0.0223406001184685	0.422676	52.171	32.751	6904	6964	0	1	1.012	1.1129	39943	19525	20418			0
CheungV-10-G230-XW101910-px1-OB3	SILAC	2	496.75396	991.49336	59951.046875	42	NaN	0.493361	-0.00272588009897845	0.631628	13.992	32.584	1035	1120	0	1	0.75264	0.78416	196190	91960	104230			2	1085;1078	0;1	0;0
CheungV-10-G230-XW101910-px1-OB3	SILAC	2	1334.1369	2666.2592	36897.84375	85	NaN	0.259245	-0.00723387563493816	0.337347	38.717	41.859	5139	5234	1	0	0.86964	0.89314	447830	230840	216990			0
CheungV-10-G230-XW101910-px1-OB3	SILAC	2	807.45402	1612.8935	47053.21875	26	NaN	0.893488	0.111557402289463	0.755076	39.851	27.505	5308	5374	0	1	0.91905	0.99645	90016	43301	46715			0
CheungV-10-G230-XW101910-px1-OB3	SILAC	2	838.47426	1674.934	45191.7578125	77	NaN	0.933964	0.12349469614901	0.295217	45.779	35.363	6125	6205	1	0	0.95966	1.0067	277900	132220	145680			2	6154;6178	0;0	1;1
CheungV-10-G230-XW101910-px1-OB3	SILAC	2	881.41401	1760.8135	39193.7109375	18	NaN	0.813462	-0.0365117242165525	1.031891	30.388	19.232	3850	3904	1	0	0.83233	0.88701	195750	93524	102230			0
CheungV-10-G230-XW101910-px1-OB3	SILAC	2	521.26991	1040.5253	59368.74609375	78	NaN	0.525271	0.00662888996339461	0.322563	11.559	49.691	638	761	0	1	0.82693	0.82281	413160	197370	215800			2	673;668	0;1	0;0
CheungV-10-G230-XW101910-px1-OB3	SILAC	2	540.28327	1078.552	58131.3046875	127	NaN	0.551978	0.0158437843922457	0.262285	9.925	54.598	425	555	1	0	1.0072	0.98736	2847400	1391600	1455800			2	438;441	0;1	0;0
CheungV-10-G230-XW101910-px1-OB3	SILAC	2	808.36587	1614.7172	47122.5078125	69	NaN	0.717181	-0.065589197454301	0.431251	33.482	32.807	4341	4431	0	1	1.0465	1.031	789770	419760	370010			0
CheungV-10-G230-XW101910-px1-OB3	SILAC	2	1116.5733	2231.132	39663.66796875	114	NaN	0.132016	0.0656955828953869	0.388835	47.783	36.749	6388	6460	1	0	1.1229	1.1807	262100	136150	125950			0
CheungV-10-G230-XW101910-px1-OB3	SILAC	2	633.82331	1265.6321	53067.29296875	81	NaN	0.632069	0.00987831046791143	0.317357	20.338	39.807	2066	2185	2	0	1.0517	1.1188	2090400	1002600	1087800			2	2120;2118	0;1	0;0
CheungV-10-G230-XW101910-px1-OB3	SILAC	2	700.41117	1398.8078	49892.11328125	81	NaN	0.807787	0.124335606845079	0.281068	39.896	42.328	5304	5405	1	0	1.1376	1.1329	898900	435480	463430			2	5338;5331	0;1	0;0
CheungV-10-G230-XW101910-px1-OB3	SILAC	2	602.81547	1203.6164	53774.484375	121	NaN	0.616393	0.022729785735919	0.259793	20.592	57.594	2087	2253	2	0	0.97998	1.0425	3300700	1563100	1737600			2	2142;2165	0;1	0;0
CheungV-10-G230-XW101910-px1-OB3	SILAC	2	1108.0387	2214.0628	41141.48046875	53	NaN	0.062761	0.00429177949627046	0.457187	37.162	36.147	4907	4997	0	1	1.0266	1.0416	272880	124860	148030			0
CheungV-10-G230-XW101910-px1-OB3	SILAC	2	1120.5059	2238.9972	43953.828125	39	NaN	0.997208	-0.0727303009616662	1.090444	51.283	18.442	6819	6850	1	0	0.77309	0.84271	29925	14751	15174			0
CheungV-10-G230-XW101910-px1-OB3	SILAC	2	800.39714	1598.7797	46656.1015625	166	NaN	0.779721	0.00428240888231812	0.260824	32.973	59.663	4221	4389	0	1	1.0235	1.0079	8363600	4093100	4270500			2	4282;4258	0;1	0;0
CheungV-10-G230-XW101910-px1-OB3	SILAC	2	425.29942	848.58429	63952.70703125	30	NaN	0.58429	0.153940808490574	0.515392	28.992	29.799	3585	3675	1	0	0.96838	1.0336	190960	98076	92886			0
CheungV-10-G230-XW101910-px1-OB3	SILAC	2	1540.8576	3079.7006	35061.5078125	52	NaN	0.700612	0.243949793718912	0.56292	24.574	28.287	2837	2921	1	0	0.83822	0.87425	319520	153890	165640			0
CheungV-10-G230-XW101910-px1-OB3	SILAC	2	827.42687	1652.8392	46574.79296875	127	NaN	0.839181	0.0388748612697327	0.315655	38.416	56.998	5065	5213	1	0	1.0443	1.0289	1525000	722740	802290			3	5112;5171;5113	0;1;1	1;0;1
CheungV-10-G230-XW101910-px1-OB3	SILAC	2	527.32434	1052.6341	57612.12109375	42	NaN	0.634123	0.109910808253744	0.396147	26.515	30.641	3162	3244	0	1	1.0774	1.0717	419240	195000	224240			1	3229	0	0
CheungV-10-G230-XW101910-px1-OB3	SILAC	2	472.75593	943.49731	60502.19921875	51	NaN	0.497309	0.0233004178290912	0.353694	17.9	40.113	1670	1774	1	0	0.8834	0.91272	397320	196390	200930			2	1698;1730	0;1	0;0
CheungV-10-G230-XW101910-px1-OB3	SILAC	2	690.82416	1379.6338	50418.7578125	30	NaN	0.633769	-0.0408627370663908	1.357965	40.937	30.674	5463	5536	2	1	0.58967	0.77604	65792	24022	41770			0
CheungV-10-G230-XW101910-px1-OB3	SILAC	2	397.20833	792.40211	64802.5	72	NaN	0.402111	-0.00239420046762007	0.316933	13.068	56.675	846	992	1	0	1.0867	1.0978	617130	311090	306030			2	946;941	0;1	0;0
CheungV-10-G230-XW101910-px1-OB3	SILAC	2	543.7844	1085.5542	57877.0625	87	NaN	0.554244	0.0148887279322025	0.330877	29.72	48.883	3689	3829	0	1	1.0607	1.0447	5541500	2655000	2886500			2	3737;3734	0;1	0;0
CheungV-10-G230-XW101910-px1-OB3	SILAC	2	660.78551	1319.5565	52851.33984375	78	NaN	0.55646	-0.0905356198559275	0.454634	26.207	34.667	3108	3202	1	0	0.96008	0.9643	718660	365370	353290			2	3171;3145	0;1	1;0
CheungV-10-G230-XW101910-px1-OB3	SILAC	2	530.2753	1058.536	56654.50390625	81	NaN	0.536044	0.00911777626947696	0.37397	18.403	54.679	1699	1860	0	1	0.95859	0.94428	1638100	783230	854880			2	1772;1791	0;1	0;0
CheungV-10-G230-XW101910-px1-OB3	SILAC	2	588.78745	1175.5603	56878.4921875	46	NaN	0.560344	-0.0204134044859074	0.356416	18.701	30.644	1801	1888	0	1	1.0206	1.0155	413480	223590	189890			2	1855;1856	0;1	0;0
CheungV-10-G230-XW101910-px1-OB3	SILAC	2	468.20966	934.40477	61992.30859375	112	NaN	0.404768	-0.0650582623846958	0.331354	14.057	53.395	1024	1161	1	0	1.0614	1.0406	2597300	1284100	1313100			2	1057;1045	0;1	0;0
CheungV-10-G230-XW101910-px1-OB3	SILAC	2	751.38142	1500.7483	47122.8046875	30	NaN	0.748279	0.0179348297961042	0.707761	18.656	23.592	1813	1881	2	0	0.93079	0.99017	170220	79749	90475			0
CheungV-10-G230-XW101910-px1-OB3	SILAC	2	623.32357	1244.6326	52804.98828125	86	NaN	0.632594	0.0200630050856034	0.313021	36.724	48.154	4819	4948	1	0	1.0421	1.0204	4477800	2127800	2350100			2	4867;4861	0;1	0;0
CheungV-10-G230-XW101910-px1-OB3	SILAC	2	544.82281	1087.6311	56366.06640625	33	NaN	0.63107	0.0907600544089746	0.548124	31.382	33.015	3991	4092	1	0	1.0098	1.0512	334000	163760	170240			1	4040	1	0
CheungV-10-G230-XW101910-px1-OB3	SILAC	2	407.21396	812.41336	64560.25	73	NaN	0.413361	-0.000349452917703275	0.621112	12.801	51.949	801	932	0	1	1.0914	1.0891	366610	179740	186870			1	888	0	0
CheungV-10-G230-XW101910-px1-OB3	SILAC	2	698.40322	1394.7919	51514.5390625	57	NaN	0.791883	0.110278506730083	0.374313	41.598	35.689	5550	5625	1	0	0.90811	0.94276	355780	189570	166210			2	5585;5600	0;1	1;0
CheungV-10-G230-XW101910-px1-OB3	SILAC	2	650.82776	1299.641	52657.2890625	97	NaN	0.640973	0.00313806826852669	0.315301	20.451	48.22	2101	2239	0	1	1.03	1.0146	1928900	918320	1010600			2	2141;2135	0;1	0;0
CheungV-10-G230-XW101910-px1-OB3	SILAC	2	1055.5065	2108.9984	40793.0703125	104	NaN	0.998376	-0.0117634147577519	0.278037	21.673	44.251	2294	2422	0	1	0.94528	0.93115	1982000	1002400	979610			1	2377	1	1
CheungV-10-G230-XW101910-px1-OB3	SILAC	2	807.44077	1612.867	47210.1640625	103	NaN	0.866984	0.0850652352878569	0.315675	30.338	47.99	3801	3938	1	0	0.95742	0.93811	3443000	1654000	1788900			2	3846;3861	0;1	0;0
CheungV-10-G230-XW101910-px1-OB3	SILAC	2	367.73112	733.44768	71649.078125	35	NaN	0.447684	0.07029806762921	0.368205	27.267	28.381	3300	3384	0	1	0.99198	0.98154	524110	265770	258340			0
CheungV-10-G230-XW101910-px1-OB3	SILAC	2	1239.6811	2477.3476	36733.97265625	127	NaN	0.347567	0.16798695660782	0.412968	52.192	31.72	6910	6965	1	0	0.91043	0.98762	130680	63563	67121			1	6946	0	1
CheungV-10-G230-XW101910-px1-OB3	SILAC	2	976.97534	1951.9361	42913.1640625	59	NaN	0.936131	-0.00175961033301064	0.698283	32.242	44.863	4164	4281	1	0	0.96439	0.94376	5880500	3158000	2722600			0
CheungV-10-G230-XW101910-px1-OB3	SILAC	2	608.84424	1215.6739	50186.88671875	32	NaN	0.673933	0.0747234544710409	3.578901	23.17	35.489	2578	2683	0	3	2.0038	2.9396	333130	124050	209080			0
CheungV-10-G230-XW101910-px1-OB3	SILAC	2	507.77714	1013.5397	59748.171875	193	NaN	0.539722	0.0334933768497194	0.278439	19.421	93.054	1827	2094	1	0	1.0369	1.0141	7794900	3720400	4074500			1	1918	1	0
CheungV-10-G230-XW101910-px1-OB3	SILAC	2	813.33002	1624.6455	46106.765625	80	NaN	0.64549	-0.141846670896257	0.29521	12.359	38.524	767	858	1	1	0.96311	1.0951	1215600	603800	611760			2	802;795	0;1	0;0
CheungV-10-G230-XW101910-px1-OB3	SILAC	2	603.37179	1204.729	55272.0625	43	NaN	0.729022	0.134846249083012	0.329671	33.217	28.894	4299	4382	0	1	0.8885	0.88051	490980	259300	231690			2	4350;4340	0;1	0;0
CheungV-10-G230-XW101910-px1-OB3	SILAC	2	783.94637	1565.8782	47558.1796875	120	NaN	0.878183	0.117878925905416	0.304079	36.848	54.928	4845	4976	0	1	0.98259	0.96775	5460800	2741400	2719400			2	4876;4875	0;1	0;0
CheungV-10-G230-XW101910-px1-OB3	SILAC	2	776.44087	1550.8672	47041.15625	97	NaN	0.867177	0.113778592820836	0.467753	33.469	62.713	4320	4487	0	1	0.96148	0.94715	1465700	733630	732050			2	4363;4370	0;1	0;0
CheungV-10-G230-XW101910-px1-OB3	SILAC	2	855.92445	1709.8343	45890.53515625	81	NaN	0.834345	0.00782092067674967	0.377424	35.143	60.042	4543	4700	1	0	0.97063	0.97794	661930	345110	316820			2	4643;4626	0;1	0;0
CheungV-10-G230-XW101910-px1-OB3	SILAC	2	833.38218	1664.7498	38591.51953125	18	NaN	0.749809	-0.0559762853442862	1.096166	29.439	19.051	3689	3745	0	1	0.86177	0.92803	117560	58886	58670			0
CheungV-10-G230-XW101910-px1-OB3	SILAC	2	614.35059	1226.6866	53039.7890625	43	NaN	0.686634	0.0823585096836723	0.394237	24.174	40.356	2746	2858	2	0	0.86427	0.91941	186820	94259	92561			0
CheungV-10-G230-XW101910-px1-OB3	SILAC	2	879.9489	1757.8832	46396.03125	37	NaN	0.883238	0.0346121723757733	0.784682	50.221	26.844	6694	6747	0	1	0.91781	1.0145	29889	13300	16589			0
CheungV-10-G230-XW101910-px1-OB3	SILAC	2	785.90688	1569.7992	48018.77734375	137	NaN	0.799198	0.0370898836431479	0.275706	26.384	65.912	3101	3286	1	0	0.91782	0.89848	5105100	2536400	2568600			2	3150;3147	0;1	0;0
CheungV-10-G230-XW101910-px1-OB3	SILAC	2	1131.1084	2260.2022	40137.703125	82	NaN	0.20218	0.122487122971052	0.383719	47.576	30.322	6368	6430	1	0	1.0084	1.095	118810	57752	61061			0
CheungV-10-G230-XW101910-px1-OB3	SILAC	2	393.23472	784.45488	65945.2578125	36	NaN	0.454883	0.0540342059024397	0.733872	12.368	35.996	774	858	0	1	0.98221	1.0619	105910	54690	51216			1	817	1	0
CheungV-10-G230-XW101910-px1-OB3	SILAC	2	1055.001	2107.9875	40755.97265625	158	NaN	0.987487	-0.0221868163935142	0.27661	34.879	58.819	4522	4672	1	0	0.93959	0.92184	1974000	932290	1041700			2	4578;4567	0;1	1;1
CheungV-10-G230-XW101910-px1-OB3	SILAC	2	1092.9779	2183.9412	40669.01953125	148	NaN	0.941223	-0.103389818643336	0.267957	34.738	60.116	4494	4644	1	0	0.98375	0.98188	847680	422370	425310			2	4572;4579	0;1	0;1
CheungV-10-G230-XW101910-px1-OB3	SILAC	2	599.8254	1197.6362	54031.3203125	97	NaN	0.636239	0.0453260687863803	0.215379	19.7	45.379	1970	2101	1	1	1.0258	1.1663	3541100	1662700	1878400			2	1994;2013	0;1	0;0
CheungV-10-G230-XW101910-px1-OB3	SILAC	2	594.83641	1187.6583	54607.26171875	130	NaN	0.658275	0.0719517642730807	0.285392	22.331	61.607	2401	2578	2	0	1.021	1.0861	3147300	1514800	1632500			3	2450;2503;2459	0;0;1	0;0;0
CheungV-10-G230-XW101910-px1-OB3	SILAC	2	850.39641	1698.7783	45942.37890625	145	NaN	0.778274	-0.0431641483942258	0.311307	28.645	59.412	3510	3675	1	0	0.9588	0.93728	9286300	4568400	4717900			4	3574;3547;3546;3573	0;0;1;1	0;1;0;1
CheungV-10-G230-XW101910-px1-OB3	SILAC	2	621.77775	1241.5409	54259.09765625	28	NaN	0.54094	-0.0701692254574482	0.709336	12.192	26.584	755	814	1	0	0.74391	0.80817	114280	57297	56982			0
CheungV-10-G230-XW101910-px1-OB3	SILAC	2	982.00821	1962.0019	42540.3515625	171	NaN	0.001858	0.0593368331024067	0.253879	51.284	35.3	6808	6876	1	0	0.96996	1.0201	260650	126210	134440			4	6821;6852;6818;6826	0;0;1;1	1;1;0;1
CheungV-10-G230-XW101910-px1-OB3	SILAC	2	979.01331	1956.0121	46291.78515625	23	NaN	0.012064	0.0722979666734318	0.871559	46.493	22.193	6224	6279	0	1	0.96628	1.0571	53843	20397	33445			0
CheungV-10-G230-XW101910-px1-OB3	SILAC	2	906.94905	1811.8836	44706.63671875	78	NaN	0.883551	0.0100845683380157	0.356105	32.429	30.531	4164	4242	1	0	1.2395	1.2243	1327500	667390	660110			2	4202;4199	0;1	1;1
CheungV-10-G230-XW101910-px1-OB3	SILAC	2	794.38726	1586.76	45316.58984375	29	NaN	0.759961	-0.00994863703704141	0.817567	39.717	44.514	5257	5370	0	1	0.81292	0.87358	122160	60416	61740			0
CheungV-10-G230-XW101910-px1-OB3	SILAC	2	767.35726	1532.7	48505.5078125	41	NaN	0.699971	-0.0450712781678249	0.472426	26.232	29.856	3108	3195	1	0	0.86618	0.90583	299300	143930	155370			0
CheungV-10-G230-XW101910-px1-OB3	SILAC	2	539.29731	1076.5801	54290.23828125	35	NaN	0.580075	0.0448484453613673	1.333371	19.627	52.898	1942	2094	2	0	1.0569	1.1243	134140	66801	67337			0
CheungV-10-G230-XW101910-px1-OB3	SILAC	2	783.89183	1565.7691	NaN	18	NaN	0.769113	0.00885878429130571	1.613107	51.617	13.197	6864	6888	2	1	0.89554	1.1786	14468	6515.8	7952.3			0
CheungV-10-G230-XW101910-px1-OB3	SILAC	2	806.9256	1611.8366	46549.30078125	52	NaN	0.836643	0.0551986414395742	0.546727	30.038	41.929	3745	3864	2	0	0.96893	1.0307	675000	348350	326640			1	3825	0	0
CheungV-10-G230-XW101910-px1-OB3	SILAC	2	1117.0593	2232.104	39403.09375	36	NaN	0.104028	0.0372596651050117	0.580192	39.168	24.519	5213	5264	1	0	1.1208	1.2057	168660	62654	106000			0
CheungV-10-G230-XW101910-px1-OB3	SILAC	2	383.20057	764.38659	67824.1171875	87	NaN	0.386588	-0.00502953881152735	0.3153	14.878	45.851	1161	1291	1	0	1.0359	1.015	3539800	1745400	1794400			2	1191;1189	0;1	0;0
CheungV-10-G230-XW101910-px1-OB3	SILAC	2	521.79793	1041.5813	58952.44140625	65	NaN	0.581314	0.0621862163502556	0.471615	29.655	36.706	3696	3801	0	1	1.016	1.0008	2000100	977020	1023100			2	3735;3730	0;1	0;0
CheungV-10-G230-XW101910-px1-OB3	SILAC	2	833.47474	1664.9349	49231.09765625	19	NaN	0.934932	0.129061974226715	0.988271	45.756	23.968	6138	6192	1	0	0.14415	0.1571	45111	18025	27086			0
CheungV-10-G230-XW101910-px1-OB3	SILAC	2	586.82117	1171.6278	55398.8828125	77	NaN	0.627785	0.0488359730277352	0.29583	31.901	30.257	4078	4158	1	0	1.0229	1.0016	4611900	2299700	2312200			2	4102;4100	0;1	0;0
CheungV-10-G230-XW101910-px1-OB3	SILAC	2	627.34086	1252.6672	52707.48828125	53	NaN	0.667176	0.0509489659871178	0.383995	23.674	34.136	2676	2774	1	0	0.86125	0.88154	477060	233130	243920			0
CheungV-10-G230-XW101910-px1-OB3	SILAC	2	453.72152	905.42849	62655.84375	81	NaN	0.428487	-0.028010508950274	0.528353	10.238	50.521	468	585	1	0	0.97823	0.99383	548920	276600	272310			2	483;485	0;1	0;0
CheungV-10-G230-XW101910-px1-OB3	SILAC	2	1217.6428	2433.2711	38244.59765625	127	NaN	0.271142	0.111837370340254	0.343583	38.179	40.322	5058	5158	1	0	1.0326	1.0117	3563700	1693800	1869900			2	5089;5085	0;1	1;0
CheungV-10-G230-XW101910-px1-OB3	SILAC	2	828.91013	1655.8057	47228.76171875	92	NaN	0.805711	0.00404007069960244	0.324453	35.063	57.922	4555	4707	0	1	1.0562	1.0443	541970	255190	286780			2	4635;4610	0;1	0;0
CheungV-10-G230-XW101910-px1-OB3	SILAC	2	721.88692	1441.7593	54990.03515625	33	NaN	0.759296	0.0560865891632147	0.689779	33.964	31.078	4424	4501	1	0	1.1122	1.21	100920	48075	52848			0
CheungV-10-G230-XW101910-px1-OB3	SILAC	2	889.50108	1776.9876	44993.4609375	106	NaN	0.987614	0.130199444068467	0.278028	46.144	49.435	6156	6267	1	0	1.1187	1.117	839350	386310	453040			2	6200;6189	0;1	1;1
CheungV-10-G230-XW101910-px1-OB3	SILAC	2	375.2188	748.42305	61154.78515625	24	NaN	0.423052	0.0387775544845681	0.613905	20.084	23.503	2059	2129	0	1	1.0558	1.1013	193650	94245	99404			1	2100	0	0
CheungV-10-G230-XW101910-px1-OB3	SILAC	2	781.42239	1560.8302	46640.64453125	56	NaN	0.830217	0.0722354825020375	0.471888	36.812	43.747	4845	4955	0	1	0.76828	0.76481	405220	197710	207510			0
CheungV-10-G230-XW101910-px1-OB3	SILAC	2	885.40032	1768.7861	44316.53125	48	NaN	0.786085	-0.067556711571342	1.520183	27.61	38.997	3335	3447	0	1	1.0317	1.0287	378670	192060	186610			0
CheungV-10-G230-XW101910-px1-OB3	SILAC	2	1029.9856	2057.9566	43665.13671875	42	NaN	0.95658	-0.030080322782851	0.71846	37.918	30.124	5030	5100	0	1	0.93965	0.97657	201620	105700	95915			0
CheungV-10-G230-XW101910-px1-OB3	SILAC	2	728.85012	1455.6857	48071.69921875	30	NaN	0.685697	-0.0239185109728624	0.562703	31.841	28.571	4078	4158	0	1	0.95451	0.97265	252790	121820	130970			0
CheungV-10-G230-XW101910-px1-OB3	SILAC	2	533.29147	1064.5684	NaN	28	NaN	0.568395	0.0386938169783662	0.979348	36.632	32.304	4839	4921	0	1	0.4787	0.51129	136560	65623	70938			0
CheungV-10-G230-XW101910-px1-OB3	SILAC	2	600.83625	1199.658	55063.77734375	102	NaN	0.657955	0.066111928510054	0.276215	16.994	53.511	1502	1644	2	0	0.89747	0.95472	1728400	809610	918760			3	1532;1531;1631	0;1;1	0;0;0
CheungV-10-G230-XW101910-px1-OB3	SILAC	2	464.23183	926.4491	64583.16796875	43	NaN	0.449097	-0.0170691278958657	0.488452	33.619	41.895	4354	4466	0	1	0.95495	0.98339	222940	107350	115580			2	4408;4423	0;1	0;0
CheungV-10-G230-XW101910-px1-OB3	SILAC	2	956.43032	1910.8461	43458.36328125	43	NaN	0.846085	-0.0729046068197476	0.61707	22.855	25.626	2536	2613	0	1	0.9336	0.96241	220400	108040	112360			0
CheungV-10-G230-XW101910-px1-OB3	SILAC	2	708.8702	1415.7258	50118.203125	195	NaN	0.725838	0.0346038723450874	0.278435	24.993	85.305	2837	3081	1	0	1.0428	1.0186	12605000	5978000	6627100			3	2922;2936;2897	0;1;1	0;0;2
CheungV-10-G230-XW101910-px1-OB3	SILAC	2	986.48667	1970.9588	42188.0078125	62	NaN	0.95879	0.0121485188183215	0.439554	42.922	49.518	5700	5821	2	1	0.4216	0.55486	414950	162960	251980			1	5779	1	1
CheungV-10-G230-XW101910-px1-OB3	SILAC	2	479.24795	956.48135	59368.390625	44	NaN	0.481351	0.0013691512447167	0.500705	24.136	52.641	2697	2851	1	0	1.0108	1.072	213920	101130	112790			0
CheungV-10-G230-XW101910-px1-OB3	SILAC	2	962.4546	1922.8947	39940.078125	29	NaN	0.894657	-0.0298748351776794	1.116263	37.704	27.917	4997	5065	1	0	0.72231	0.78499	110570	43777	66797			0
CheungV-10-G230-XW101910-px1-OB3	SILAC	2	458.27403	914.5335	65237.140625	65	NaN	0.533499	0.0728133581862949	0.324536	31.575	39.926	4019	4133	0	1	1.1005	1.0841	1083200	536020	547190			2	4074;4053	0;1	0;0
CheungV-10-G230-XW101910-px1-OB3	SILAC	2	614.33763	1226.6607	54787.48046875	95	NaN	0.660711	0.0564474845057248	0.257493	20.581	57.594	2087	2253	1	0	1.0572	1.0383	1822200	845980	976240			2	2180;2179	0;1	0;0
CheungV-10-G230-XW101910-px1-OB3	SILAC	2	1234.1444	2466.2743	39785.3984375	104	NaN	0.274338	0.0998521514475215	0.344125	56.512	29.868	7307	7348	1	0	0.90523	0.98658	46286	20942	25344			0
CheungV-10-G230-XW101910-px1-OB3	SILAC	2	928.4847	1854.9548	47617.41796875	31	NaN	0.954841	0.0615614394966997	1.317149	37.206	27.797	4921	4990	1	0	0.88951	0.96426	134310	65330	68976			0
CheungV-10-G230-XW101910-px1-OB3	SILAC	2	382.73651	763.45847	68694.1328125	48	NaN	0.458472	0.0672811481423423	0.336228	25.177	35.737	2935	3035	0	1	1.0604	1.0447	715360	355990	359370			1	2966	1	0
CheungV-10-G230-XW101910-px1-OB3	SILAC	2	760.93317	1519.8518	47917.953125	56	NaN	0.851781	0.112649570276744	0.578611	33.223	43.09	4281	4410	1	0	0.85914	0.89552	324190	160040	164140			0
CheungV-10-G230-XW101910-px1-OB3	SILAC	2	584.83746	1167.6604	56378.19921875	51	NaN	0.660359	0.0832348842623105	0.413122	46.013	38.429	6156	6243	0	1	1.068	1.1341	151990	79557	72432			3	6193;6174;6173	0;1;1	0;0;1
CheungV-10-G230-XW101910-px1-OB3	SILAC	2	902.94406	1803.8736	45543.86328125	39	NaN	0.873561	0.00377920854657532	0.557025	32.941	22.996	4255	4320	1	0	0.81776	0.85073	339110	155670	183450			0
CheungV-10-G230-XW101910-px1-OB3	SILAC	2	984.46242	1966.9103	40050.33984375	65	NaN	0.910286	-0.0344929917478112	0.48245	34.719	35.705	4522	4611	1	0	0.92134	0.96055	322680	159540	163140			0
CheungV-10-G230-XW101910-px1-OB3	SILAC	2	842.40745	1682.8003	46835.09765625	24	NaN	0.800345	-0.0137428675504907	1.109219	26.601	21.853	3195	3258	1	0	1.2714	1.3638	176310	84869	91445			0
CheungV-10-G230-XW101910-px1-OB3	SILAC	2	847.92635	1693.8382	46904.7109375	49	NaN	0.838152	0.0189862039360378	0.435942	18.388	32.75	1755	1848	1	0	1.1278	1.1767	316290	166440	149850			0
CheungV-10-G230-XW101910-px1-OB3	SILAC	2	517.2581	1032.5017	59047.2421875	54	NaN	0.50165	-0.0133006879455024	0.397967	14.19	39.431	1042	1154	0	1	1.115	1.0985	647350	327920	319430			2	1086;1092	0;1	0;0
CheungV-10-G230-XW101910-px1-OB3	SILAC	2	756.85	1511.6854	49097.47265625	84	NaN	0.685444	-0.0499313979366889	0.31716	18.022	38.379	1686	1794	0	1	1.0785	1.0624	1810800	859870	950970			2	1728;1725	0;1	0;1
CheungV-10-G230-XW101910-px1-OB3	SILAC	2	803.9002	1605.7858	45659.234375	41	NaN	0.785841	0.00717978921215945	0.46207	32.278	20.956	4164	4221	1	0	1.1234	1.1265	750590	377680	372900			0
CheungV-10-G230-XW101910-px1-OB3	SILAC	2	492.75915	983.50375	61591.88671875	69	NaN	0.503746	0.0113340788603864	0.402941	17.944	49.551	1675	1813	0	1	1.069	1.0531	1325500	665500	659970			2	1713;1721	0;1	0;0
CheungV-10-G230-XW101910-px1-OB3	SILAC	2	818.93432	1635.8541	45937.921875	82	NaN	0.854088	0.0615947884809884	0.348283	46.084	45.759	6160	6267	1	0	1.0302	1.0635	404790	194570	210230			2	6206;6188	0;1	0;0
CheungV-10-G230-XW101910-px1-OB3	SILAC	2	850.39542	1698.7763	46005.859375	66	NaN	0.776283	-0.0451541524355434	0.398492	20.229	42.255	2059	2185	1	0	0.89537	0.92956	355480	179010	176460			0
CheungV-10-G230-XW101910-px1-OB3	SILAC	2	472.25878	942.50301	61321.84765625	111	NaN	0.503009	0.0294580141461438	0.295168	23.628	58.516	2627	2795	1	0	1.0215	1.0015	2657400	1320400	1337000			2	2684;2666	0;1	0;0
CheungV-10-G230-XW101910-px1-OB3	SILAC	2	715.41626	1428.818	51090.5078125	53	NaN	0.817971	0.12071456560102	0.497992	45.919	37.679	6151	6236	1	0	0.99315	1.0794	110060	52123	57937			2	6190;6183	0;1	0;0
CheungV-10-G230-XW101910-px1-OB3	SILAC	2	802.38033	1602.7461	47050.44140625	73	NaN	0.746103	-0.0311597082484241	0.453976	31.929	34.865	4057	4158	1	0	1.0843	1.0678	1563800	706790	857040			1	4131	0	0
CheungV-10-G230-XW101910-px1-OB3	SILAC	2	571.345	1140.6755	56898.453125	111	NaN	0.675456	0.110745503030103	0.297263	24.08	73.849	2711	2935	1	0	0.91493	0.9187	723610	351210	372400			2	2758;2759	0;1	0;0
CheungV-10-G230-XW101910-px1-OB3	SILAC	2	688.83945	1375.6644	NaN	27	NaN	0.66435	-0.00845531722757187	0.613541	23.195	28.384	2592	2676	1	0	0.80394	0.869	146860	59066	87791			0
CheungV-10-G230-XW101910-px1-OB3	SILAC	2	621.84333	1241.6721	53692.765625	87	NaN	0.672114	0.0609451612065186	0.399389	21.219	58.552	2232	2401	0	1	1.0401	1.0246	1679900	808740	871200			2	2269;2282	0;1	0;0
CheungV-10-G230-XW101910-px1-OB3	SILAC	2	634.86376	1267.713	52817.71484375	92	NaN	0.712968	0.0898199383857445	0.279173	17.454	50.193	1586	1726	3	0	0.94845	1.1422	761220	362530	398700			3	1626;1685;1648	0;0;1	1;1;0
CheungV-10-G230-XW101910-px1-OB3	SILAC	2	644.84435	1287.6742	53221.12109375	115	NaN	0.674156	0.041826227715319	0.337476	30.777	55.928	3876	4033	1	0	1.0302	1.0081	5843200	2808200	3034900			2	3916;3915	0;1	0;0
CheungV-10-G230-XW101910-px1-OB3	SILAC	2	983.96915	1965.9237	42489.953125	81	NaN	0.923741	-0.0205835181600378	0.851131	35.413	36.658	4623	4721	0	1	1.0096	0.99458	817420	416530	400900			2	4690;4689	0;1	0;0
CheungV-10-G230-XW101910-px1-OB3	SILAC	2	791.9468	1581.879	47048.34765625	91	NaN	0.87904	0.111375880224159	0.486148	38.176	46.15	5044	5158	1	0	0.96045	0.94424	1719600	842110	877490			2	5091;5090	0;1	0;1
CheungV-10-G230-XW101910-px1-OB3	SILAC	2	658.35	1314.6854	52854.19140625	117	NaN	0.685446	0.0406904417641272	0.321188	26.563	57.209	3148	3314	1	0	1.0633	1.045	1749500	840730	908750			2	3185;3184	0;1	1;0
CheungV-10-G230-XW101910-px1-OB3	SILAC	2	474.74105	947.46754	62658.3203125	53	NaN	0.46754	-0.00829464687387826	0.41944	11.746	41.606	684	780	0	1	0.94239	0.96633	233550	118560	115000			2	708;720	0;1	0;0
CheungV-10-G230-XW101910-px1-OB3	SILAC	2	890.44036	1778.8662	43368.84375	32	NaN	0.86617	0.00789118437705838	1.004164	35.787	23.626	4707	4763	1	0	0.95359	1.0126	207330	105480	101840			0
CheungV-10-G230-XW101910-px1-OB3	SILAC	2	1053.0488	2104.083	41241.78125	164	NaN	0.083029	0.0751505954503955	0.301217	42.549	66.81	5659	5815	0	1	0.9294	0.91541	3914500	1963900	1950600			2	5702;5714	0;1	1;1
CheungV-10-G230-XW101910-px1-OB3	SILAC	2	374.20349	746.39243	67809.84375	53	NaN	0.392429	0.00908805519827638	0.334522	11.439	42.975	617	724	0	1	1.035	1.0197	644230	309640	334600			2	662;656	0;1	0;0
CheungV-10-G230-XW101910-px1-OB3	SILAC	2	829.88211	1657.7497	46432.56640625	215	NaN	0.749662	-0.0529030547445473	0.275488	23.29	64.395	2564	2753	1	0	1.0156	0.99505	3469800	1663500	1806300			4	2614;2635;2609;2602	0;0;0;1	0;0;0;0
CheungV-10-G230-XW101910-px1-OB3	SILAC	2	1355.1849	2708.3553	36488.1484375	151	NaN	0.355336	0.0694927255794937	0.278349	50.373	44.179	6714	6789	1	0	0.94739	1.0065	205530	106420	99113			2	6735;6742	0;0	1;1
CheungV-10-G230-XW101910-px1-OB3	SILAC	2	802.42077	1602.827	46591.94140625	51	NaN	0.826978	0.0496779540635544	0.80846	33.393	45.061	4306	4438	1	0	0.88174	0.91654	345480	177060	168420			0
CheungV-10-G230-XW101910-px1-OB3	SILAC	2	595.85356	1189.6926	54674.10546875	43	NaN	0.692567	0.105308183499801	0.486426	14.328	36.768	1068	1161	1	1	1.0519	1.1961	207260	103260	103990			0
CheungV-10-G230-XW101910-px1-OB3	SILAC	2	1061.5972	2121.1798	41889.6171875	43	NaN	0.179802	0.164059388626356	0.452718	36.882	27.392	4880	4948	1	1	0.92534	1.0521	300750	136380	164380			0
CheungV-10-G230-XW101910-px1-OB3	SILAC	2	552.28827	1102.562	57688.36328125	49	NaN	0.561992	0.0148138259360167	0.381512	18.669	32.917	1801	1888	0	1	0.87269	0.86802	419850	206210	213640			2	1839;1847	0;1	0;0
CheungV-10-G230-XW101910-px1-OB3	SILAC	2	758.38285	1514.7511	47892.578125	47	NaN	0.751141	0.0143556126213298	0.690223	26.455	45.029	3148	3279	1	0	0.86389	0.88603	459350	229980	229370			0
CheungV-10-G230-XW101910-px1-OB3	SILAC	2	831.92011	1661.8257	45418.6875	122	NaN	0.825662	0.0212221614704049	0.631632	27.978	58.697	3405	3572	1	0	0.89159	0.8719	7942200	4043400	3898800			3	3442;3435;3469	0;1;1	0;0;0
CheungV-10-G230-XW101910-px1-OB3	SILAC	2	581.75997	1161.5054	55510.79296875	44	NaN	0.505388	-0.0689043604154449	0.50432	14.212	36.848	1062	1161	0	1	0.98976	1.0071	259400	130750	128650			2	1105;1106	0;1	0;0
CheungV-10-G230-XW101910-px1-OB3	SILAC	2	1080.0368	2158.0591	40735.32421875	179	NaN	0.059071	0.0263640591360854	0.226093	50.117	51.23	6664	6765	0	1	1.0488	1.05	346400	166140	180260			2	6700;6720	0;1	1;1
CheungV-10-G230-XW101910-px1-OB3	SILAC	2	582.83476	1163.655	51776.640625	71	NaN	0.65496	0.0796789573792012	0.3299	31.342	40.577	3978	4092	1	0	1.0346	1.0181	1632000	788120	843860			2	4024;4037	0;1	0;0
CheungV-10-G230-XW101910-px1-OB3	SILAC	2	565.29983	1128.5851	56023.984375	53	NaN	0.585105	0.0259554648553149	0.380431	20.131	39.606	2033	2157	1	0	0.96231	0.99346	404690	208510	196180			1	2086	0	0
CheungV-10-G230-XW101910-px1-OB3	SILAC	2	635.88988	1269.7652	56367.57421875	20	NaN	0.765208	0.141116111093197	0.622335	35.309	23.303	4623	4686	1	0	1.0002	1.0861	119370	61473	57893			0
CheungV-10-G230-XW101910-px1-OB3	SILAC	2	795.3867	1588.7589	49088.171875	60	NaN	0.758853	-0.0119760549587227	0.453599	23.714	46.203	2627	2767	1	0	0.80508	0.83524	361290	159490	201810			0
CheungV-10-G230-XW101910-px1-OB3	SILAC	2	702.33161	1402.6487	49606.55859375	144	NaN	0.648658	-0.036560038448215	0.33603	40.712	66.922	5398	5556	1	0	1.0677	1.0463	3276500	1544500	1731900			2	5433;5432	0;1	0;0
CheungV-10-G230-XW101910-px1-OB3	SILAC	2	350.76672	699.51889	67191.4453125	36	NaN	0.518887	0.157108488948097	0.515783	12.724	31.358	827	907	0	1	1.1166	1.1945	132770	62558	70216			1	867	0	0
CheungV-10-G230-XW101910-px1-OB3	SILAC	2	793.85763	1585.7007	47423.66796875	55	NaN	0.700697	-0.0687250776197743	0.376177	24.097	26.431	2753	2830	0	1	1.0248	1.0109	598290	292530	305760			0
CheungV-10-G230-XW101910-px1-OB3	SILAC	2	731.37166	1460.7288	48285.02734375	69	NaN	0.728761	0.0168254257291665	0.477241	29.812	58.334	3696	3869	0	1	0.84746	0.83483	1342500	656340	686130			2	3767;3791	0;1	0;0
CheungV-10-G230-XW101910-px1-OB3	SILAC	2	713.33325	1424.6519	47259.48046875	22	NaN	0.651947	-0.0433930016185968	0.703035	25.777	25.639	3048	3121	1	0	0.76865	0.82117	188230	88837	99397			0
CheungV-10-G230-XW101910-px1-OB3	SILAC	2	710.35359	1418.6926	49316.79296875	50	NaN	0.692631	3.20665633353201E-05	0.448915	43.602	30.659	5835	5904	1	0	0.96256	1.0329	175560	81426	94135			0
CheungV-10-G230-XW101910-px1-OB3	SILAC	2	796.4319	1590.8493	44861.8984375	27	NaN	0.849252	0.0774614445879251	0.847803	39.074	27.186	5192	5250	1	0	0.9172	0.99937	86803	46438	40365			0
CheungV-10-G230-XW101910-px1-OB3	SILAC	2	795.9613	1589.908	NaN	12	NaN	0.908042	0.136684788049934	9.582797	8.667	10.669	356	364	1	2	0.52753	0.67531	72865	34686	38179			0
CheungV-10-G230-XW101910-px1-OB3	SILAC	2	665.33021	1328.6459	52123.21484375	140	NaN	0.645865	-0.00531185794193334	0.315018	25.195	61.864	2900	3074	1	0	1.041	1.0185	6364600	3072700	3291900			2	2938;2944	0;1	0;0
CheungV-10-G230-XW101910-px1-OB3	SILAC	2	645.76391	1289.5133	53200.07421875	35	NaN	0.513276	-0.119899857062819	0.479294	19.457	24.311	1949	2019	0	1	1.0129	1.0159	335050	163110	171940			0
CheungV-10-G230-XW101910-px1-OB3	SILAC	2	850.05533	1698.0961	27683.4921875	11	NaN	0.096105	0.274980921278029	10.137162	8.043	9.273	327	335	3	0			74127	36747	37380			0
CheungV-10-G230-XW101910-px1-OB3	SILAC	2	460.21168	918.4088	62404.79296875	141	NaN	0.408803	-0.0536655242095776	0.322977	21.953	75.406	2335	2550	1	0	1.0635	1.0399	8233900	3978000	4255900			2	2374;2372	0;1	0;0
CheungV-10-G230-XW101910-px1-OB3	SILAC	2	643.30812	1284.6017	52535.98046875	124	NaN	0.601681	-0.0292361905292182	0.312685	26.462	59.127	3121	3300	1	0	0.99401	0.97295	5347900	2577100	2770800			2	3165;3167	0;1	0;0
CheungV-10-G230-XW101910-px1-OB3	SILAC	2	679.34408	1356.6736	50137.83203125	41	NaN	0.673603	0.00953279066902724	0.514429	39.758	34.956	5285	5374	1	0	0.74477	0.78733	230750	115820	114930			1	5328	1	0
CheungV-10-G230-XW101910-px1-OB3	SILAC	2	1015.4674	2028.9203	43206.55078125	46	NaN	0.920305	-0.0529981949273406	0.506171	23.553	27.205	2648	2732	1	0	0.87811	0.92209	270830	141390	129430			0
CheungV-10-G230-XW101910-px1-OB3	SILAC	2	602.29611	1202.5777	54770.27734375	54	NaN	0.577659	-0.0155268082869497	0.314615	9.879	29.096	425	486	2	0	0.81998	0.87229	173680	88430	85253			2	444;465	0;1	0;0
CheungV-10-G230-XW101910-px1-OB3	SILAC	2	407.22721	812.43987	66251.6875	123	NaN	0.439868	0.0261453080402134	0.277758	21.129	62.891	2199	2382	0	1	1.1184	1.1015	5516600	2636000	2880700			2	2236;2233	0;1	0;0
CheungV-10-G230-XW101910-px1-OB3	SILAC	2	886.43853	1770.8625	44412.5703125	68	NaN	0.8625	0.00790278572071657	0.313367	25.888	28.019	3062	3142	1	0	1.1294	1.1208	1023200	494650	528580			1	3094	1	1
CheungV-10-G230-XW101910-px1-OB3	SILAC	2	544.78659	1087.5586	57811.48046875	128	NaN	0.558626	0.0183489701341841	0.295151	24.134	59.482	2725	2900	1	0	0.93791	0.91938	2877700	1539800	1337800			2	2796;2804	0;1	0;0
CheungV-10-G230-XW101910-px1-OB3	SILAC	2	447.70705	893.39955	63297.7734375	187	NaN	0.39955	-0.0514134106479105	0.40011	10.326	128.745	451	761	1	0	1.0299	1.0089	3723100	1816500	1906600			3	480;481;590	0;1;1	0;0;0
CheungV-10-G230-XW101910-px1-OB3	SILAC	2	1366.154	2730.2934	35909.5234375	55	NaN	0.293408	-0.00252736694301348	0.542112	39.981	29.098	5315	5384	0	1	0.78391	0.82562	174350	83395	90957			0
CheungV-10-G230-XW101910-px1-OB3	SILAC	2	641.82082	1281.6271	52832.56640625	80	NaN	0.627096	-0.00245197376943906	0.343694	15.281	51.959	1214	1357	2	0	1.035	1.1011	2358600	1104700	1253900			2	1256;1261	0;1	0;0
CheungV-10-G230-XW101910-px1-OB3	SILAC	2	867.91877	1733.823	46658.65625	47	NaN	0.822995	-0.0145632998223846	0.531785	15.887	35.383	1329	1429	1	0	0.61848	0.65991	191980	99254	92728			0
CheungV-10-G230-XW101910-px1-OB3	SILAC	2	497.23172	992.44889	59905.359375	60	NaN	0.44889	-0.0476366223691684	0.314323	18.256	39.219	1732	1841	1	0	0.91137	0.90656	926620	449290	477340			2	1771;1777	0;1	0;0
CheungV-10-G230-XW101910-px1-OB3	SILAC	2	585.83964	1169.6647	54358.25	145	NaN	0.664733	0.0866873866607421	0.469122	24.102	57.013	2704	2879	2	0	1.0506	1.1176	6426300	2990300	3436000			5	2751;2833;2755;2803;2834	0;0;1;1;1	0;2;0;0;2
CheungV-10-G230-XW101910-px1-OB3	SILAC	2	500.77395	999.53334	62546.0546875	35	NaN	0.53334	0.0335543827103493	0.776499	16.476	29.379	1442	1521	1	0	0.89801	0.97456	125700	65736	59965			0
CheungV-10-G230-XW101910-px1-OB3	SILAC	2	878.93647	1755.8584	NaN	24	NaN	0.858383	0.0106877626603818	1.681818	33.025	30.378	4261	4348	2	0	0.96415	1.0257	147810	69358	78457			0
CheungV-10-G230-XW101910-px1-OB3	SILAC	2	535.26924	1068.5239	55341.78515625	31	NaN	0.523935	-0.00758607006105194	0.551108	31.327	30.917	3985	4071	0	1	0.92435	0.93486	288960	144380	144570			2	4041;4032	0;1	0;0
CheungV-10-G230-XW101910-px1-OB3	SILAC	2	496.72122	991.42788	59000.94140625	51	NaN	0.42788	-0.0681767243554532	0.50025	11.15	42.73	578	684	1	0	0.89295	0.93853	264880	137880	127000			2	627;642	0;1	0;0
CheungV-10-G230-XW101910-px1-OB3	SILAC	2	472.79246	943.57036	61771.96484375	53	NaN	0.570365	0.0963222987475092	0.344234	26.573	35.814	3169	3272	1	0	1.0155	1.0097	938750	448710	490040			2	3212;3213	0;1	0;0
CheungV-10-G230-XW101910-px1-OB3	SILAC	2	613.29926	1224.584	53505.25390625	45	NaN	0.583965	-0.0193435696535289	0.418706	9.374	25.042	387	420	0	1	0.75716	0.81837	107600	52511	55087			1	399	0	0
CheungV-10-G230-XW101910-px1-OB3	SILAC	2	728.88593	1455.7573	50285.765625	221	NaN	0.757299	0.0476505360104511	0.263647	28.692	127.843	3503	3864	1	0	1.008	0.98709	4518900	2191300	2327500			2	3541;3540	0;1	0;0
CheungV-10-G230-XW101910-px1-OB3	SILAC	2	1342.1365	2682.2585	36287.1328125	144	NaN	0.258524	-0.0153146500483672	0.259481	37.113	61.481	4866	5017	1	0	0.95084	0.93225	2625800	1278800	1347000			2	4935;4928	0;1	1;1
CheungV-10-G230-XW101910-px1-OB3	SILAC	2	1208.5816	2415.1487	NaN	12	NaN	0.148686	-0.00228205378880375	1.324599	28.523	17.465	3530	3572	1	0	0.75837	0.82353	118750	56736	62014			0
CheungV-10-G230-XW101910-px1-OB3	SILAC	2	861.37652	1720.7385	46316.59375	67	NaN	0.738495	-0.0930445913263611	0.519092	31.75	33.164	4057	4151	1	0	0.93106	0.93544	712820	357610	355210			0
CheungV-10-G230-XW101910-px1-OB3	SILAC	2	599.32718	1196.6398	53426.0390625	43	NaN	0.639804	0.049349814064044	0.504564	21.528	28.059	2294	2382	1	0	0.97525	1.0027	438420	213790	224630			1	2360	1	0
CheungV-10-G230-XW101910-px1-OB3	SILAC	2	1045.942	2089.8695	41876.40625	64	NaN	0.869477	-0.131863245253044	0.409054	28.447	29.582	3503	3585	1	0	0.94093	0.96197	487760	253570	234190			0
CheungV-10-G230-XW101910-px1-OB3	SILAC	2	1111.4997	2220.9849	40153.9296875	43	NaN	0.98485	-0.0768029088717412	0.620117	28.483	29.613	3510	3585	1	0	0.91699	0.95643	319380	156130	163240			0
CheungV-10-G230-XW101910-px1-OB3	SILAC	2	1040.0159	2078.0172	41600.8359375	143	NaN	0.017236	0.0213483634097429	0.272094	31.856	44.182	4036	4158	1	0	0.93412	0.91278	11089000	5523200	5566000			2	4127;4114	0;1	1;1
CheungV-10-G230-XW101910-px1-OB3	SILAC	2	609.85808	1217.7016	54561.62890625	70	NaN	0.701604	0.101460931765132	0.412966	33.708	42.978	4375	4487	1	0	0.85717	0.86569	621720	320590	301130			2	4428;4426	0;1	0;0
CheungV-10-G230-XW101910-px1-OB3	SILAC	2	705.91957	1409.8246	50379.36328125	30	NaN	0.82458	0.136061000647942	0.882757	40.671	25.594	5424	5485	0	1	1.1678	1.2721	68958	27234	41723			0
CheungV-10-G230-XW101910-px1-OB3	SILAC	2	981.98094	1961.9473	42532.87109375	116	NaN	0.947326	0.00482999831592679	0.337761	29.55	34.243	3675	3780	1	0	1.0515	1.0287	6820000	3240400	3579600			3	3709;3733;3711	0;0;1	0;1;1
CheungV-10-G230-XW101910-px1-OB3	SILAC	2	701.361	1400.7075	49326.80859375	26	NaN	0.707457	0.0231314716904762	0.929598	23.591	22.2	2669	2732	0	1	0.85663	0.9142	138620	72359	66266			0
CheungV-10-G230-XW101910-px1-OB3	SILAC	2	500.7656	999.51664	61588.8359375	67	NaN	0.516639	0.0168618232379458	0.313362	21.357	40.128	2253	2375	0	1	0.94042	0.92638	1629800	809030	820750			3	2297;2288;2310	0;1;1	0;0;0
CheungV-10-G230-XW101910-px1-OB3	SILAC	2	469.19911	936.38366	61615.00390625	117	NaN	0.383657	-0.0870790859281669	0.313899	10.546	77.958	484	666	1	0	1.0306	1.064	403960	197870	206080			3	509;530;517	0;0;1	0;0;0
CheungV-10-G230-XW101910-px1-OB3	SILAC	2	504.25552	1006.4965	59652.53125	92	NaN	0.496484	-0.00650437981198593	0.278435	21.999	61.339	2368	2543	1	0	1.0632	1.0433	1905900	929850	976060			2	2400;2398	0;1	0;0
CheungV-10-G230-XW101910-px1-OB3	SILAC	2	589.81198	1177.6094	53591.47265625	39	NaN	0.609415	0.0277149003891282	0.812856	21.433	42.455	2267	2388	0	1	1.363	1.3527	461780	207850	253940			1	2347	1	0
CheungV-10-G230-XW101910-px1-OB3	SILAC	2	1119.1287	2236.2429	40121.859375	116	NaN	0.242919	0.174247704629579	0.284129	47.636	37.739	6368	6445	0	1	1.0294	1.0387	300970	148700	152270			0
CheungV-10-G230-XW101910-px1-OB3	SILAC	2	522.29949	1042.5844	58539.77734375	32	NaN	0.584421	0.0648317765840147	0.4456	16.614	26.469	1462	1534	1	0	1.1705	1.2257	290060	120790	169280			1	1499	0	0
CheungV-10-G230-XW101910-px1-OB3	SILAC	2	904.92264	1807.8307	44276.84765625	70	NaN	0.830737	-0.0408653235388101	0.315913	24.415	32.922	2802	2900	1	0	1.0291	1.0275	840490	408310	432180			0
CheungV-10-G230-XW101910-px1-OB3	SILAC	2	809.35222	1616.6899	NaN	13	NaN	0.689884	-0.0937928894591096	1.017262	27.095	14.36	3279	3321	0	1	1.0326	1.103	136460	68140	68317			0
CheungV-10-G230-XW101910-px1-OB3	SILAC	2	880.4467	1758.8789	44722.30078125	150	NaN	0.878857	0.0297724498177558	0.308703	36.518	81.074	4784	4990	1	0	1.0484	1.0265	4791200	2282400	2508800			2	4835;4836	0;1	0;1
CheungV-10-G230-XW101910-px1-OB3	SILAC	2	971.96039	1941.9062	42303.421875	119	NaN	0.906228	-0.0270488477658546	0.512293	44.67	52.418	5970	6085	1	0	0.97505	1.0339	214570	102080	112490			3	6002;6009;6001	0;0;1	0;1;1
CheungV-10-G230-XW101910-px1-OB3	SILAC	2	480.75546	959.49637	60627.9375	64	NaN	0.496365	0.0149969081169274	0.662839	25.003	52.541	2872	3015	1	1	0.50105	0.56971	783900	380370	403530			2	2930;2933	0;1	0;0
CheungV-10-G230-XW101910-px1-OB3	SILAC	2	902.45479	1802.895	44380.31640625	114	NaN	0.895036	0.0257043384515327	0.290378	30.121	36.186	3780	3883	1	0	1.0118	0.98916	9074800	4264900	4809800			2	3805;3804	0;1	1;0
CheungV-10-G230-XW101910-px1-OB3	SILAC	2	602.81936	1203.6242	55019.328125	44	NaN	0.624164	0.0304971279367692	0.563685	33.451	32.496	4334	4424	0	1	1.0981	1.0938	395580	186900	208680			0
CheungV-10-G230-XW101910-px1-OB3	SILAC	2	787.88574	1573.7569	47568.796875	22	NaN	0.756926	-0.00700222526438665	1.411481	29.504	26.582	3689	3759	1	0	0.66283	0.70909	184180	89631	94550			0
CheungV-10-G230-XW101910-px1-OB3	SILAC	2	721.40212	1440.7897	50043.68359375	55	NaN	0.789689	0.086925604071439	0.503442	44.827	26.354	6007	6067	0	1	1.0076	1.08	127950	61934	66021			1	6035	1	0
CheungV-10-G230-XW101910-px1-OB3	SILAC	2	710.88282	1419.7511	49578.09765625	42	NaN	0.751084	0.0579980249235632	0.484079	39.098	30.219	5199	5264	0	1	0.90592	0.96724	137460	69911	67551			1	5243	0	0
CheungV-10-G230-XW101910-px1-OB3	SILAC	2	1272.6327	2543.2509	37721.36328125	140	NaN	0.250939	0.0410432575031336	0.2587	33.097	45.238	4255	4382	0	1	1.0026	0.98743	4445800	2126000	2319800			2	4309;4310	0;1	1;1
CheungV-10-G230-XW101910-px1-OB3	SILAC	2	722.76782	1443.5211	49740.92578125	62	NaN	0.521081	-0.182938311367707	0.318701	17.303	32.106	1577	1670	0	1	0.94975	0.93569	753710	372090	381610			2	1612;1615	0;1	0;0
CheungV-10-G230-XW101910-px1-OB3	SILAC	2	740.85371	1479.6929	49776.78125	76	NaN	0.692871	-0.0277873095080849	0.333508	21.994	43.997	2368	2495	1	0	0.86598	0.87034	706560	338390	368180			0
CheungV-10-G230-XW101910-px1-OB3	SILAC	2	725.35592	1448.6973	49820.23828125	84	NaN	0.697282	-0.00911886662834149	0.303155	21.118	37.52	2225	2335	1	0	0.95847	0.94248	1700800	852650	848150			2	2259;2250	0;1	0;0
CheungV-10-G230-XW101910-px1-OB3	SILAC	2	672.36512	1342.7157	52408.80859375	28	NaN	0.715684	0.0580349227288934	0.530126	24.024	26.485	2732	2802	2	0	1.1152	1.1864	182520	91222	91301			0
CheungV-10-G230-XW101910-px1-OB3	SILAC	2	760.85633	1519.6981	50428.2734375	21	NaN	0.698115	-0.0409458665171769	2.183618	25.985	27.968	3081	3162	2	0	0.98818	1.0512	337990	125740	212240			0
CheungV-10-G230-XW101910-px1-OB3	SILAC	2	940.49094	1878.9673	43448.19921875	31	NaN	0.96733	0.063005469006157	0.702825	36.2	26.173	4763	4839	1	0	0.67076	0.70498	265020	131360	133660			0
CheungV-10-G230-XW101910-px1-OB3	SILAC	2	668.33346	1334.6524	54740.6640625	34	NaN	0.652368	-0.00157238089536804	1.019584	25.819	25.639	3048	3121	1	0	0.94373	0.97838	367320	164600	202720			1	3093	1	0
CheungV-10-G230-XW101910-px1-OB3	SILAC	2	353.6922	705.36984	70627.4453125	72	NaN	0.369839	0.005368934350372	0.346814	19.133	57.73	1853	2019	1	0	0.88749	0.8811	999400	493310	506090			0
CheungV-10-G230-XW101910-px1-OB3	SILAC	2	687.34219	1372.6698	50196.5	29	NaN	0.669829	-0.00159919673637887	0.541429	32.285	18.547	4164	4214	1	0	1.0064	1.0381	412580	221940	190640			0
CheungV-10-G230-XW101910-px1-OB3	SILAC	2	620.82478	1239.635	53282.171875	154	NaN	0.635009	0.0247765141102718	0.317457	27.138	65.053	3237	3426	1	0	1.0392	1.015	13378000	6359600	7017900			2	3282;3281	0;1	0;0
CheungV-10-G230-XW101910-px1-OB3	SILAC	2	629.27415	1256.5337	54339.3984375	35	NaN	0.533737	-0.0842681885085312	0.396939	10.932	24.314	578	638	1	0	1.0679	1.1577	133940	65356	68583			0
CheungV-10-G230-XW101910-px1-OB3	SILAC	2	825.48479	1648.955	44320.15234375	16	NaN	0.955032	0.156512527706127	1.749438	39.366	24.695	5245	5304	1	0	0.81833	0.8919	41566	18873	22693			0
CheungV-10-G230-XW101910-px1-OB3	SILAC	2	538.24892	1074.4833	57686.87890625	58	NaN	0.483278	-0.0509842406499956	0.314695	11.93	38.968	704	801	1	0	0.90383	0.95404	239140	118090	121050			1	743	0	0
CheungV-10-G230-XW101910-px1-OB3	SILAC	2	415.19979	828.38503	64409.2109375	240	NaN	0.385028	-0.0360288766028134	0.268154	20.563	120.872	2073	2422	1	0	1.0714	1.0453	21046000	10216000	10830000			4	2117;2255;2116;2254	0;0;1;1	0;0;0;0
CheungV-10-G230-XW101910-px1-OB3	SILAC	2	976.97671	1951.9389	43167.20703125	115	NaN	0.938872	0.000980068326953187	0.451602	31.974	42.876	4043	4161	1	0	0.98036	0.95668	19659000	9922300	9736500			2	4121;4117	0;1	1;1
CheungV-10-G230-XW101910-px1-OB3	SILAC	2	689.87533	1377.7361	50801.6015625	36	NaN	0.736112	0.0623531324097257	0.40522	21.833	25.489	2354	2436	0	1	0.88325	0.89076	303910	154080	149830			0
CheungV-10-G230-XW101910-px1-OB3	SILAC	2	993.99302	1985.9715	42847.03515625	30	NaN	0.97148	0.0179327717764863	0.798737	31.121	26.547	3965	4036	1	0	0.92559	0.98222	210800	92447	118360			0
CheungV-10-G230-XW101910-px1-OB3	SILAC	2	820.9048	1639.795	46825.359375	167	NaN	0.795045	0.00073913649748647	0.298223	28.886	76.469	3516	3724	1	0	1.0409	1.0157	19786000	9284600	10502000			2	3582;3581	0;1	1;0
CheungV-10-G230-XW101910-px1-OB3	SILAC	2	558.26885	1114.5231	57434.7734375	58	NaN	0.523141	-0.0295395869022741	0.27796	42.826	33.408	5725	5803	0	1	0.95132	0.95056	358320	181050	177270			3	5743;5790;5751	0;0;1	0;0;0
CheungV-10-G230-XW101910-px1-OB3	SILAC	2	393.22937	784.44419	67984.0546875	51	NaN	0.444188	0.0433438448733341	0.294904	11.769	38.959	684	780	1	0	1.0071	1.0481	336610	164680	171930			2	718;725	0;1	0;0
CheungV-10-G230-XW101910-px1-OB3	SILAC	2	435.74506	869.47556	62409.671875	60	NaN	0.475561	0.0356018204837483	0.57899	25.479	42.514	2955	3081	0	1	0.90607	0.89267	633390	337050	296340			1	3032	0	0
CheungV-10-G230-XW101910-px1-OB3	SILAC	2	378.22403	754.43351	67682.921875	42	NaN	0.433506	0.0464664115181677	0.338267	20.105	34.811	2033	2136	0	1	0.86074	0.86225	342500	176940	165550			2	2084;2083	0;1	0;0
CheungV-10-G230-XW101910-px1-OB3	SILAC	2	1023.9613	2045.908	39605.1171875	24	NaN	0.90796	-0.0731581294212447	0.942973	28.972	24.838	3606	3675	0	1	1.0244	1.048	239680	83975	155710			0
CheungV-10-G230-XW101910-px1-OB3	SILAC	2	407.20202	812.38948	66266.828125	252	NaN	0.389483	-0.0242165919158879	0.306767	30.225	139.637	3745	4133	1	0	1.0671	1.0392	45281000	22053000	23228000			4	3788;3923;3784;3914	0;0;1;1	0;0;0;0
CheungV-10-G230-XW101910-px1-OB3	SILAC	2	393.21142	784.40829	66353.3984375	138	NaN	0.408287	0.00745937056353796	0.467037	17.816	79.007	1632	1860	0	1	0.99191	0.9769	6308300	3067900	3240400			3	1657;1700;1765	0;1;1	0;0;0
CheungV-10-G230-XW101910-px1-OB3	SILAC	2	799.88643	1597.7583	42655.86328125	18	NaN	0.758304	-0.0166648918561805	1.277201	39.561	18.461	5278	5315	1	0	0.79952	0.87132	54124	25108	29015			0
CheungV-10-G230-XW101910-px1-OB3	SILAC	2	901.94457	1801.8746	43078.7109375	61	NaN	0.87458	0.00571785150350479	0.425766	28.759	31.944	3551	3633	0	1	1.1275	1.1152	534140	270500	263640			0
CheungV-10-G230-XW101910-px1-OB3	SILAC	2	759.39835	1516.7822	48406.25	84	NaN	0.782152	0.044431898148332	0.398028	43.889	46.775	5863	5970	1	0	0.92718	0.93531	640990	318900	322090			3	5895;5906;5921	0;1;1	0;0;0
CheungV-10-G230-XW101910-px1-OB3	SILAC	2	821.35112	1640.6877	47819.87890625	14	NaN	0.687682	-0.107034326542816	1.314579	21.57	16.273	2328	2375	1	0	1.0153	1.1038	107090	54333	52758			0
CheungV-10-G230-XW101910-px1-OB3	SILAC	2	587.81945	1173.6243	57030.1484375	20	NaN	0.624346	0.0444791450340745	0.738872	18.429	21.235	1774	1834	2	0	0.99873	1.0624	198510	106010	92496			1	1806	0	0
CheungV-10-G230-XW101910-px1-OB3	SILAC	2	790.4465	1578.8784	47625.16796875	111	NaN	0.878448	0.112164344571738	0.380975	42.074	62.042	5564	5713	0	1	1.0075	0.99251	983100	473260	509840			3	5610;5648;5640	0;0;1	0;0;0
CheungV-10-G230-XW101910-px1-OB3	SILAC	2	1793.5126	3585.0106	31704.421875	60	NaN	0.010569	0.321463674137703	0.510104	45.131	25.064	6049	6104	1	0	1.0912	1.1669	185300	83596	101700			0
CheungV-10-G230-XW101910-px1-OB3	SILAC	2	357.68209	713.34963	71713.21875	84	NaN	0.349626	-0.0185146191132617	0.265541	21.248	49.4	2232	2375	0	1	1.0614	1.0454	3744600	1803600	1941000			1	2263	1	0
CheungV-10-G230-XW101910-px1-OB3	SILAC	2	651.82614	1301.6377	53975.265625	39	NaN	0.637735	-0.00101861156917948	0.779644	27.968	24.197	3426	3496	1	0	0.9543	0.98328	421350	213670	207670			0
CheungV-10-G230-XW101910-px1-OB3	SILAC	2	539.28798	1076.5614	57318.9296875	67	NaN	0.561405	0.0261869883329382	0.36748	21.697	36.999	2328	2436	0	1	1.1338	1.1169	1647800	768820	879010			1	2353	0	0
CheungV-10-G230-XW101910-px1-OB3	SILAC	2	1395.2572	2788.4998	36472.70703125	81	NaN	0.499799	0.177088865924361	0.335496	37.65	24.983	4990	5051	2	0	1.0389	1.1052	576650	278090	298560			0
CheungV-10-G230-XW101910-px1-OB3	SILAC	2	959.52711	1917.0397	44986.3984375	71	NaN	0.039663	0.117824593077785	0.466701	54.604	28.079	7157	7196	0	1	0.93486	1.0294	37252	17473	19779			0
CheungV-10-G230-XW101910-px1-OB3	SILAC	2	459.78639	917.55823	61945.375	53	NaN	0.558231	0.096154374865705	0.337579	34.975	42.053	4555	4665	1	0	0.87726	0.91559	314300	156570	157730			2	4596;4603	0;1	0;0
CheungV-10-G230-XW101910-px1-OB3	SILAC	2	643.8376	1285.6607	57642.2265625	30	NaN	0.660655	0.0292514316231518	1.489483	37.173	33.404	4914	4997	1	0	0.76021	0.82806	90025	46221	43803			0
CheungV-10-G230-XW101910-px1-OB3	SILAC	2	923.48299	1844.9514	41577.42578125	59	NaN	0.951435	0.0627572379689809	0.554701	44.807	27.42	6005	6067	0	1	0.94282	0.99248	175320	80841	94482			2	6033;6034	0;1	0;1
CheungV-10-G230-XW101910-px1-OB3	SILAC	2	695.39621	1388.7779	42375.24609375	25	NaN	0.777868	0.0990304587644459	0.996565	39.566	24.451	5257	5315	0	1	0.99807	1.0892	62039	28408	33631			0
CheungV-10-G230-XW101910-px1-OB3	SILAC	2	685.86196	1369.7094	50631.5390625	45	NaN	0.709372	0.0393052515910313	0.394444	19.831	28.637	2005	2087	2	0	1.0625	1.1302	287530	137300	150230			0
CheungV-10-G230-XW101910-px1-OB3	SILAC	2	1014.4604	2026.9062	41579.859375	30	NaN	0.906227	-0.0661502672933239	0.712217	49.425	23.943	6607	6661	0	1	0.88861	0.97732	39777	21226	18552			0
CheungV-10-G230-XW101910-px1-OB3	SILAC	2	624.26428	1246.514	53164.20703125	132	NaN	0.514006	-0.099390389250857	0.277493	9.901	58.095	409	536	1	0	0.97057	1.0156	294920	148010	146910			2	433;427	0;1	0;0
CheungV-10-G230-XW101910-px1-OB3	SILAC	2	585.28786	1168.5612	53262.9765625	199	NaN	0.561167	-0.0163715292007964	0.315185	15.624	87.885	1219	1462	2	0	1.0371	1.1033	7820800	3694400	4126400			3	1312;1285;1292	0;0;1	0;1;0
CheungV-10-G230-XW101910-px1-OB3	SILAC	2	652.35977	1302.705	52992.40234375	44	NaN	0.704986	0.0657412813457086	0.29516	19.956	23.588	2033	2101	0	1	1.0583	1.0427	655970	300970	355000			2	2058;2061	0;1	0;0
CheungV-10-G230-XW101910-px1-OB3	SILAC	2	1015.5256	2029.0366	43304.359375	52	NaN	0.036624	0.0632670742211303	0.485023	38.409	34.327	5093	5179	1	0	0.97835	1.0296	256800	133960	122850			0
CheungV-10-G230-XW101910-px1-OB3	SILAC	2	622.33551	1242.6565	53529.85546875	54	NaN	0.656461	0.0448388907709614	0.313735	14.789	31.751	1161	1245	1	0	0.98141	0.98161	801960	384940	417020			2	1185;1184	0;1	0;0
CheungV-10-G230-XW101910-px1-OB3	SILAC	2	785.90727	1569.8	46828.7578125	116	NaN	0.799984	0.0378758478841519	0.60131	35.992	76.196	4672	4873	0	1	1.0789	1.0628	1531500	726500	804980			3	4773;4748;4774	0;1;1	0;0;0
CheungV-10-G230-XW101910-px1-OB3	SILAC	2	938.47172	1874.9289	NaN	11	NaN	0.928888	0.0264207259867817	3.338371	43.837	19.154	5875	5918	0	1	0.94412	1.0383	40040	20260	19779			0
CheungV-10-G230-XW101910-px1-OB3	SILAC	2	770.34232	1538.6701	46357.203125	25	NaN	0.670081	-0.0777074857221578	0.525633	14.587	22.543	1134	1195	2	0	0.99648	1.0601	140840	66326	74509			0
CheungV-10-G230-XW101910-px1-OB3	SILAC	2	954.01519	1906.0158	44883.01171875	49	NaN	0.015835	0.0990678110981662	0.47833	28.742	31.888	3558	3647	1	0	0.88813	0.91428	428420	218170	210250			0
CheungV-10-G230-XW101910-px1-OB3	SILAC	2	1350.2298	2698.445	38558.421875	41	NaN	0.44502	0.163735369219012	0.558576	44.911	22.965	6022	6074	1	0	1.2684	1.3803	98254	49620	48634			0
CheungV-10-G230-XW101910-px1-OB3	SILAC	2	704.84298	1407.6714	49975.0703125	56	NaN	0.671416	-0.0161132865707714	0.295188	32.335	25.663	4164	4235	1	0	0.96637	0.9504	1685500	807150	878340			2	4178;4188	0;1	0;0
CheungV-10-G230-XW101910-px1-OB3	SILAC	2	479.24778	956.48102	61188.953125	76	NaN	0.481016	0.00103497023098953	0.344415	20.453	57.594	2087	2253	1	0	0.95444	0.93531	3252500	1720800	1531700			3	2133;2140;2151	0;1;1	0;0;0
CheungV-10-G230-XW101910-px1-OB3	SILAC	2	940.41707	1878.8196	44680.0078125	56	NaN	0.819589	-0.084668390463321	0.430017	25.624	28.424	3015	3088	0	1	0.98691	0.97537	551180	254440	296740			0
CheungV-10-G230-XW101910-px1-OB3	SILAC	2	470.25208	938.4896	61164.3125	51	NaN	0.489599	0.0178936457149348	0.346794	24.207	37.912	2760	2872	1	0	1.2425	1.2547	624060	312060	311990			0
CheungV-10-G230-XW101910-px1-OB3	SILAC	2	473.23591	944.45728	62344.71484375	80	NaN	0.457276	-0.0171743293251438	0.41597	11.927	49.54	698	814	0	1	1.1133	1.0968	1117300	516140	601180			2	733;732	0;1	0;0
CheungV-10-G230-XW101910-px1-OB3	SILAC	2	709.37496	1416.7354	48938.3515625	60	NaN	0.735369	0.0436703424841198	0.401023	27.408	31.056	3321	3412	0	1	0.98202	0.96745	887010	449440	437570			1	3368	0	0
CheungV-10-G230-XW101910-px1-OB3	SILAC	2	971.01757	1940.0206	46405.56640625	48	NaN	0.020593	0.0881839246405889	0.46421	30.969	26.904	3938	4012	1	0	0.88639	0.90572	492730	261710	231020			1	3976	1	1
CheungV-10-G230-XW101910-px1-OB3	SILAC	2	367.22093	732.42731	72851.625	35	NaN	0.427309	0.0503921163501673	0.426553	27.993	36.2	3412	3516	0	1	0.99237	1.0143	242030	114230	127800			1	3474	1	0
CheungV-10-G230-XW101910-px1-OB3	SILAC	2	1098.0597	2194.1049	41187.32421875	30	NaN	0.104892	0.0556037726901195	0.797762	35.869	26.17	4714	4784	0	1	1.0575	1.0927	214960	105270	109690			0
CheungV-10-G230-XW101910-px1-OB3	SILAC	2	1028.9858	2055.9571	42255.3359375	48	NaN	0.957065	-0.0286750572272467	0.50341	36.611	31.945	4832	4914	0	1	1.0387	1.0515	284240	136550	147690			0
CheungV-10-G230-XW101910-px1-OB3	SILAC	2	900.94911	1799.8837	45239.27734375	82	NaN	0.883659	0.0157123771102761	0.295207	23.306	36.308	2599	2704	0	1	0.9458	0.93177	838500	408940	429550			2	2659;2660	0;1	0;0
CheungV-10-G230-XW101910-px1-OB3	SILAC	2	567.82507	1133.6356	56374.13671875	25	NaN	0.635584	0.0741117692773514	1.372623	15.587	23.327	1297	1357	2	0	0.84086	0.8945	181720	86830	94892			0
CheungV-10-G230-XW101910-px1-OB3	SILAC	2	437.21926	872.42396	64557.9140625	77	NaN	0.423959	-0.0173562605303914	0.278046	13.628	40.549	959	1075	1	0	0.97117	0.95778	1445200	740220	704930			3	1001;1053;1007	0;0;1	0;0;0
CheungV-10-G230-XW101910-px1-OB3	SILAC	2	721.1333	1440.2521	50873.3984375	15	NaN	0.252051	-0.450465439193749	1.679502	51.345	14.798	6838	6864	1	0	0.67918	0.74055	14847	7384.6	7462.2			0
CheungV-10-G230-XW101910-px1-OB3	SILAC	2	845.89253	1689.7705	47883.0234375	49	NaN	0.7705	-0.0467948089940364	0.491311	17.062	33.164	1527	1620	0	1	0.96024	0.96383	330630	150200	180430			0
CheungV-10-G230-XW101910-px1-OB3	SILAC	2	1124.0802	2246.1459	NaN	17	NaN	0.145907	0.0726799559329265	1.205869	42.563	23.8	5700	5748	0	1	0.74462	0.81286	60926	30414	30513			0
CheungV-10-G230-XW101910-px1-OB3	SILAC	2	505.28989	1008.5652	60762.82421875	53	NaN	0.565227	0.0612869560857234	0.484992	38.189	37.711	5058	5153	1	0	0.98333	1.0117	433320	223790	209530			2	5105;5097	0;1	0;0
CheungV-10-G230-XW101910-px1-OB3	SILAC	2	1269.0923	2536.17	38882.86328125	53	NaN	0.170021	-0.0366175506451327	0.482359	43.744	29.447	5850	5918	1	0	0.98856	1.0734	119460	58092	61365			0
CheungV-10-G230-XW101910-px1-OB3	SILAC	2	580.8107	1159.6068	52731.34375	25	NaN	0.60684	0.0334211385284107	0.670207	15.564	27.432	1304	1382	2	0	0.68843	0.73235	186650	93575	93072			0
CheungV-10-G230-XW101910-px1-OB3	SILAC	2	1024.516	2047.0175	41308.20703125	67	NaN	0.017457	0.0358292075222835	0.44218	40.721	31.412	5424	5506	1	0	0.9736	1.0163	313390	150150	163240			2	5470;5491	0;0	1;1
CheungV-10-G230-XW101910-px1-OB3	SILAC	2	1025.4974	2048.9803	44243.63671875	26	NaN	0.980307	-0.00222429065070173	0.708826	31.077	19.655	3965	4019	1	0	0.6088	0.64723	203350	102920	100430			0
CheungV-10-G230-XW101910-px1-OB3	SILAC	2	428.70446	855.39437	70972.03125	27	NaN	0.394367	-0.0391146676033713	0.55582	23.413	34.225	2620	2711	1	0	0.89557	0.95973	179230	89591	89636			0
CheungV-10-G230-XW101910-px1-OB3	SILAC	2	715.36237	1428.7102	49725.921875	146	NaN	0.71019	0.0129837427218717	0.254944	21.878	57.945	2335	2502	0	1	0.92099	0.90707	5699300	2862000	2837300			2	2384;2373	0;1	0;0
CheungV-10-G230-XW101910-px1-OB3	SILAC	2	989.50303	1976.9915	41431.859375	58	NaN	0.991501	0.0420845674066186	0.328689	28.509	29.64	3516	3599	1	0	0.98433	0.99704	580570	264940	315640			0
CheungV-10-G230-XW101910-px1-OB3	SILAC	2	1459.7124	2917.4103	36391.0625	26	NaN	0.410274	0.028265423893572	0.890445	24.626	23.632	2851	2921	1	0	0.97531	1.0364	204860	98006	106850			0
CheungV-10-G230-XW101910-px1-OB3	SILAC	2	554.79102	1107.5675	56459.21484375	56	NaN	0.56748	0.0179985887587009	0.404765	17.917	42.268	1644	1767	0	2	0.85417	0.98464	959890	375680	584210			3	1717;1737;1759	0;1;1	0;0;0
CheungV-10-G230-XW101910-px1-OB3	SILAC	2	1117.5174	2233.0203	42132.08984375	54	NaN	0.020314	-0.0468752340038918	0.493354	46.289	36.266	6192	6274	1	0	0.97804	1.0616	123180	55595	67584			0
CheungV-10-G230-XW101910-px1-OB3	SILAC	2	878.96267	1755.9108	44013.0546875	110	NaN	0.910796	0.0630765370142399	0.295105	35.536	54.87	4611	4756	1	0	0.98981	0.97087	2195900	1028500	1167400			2	4677;4678	0;1	0;0
CheungV-10-G230-XW101910-px1-OB3	SILAC	2	405.22049	808.42642	66517.9921875	60	NaN	0.426424	0.014547905222912	0.31652	22.824	45.143	2509	2634	0	1	1.0938	1.0776	907140	452660	454480			0
CheungV-10-G230-XW101910-px1-OB3	SILAC	2	596.37651	1190.7385	54795.984375	22	NaN	0.738473	0.150732908348346	0.684637	41.708	20.948	5578	5625	0	1	0.78842	0.85777	73937	36180	37757			0
CheungV-10-G230-XW101910-px1-OB3	SILAC	2	373.68797	745.36139	66274.5	50	NaN	0.361386	-0.0214800415964191	0.504579	12.338	41.216	755	851	0	1	0.96008	0.96898	299830	154720	145110			0
CheungV-10-G230-XW101910-px1-OB3	SILAC	2	845.91758	1689.8206	45961.70703125	148	NaN	0.82061	0.00329264548690844	0.277928	28.115	75.597	3426	3633	1	0	0.98646	0.96456	8351400	4082700	4268600			2	3458;3456	0;1	0;0
CheungV-10-G230-XW101910-px1-OB3	SILAC	2	814.94035	1627.8661	47915.40625	28	NaN	0.866148	0.0773295546571262	0.730813	32.009	20.499	4099	4158	1	0	0.95559	0.98697	400470	205280	195190			0
CheungV-10-G230-XW101910-px1-OB3	SILAC	2	549.79931	1097.5841	54873.2578125	16	NaN	0.584074	0.0391853935973359	0.80675	10.043	14.795	457	490	1	1	0.7938	0.90258	29759	14952	14807			0
CheungV-10-G230-XW101910-px1-OB3	SILAC	2	821.88542	1641.7563	46599.35546875	145	NaN	0.756296	-0.0389117991135208	0.2779	28.006	61.131	3405	3572	1	0	0.938	0.91867	4156800	1923000	2233700			4	3423;3434;3422;3441	0;0;1;1	0;0;0;0
CheungV-10-G230-XW101910-px1-OB3	SILAC	2	729.89285	1457.7712	47909.515625	20	NaN	0.771152	0.0605773492993649	1.00024	23.231	19.139	2613	2669	1	1	0.87479	0.99466	126720	58748	67974			0
CheungV-10-G230-XW101910-px1-OB3	SILAC	2	973.51608	1945.0176	43819.68359375	65	NaN	0.017606	0.082898271544309	0.462959	46.631	37.502	6243	6321	1	0	0.91145	0.98887	128950	66025	62923			1	6277	0	1
CheungV-10-G230-XW101910-px1-OB3	SILAC	2	603.30278	1204.591	53095.19921875	13	NaN	0.590999	-0.00311303181092626	2.458898	15.087	21.729	1226	1284	2	0	1.0755	1.1441	69541	34891	34651			0
CheungV-10-G230-XW101910-px1-OB3	SILAC	2	848.42545	1694.8363	45151.9765625	176	NaN	0.836347	0.0167221122931096	0.28438	67.481	101.378	7934	8023	1	0	0.79447	0.86617	19064	9670.1	9393.9			1	7992	0	1
CheungV-10-G230-XW101910-px1-OB3	SILAC	2	974.0107	1946.0068	42540.76171875	135	NaN	0.006848	0.0716852609093621	0.271243	53.495	39.911	7034	7106	1	0	0.94396	1.0222	138770	69611	69155			3	7067;7063;7068	0;1;1	1;0;0
CheungV-10-G230-XW101910-px1-OB3	SILAC	2	775.37129	1548.728	47728.0703125	40	NaN	0.728021	-0.0243939279396272	0.525243	31.594	30.702	4036	4126	0	1	0.82166	0.81114	578250	243470	334770			0
CheungV-10-G230-XW101910-px1-OB3	SILAC	2	718.38792	1434.7613	50655.5703125	34	NaN	0.761292	0.0613021835190466	0.495863	39.277	36.156	5206	5285	0	1	0.92571	1.0014	102650	55670	46980			0
CheungV-10-G230-XW101910-px1-OB3	SILAC	2	589.81257	1177.6106	53784.47265625	65	NaN	0.610595	0.0288945211955252	0.541791	20.771	41.562	2136	2267	0	1	1.0777	1.0616	1135600	526370	609200			2	2201;2200	0;1	0;0
CheungV-10-G230-XW101910-px1-OB3	SILAC	2	608.82126	1215.628	56743.82421875	20	NaN	0.627969	0.0287804408799275	1.009251	30.566	19.348	3876	3932	0	1	1.0414	1.1007	165410	79430	85981			0
CheungV-10-G230-XW101910-px1-OB3	SILAC	2	753.84245	1505.6703	NaN	14	NaN	0.670348	-0.0622601628649591	1.604386	16.75	16.108	1502	1548	0	1	0.96124	1.0389	107910	54792	53121			0
CheungV-10-G230-XW101910-px1-OB3	SILAC	2	613.32031	1224.6261	54062.9296875	37	NaN	0.626067	0.0227391632115541	0.48682	25.922	25.592	3062	3142	0	1	0.98124	0.96716	617960	330850	287100			1	3112	0	0
CheungV-10-G230-XW101910-px1-OB3	SILAC	2	586.8298	1171.6451	54502.234375	21	NaN	0.645051	0.0660939939048149	0.535165	29.369	19.492	3668	3724	1	0	1.0122	1.0902	164370	74658	89713			0
CheungV-10-G230-XW101910-px1-OB3	SILAC	2	891.43333	1780.8521	45148.80859375	28	NaN	0.852117	-0.0070752836381871	0.801708	27.169	18.942	3286	3349	1	0	0.91415	0.9645	241730	129320	112410			0
CheungV-10-G230-XW101910-px1-OB3	SILAC	2	875.72762	1749.4407	NaN	8	NaN	0.440691	-0.404051774270556	10.922361	7.141	3.876	285	289	2	1	0.93184	1.2264	266800	120720	146070			0
CheungV-10-G230-XW101910-px1-OB3	SILAC	2	800.94473	1599.8749	45496.95703125	48	NaN	0.874911	0.0989681285923325	0.610443	44.772	33.965	5999	6074	1	0	0.8817	0.96072	81118	41389	39729			0
CheungV-10-G230-XW101910-px1-OB3	SILAC	2	1050.5049	2098.9952	41744.4921875	93	NaN	0.995214	-0.0103239703234976	0.318499	30.718	41.131	3883	3991	1	0	0.99858	0.97813	3936900	1795000	2141900			2	3922;3928	0;1	1;0
CheungV-10-G230-XW101910-px1-OB3	SILAC	2	602.85213	1203.6897	54775.4296875	68	NaN	0.689715	0.0960173196797314	0.334667	35	59.134	4515	4665	1	0	0.9939	1.0058	591290	289630	301660			2	4595;4601	0;1	0;0
CheungV-10-G230-XW101910-px1-OB3	SILAC	2	852.39285	1702.7712	45581.90625	139	NaN	0.771155	-0.0521196624381446	0.314568	29.528	49.102	3668	3801	1	0	1.0327	1.01	7561900	3530500	4031400			2	3694;3695	0;1	0;0
CheungV-10-G230-XW101910-px1-OB3	SILAC	2	423.19704	844.37952	66178.1015625	56	NaN	0.379521	-0.0488938997232253	0.295184	22.941	32.675	2536	2627	1	0	1.0749	1.0638	1192500	586480	606030			2	2586;2588	0;1	0;0
CheungV-10-G230-XW101910-px1-OB3	SILAC	2	935.48068	1868.9468	NaN	10	NaN	0.946813	0.0470970521560048	1.833692	43.978	14.802	5904	5939	1	1	0.81781	0.92988	32598	15573	17025			0
CheungV-10-G230-XW101910-px1-OB3	SILAC	2	468.76814	935.52173	63461.58203125	32	NaN	0.521734	0.0513942519592092	0.353023	35.843	28.824	4707	4784	0	1	0.92768	0.92429	390690	197190	193500			3	4746;4734;4741	0;1;1	0;0;0
CheungV-10-G230-XW101910-px1-OB3	SILAC	2	898.98055	1795.9465	44169.57421875	58	NaN	0.946544	0.0804082813197056	0.554025	46.993	20.741	6303	6347	0	1	0.96681	1.0479	91650	44164	47485			0
CheungV-10-G230-XW101910-px1-OB3	SILAC	2	663.4414	1324.8683	52401.6640625	69	NaN	0.868252	0.218812825075247	0.306484	45.694	38.063	6104	6192	1	0	1.0543	1.1064	274600	133530	141070			2	6136;6140	0;1	0;0
CheungV-10-G230-XW101910-px1-OB3	SILAC	2	571.82457	1141.6346	55730.4921875	135	NaN	0.634587	0.0694346848513305	0.348483	18.407	55.425	1732	1888	2	0	1.0078	1.0721	8092900	3681500	4411400			2	1788;1775	0;1	0;0
CheungV-10-G230-XW101910-px1-OB3	SILAC	2	600.79568	1199.5768	54294.91015625	73	NaN	0.576812	-0.0149933518841863	0.518023	24.719	47.402	2823	2955	2	0	0.71511	0.76073	686280	223130	463150			2	2903;2918	0;1	1;0
CheungV-10-G230-XW101910-px1-OB3	SILAC	2	806.86773	1611.7209	49937.765625	17	NaN	0.720907	-0.060484126722713	0.917544	23.281	16.964	2627	2676	0	1	1.0069	1.0786	129420	65526	63891			0
CheungV-10-G230-XW101910-px1-OB3	SILAC	2	903.96868	1805.9228	44470.51953125	74	NaN	0.922806	0.0520815656498144	0.34422	37.864	39.375	5014	5107	1	0	1.1256	1.1367	623170	273340	349830			2	5057;5049	0;1	1;0
CheungV-10-G230-XW101910-px1-OB3	SILAC	2	609.82374	1217.6329	53990.23046875	96	NaN	0.632919	0.0328078684322008	0.313809	18.637	46.879	1767	1901	2	0	1.0184	1.0833	3139200	1492000	1647200			3	1842;1786;1822	0;0;1	0;2;0
CheungV-10-G230-XW101910-px1-OB3	SILAC	2	641.31944	1280.6243	53239.91015625	91	NaN	0.624318	-0.00476943862668122	0.723238	26.835	45.867	3195	3321	1	0	0.96614	0.95971	969700	465630	504070			1	3276	0	0
CheungV-10-G230-XW101910-px1-OB3	SILAC	2	700.82802	1399.6415	49905.33203125	105	NaN	0.641493	-0.0423421348564261	0.312843	31.443	50.116	3978	4112	0	1	0.98733	0.97252	2705200	1252100	1453100			2	4082;4034	0;1	0;1
CheungV-10-G230-XW101910-px1-OB3	SILAC	2	412.24259	822.47062	63159.4453125	28	NaN	0.470618	0.0522811318812728	0.607103	17.591	23.758	1632	1699	0	1	1.0903	1.1382	192010	95526	96484			2	1668;1666	0;1	0;0
CheungV-10-G230-XW101910-px1-OB3	SILAC	2	717.35868	1432.7028	49854.1640625	71	NaN	0.702805	0.00376218654150762	1.383066	24.962	50.223	2886	3029	1	0	0.91439	0.90448	1224500	632420	592120			2	2931;2943	0;1	0;0
CheungV-10-G230-XW101910-px1-OB3	SILAC	2	676.34639	1350.6782	51192.23046875	62	NaN	0.67823	0.0169181141332047	0.325607	23.562	36.681	2648	2760	0	1	0.97717	0.96266	984710	479460	505250			2	2692;2691	0;1	0;0
CheungV-10-G230-XW101910-px1-OB3	SILAC	2	942.05376	1882.093	43609.4921875	78	NaN	0.092961	0.187198520885659	0.501918	51.61	28.109	6848	6895	0	1	0.93105	1.0221	44144	22453	21691			0
CheungV-10-G230-XW101910-px1-OB3	SILAC	2	971.12716	1940.2398	27730.39453125	9	NaN	0.239768	0.307257726211901	10.202782	7.833	6.723	319	324	2	0	0.75828	0.80666	48287	24069	24218			0
CheungV-10-G230-XW101910-px1-OB3	SILAC	2	1278.1482	2554.2818	39676.89453125	54	NaN	0.281846	0.0668767459910669	0.422193	41.506	21.035	5556	5604	1	0	1.1933	1.2639	220440	101340	119100			0
CheungV-10-G230-XW101910-px1-OB3	SILAC	2	550.29083	1098.5671	58130.69140625	95	NaN	0.567106	0.021765335866121	0.302251	19.07	45.734	1853	1977	0	1	0.93882	0.92469	3846400	1940600	1905800			2	1889;1885	0;1	0;0
CheungV-10-G230-XW101910-px1-OB3	SILAC	2	757.38059	1512.7466	46086.58984375	52	NaN	0.746631	0.010767259971999	0.852474	37.367	37.756	4934	5026	0	1	1.051	1.0462	407480	199320	208160			1	4993	0	0
CheungV-10-G230-XW101910-px1-OB3	SILAC	2	870.46975	1738.9249	45678.09765625	58	NaN	0.924943	0.0850379612784309	0.337133	30.999	31.682	3938	4026	1	0	0.99912	1.0052	688140	364390	323740			0
CheungV-10-G230-XW101910-px1-OB3	SILAC	2	613.88943	1225.7643	54113.22265625	223	NaN	0.764299	0.160447647718001	0.338178	45.698	104.484	6067	6298	1	0	1.056	1.0328	7520100	3582100	3938000			3	6113;6112;6223	0;1;1	0;0;0
CheungV-10-G230-XW101910-px1-OB3	SILAC	2	551.76993	1101.5253	54751.16015625	19	NaN	0.525306	-0.0213958701031061	1.100514	21.64	18.622	2335	2388	1	2	0.91003	1.165	119910	39124	80787			0
CheungV-10-G230-XW101910-px1-OB3	SILAC	2	1083.5507	2165.0869	39890.21875	33	NaN	0.08692	0.0509800120576074	0.478084	38.747	25.163	5158	5220	1	0	0.98889	1.0744	113660	53988	59677			0
CheungV-10-G230-XW101910-px1-OB3	SILAC	2	689.37781	1376.7411	52165.6875	60	NaN	0.741067	0.0677664445920527	0.294855	17.282	26.511	1577	1644	1	0	0.99636	1.007	609090	291120	317970			2	1619;1614	0;1	0;0
CheungV-10-G230-XW101910-px1-OB3	SILAC	2	779.90946	1557.8044	49718.6171875	60	NaN	0.804373	0.0477834099440315	0.336399	49.137	32.107	6555	6624	1	0	1.1475	1.2503	86889	36850	50039			0
CheungV-10-G230-XW101910-px1-OB3	SILAC	2	612.83044	1223.6463	NaN	13	NaN	0.646318	0.0434410286584352	2.767725	25.054	19.151	2935	2989	1	0	1.006	1.0963	62733	22169	40564			0
CheungV-10-G230-XW101910-px1-OB3	SILAC	2	366.2057	730.39686	70564.4765625	58	NaN	0.396856	0.0208738159199129	0.299128	18.312	50.586	1726	1867	0	1	0.97352	0.96131	571570	275280	296280			2	1796;1792	0;1	0;0
CheungV-10-G230-XW101910-px1-OB3	SILAC	2	491.72843	981.4423	58146.17578125	45	NaN	0.442302	-0.0491617951398666	1.412972	13.643	35.512	972	1068	1	0	0.75641	0.78646	343560	158990	184570			2	1030;1022	0;1	0;0
CheungV-10-G230-XW101910-px1-OB3	SILAC	2	854.97357	1707.9326	45855.30859375	90	NaN	0.932587	0.106938447681159	0.595052	49.469	43.741	6590	6681	1	0	0.91908	0.95394	357560	183550	174010			3	6618;6617;6636	0;1;1	1;0;0
CheungV-10-G230-XW101910-px1-OB3	SILAC	2	694.82204	1387.6295	53269.109375	29	NaN	0.629521	-0.0487881255601224	0.70455	19.671	28.621	1977	2059	1	0	0.8647	0.93614	139880	70789	69095			0
CheungV-10-G230-XW101910-px1-OB3	SILAC	2	782.91637	1563.8182	46123.2890625	44	NaN	0.818194	0.0588375475197154	0.479423	45.762	35.363	6125	6205	0	1	1.1201	1.2112	104850	49485	55369			0
CheungV-10-G230-XW101910-px1-OB3	SILAC	2	608.29684	1214.5791	55332.1875	33	NaN	0.579128	-0.0195782665580282	0.53686	35.906	31.601	4714	4791	1	0	0.95008	1.0078	212760	112430	100340			1	4755	0	0
CheungV-10-G230-XW101910-px1-OB3	SILAC	2	626.31601	1250.6175	55076.6953125	37	NaN	0.617467	0.00218344019276628	0.852787	18.816	32.923	1813	1908	1	0	0.78429	0.8513	123760	65196	58562			0
CheungV-10-G230-XW101910-px1-OB3	SILAC	2	1200.5464	2399.0783	NaN	19	NaN	0.078292	-0.065284065834021	0.947502	24.953	19.205	2907	2968	1	0	1.0469	1.1392	98118	39530	58588			0
CheungV-10-G230-XW101910-px1-OB3	SILAC	2	579.82102	1157.6275	54749.58203125	52	NaN	0.627482	0.054973196044557	0.339805	21.103	32.509	2213	2315	2	0	1.1189	1.1903	661450	304380	357070			0
CheungV-10-G230-XW101910-px1-OB3	SILAC	2	785.88522	1569.7559	45976.76171875	27	NaN	0.755879	-0.00620903478034052	1.041689	46.282	25.484	6198	6256	1	0	0.89786	0.9785	51352	27637	23715			0
CheungV-10-G230-XW101910-px1-OB3	SILAC	2	801.41226	1600.81	47567.95703125	105	NaN	0.809972	0.0335990182149999	0.414389	27.631	46.332	3349	3482	1	0	0.95588	0.93697	2908700	1532800	1375900			3	3393;3390;3414	0;1;1	0;0;0
CheungV-10-G230-XW101910-px1-OB3	SILAC	2	885.39788	1768.7812	42127.0546875	30	NaN	0.781202	-0.0724371344724659	0.638179	19.367	19.498	1935	1984	2	0	0.99122	1.0545	274200	130760	143440			0
CheungV-10-G230-XW101910-px1-OB3	SILAC	2	785.8884	1569.7622	47027.54296875	48	NaN	0.76224	0.00014924219817658	0.642893	24.924	36.006	2886	2989	0	1	1.1086	1.1122	333840	141350	192490			0
CheungV-10-G230-XW101910-px1-OB3	SILAC	2	578.81431	1155.6141	55668.796875	112	NaN	0.614062	0.0424793780168784	0.347705	18.079	54.414	1675	1827	2	0	1.0321	1.0979	4925600	2411500	2514200			2	1716;1727	0;1	0;0
CheungV-10-G230-XW101910-px1-OB3	SILAC	2	838.39827	1674.782	NaN	12	NaN	0.781982	-0.0284174886930941	3.795765	31.821	21.576	4078	4146	2	0			162000	79645	82350			0
CheungV-10-G230-XW101910-px1-OB3	SILAC	2	642.87938	1283.7442	55801.8125	25	NaN	0.744211	0.113688167758255	0.40841	16.843	20.412	1515	1574	2	0	1.1421	1.2149	229120	110780	118340			0
CheungV-10-G230-XW101910-px1-OB3	SILAC	2	804.40679	1606.799	46217.14453125	90	NaN	0.799037	0.0199095094219501	0.314113	39.066	44.848	5179	5285	0	1	0.86958	0.85673	629220	292480	336730			2	5235;5224	0;1	0;0
CheungV-10-G230-XW101910-px1-OB3	SILAC	2	465.25111	928.48766	61584.69921875	250	NaN	0.487661	0.02055656094592	0.287069	23.28	131.564	2516	2900	1	0	1.0415	1.0161	21500000	10449000	11051000			3	2593;2729;2600	0;0;1	0;0;0
CheungV-10-G230-XW101910-px1-OB3	SILAC	2	1127.1295	2252.2445	42442.77734375	34	NaN	0.244528	0.16849569712349	0.565534	41.3	26.283	5513	5578	1	0	0.83252	0.90527	105160	42954	62208			0
CheungV-10-G230-XW101910-px1-OB3	SILAC	2	482.22634	962.43814	61587.13671875	100	NaN	0.438136	-0.0445859031076452	0.262124	16.173	62.354	1357	1527	1	0	1.0512	1.0359	1514400	731110	783290			2	1410;1394	0;1	0;0
CheungV-10-G230-XW101910-px1-OB3	SILAC	2	1014.0549	2026.0952	41762.10546875	37	NaN	0.095241	0.123236983827837	0.506618	30.483	23.702	3864	3932	0	1	0.93534	0.93007	424920	212440	212480			0
CheungV-10-G230-XW101910-px1-OB3	SILAC	2	855.46329	1708.912	45518	77	NaN	0.912027	0.0859273311209563	0.499756	42.462	56.379	5659	5796	0	1	1.1601	1.1504	477320	223410	253920			2	5697;5703	0;1	0;0
CheungV-10-G230-XW101910-px1-OB3	SILAC	2	1038.5455	2075.0765	40552.81640625	85	NaN	0.076463	0.08192744295593	0.475752	50.165	31.301	6681	6747	1	0	0.86167	0.93896	68827	36074	32753			1	6725	1	1
CheungV-10-G230-XW101910-px1-OB3	SILAC	2	606.8095	1211.6045	54778.78125	29	NaN	0.604452	0.00711370518911281	0.577622	17.126	21.413	1567	1624	0	1	1.1208	1.1307	302180	133980	168200			0
CheungV-10-G230-XW101910-px1-OB3	SILAC	2	407.22717	812.43978	67043.3203125	86	NaN	0.43978	0.0260575016125131	0.315835	18.497	49.188	1761	1901	0	1	1.0899	1.0735	4265300	2048000	2217300			2	1790;1783	0;1	0;0
CheungV-10-G230-XW101910-px1-OB3	SILAC	2	585.82197	1169.6294	54751.51171875	72	NaN	0.629396	0.0513667706807155	0.312712	28.08	38.767	3426	3537	0	1	1.0641	1.0482	2045700	965020	1080700			2	3460;3471	0;1	0;0
CheungV-10-G230-XW101910-px1-OB3	SILAC	2	723.35569	1444.6968	48338.0078125	111	NaN	0.696828	-0.00773239174372975	0.257783	26.173	51.298	3088	3237	1	0	1.1001	1.0781	3235100	1531500	1703600			2	3136;3129	0;1	0;0
CheungV-10-G230-XW101910-px1-OB3	SILAC	2	627.32254	1252.6305	53124.76171875	256	NaN	0.630533	0.0143226227689865	0.345677	26.068	125.533	3055	3419	1	0	1.0037	0.9776	43613000	21825000	21788000			3	3090;3078;3089	0;1;1	0;0;0
CheungV-10-G230-XW101910-px1-OB3	SILAC	2	730.83771	1459.6609	49873.8125	36	NaN	0.660858	-0.0505862922607321	0.629167	17.699	35.478	1620	1712	1	0	1.0119	1.0692	233670	111400	122270			0
CheungV-10-G230-XW101910-px1-OB3	SILAC	2	430.22802	858.4415	60339.171875	39	NaN	0.441496	0.00661315369859494	1.960962	15.3	28.56	1245	1323	1	0	0.69324	0.73428	220360	118380	101980			0
CheungV-10-G230-XW101910-px1-OB3	SILAC	2	786.89007	1571.7656	48107.15625	44	NaN	0.765578	0.00256565870495251	0.546153	29.058	29.954	3606	3689	1	0	0.80835	0.84207	328820	163270	165560			0
CheungV-10-G230-XW101910-px1-OB3	SILAC	2	882.42253	1762.8305	NaN	14	NaN	0.830507	-0.0203946300487132	1.33662	28.975	17.424	3606	3661	2	0	0.43266	0.46026	135180	53243	81934			0
CheungV-10-G230-XW101910-px1-OB3	SILAC	2	786.40395	1570.7933	44639.34765625	80	NaN	0.793338	0.0307730968072519	0.722303	34.48	61.892	4452	4597	1	0	0.75886	0.82021	147200	78861	68340			1	4507	0	1
CheungV-10-G230-XW101910-px1-OB3	SILAC	2	989.46364	1976.9127	42688.3046875	60	NaN	0.912733	-0.0366465577894814	0.35061	39.752	37.84	5285	5374	1	0	1.0282	1.0414	581170	283600	297570			1	5326	1	1
CheungV-10-G230-XW101910-px1-OB3	SILAC	2	468.20877	934.40299	58158.3515625	35	NaN	0.402993	-0.0668322655112661	0.493865	21.954	34.704	2368	2462	1	0	0.87807	0.92101	278360	143490	134870			0
CheungV-10-G230-XW101910-px1-OB3	SILAC	2	1159.1423	2316.2701	38046.859375	69	NaN	0.27013	0.164645533806379	0.446099	56.684	27.062	7326	7357	0	1	0.87558	0.96758	30318	15547	14771			0
CheungV-10-G230-XW101910-px1-OB3	SILAC	2	365.19284	728.37113	69359.96875	116	NaN	0.371131	-0.00391989222600841	0.254302	12.667	72.539	767	952	1	0	1.0077	0.98986	1797800	880120	917690			2	838;836	0;1	0;0
CheungV-10-G230-XW101910-px1-OB3	SILAC	2	852.46053	1702.9065	50325.09765625	37	NaN	0.906515	0.0831780774142317	0.775228	23.716	36.644	2676	2781	0	1	1.0213	1.08	163590	78620	84973			0
CheungV-10-G230-XW101910-px1-OB3	SILAC	2	568.31259	1134.6106	56263.91015625	72	NaN	0.610618	0.0486967132071641	0.353233	24.08	62.688	2669	2851	2	0	0.89323	0.95021	465920	243170	222750			1	2801	0	0
CheungV-10-G230-XW101910-px1-OB3	SILAC	2	617.36205	1232.7096	NaN	18	NaN	0.709551	0.102504491265563	3.162313	37.708	16.595	5004	5051	1	0	0.84507	0.91932	101050	53005	48047			0
CheungV-10-G230-XW101910-px1-OB3	SILAC	2	482.24286	962.47116	60913.17578125	124	NaN	0.471163	-0.0115735465516309	0.294685	25.39	76.162	2872	3088	1	0	1.0611	1.038	6862300	3291000	3571300			1	2990	1	0
CheungV-10-G230-XW101910-px1-OB3	SILAC	2	430.73093	859.4473	65626.7265625	61	NaN	0.447305	0.0119588917473266	0.330276	19.622	38.471	1949	2059	1	0	0.95388	0.96212	643050	332780	310260			2	2003;1992	0;1	0;0
CheungV-10-G230-XW101910-px1-OB3	SILAC	2	658.84162	1315.6687	51342.64453125	33	NaN	0.668688	0.0234803998866937	0.749754	31.056	34.174	3938	4033	1	0	0.82342	0.86392	276470	142970	133510			0
CheungV-10-G230-XW101910-px1-OB3	SILAC	2	819.41582	1636.8171	46304.11328125	143	NaN	0.817093	0.024156816374898	0.279051	18.481	55.606	1736	1888	1	0	1.0566	1.0335	7406700	3459700	3947000			2	1781;1789	0;1	0;0
CheungV-10-G230-XW101910-px1-OB3	SILAC	2	1277.5971	2553.1797	36155.5546875	69	NaN	0.179678	-0.0347849145691725	0.527053	37.67	39.075	4976	5072	1	0	0.66482	0.69328	320740	159150	161590			0
CheungV-10-G230-XW101910-px1-OB3	SILAC	2	1081.4951	2160.9757	43193.53125	15	NaN	0.975665	-0.0583833505043003	4.620308	42.895	15.533	5748	5784	2	1	0.50697	0.66721	56380	25425	30954			0
CheungV-10-G230-XW101910-px1-OB3	SILAC	2	827.91426	1653.814	46832.69140625	45	NaN	0.813966	0.0132120346618194	0.396535	24.049	24.118	2746	2809	1	0	0.91216	0.92684	547400	294670	252730			1	2787	1	0
CheungV-10-G230-XW101910-px1-OB3	SILAC	2	1275.5903	2549.1661	37173.7890625	62	NaN	0.166056	-0.0465601644609706	0.401345	44.414	31.985	5946	6015	1	0	0.79145	0.83806	221850	114580	107270			0
CheungV-10-G230-XW101910-px1-OB3	SILAC	2	758.38989	1514.7652	48502.1171875	42	NaN	0.765223	0.028431000796445	0.452753	18.428	28.325	1767	1848	2	0	1.0964	1.1663	381490	176540	204950			0
CheungV-10-G230-XW101910-px1-OB3	SILAC	2	767.3898	1532.765	46720.25	97	NaN	0.765048	0.0199763810155673	0.430004	38.11	56.247	5030	5172	0	1	0.99628	0.9813	3423100	1651400	1771700			2	5102;5067	0;1	0;1
CheungV-10-G230-XW101910-px1-OB3	SILAC	2	620.31412	1238.6137	54938.8359375	67	NaN	0.613693	0.00393032708575447	0.466348	50.928	52.444	6754	6848	1	0	0.99388	1.0836	19492	8908.3	10584			1	6823	1	0
CheungV-10-G230-XW101910-px1-OB3	SILAC	2	1038.5116	2075.0087	41750.73828125	84	NaN	0.008703	0.0141993564734548	0.483857	48.88	28.165	6525	6584	1	0	0.8611	0.93624	106240	49470	56773			1	6566	1	1
CheungV-10-G230-XW101910-px1-OB3	SILAC	2	1100.5659	2199.1171	40824.59765625	62	NaN	0.117149	0.0655550619194401	0.389547	29.669	31.965	3710	3801	1	0	1.0145	1.0142	812500	391780	420720			0
CheungV-10-G230-XW101910-px1-OB3	SILAC	2	869.4381	1736.8616	44562.56640625	93	NaN	0.86165	0.0226934926458853	0.300896	38.98	47.303	5165	5278	1	0	1.0524	1.0631	618640	283420	335220			3	5214;5225;5204	0;0;1	1;1;0
CheungV-10-G230-XW101910-px1-OB3	SILAC	2	848.42538	1694.8362	45394.2890625	296	NaN	0.836198	0.0165738333005265	0.261241	56.294	186.019	7187	7417	1	0	0.82181	0.89575	35832	18144	17688			1	7308	0	1
CheungV-10-G230-XW101910-px1-OB3	SILAC	2	971.43841	1940.8623	42094.9921875	37	NaN	0.862262	-0.0705345650956133	0.580303	24.054	24.118	2746	2809	0	1	0.88083	0.89779	251730	128390	123340			0
CheungV-10-G230-XW101910-px1-OB3	SILAC	2	642.40013	1282.7857	53358.234375	57	NaN	0.785705	0.155624055867747	0.312261	47.044	36.637	6298	6379	1	0	0.89564	0.97601	62546	29889	32657			0
CheungV-10-G230-XW101910-px1-OB3	SILAC	2	755.90028	1509.786	48248.30859375	158	NaN	0.786008	0.0515064750004512	0.326597	35.445	84.021	4550	4763	1	0	0.98274	0.96146	6588100	3323800	3264200			2	4666;4653	0;1	0;0
CheungV-10-G230-XW101910-px1-OB3	SILAC	2	595.84238	1189.6702	53965.04296875	100	NaN	0.670201	0.0829527850221439	0.495861	32.633	42.951	4179	4306	1	0	0.95451	0.93555	3014200	1654000	1360200			2	4227;4225	0;1	0;0
CheungV-10-G230-XW101910-px1-OB3	SILAC	2	386.72111	771.42766	66988.6328125	41	NaN	0.427662	0.0328047847008293	0.472772	23.645	41.579	2648	2774	1	0	1.1152	1.1729	260420	127920	132500			0
CheungV-10-G230-XW101910-px1-OB3	SILAC	2	892.94618	1783.8778	44479.8984375	174	NaN	0.877801	0.0172176622018014	0.236534	28.548	66.215	3475	3661	1	0	0.95257	0.93269	4688600	2524200	2164400			2	3533;3525	0;1	0;0
CheungV-10-G230-XW101910-px1-OB3	SILAC	2	594.28683	1186.5591	54199.44140625	13	NaN	0.559098	-0.0267190268402828	0.617843	14.074	15.209	1068	1102	1	0	1.0496	1.1438	62505	30075	32430			0
CheungV-10-G230-XW101910-px1-OB3	SILAC	2	983.52295	1965.0314	42442.08984375	46	NaN	0.031355	0.0874401907078664	0.491785	33.202	40.459	4261	4375	1	0	0.939	0.97903	322150	153680	168480			0
CheungV-10-G230-XW101910-px1-OB3	SILAC	2	980.55862	1959.1027	39378.66015625	32	NaN	0.102691	0.161503403987126	0.643966	48.081	20.73	6440	6482	2	0	1.1495	1.2228	42499	20355	22144			0
CheungV-10-G230-XW101910-px1-OB3	SILAC	2	1028.5146	2055.0147	44858.5703125	29	NaN	0.014683	0.0293763505960669	0.938173	35.643	34.312	4672	4756	0	1	0.94469	0.99458	175070	87251	87815			0
CheungV-10-G230-XW101910-px1-OB3	SILAC	2	740.35516	1478.6958	50619.7265625	52	NaN	0.695763	-0.0244367117986712	0.331197	37.637	41.765	4969	5065	1	0	0.9752	1.0064	408280	207160	201120			0
CheungV-10-G230-XW101910-px1-OB3	SILAC	2	620.3231	1238.6317	52277.59375	46	NaN	0.631653	0.0218823569232427	0.376293	38.88	43.742	5158	5257	1	0	1.0179	1.0726	249330	122700	126630			2	5210;5205	0;1	0;0
CheungV-10-G230-XW101910-px1-OB3	SILAC	2	658.34878	1314.683	52170.9453125	76	NaN	0.683014	0.0382602042152485	1.08893	24.435	40.165	2781	2900	1	0	0.96103	0.95335	1044100	456410	587740			3	2870;2878;2821	0;1;1	0;0;1
CheungV-10-G230-XW101910-px1-OB3	SILAC	2	829.39307	1656.7716	46669.8125	50	NaN	0.771581	-0.0305338591138025	0.519341	27.38	31.056	3321	3412	1	0	0.94964	0.97071	489300	233920	255380			0
CheungV-10-G230-XW101910-px1-OB3	SILAC	2	607.85334	1213.6921	54335.67578125	90	NaN	0.692123	0.0938247330950617	0.29517	24.543	49.637	2788	2935	2	0	0.96087	1.0222	2406100	1180000	1226000			2	2860;2855	0;1	0;0
CheungV-10-G230-XW101910-px1-OB3	SILAC	2	1017.4032	2032.7918	42039.73046875	60	NaN	0.791818	-0.183266117209769	0.415625	22.236	37.89	2408	2516	0	1	0.99654	1.0036	311900	149250	162650			0
CheungV-10-G230-XW101910-px1-OB3	SILAC	2	660.36895	1318.7234	52779.55859375	35	NaN	0.723357	0.0767440505119339	0.501812	24.363	23.264	2802	2872	1	0	0.98034	1.016	370410	164320	206080			0
CheungV-10-G230-XW101910-px1-OB3	SILAC	2	857.40313	1712.7917	43269.26953125	23	NaN	0.791702	-0.0361819222412123	1.06269	23.277	24.285	2620	2690	1	0	0.75543	0.81156	172330	81626	90704			0
CheungV-10-G230-XW101910-px1-OB3	SILAC	2	587.78216	1173.5498	55175.21484375	73	NaN	0.549761	-0.0300715548253265	0.315192	23.414	36.609	2620	2725	1	0	1.0774	1.0635	1374900	636100	738800			1	2657	0	0
CheungV-10-G230-XW101910-px1-OB3	SILAC	2	612.29522	1222.5759	52169.703125	55	NaN	0.575881	-0.0265038475054098	0.465759	22.275	42.73	2401	2529	0	1	1.0119	1.003	487200	250330	236870			0
CheungV-10-G230-XW101910-px1-OB3	SILAC	2	1098.1005	2194.1865	40254.08203125	96	NaN	0.186512	0.137186617667794	0.287446	37.367	35.991	4934	5020	1	0	0.91619	0.91177	915600	451720	463870			2	4963;4975	0;1	1;1
CheungV-10-G230-XW101910-px1-OB3	SILAC	2	439.70978	877.405	64522.8828125	129	NaN	0.404998	-0.0386082331460784	0.431858	14.369	72.983	1075	1265	1	0	1.0441	1.0214	6811900	3353000	3458900			1	1097	0	0
CheungV-10-G230-XW101910-px1-OB3	SILAC	2	934.42465	1866.8348	42773.3125	123	NaN	0.834753	-0.0639911766215846	0.291283	23.283	45.597	2585	2711	0	1	0.90189	0.88836	2720700	1342000	1378700			1	2637	1	1
CheungV-10-G230-XW101910-px1-OB3	SILAC	2	961.0031	1919.9916	42698.47265625	303	NaN	0.991643	0.0684469283185081	0.151927	53.699	68.694	7030	7147	1	0	0.9928	1.0344	327380	159040	168340			2	7057;7059	0;1	1;0
CheungV-10-G230-XW101910-px1-OB3	SILAC	2	860.0617	1718.1089	30447.658203125	12	NaN	0.108851	0.278520666058057	6.900276	7.714	10.704	313	322	1	2	0.91997	1.1777	22355	9242.9	13112			0
CheungV-10-G230-XW101910-px1-OB3	SILAC	2	863.431	1724.8474	48654.4453125	43	NaN	0.847438	0.0140077128880876	0.496513	31.977	34.865	4057	4158	1	0	0.88827	0.89867	593850	266360	327500			0
CheungV-10-G230-XW101910-px1-OB3	SILAC	2	621.78635	1241.5582	55875.359375	28	NaN	0.558156	-0.0529604494211071	0.707684	16.82	25.375	1495	1567	2	0	0.85074	0.90501	162870	77090	85777			0
CheungV-10-G230-XW101910-px1-OB3	SILAC	2	453.24523	904.4759	59178.640625	36	NaN	0.475898	0.0198389733391195	0.721482	22.334	33.501	2442	2536	0	1	1.1381	1.1613	246590	114820	131770			0
CheungV-10-G230-XW101910-px1-OB3	SILAC	2	575.31131	1148.6081	56397.08984375	47	NaN	0.608059	0.0396989418281919	0.366417	29.746	29.61	3724	3801	1	0	0.88186	0.89182	600190	304580	295610			2	3770;3763	0;1	0;0
CheungV-10-G230-XW101910-px1-OB3	SILAC	2	568.29611	1134.5777	57279.0234375	88	NaN	0.577663	0.0157572501173036	0.275666	13.578	73.27	900	1095	2	0	0.92328	0.98218	700050	339190	360860			2	970;989	0;1	0;0
CheungV-10-G230-XW101910-px1-OB3	SILAC	2	1106.0862	2210.1578	39090.3359375	56	NaN	0.157823	0.101150619782857	0.500902	40.707	36.759	5411	5499	1	0	0.91514	0.98613	161780	83636	78141			0
CheungV-10-G230-XW101910-px1-OB3	SILAC	2	671.86569	1341.7168	51206.48046875	58	NaN	0.716825	0.0596353698133498	0.399564	44.099	36.701	5887	5977	1	0	0.86216	0.91671	202930	96554	106380			2	5950;5937	0;1	0;0
CheungV-10-G230-XW101910-px1-OB3	SILAC	2	1001.512	2001.0095	42056.65234375	108	NaN	0.009497	0.0490321908944225	0.275497	37.248	41.045	4914	5014	1	0	0.92447	0.90679	2178900	1084400	1094500			4	4949;4992;4950;4943	0;0;1;1	1;1;0;1
CheungV-10-G230-XW101910-px1-OB3	SILAC	2	981.6196	1961.2247	30369.576171875	10	NaN	0.224653	0.282490111781499	2.996484	8.858	6.374	366	371	1	0	1.037	1.1301	57835	28275	29560			0
CheungV-10-G230-XW101910-px1-OB3	SILAC	2	1117.4528	2232.8911	41392.640625	34	NaN	0.891141	-0.175989068806302	0.75339	13.879	25.064	1029	1095	0	1	0.92982	0.99181	139880	68136	71746			0
CheungV-10-G230-XW101910-px1-OB3	SILAC	2	1031.9268	2061.839	42184.0625	35	NaN	0.838999	-0.14944741752106	0.566953	26.515	21.795	3174	3244	1	0	0.96142	1.0053	300310	143520	156780			0
CheungV-10-G230-XW101910-px1-OB3	SILAC	2	874.8821	1747.7496	41041.1015625	75	NaN	0.749641	-0.0943236043422075	0.585408	32.552	39.047	4179	4281	1	0	0.8302	0.83089	788750	416680	372070			0
CheungV-10-G230-XW101910-px1-OB3	SILAC	2	536.79791	1071.5813	58274.890625	78	NaN	0.581267	0.0483392904811808	0.31889	24.628	47.525	2830	2968	1	0	1.0024	0.98319	2206400	1092000	1114300			3	2869;2881;2866	0;0;1	0;0;0
CheungV-10-G230-XW101910-px1-OB3	SILAC	2	1021.0102	2040.0058	41945.34765625	87	NaN	0.005845	0.0274418729543413	0.295126	30.405	33.338	3836	3932	1	0	1.0156	0.99463	4247800	1928400	2319400			3	3892;3870;3862	0;0;1	0;1;1
CheungV-10-G230-XW101910-px1-OB3	SILAC	2	381.22365	760.43275	65903.9296875	51	NaN	0.432754	0.0429547258090679	0.46687	16.972	38.336	1502	1608	1	0	1.021	1.0219	785950	411070	374880			0
CheungV-10-G230-XW101910-px1-OB3	SILAC	2	438.20543	874.39631	64255.76171875	54	NaN	0.396307	-0.0459154148995822	0.294666	13.502	50.07	928	1062	0	1	0.87609	0.86417	598480	294320	304160			2	974;987	0;1	0;0
CheungV-10-G230-XW101910-px1-OB3	SILAC	2	536.8259	1071.6372	58639.52734375	31	NaN	0.637244	0.104290390889219	0.396987	37.798	28.688	5014	5086	1	0	1.0597	1.1329	186330	89060	97269			0
CheungV-10-G230-XW101910-px1-OB3	SILAC	2	888.40855	1774.8025	44515.56640625	24	NaN	0.802547	-0.0538624731643722	0.649183	29.346	21.983	3668	3724	0	1	1.7012	1.7206	288720	112370	176350			0
CheungV-10-G230-XW101910-px1-OB3	SILAC	2	1052.5205	2103.0264	43132.99609375	44	NaN	0.026416	0.0190234391297963	0.718497	36.396	31.461	4791	4873	1	0	0.90578	0.95201	264880	115140	149740			0
CheungV-10-G230-XW101910-px1-OB3	SILAC	2	582.79878	1163.583	54977.3828125	97	NaN	0.583	0.00775191379716489	0.294854	33.095	50.118	4255	4396	0	1	1.0279	1.0125	1999100	1009200	989950			2	4293;4315	0;1	0;0
CheungV-10-G230-XW101910-px1-OB3	SILAC	2	751.88718	1501.7598	48504.734375	79	NaN	0.759805	0.0289955372236363	0.294663	23.803	39.154	2676	2788	1	0	0.91943	0.90879	1275800	623850	651990			2	2737;2730	0;1	0;0
CheungV-10-G230-XW101910-px1-OB3	SILAC	2	504.7787	1007.5428	59773.609375	54	NaN	0.542847	0.0393769363420233	0.472686	33.84	41.256	4396	4501	0	1	0.87432	0.87316	361710	187080	174640			2	4441;4456	0;1	0;0
CheungV-10-G230-XW101910-px1-OB3	SILAC	2	885.91376	1769.813	46253.84375	34	NaN	0.812972	-0.0411415896346625	0.548153	27.095	21.109	3279	3335	1	0	1.0259	1.0598	398950	199320	199630			1	3306	0	1
CheungV-10-G230-XW101910-px1-OB3	SILAC	2	971.01818	1940.0218	43112.84765625	43	NaN	0.021797	0.0893872954834478	0.312539	37.156	27.797	4921	4990	1	0	1.2092	1.2565	348270	165060	183210			0
CheungV-10-G230-XW101910-px1-OB3	SILAC	2	696.91359	1391.8126	53225.34765625	36	NaN	0.812619	0.132384958914145	0.49654	30.186	26.236	3801	3876	1	0	1.0248	1.0459	504210	228700	275500			0
CheungV-10-G230-XW101910-px1-OB3	SILAC	2	980.52044	1959.0263	41031.10546875	48	NaN	0.026334	0.0851815661333148	0.668841	47.06	27.761	6307	6368	0	1	0.67202	0.73	80798	40418	40380			0
CheungV-10-G230-XW101910-px1-OB3	SILAC	2	559.28586	1116.5572	48702.69140625	21	NaN	0.557158	0.00354207342115842	0.745597	24.584	18.882	2844	2900	1	0	0.88578	0.9126	422010	209630	212380			0
CheungV-10-G230-XW101910-px1-OB3	SILAC	2	831.35036	1660.6862	47912.859375	37	NaN	0.686165	-0.117751018181025	0.909971	19.348	26.671	1922	2005	1	1	0.76473	0.86952	231730	93983	137750			0
CheungV-10-G230-XW101910-px1-OB3	SILAC	2	629.37386	1256.7332	52096.66015625	31	NaN	0.733176	0.115078929953143	0.451597	43.647	25.39	5846	5904	1	0	0.97478	1.0622	69375	35438	33937			0
CheungV-10-G230-XW101910-px1-OB3	SILAC	2	425.245	848.47544	67311.625	40	NaN	0.475444	0.0451454401093088	0.398574	20.004	28.324	2033	2115	1	0	0.9128	0.92203	618840	308230	310610			2	2099;2072	0;1	0;0
CheungV-10-G230-XW101910-px1-OB3	SILAC	2	470.24455	938.47455	62321.80078125	25	NaN	0.474547	0.00284891924036401	0.953714	15.458	20.927	1278	1329	0	1	0.99761	1.0441	186730	84470	102260			0
CheungV-10-G230-XW101910-px1-OB3	SILAC	2	708.37795	1414.7413	50057.921875	96	NaN	0.74134	0.050558508082986	0.299152	31.067	43.07	3925	4043	0	1	1.0092	0.99388	6275000	2947500	3327500			2	3966;3967	0;1	0;0
CheungV-10-G230-XW101910-px1-OB3	SILAC	2	600.36068	1198.7068	52024.890625	34	NaN	0.7068	0.115394902558137	0.808864	39.457	30.118	5245	5315	0	1	0.73228	0.782	136990	72475	64519			1	5284	1	0
CheungV-10-G230-XW101910-px1-OB3	SILAC	2	478.72901	955.44346	60938.203125	33	NaN	0.443463	-0.0360413620118152	0.707988	23.483	27.127	2641	2725	0	1	0.91584	0.95776	188380	97631	90753			0
CheungV-10-G230-XW101910-px1-OB3	SILAC	2	874.89073	1747.7669	NaN	14	NaN	0.766905	-0.0770677363016148	1.268188	43.044	18.922	5764	5808	0	1	1.0204	1.1194	45908	21647	24261			0
CheungV-10-G230-XW101910-px1-OB3	SILAC	2	426.71415	851.41374	62566.37890625	46	NaN	0.413745	-0.0179054848824762	0.505148	18.255	34.369	1732	1827	0	1	1.1004	1.0841	883460	410550	472910			2	1758;1757	0;1	0;0
CheungV-10-G230-XW101910-px1-OB3	SILAC	2	737.37875	1472.7429	49682.23046875	33	NaN	0.742947	0.0254857195475324	0.811412	37.94	32.683	5030	5107	0	1	0.90418	0.91179	304400	155070	149330			0
CheungV-10-G230-XW101910-px1-OB3	SILAC	2	1220.6143	2439.214	33942.6171875	32	NaN	0.214043	0.0520045866414875	0.968992	32.36	19.647	4164	4221	1	0	0.91455	0.95074	344730	176420	168310			0
CheungV-10-G230-XW101910-px1-OB3	SILAC	2	939.43673	1876.8589	41443.59375	36	NaN	0.858898	-0.0444572898913975	0.731624	44.799	23.068	6005	6057	1	0	0.74175	0.80826	72690	36676	36014			0
CheungV-10-G230-XW101910-px1-OB3	SILAC	2	576.28234	1150.5501	55311.109375	72	NaN	0.550131	-0.0191220791477917	0.333439	25.344	42.807	2942	3062	1	0	0.99465	0.98244	1328000	641790	686240			2	2998;2999	0;1	0;0
CheungV-10-G230-XW101910-px1-OB3	SILAC	2	622.82193	1243.6293	54052.9609375	91	NaN	0.629297	0.0172276173673254	0.318265	18.827	44.976	1801	1935	1	0	0.77807	0.77038	1161000	595400	565610			3	1854;1906;1862	0;0;1	0;0;0
CheungV-10-G230-XW101910-px1-OB3	SILAC	2	1062.1149	2122.2152	40612.19921875	159	NaN	0.215186	0.198967509487829	0.25046	48.412	41.227	6456	6538	0	2	0.99249	1.1441	469740	219850	249890			1	6499	1	1
CheungV-10-G230-XW101910-px1-OB3	SILAC	2	784.42859	1566.8426	48270.8828125	52	NaN	0.84262	0.0818726977629467	0.723871	33.681	36.863	4368	4466	0	1	0.96029	0.96745	309580	149620	159960			0
CheungV-10-G230-XW101910-px1-OB3	SILAC	2	499.19915	996.38374	63162.0859375	22	NaN	0.383744	-0.114592776657446	0.606801	10.891	29.365	571	645	0	1	0.79654	0.87509	42354	20431	21924			1	595	0	0
CheungV-10-G230-XW101910-px1-OB3	SILAC	2	707.33141	1412.6483	47916.8203125	65	NaN	0.64827	-0.0415478707291186	0.315045	24.879	38.438	2858	2975	0	1	0.98943	0.97466	1538100	766640	771420			0
CheungV-10-G230-XW101910-px1-OB3	SILAC	2	753.34148	1504.6684	51792.01171875	32	NaN	0.668416	-0.063731917687619	0.509903	25.702	23.409	3035	3101	1	0	0.71033	0.73624	369330	187150	182180			0
CheungV-10-G230-XW101910-px1-OB3	SILAC	2	1046.5272	2091.0399	39961.2578125	52	NaN	0.039944	0.0380657447030899	1.113477	47.059	22.623	6305	6354	1	0	0.87455	0.9505	110020	50988	59031			1	6335	1	1
CheungV-10-G230-XW101910-px1-OB3	SILAC	2	605.76657	1209.5186	54157.8359375	118	NaN	0.518588	-0.077790463162728	0.384869	10.395	70.212	445	610	1	1	1.0252	1.1657	2566600	1185700	1380900			2	506;512	0;1	0;0
CheungV-10-G230-XW101910-px1-OB3	SILAC	2	460.27096	918.52736	60542.55859375	39	NaN	0.527358	0.0648350159465281	0.509278	22.136	32.565	2401	2502	0	1	0.87955	0.89381	265410	133420	131990			0
CheungV-10-G230-XW101910-px1-OB3	SILAC	2	476.76424	951.51392	60875.8515625	70	NaN	0.513923	0.0362269606059726	0.404204	18.372	59.305	1692	1860	0	1	0.94208	0.92814	703260	347020	356240			2	1779;1782	0;1	0;0
CheungV-10-G230-XW101910-px1-OB3	SILAC	2	794.90947	1587.8044	43899.34375	20	NaN	0.804384	0.0339939318937468	1.082368	39.411	22.723	5245	5304	1	0	0.84602	0.92192	65258	33148	32111			0
CheungV-10-G230-XW101910-px1-OB3	SILAC	2	785.87391	1569.7333	45677.22265625	40	NaN	0.733258	-0.0288194637373635	0.564568	30.464	35.799	3829	3932	1	0	0.84986	0.88434	337090	148610	188480			0
CheungV-10-G230-XW101910-px1-OB3	SILAC	2	594.81842	1187.6223	54412.578125	95	NaN	0.622297	0.0359907755894255	0.278409	25.794	39.814	3029	3142	1	0	1.0333	1.011	6371800	2987200	3384600			2	3057;3063	0;1	0;0
CheungV-10-G230-XW101910-px1-OB3	SILAC	2	769.93033	1537.8461	48941.234375	46	NaN	0.8461	0.0986907802969199	0.277545	32.254	18.547	4164	4214	0	1	1.0377	1.0222	2084800	995320	1089500			1	4169	0	0
CheungV-10-G230-XW101910-px1-OB3	SILAC	2	928.95895	1855.9033	NaN	40	NaN	0.903343	0.0096278849821374	0.792789	48.979	30.156	6535	6600	1	0	0.62475	0.68091	43465	22275	21190			0
CheungV-10-G230-XW101910-px1-OB3	SILAC	2	519.2359	1036.4572	59043.08203125	33	NaN	0.457244	-0.0595260480383786	0.405497	12.294	31.136	767	846	0	1	0.86603	0.90049	200560	100640	99920			3	800;804;819	0;1;1	0;0;0
CheungV-10-G230-XW101910-px1-OB3	SILAC	2	621.76107	1241.5076	54550.68359375	19	NaN	0.507581	-0.103512880810285	0.80248	10.378	22.602	496	555	1	1	0.96059	1.0922	54668	25684	28984			0
CheungV-10-G230-XW101910-px1-OB3	SILAC	2	472.24053	942.4665	62113.98828125	151	NaN	0.466501	-0.0070338211046419	0.295015	20.086	100.944	1956	2246	1	0	1.0342	1.0135	3124400	1624900	1499400			2	2036;2035	0;1	0;0
CheungV-10-G230-XW101910-px1-OB3	SILAC	2	824.45123	1646.8879	49175.23046875	21	NaN	0.887902	0.0903338916493794	1.050885	43.314	23.278	5796	5850	1	0	0.9433	1.028	53618	27227	26392			0
CheungV-10-G230-XW101910-px1-OB3	SILAC	2	489.23411	976.45366	60433.98046875	59	NaN	0.453662	-0.0355063443673771	0.420768	18.863	40.139	1813	1935	1	0	0.93295	0.96328	403430	200930	202500			1	1870	0	0
CheungV-10-G230-XW101910-px1-OB3	SILAC	2	594.2871	1186.5597	57496.59765625	22	NaN	0.559652	-0.026165341819933	0.727474	11.863	22.851	710	774	1	0	0.9551	1.0409	54353	27705	26648			0
CheungV-10-G230-XW101910-px1-OB3	SILAC	2	557.33483	1112.6551	60253.20703125	35	NaN	0.655103	0.103281600753462	0.370976	37.222	33.41	4921	4997	0	1	1.1701	1.2318	175240	92161	83079			2	4968;4967	0;1	0;0
CheungV-10-G230-XW101910-px1-OB3	SILAC	2	925.501	1848.9874	49986.515625	21	NaN	0.98744	0.0969062703031796	0.935041	38.836	25.524	5172	5234	1	0	1.0809	1.1779	61038	22317	38721			0
CheungV-10-G230-XW101910-px1-OB3	SILAC	2	1462.8305	2923.6465	36051.43359375	73	NaN	0.646534	0.261656504217626	0.351728	38.702	33.292	5139	5220	0	1	1.133	1.1262	430570	198700	231870			0
CheungV-10-G230-XW101910-px1-OB3	SILAC	2	956.92291	1911.8313	44259.94921875	53	NaN	0.831267	-0.0881754386357443	0.420918	23.482	29.453	2634	2725	0	1	0.96037	0.97481	270980	134050	136930			0
CheungV-10-G230-XW101910-px1-OB3	SILAC	2	756.34425	1510.6739	47956.66796875	27	NaN	0.673943	-0.0609668503536795	0.94344	22.485	29.081	2475	2550	0	1	0.84046	0.85668	251500	120770	130730			0
CheungV-10-G230-XW101910-px1-OB3	SILAC	2	369.21333	736.41211	70807.3515625	101	NaN	0.412113	0.0333632807096365	0.266579	23.839	55.432	2683	2844	1	0	1.082	1.0585	6834500	3286600	3547900			2	2714;2710	0;1	0;0
CheungV-10-G230-XW101910-px1-OB3	SILAC	2	668.29897	1334.5834	50508.3359375	34	NaN	0.583387	-0.0705216247433782	0.364869	15.69	27.3	1311	1389	1	0	0.81716	0.86811	205740	111080	94664			0
CheungV-10-G230-XW101910-px1-OB3	SILAC	2	845.41327	1688.812	45343.6640625	20	NaN	0.811991	-0.00486221022856626	0.70889	23.465	19.996	2648	2704	0	1	1.1213	1.19	153390	63103	90285			0
CheungV-10-G230-XW101910-px1-OB3	SILAC	2	802.89517	1603.7758	46866.171875	113	NaN	0.775795	-0.00194181806432425	0.297025	25.264	54.639	2907	3062	1	0	1.1	1.0782	2956900	1429300	1527700			2	2985;2980	0;1	0;0
CheungV-10-G230-XW101910-px1-OB3	SILAC	2	458.26651	914.51847	64586.51953125	62	NaN	0.518467	0.0577889677930443	0.311526	24.305	35.431	2774	2879	0	1	1.1063	1.0899	1385300	702750	682550			2	2808;2825	0;1	0;0
CheungV-10-G230-XW101910-px1-OB3	SILAC	2	517.75332	1033.4921	58496.03125	43	NaN	0.492094	-0.0233124691740159	0.744256	15.249	45.051	1207	1329	1	0	1.039	1.1183	167200	79694	87508			0
CheungV-10-G230-XW101910-px1-OB3	SILAC	2	482.24434	962.47413	61583.47265625	53	NaN	0.474126	-0.00861237519495717	0.312876	18.942	37.707	1841	1949	1	0	0.89214	0.90199	604080	276470	327620			2	1880;1886	0;1	0;0
CheungV-10-G230-XW101910-px1-OB3	SILAC	2	821.39282	1640.7711	47953.92578125	64	NaN	0.771078	-0.0236769266371084	0.511787	27.567	29.375	3349	3433	1	0	0.96908	0.95135	1862300	931510	930750			3	3387;3381;3417	0;1;1	0;0;1
CheungV-10-G230-XW101910-px1-OB3	SILAC	2	799.75537	1597.4962	28197.181640625	11	NaN	0.49618	-0.278668586262256	4.958131	7.665	9.37	310	318	1	0			17753	8579.5	9173.5			0
CheungV-10-G230-XW101910-px1-OB3	SILAC	2	560.27148	1118.5284	56986.16015625	97	NaN	0.528409	-0.0261135775072034	0.295119	23.908	52.924	2690	2844	1	0	1.0559	1.0353	2570100	1217800	1352300			2	2748;2735	0;1	0;0
CheungV-10-G230-XW101910-px1-OB3	SILAC	2	659.36746	1316.7204	52412.78515625	49	NaN	0.720357	0.0746660639356378	0.425261	18.053	26.832	1699	1774	0	2	0.8682	1.0008	474280	222840	251440			1	1754	0	0
CheungV-10-G230-XW101910-px1-OB3	SILAC	2	457.27116	912.52777	63714.14453125	98	NaN	0.527774	0.0680116174829664	0.278082	25.401	56.979	2928	3088	1	0	1.07	1.0496	2142900	1037200	1105700			1	2996	1	0
CheungV-10-G230-XW101910-px1-OB3	SILAC	2	605.28836	1208.5622	53049.02734375	90	NaN	0.562169	-0.0337693149849656	0.617535	21.466	49.213	2267	2401	2	0	1.0373	1.1035	482470	224930	257540			0
CheungV-10-G230-XW101910-px1-OB3	SILAC	2	947.95319	1893.8918	43469.453125	149	NaN	0.891835	-0.0193550017181678	0.277813	38.8	62.505	5121	5264	1	0	1.1275	1.1047	3528200	1741500	1786700			2	5174;5173	0;1	1;0
CheungV-10-G230-XW101910-px1-OB3	SILAC	2	510.75301	1019.4915	51626.34765625	20	NaN	0.491466	-0.0175000822536049	0.78008	25.442	19.092	2995	3048	1	0	0.6708	0.72041	173180	89503	83674			0
CheungV-10-G230-XW101910-px1-OB3	SILAC	2	457.25349	912.49244	62217.43359375	140	NaN	0.492436	0.0326897510346953	0.295139	22.75	66.439	2462	2662	1	0	1.0538	1.0313	6006700	2902400	3104200			2	2504;2500	0;1	0;0
CheungV-10-G230-XW101910-px1-OB3	SILAC	2	1023.5176	2045.0206	41930.3828125	127	NaN	0.020643	0.0399336778709767	0.273751	36.095	52.325	4721	4859	1	0	1.0685	1.0464	4383800	2048200	2335700			2	4766;4767	0;1	1;1
CheungV-10-G230-XW101910-px1-OB3	SILAC	2	930.50297	1858.9914	43361.5390625	19	NaN	0.991385	0.0962494402731409	0.574063	29.406	16.867	3675	3724	1	1	0.82705	0.94039	147210	72528	74677			0
CheungV-10-G230-XW101910-px1-OB3	SILAC	2	795.40059	1588.7866	45211.7421875	39	NaN	0.786633	0.0157912339725499	0.550522	27.36	23.602	3321	3391	1	0	1.0801	1.1207	360220	169410	190810			0
CheungV-10-G230-XW101910-px1-OB3	SILAC	2	1448.0587	2894.1029	35173.7890625	259	NaN	0.102929	-0.268358431248998	0.202379	49.196	59.168	6525	6654	0	1	0.86838	0.85547	1106600	567360	539280			2	6572;6579	0;1	2;1
CheungV-10-G230-XW101910-px1-OB3	SILAC	2	866.91524	1731.8159	45575.96484375	97	NaN	0.81592	-0.0207152281006984	0.278404	29.702	36.744	3710	3808	1	0	0.86668	0.84875	4322000	2155400	2166600			2	3740;3741	0;1	0;0
CheungV-10-G230-XW101910-px1-OB3	SILAC	2	622.83133	1243.6481	53423.265625	162	NaN	0.6481	0.036022037230623	0.31857	34.588	76.816	4466	4658	1	0	1.0516	1.0289	6283700	2917000	3366700			2	4488;4490	0;1	0;0
CheungV-10-G230-XW101910-px1-OB3	SILAC	2	606.81485	1211.6152	53237.1640625	168	NaN	0.615151	0.0178075546336913	0.278264	25.418	73.351	2921	3121	0	1	1.0155	0.99997	14607000	6927800	7678700			2	3043;2991	0;1	0;0
CheungV-10-G230-XW101910-px1-OB3	SILAC	2	947.02121	1892.0279	43237.49609375	104	NaN	0.027865	0.117532247976442	0.295038	38.459	51.034	5065	5192	1	0	0.94803	0.93994	1076600	536860	539710			2	5120;5125	0;1	1;0
CheungV-10-G230-XW101910-px1-OB3	SILAC	2	764.84266	1527.6708	50854.2578125	37	NaN	0.670766	-0.0719630027333551	0.45545	18.185	25.009	1726	1794	0	1	0.88457	0.90842	229710	116790	112920			0
CheungV-10-G230-XW101910-px1-OB3	SILAC	2	849.94058	1697.8666	44752.1640625	59	NaN	0.866612	0.0455931275996591	0.686926	44.341	40.044	5918	6007	1	0	0.94132	1.0221	119930	57984	61945			0
CheungV-10-G230-XW101910-px1-OB3	SILAC	2	811.38904	1620.7635	42069.97265625	31	NaN	0.763536	-0.0220149644578669	0.785888	32.325	20.956	4164	4221	1	0	1.1293	1.1817	294730	144880	149850			0
CheungV-10-G230-XW101910-px1-OB3	SILAC	2	899.95953	1797.9045	44613.2890625	40	NaN	0.904504	0.0374674735944609	0.518567	32.013	18.089	4112	4158	1	0	0.96592	0.95119	1568400	767180	801260			2	4143;4142	0;1	1;0
CheungV-10-G230-XW101910-px1-OB3	SILAC	2	833.92857	1665.8426	43528.81640625	16	NaN	0.842592	0.036304786385017	0.909629	11.728	22.956	698	755	1	2	0.43857	0.56144	66412	28092	38319			0
CheungV-10-G230-XW101910-px1-OB3	SILAC	2	621.28038	1240.5462	53688.20703125	74	NaN	0.546211	-0.0644399003972467	0.396953	22.382	40.738	2436	2550	1	0	1.0092	1.0188	628050	327030	301020			3	2498;2472;2499	0;0;1	0;1;0
CheungV-10-G230-XW101910-px1-OB3	SILAC	2	763.89811	1525.7817	48635.17578125	136	NaN	0.78166	0.0398008001750441	0.278421	35.738	55.315	4651	4791	1	0	1.0458	1.0229	7208400	3207900	4000500			2	4696;4722	0;1	0;0
CheungV-10-G230-XW101910-px1-OB3	SILAC	2	1043.0052	2083.9958	42498.796875	71	NaN	0.995758	-0.00287970900899381	0.382432	30.628	30.929	3864	3952	1	0	0.94917	0.94687	859330	436200	423130			0
CheungV-10-G230-XW101910-px1-OB3	SILAC	2	687.83937	1373.6642	53361.16015625	16	NaN	0.66418	-0.00770520101877992	1.293632	23.99	21.75	2746	2802	0	2	0.62863	0.72465	132540	67150	65390			0
CheungV-10-G230-XW101910-px1-OB3	SILAC	2	967.46258	1932.9106	44159.21484375	71	NaN	0.910604	-0.0185348937363869	0.699384	38.294	54.179	5072	5213	2	1	0.96583	1.2711	365280	158150	207130			1	5119	1	0
CheungV-10-G230-XW101910-px1-OB3	SILAC	2	856.44123	1710.8679	45375.1875	95	NaN	0.867898	0.040898670630213	0.735919	45.342	51.956	6057	6175	1	0	1.0006	1.0356	381980	190900	191080			4	6099;6106;6087;6092	0;0;1;1	0;1;0;1
CheungV-10-G230-XW101910-px1-OB3	SILAC	2	1024.0103	2046.0061	41409.921875	132	NaN	0.006101	0.0249382402644187	0.295214	36.552	47.871	4819	4941	1	0	1.053	1.0286	12829000	6079200	6749400			1	4840	1	0
CheungV-10-G230-XW101910-px1-OB3	SILAC	2	850.44645	1698.8784	45012.26953125	49	NaN	0.878357	0.0568725385962807	0.440364	27.536	24.561	3356	3426	1	1	0.92625	1.0532	739810	364530	375280			0
CheungV-10-G230-XW101910-px1-OB3	SILAC	2	950.42023	1898.8259	43521.6875	148	NaN	0.825904	-0.0875559535109005	0.293593	21.649	79.803	2294	2516	1	1	0.87948	1	1321400	658520	662850			2	2379;2363	0;0	0;1
CheungV-10-G230-XW101910-px1-OB3	SILAC	2	817.3487	1632.6829	42972.78125	24	NaN	0.682854	-0.108180244790447	0.825563	21.423	25.856	2294	2368	0	1	1.0285	1.1008	131500	62308	69194			0
CheungV-10-G230-XW101910-px1-OB3	SILAC	2	643.83737	1285.6602	53790.97265625	32	NaN	0.660179	0.0287751713615307	0.587325	37.755	23.026	5014	5065	1	0	1.0235	1.0951	183700	85253	98447			0
CheungV-10-G230-XW101910-px1-OB3	SILAC	2	650.82325	1299.6319	52653.625	32	NaN	0.631947	-0.00588356771777399	0.739223	14.016	25.384	1042	1102	0	2	0.8668	0.99919	185760	101540	84227			0
CheungV-10-G230-XW101910-px1-OB3	SILAC	2	1007.9981	2013.9816	42016.65625	143	NaN	0.981568	0.0151368152485247	0.278416	39.921	56.027	5285	5417	0	1	0.89069	0.87741	1480200	738450	741720			2	5333;5327	0;1	1;0
CheungV-10-G230-XW101910-px1-OB3	SILAC	2	980.04222	1958.0699	42676.3125	66	NaN	0.069894	0.129181388311281	0.313108	38.519	29.124	5107	5179	1	0	1.0937	1.1246	438190	214300	223890			0
CheungV-10-G230-XW101910-px1-OB3	SILAC	2	1167.0407	2332.0669	39195.26953125	98	NaN	0.06687	-0.0458810580630598	0.315135	39.793	36.506	5285	5377	0	1	0.95866	0.94442	1035300	532290	503040			1	5330	0	1
CheungV-10-G230-XW101910-px1-OB3	SILAC	2	896.42139	1790.8282	44741.8828125	45	NaN	0.828235	-0.0355462426769009	0.413898	26.538	26.389	3174	3244	0	1	1.1226	1.1197	372900	189540	183360			0
CheungV-10-G230-XW101910-px1-OB3	SILAC	2	729.82194	1457.6293	50036.31640625	45	NaN	0.62932	-0.0811890083878097	0.535825	11.191	56.034	610	748	0	2	0.92917	1.0711	281680	127500	154170			0
CheungV-10-G230-XW101910-px1-OB3	SILAC	2	799.92894	1597.8433	46777.421875	136	NaN	0.843332	0.0683237682069375	0.278342	31.881	42.112	4043	4158	0	1	1.0923	1.0756	15202000	7158500	8043800			2	4089;4088	0;1	0;0
CheungV-10-G230-XW101910-px1-OB3	SILAC	2	484.26424	966.51392	60300.640625	89	NaN	0.513921	0.0293250252318558	0.315153	10.351	48.319	484	596	1	0	0.94092	0.9268	1547100	806520	740560			2	499;501	0;1	0;0
CheungV-10-G230-XW101910-px1-OB3	SILAC	2	949.52188	1897.0292	NaN	16	NaN	0.029208	0.116574762632808	0.756304	39.271	18.956	5234	5285	1	0	0.89021	0.97018	50241	23732	26510			0
CheungV-10-G230-XW101910-px1-OB3	SILAC	2	858.96798	1715.9214	42741.91015625	229	NaN	0.921398	0.092074304929838	0.290153	46.898	74.226	6236	6394	1	0	1.0787	1.0577	2471000	1190800	1280200			4	6283;6308;6287;6304	0;0;1;1	0;0;0;0
CheungV-10-G230-XW101910-px1-OB3	SILAC	2	592.83743	1183.6603	54761.453125	64	NaN	0.6603	0.0758161014532561	0.297195	21.214	37.77	2232	2348	2	0	0.97464	1.0368	1424500	669830	754660			2	2275;2271	0;1	0;0
CheungV-10-G230-XW101910-px1-OB3	SILAC	2	660.82841	1319.6423	51396.27734375	37	NaN	0.642264	-0.00477168204679401	0.846089	38.732	44.231	5139	5245	1	0	1.1213	1.2218	87049	40992	46057			0
CheungV-10-G230-XW101910-px1-OB3	SILAC	2	913.40031	1824.7861	NaN	11	NaN	0.786061	-0.0933409608915099	5.262455	7.805	8.138	317	323	1	2	0.25078	0.32103	35731	13991	21740			0
CheungV-10-G230-XW101910-px1-OB3	SILAC	2	692.35926	1382.704	50517.078125	184	NaN	0.70397	0.0279259668836858	0.315688	24.458	90.266	2739	3001	1	0	1.0597	1.0335	25142000	11614000	13529000			2	2820;2818	0;1	0;0
CheungV-10-G230-XW101910-px1-OB3	SILAC	2	1091.5655	2181.1164	40425.703125	136	NaN	0.116369	0.073055139682765	0.313278	44.856	46.243	5994	6097	1	0	0.99685	1.0046	657390	325570	331820			2	6025;6028	0;1	1;1
CheungV-10-G230-XW101910-px1-OB3	SILAC	2	642.33632	1282.6581	52244.3203125	128	NaN	0.658092	0.0280688961349824	0.287825	25.72	47.127	3001	3142	1	0	1.0776	1.0522	15419000	7179500	8239400			2	3031;3037	0;1	0;0
CheungV-10-G230-XW101910-px1-OB3	SILAC	2	686.86935	1371.7241	51808.5546875	40	NaN	0.724137	0.0531441147231817	0.444561	48.587	24.314	6501	6546	0	1	0.94586	1.041	38271	19299	18972			0
CheungV-10-G230-XW101910-px1-OB3	SILAC	2	805.39434	1608.7741	47530.48828125	154	NaN	0.774121	-0.00591508083903136	0.275103	19.389	57.771	1901	2066	1	0	1.0713	1.047	10481000	4873900	5607000			2	1930;1978	0;1	0;0
CheungV-10-G230-XW101910-px1-OB3	SILAC	2	1004.5219	2007.0292	37325.125	30	NaN	0.029246	0.0660129490945565	1.167708	47.824	25.033	6401	6456	0	1	0.5857	0.64329	43012	15774	27238			0
CheungV-10-G230-XW101910-px1-OB3	SILAC	2	539.76282	1077.5111	57178.67578125	105	NaN	0.511088	-0.0245666387427264	0.318547	20.019	66.146	1977	2178	0	1	0.95396	0.93963	3036400	1548600	1487800			3	2044;2103;2053	0;0;1	0;0;0
CheungV-10-G230-XW101910-px1-OB3	SILAC	2	955.50641	1908.9983	43272.83984375	96	NaN	0.998265	0.0801255796200167	0.297422	41.701	53.293	5522	5641	1	1	0.92715	1.0542	717560	329950	387610			2	5587;5606	0;1	0;0
CheungV-10-G230-XW101910-px1-OB3	SILAC	2	447.70682	893.39908	62935.89453125	75	NaN	0.399079	-0.0518847208547868	0.312251	22.472	47.71	2442	2578	1	0	1.1183	1.1041	1364500	636180	728330			2	2490;2482	0;1	0;0
CheungV-10-G230-XW101910-px1-OB3	SILAC	2	641.34716	1280.6798	52549.9140625	132	NaN	0.679772	0.050658870210782	0.270129	34.795	73.596	4480	4665	1	0	1.0609	1.0404	2401700	1128200	1273600			2	4577;4551	0;1	0;0
CheungV-10-G230-XW101910-px1-OB3	SILAC	2	723.86054	1445.7065	47750.51953125	94	NaN	0.706529	0.00150408741660613	0.314676	21.995	41.731	2368	2481	2	0	0.80059	0.85166	2021700	1014900	1006700			3	2406;2424;2445	0;1;1	0;0;0
CheungV-10-G230-XW101910-px1-OB3	SILAC	2	394.71651	787.41847	66696.7265625	36	NaN	0.418466	0.0162533242323661	0.481891	11.537	36.557	659	748	0	1	1.0516	1.1388	96350	46395	49955			0
CheungV-10-G230-XW101910-px1-OB3	SILAC	2	731.33382	1460.6531	47921.43359375	29	NaN	0.653094	-0.0588061501405264	0.751523	42.077	28.833	5625	5693	1	0	0.82542	0.89948	64649	30802	33848			0
CheungV-10-G230-XW101910-px1-OB3	SILAC	2	537.25075	1072.4869	54700.0390625	28	NaN	0.486946	-0.0463976893358904	1.13684	13.409	27.116	939	1013	1	0	1.0562	1.146	128880	66482	62394			0
CheungV-10-G230-XW101910-px1-OB3	SILAC	2	713.8497	1425.6848	NaN	20	NaN	0.684847	-0.0109676278145798	1.019073	13.584	20.204	972	1035	1	0	0.97507	1.0615	95043	44253	50790			0
CheungV-10-G230-XW101910-px1-OB3	SILAC	2	563.2987	1124.5829	56344.98046875	82	NaN	0.582853	0.025544974985678	0.369424	17.77	42.108	1632	1755	1	1	0.98084	1.1153	3476300	1629700	1846500			2	1659;1671	1;1	0;0
CheungV-10-G230-XW101910-px1-OB3	SILAC	2	985.95448	1969.8944	43107.83203125	46	NaN	0.894402	-0.0517496245208804	0.487598	25.695	28.054	3029	3108	0	1	0.9956	0.98857	451710	229680	222030			0
CheungV-10-G230-XW101910-px1-OB3	SILAC	2	840.4327	1678.8508	40820.0234375	12	NaN	0.850838	0.0385668146554963	0.961015	22.307	13.897	2462	2502	1	0	0.77306	0.8401	111100	55235	55865			0
CheungV-10-G230-XW101910-px1-OB3	SILAC	2	478.76853	955.5225	62440.828125	24	NaN	0.522502	0.0429621484016707	0.522285	21.325	35.508	2239	2348	0	1	1.0025	1.0186	266020	121470	144550			0
CheungV-10-G230-XW101910-px1-OB3	SILAC	2	1239.096	2476.1775	37894.3046875	174	NaN	0.17751	-0.00153151987387901	0.283096	34.062	54.54	4410	4543	1	0	1.0017	1.0017	805290	344180	461110			3	4460;4468;4462	0;0;1	1;1;1
CheungV-10-G230-XW101910-px1-OB3	SILAC	2	572.81325	1143.6119	56317.36328125	106	NaN	0.611947	0.0458852963247409	0.405452	22.619	63.74	2442	2627	2	0	0.74079	0.78805	694410	360690	333720			1	2524	0	0
CheungV-10-G230-XW101910-px1-OB3	SILAC	2	750.88044	1499.7463	49121.28125	124	NaN	0.746332	0.0164491452064794	0.312969	29.71	58.616	3675	3850	1	0	0.95375	0.93458	3330900	1601700	1729300			3	3721;3774;3728	0;0;1	0;0;0
CheungV-10-G230-XW101910-px1-OB3	SILAC	2	1192.5504	2383.0862	39786.87890625	20	NaN	0.086243	-0.04997702026958	0.847511	31.114	22.054	3965	4026	1	0	1.2585	1.358	155110	56998	98111			0
CheungV-10-G230-XW101910-px1-OB3	SILAC	2	612.79131	1223.5681	57713.16015625	24	NaN	0.568068	-0.0347730364321706	1.001655	20.07	19.041	2059	2115	1	0	0.85423	0.91771	172290	89184	83107			0
CheungV-10-G230-XW101910-px1-OB3	SILAC	2	808.93948	1615.8644	46654.15234375	143	NaN	0.864405	0.0811077249945811	0.361307	45.235	91.012	6017	6224	1	0	0.90409	0.96388	194470	93107	101360			2	6065;6064	0;1	0;0
CheungV-10-G230-XW101910-px1-OB3	SILAC	2	622.33569	1242.6568	54035.7890625	21	NaN	0.656835	0.0452126790833063	1.112545	21.74	20.811	2354	2408	1	0	0.85019	0.91599	162650	75776	86874			0
CheungV-10-G230-XW101910-px1-OB3	SILAC	2	698.85145	1395.6884	50493.7734375	60	NaN	0.688352	0.00633531697349099	0.471057	25.171	28.543	2942	3015	1	0	0.92787	0.93075	743410	386220	357200			0
CheungV-10-G230-XW101910-px1-OB3	SILAC	2	397.2261	792.43764	67403.875	31	NaN	0.437643	0.0331215678127137	0.383029	24.648	33.222	2844	2942	1	0	1.0876	1.1443	258100	124520	133590			2	2904;2892	0;1	0;0
CheungV-10-G230-XW101910-px1-OB3	SILAC	2	692.88743	1383.7603	46350.953125	89	NaN	0.760302	0.0837723157969776	0.453649	35.167	44.675	4576	4686	1	0	1.1045	1.0837	1950400	955110	995250			2	4639;4631	0;1	0;0
CheungV-10-G230-XW101910-px1-OB3	SILAC	2	594.82268	1187.6308	54946.9453125	54	NaN	0.630798	0.0444880241916508	0.443378	24.844	33.665	2872	2968	1	0	1.0992	1.0971	847080	403920	443170			2	2929;2913	0;1	0;0
CheungV-10-G230-XW101910-px1-OB3	SILAC	2	437.23776	872.46097	65018.7421875	109	NaN	0.460966	0.0196336124464551	0.291339	19.096	52.908	1853	2005	1	0	1.0787	1.056	5107200	2486200	2621000			2	1879;1876	0;1	0;0
CheungV-10-G230-XW101910-px1-OB3	SILAC	2	789.87748	1577.7404	48026.44140625	78	NaN	0.740412	-0.0253487603570193	0.336857	26.493	54.763	3148	3307	1	0	0.94912	0.93689	1373500	687730	685820			1	3193	1	0
CheungV-10-G230-XW101910-px1-OB3	SILAC	2	994.49229	1986.97	41979.45703125	135	NaN	0.970023	0.0160163643240594	0.411625	27.906	93.049	3377	3633	0	1	0.89533	0.88194	1885200	988710	896540			1	3443	1	0
CheungV-10-G230-XW101910-px1-OB3	SILAC	2	500.28453	998.5545	60153.97265625	71	NaN	0.554502	0.0551671459680847	0.292007	24.242	47.439	2746	2886	1	0	0.97451	0.96071	1475700	786180	689490			2	2798;2793	0;1	0;0
CheungV-10-G230-XW101910-px1-OB3	SILAC	2	600.83681	1199.6591	51701.2109375	21	NaN	0.659065	0.0672213677589752	0.71928	20.223	18.528	2080	2136	2	0	0.92381	0.98274	260420	131780	128640			0
CheungV-10-G230-XW101910-px1-OB3	SILAC	2	560.77267	1119.5308	55937.4375	32	NaN	0.530784	-0.0241996727538663	0.509709	16.227	31.967	1396	1476	0	1	1.0778	1.1463	147630	71646	75986			1	1447	0	0
CheungV-10-G230-XW101910-px1-OB3	SILAC	2	634.3284	1266.6422	48994.57421875	110	NaN	0.642238	0.0195821000518208	1.065379	62.678	80.874	7658	7739	1	0	0.90703	0.989	14486	5507.3	8979			2	7727;7735	1;1	0;0
CheungV-10-G230-XW101910-px1-OB3	SILAC	2	906.51711	1811.0197	44485.77734375	35	NaN	0.01966	0.146590588873096	0.807721	41.743	29.935	5572	5641	1	0	0.75253	0.81636	130190	63197	66997			0
CheungV-10-G230-XW101910-px1-OB3	SILAC	2	384.74521	767.47587	69881.2109375	41	NaN	0.475865	0.0828262027222308	0.343142	13.279	39.481	907	1013	0	2	0.91663	1.0566	263830	133910	129920			1	947	0	0
CheungV-10-G230-XW101910-px1-OB3	SILAC	2	664.38233	1326.7501	50749.08203125	37	NaN	0.750116	0.0998111511908064	0.496283	28.396	34.256	3489	3585	1	1	0.97501	1.1086	367490	155990	211500			0
CheungV-10-G230-XW101910-px1-OB3	SILAC	2	870.96445	1739.9143	44896.73828125	141	NaN	0.914347	0.0739860746348313	0.254485	38.571	69.808	5086	5250	1	0	0.94836	0.9293	3326400	1734800	1591600			2	5141;5131	0;1	1;1
CheungV-10-G230-XW101910-px1-OB3	SILAC	2	479.26632	956.51809	62295.0390625	32	NaN	0.518086	0.0380876925221401	0.714434	19.543	29.188	1949	2033	1	0	1.0091	1.0749	197310	90398	106910			0
CheungV-10-G230-XW101910-px1-OB3	SILAC	2	1140.6081	2279.2016	38700.046875	63	NaN	0.201591	0.113158432001001	0.377086	37.075	30.627	4900	4976	1	0	0.9071	0.91561	630770	316180	314590			1	4944	1	1
CheungV-10-G230-XW101910-px1-OB3	SILAC	2	1046.9215	2091.8285	44409.9921875	12	NaN	0.828487	-0.173753984175619	1.120651	20.686	11.635	2178	2213	0	1	0.73859	0.78838	138090	64793	73302			0
CheungV-10-G230-XW101910-px1-OB3	SILAC	2	895.47916	1788.9438	42303.265625	17	NaN	0.943776	0.0808616129222628	3.400265	46.108	19.197	6185	6224	3	0	0.86203	1.0382	48367	21312	27055			0
CheungV-10-G230-XW101910-px1-OB3	SILAC	2	1137.0393	2272.0641	38954.4296875	64	NaN	0.064121	-0.0210285161551838	0.638926	49.34	31.002	6584	6654	1	0	1.0882	1.1838	101340	51571	49768			0
CheungV-10-G230-XW101910-px1-OB3	SILAC	2	600.27181	1198.5291	54607.0546875	48	NaN	0.529058	-0.0622654945316299	0.397247	24.848	35.963	2858	2968	1	0	0.90075	0.92553	443890	214910	228990			0
CheungV-10-G230-XW101910-px1-OB3	SILAC	2	358.22086	714.42718	70071.90625	34	NaN	0.427177	0.0585403093831474	0.643452	12.91	34.015	858	952	2	0	1.2316	1.3101	103310	49610	53695			1	898	0	0
CheungV-10-G230-XW101910-px1-OB3	SILAC	2	1032.0795	2062.1444	41214.91796875	23	NaN	0.144351	0.155764432870001	0.83673	29.26	24.939	3633	3710	0	1	0.73012	0.75567	210950	106680	104270			0
CheungV-10-G230-XW101910-px1-OB3	SILAC	2	830.451	1658.8874	47111.50390625	46	NaN	0.887438	0.0843496264351415	0.490188	34.606	36.182	4508	4597	1	0	1.0506	1.1327	159290	67252	92037			0
CheungV-10-G230-XW101910-px1-OB3	SILAC	2	500.77475	999.53495	59719.26953125	71	NaN	0.534947	0.03516062588983	0.346086	10.128	39.183	451	550	1	1	0.85424	0.9713	503410	253700	249710			2	472;470	0;1	0;0
CheungV-10-G230-XW101910-px1-OB3	SILAC	2	956.5175	1911.0204	41333.06640625	72	NaN	0.020441	0.101371874267215	0.460816	47.305	44.857	6303	6395	1	0	0.84825	0.9223	105960	53613	52343			0
CheungV-10-G230-XW101910-px1-OB3	SILAC	2	801.90618	1601.7978	46049.8671875	30	NaN	0.797812	0.020985394692616	0.757148	31.18	33.483	3972	4057	1	0	0.98175	1.0453	198580	93318	105260			0
CheungV-10-G230-XW101910-px1-OB3	SILAC	2	856.44695	1710.8793	45199.890625	160	NaN	0.879345	0.0523407046330249	0.283438	32.692	47.759	4179	4306	0	1	1.0134	0.99786	17725000	8452500	9272800			2	4224;4223	0;1	1;0
CheungV-10-G230-XW101910-px1-OB3	SILAC	2	543.79537	1085.5762	54571.2890625	63	NaN	0.576182	0.0368172328910532	0.423112	22.812	35.473	2516	2620	1	0	1.0772	1.0683	1062500	508220	554230			2	2570;2554	0;1	0;0
CheungV-10-G230-XW101910-px1-OB3	SILAC	2	1016.0336	2030.0527	44574.66015625	40	NaN	0.052745	0.0789205751784721	0.490865	31.915	23.028	4099	4158	1	0	0.9806	1.0179	357020	169170	187850			0
CheungV-10-G230-XW101910-px1-OB3	SILAC	2	406.20445	810.39435	65000.95703125	26	NaN	0.394351	-0.0184303621661002	0.84773	19.757	26.291	1998	2073	1	0	0.83798	0.90611	145280	72443	72835			0
CheungV-10-G230-XW101910-px1-OB3	SILAC	2	869.92785	1737.8411	48258.8125	53	NaN	0.841145	0.00173773090068607	0.481903	30.647	38.232	3850	3952	1	0	1.1404	1.1544	587040	299310	287730			0
CheungV-10-G230-XW101910-px1-OB3	SILAC	2	1090.0469	2178.0793	40879.140625	55	NaN	0.079276	0.0373593949689166	0.504961	33.935	36.336	4410	4501	1	0	1.0983	1.1584	243780	102190	141590			0
CheungV-10-G230-XW101910-px1-OB3	SILAC	2	630.82901	1259.6435	52800.30078125	87	NaN	0.643474	0.0240382958093051	0.345529	26.989	40.612	3216	3335	1	0	1.143	1.1189	5076800	2367600	2709200			2	3275;3274	0;1	0;0
CheungV-10-G230-XW101910-px1-OB3	SILAC	2	696.3798	1390.745	50219.59375	35	NaN	0.745037	0.0652946976922522	0.467906	24.017	21.75	2746	2802	1	0	0.84682	0.88645	292290	149790	142490			0
CheungV-10-G230-XW101910-px1-OB3	SILAC	2	1058.0415	2114.0684	41543.25390625	76	NaN	0.068376	0.0559041955616522	0.431916	47.37	44.775	6321	6416	0	1	1.2007	1.283	135490	74241	61251			0
CheungV-10-G230-XW101910-px1-OB3	SILAC	2	730.42391	1458.8333	50019.02734375	76	NaN	0.833274	0.122210973719575	0.318829	40.247	37.48	5356	5445	1	0	0.93777	0.95243	552070	279900	272170			1	5392	1	0
CheungV-10-G230-XW101910-px1-OB3	SILAC	2	540.25947	1078.5044	56892.8828125	22	NaN	0.504386	-0.0317255237259815	0.694358	17.767	22.417	1663	1726	0	1	0.84392	0.897	149220	72155	77067			0
CheungV-10-G230-XW101910-px1-OB3	SILAC	2	436.2482	870.48185	63839.40625	153	NaN	0.481849	0.041427604555679	0.295124	15.778	79.005	1297	1515	1	0	1.0475	1.0238	10310000	4976400	5333200			2	1330;1322	0;1	0;0
CheungV-10-G230-XW101910-px1-OB3	SILAC	2	660.32447	1318.6344	52054.8671875	30	NaN	0.634396	-0.0121760845268	2.21764	28.409	39.028	3482	3585	3	0	1.0918	1.3149	163320	79254	84063			0
CheungV-10-G230-XW101910-px1-OB3	SILAC	2	593.78868	1185.5628	53130.36328125	29	NaN	0.562808	-0.0225505051109849	0.596967	9.686	22.051	410	451	1	0	0.98421	1.0727	43459	20719	22739			2	435;430	0;1	0;0
CheungV-10-G230-XW101910-px1-OB3	SILAC	2	1019.0547	2036.0948	42214.84375	185	NaN	0.09477	0.118166392036983	0.193843	51.474	43.815	6824	6899	0	1	1.021	1.0514	222840	106540	116300			2	6851;6857	0;1	0;1
CheungV-10-G230-XW101910-px1-OB3	SILAC	2	372.21843	742.42231	69306.90625	132	NaN	0.422312	0.040797651041089	0.195138	20.69	78.993	2115	2348	1	0	1.0658	1.0433	5143100	2447700	2695400			2	2154;2149	0;1	0;0
CheungV-10-G230-XW101910-px1-OB3	SILAC	2	529.74108	1057.4676	58939.23828125	74	NaN	0.467609	-0.0588265305668756	0.31497	12.5	44.938	780	894	1	0	0.95283	0.95392	782390	429230	353160			2	822;807	0;1	0;0
CheungV-10-G230-XW101910-px1-OB3	SILAC	2	481.23695	960.45934	60850.328125	62	NaN	0.45934	-0.0224716538780285	0.313642	23.961	33.694	2704	2802	1	0	0.99677	0.978	1918800	976530	942290			2	2761;2740	0;1	0;0
CheungV-10-G230-XW101910-px1-OB3	SILAC	2	448.71654	895.41852	57589.79296875	23	NaN	0.418525	-0.0333677879829111	1.083019	23.648	24.497	2676	2746	0	1	0.79272	0.84108	154130	80373	73754			0
CheungV-10-G230-XW101910-px1-OB3	SILAC	2	565.29615	1128.5777	56859.27734375	76	NaN	0.577741	0.0185950808504458	0.36759	28.86	42.119	3565	3675	0	1	1.1148	1.0982	1928300	904940	1023400			2	3590;3589	0;1	0;0
CheungV-10-G230-XW101910-px1-OB3	SILAC	2	400.23186	798.44917	68619.7890625	84	NaN	0.449166	0.0418791333897843	0.228855	20.612	67.404	2122	2322	1	0	1.0932	1.0703	4856600	2359800	2496800			2	2159;2158	0;1	0;0
CheungV-10-G230-XW101910-px1-OB3	SILAC	2	616.29314	1230.5717	54241.88671875	26	NaN	0.571729	-0.0343343993554299	1.627502	13.319	44.702	887	1006	1	1	0.86289	0.98113	91116	33959	57157			0
CheungV-10-G230-XW101910-px1-OB3	SILAC	2	629.84003	1257.6655	53119.4453125	153	NaN	0.665505	0.0469788572947891	0.274388	37.647	84.538	4976	5192	1	0	1.0508	1.0283	6012600	2836800	3175800			1	5021	1	0
CheungV-10-G230-XW101910-px1-OB3	SILAC	2	550.78808	1099.5616	55476.66015625	71	NaN	0.561613	0.015815012583289	0.299297	24.353	42.672	2781	2907	0	1	1.1071	1.0906	2135100	1024200	1110900			2	2819;2811	0;1	0;0
CheungV-10-G230-XW101910-px1-OB3	SILAC	2	472.23876	942.46297	63081.796875	18	NaN	0.462973	-0.0105596508370809	1.51072	13.759	23.843	1019	1082	0	3	1.2663	1.8577	80761	36995	43765			0
CheungV-10-G230-XW101910-px1-OB3	SILAC	2	845.93018	1689.8458	45649.2265625	254	NaN	0.845803	0.0284741554612538	0.261941	45.926	93.195	6057	6267	1	0	1.0683	1.0564	1243600	605310	638250			4	6117;6133;6116;6219	0;0;1;1	1;1;0;0
CheungV-10-G230-XW101910-px1-OB3	SILAC	2	504.25033	1006.4861	59086.796875	22	NaN	0.486102	-0.0168820006661008	0.510406	11.405	26.612	638	704	0	3	0.48027	0.70455	83236	40487	42750			0
CheungV-10-G230-XW101910-px1-OB3	SILAC	2	1001.5697	2001.1249	42102.2421875	115	NaN	0.1249	0.1643827588573	0.27629	36.151	44.238	4728	4852	0	1	0.94854	0.93428	3237200	1649500	1587800			3	4788;4778;4779	0;0;1	0;1;0
CheungV-10-G230-XW101910-px1-OB3	SILAC	2	585.82209	1169.6296	55019.328125	111	NaN	0.629624	0.0515942438080401	0.360199	29.86	51.239	3724	3869	1	0	1.046	1.0221	10873000	5099700	5773500			2	3749;3753	0;1	0;0
CheungV-10-G230-XW101910-px1-OB3	SILAC	2	660.3459	1318.6773	50806.1953125	95	NaN	0.677251	0.0306594608287014	0.313784	28.683	41.832	3516	3633	1	0	1.0188	0.99898	2492700	1164600	1328100			2	3563;3566	0;1	0;0
CheungV-10-G230-XW101910-px1-OB3	SILAC	2	1159.0446	2316.0747	38772.50390625	178	NaN	0.074678	-0.0307164161781657	0.289908	43.855	58.807	5842	5977	0	1	1.0368	1.0213	2542100	1166700	1375400			2	5888;5883	0;1	1;1
CheungV-10-G230-XW101910-px1-OB3	SILAC	2	617.35824	1232.7019	57580.296875	32	NaN	0.70192	0.094877394621335	0.888517	44.658	27.587	5984	6037	1	0	0.89494	0.97533	50246	23021	27225			0
CheungV-10-G230-XW101910-px1-OB3	SILAC	2	489.2341	976.45365	60718.41796875	93	NaN	0.453646	-0.035522790153891	0.336796	19.497	52.942	1922	2073	1	0	1.3886	1.374	1205200	534360	670810			3	2001;1955;1964	0;1;1	0;0;1
CheungV-10-G230-XW101910-px1-OB3	SILAC	2	580.8251	1159.6356	55425.16015625	31	NaN	0.635648	0.0622153255994817	0.50839	19.705	26.156	1977	2059	1	0	0.71056	0.76559	162360	77365	84991			0
CheungV-10-G230-XW101910-px1-OB3	SILAC	2	490.73726	979.45997	45678.17578125	28	NaN	0.459969	-0.0305829968903026	0.879678	15.377	25.736	1259	1329	1	0	1.0281	1.1008	181810	93518	88294			1	1317	1	0
CheungV-10-G230-XW101910-px1-OB3	SILAC	2	614.34608	1226.6776	53248.22265625	137	NaN	0.677601	0.0733291388507951	0.35188	37.072	57.692	4880	5020	1	0	1.043	1.0193	10257000	4819500	5437800			2	4905;4906	0;1	0;0
CheungV-10-G230-XW101910-px1-OB3	SILAC	2	527.25143	1052.4883	58492.96875	42	NaN	0.488315	-0.0358295169858138	0.338025	15.818	28.285	1329	1408	0	1	0.79291	0.78792	437290	236260	201020			0
CheungV-10-G230-XW101910-px1-OB3	SILAC	2	561.79841	1121.5823	56032.6171875	50	NaN	0.582259	0.0263315340537247	0.325327	15.047	31.016	1200	1284	1	0	0.93488	0.95405	504680	251640	253050			1	1234	1	0
CheungV-10-G230-XW101910-px1-OB3	SILAC	2	484.74672	967.47889	61664.140625	51	NaN	0.47889	-0.00615028995491684	0.331207	26.216	37.231	3108	3216	0	1	1.0597	1.044	770480	375450	395020			2	3139;3138	0;1	0;0
CheungV-10-G230-XW101910-px1-OB3	SILAC	2	486.25384	970.49314	55124.1328125	20	NaN	0.493137	0.00670970975227192	1.964854	14.906	23.894	1195	1259	0	1	0.75193	0.81705	79388	39703	39685			0
CheungV-10-G230-XW101910-px1-OB3	SILAC	2	479.26656	956.51856	59714.91796875	117	NaN	0.518562	0.0385638731314657	0.295496	23.407	55.571	2606	2767	1	0	1.0502	1.028	5242000	2502800	2739100			2	2638;2636	0;1	0;0
CheungV-10-G230-XW101910-px1-OB3	SILAC	2	761.844	1521.6735	NaN	15	NaN	0.673454	-0.0665155244578273	4.65492	22.96	20.611	2550	2620	1	1	0.57532	0.65416	114650	51060	63588			0
CheungV-10-G230-XW101910-px1-OB3	SILAC	2	515.77442	1029.5343	56526.24609375	43	NaN	0.53428	0.0206943644304829	0.387945	21.637	32.425	2315	2401	1	0	1.0351	1.0737	362530	188510	174030			0
CheungV-10-G230-XW101910-px1-OB3	SILAC	2	886.43279	1770.851	45328.9296875	128	NaN	0.85103	-0.00356119430193758	0.498932	41.114	55.876	5458	5589	1	0	0.99974	0.99314	966230	473990	492240			3	5490;5507;5516	0;1;1	1;1;1
CheungV-10-G230-XW101910-px1-OB3	SILAC	2	629.80777	1257.601	55794.78125	26	NaN	0.600991	-0.0175056524494721	1.465584	16.432	31.966	1422	1509	1	1	0.92155	1.0478	124950	40270	84683			0
CheungV-10-G230-XW101910-px1-OB3	SILAC	2	534.31383	1066.6131	58780.6640625	58	NaN	0.613098	0.0824559276140917	0.31402	26.425	32.832	3148	3244	0	1	0.95946	0.94523	868840	443710	425140			2	3180;3199	0;1	0;0
CheungV-10-G230-XW101910-px1-OB3	SILAC	2	675.33773	1348.6609	53024.26953125	33	NaN	0.660908	0.000523828276300264	0.723041	24.138	31.067	2753	2844	0	1	1.1922	1.1889	376430	136920	239510			0
CheungV-10-G230-XW101910-px1-OB3	SILAC	2	393.22429	784.43403	67570.96875	186	NaN	0.434035	0.0331952649249843	0.295193	20.295	78.732	2033	2273	1	0	1.0542	1.0291	16818000	8145200	8672700			3	2089;2088;2238	0;1;1	0;0;0
CheungV-10-G230-XW101910-px1-OB3	SILAC	2	1125.1053	2248.196	38593.83203125	68	NaN	0.195988	0.121818276483282	0.487889	50.261	37.757	6694	6765	0	1	1.0194	1.1179	46982	22338	24643			0
CheungV-10-G230-XW101910-px1-OB3	SILAC	2	693.78848	1385.5624	49208.76171875	26	NaN	0.562406	-0.114952452620628	0.749516	17.916	20.263	1692	1749	1	0	0.9085	0.98146	149530	75285	74246			0
CheungV-10-G230-XW101910-px1-OB3	SILAC	2	501.2668	1000.5191	59542.98046875	63	NaN	0.519056	0.0188176747085436	0.394601	17.176	35.161	1554	1651	1	0	1.035	1.0216	1381000	645900	735100			2	1581;1582	0;1	0;0
CheungV-10-G230-XW101910-px1-OB3	SILAC	2	362.18709	722.35963	67993.2265625	35	NaN	0.359626	-0.0126595237578613	0.707451	16.869	36.26	1495	1596	1	0	1.2918	1.3608	250990	109290	141710			0
CheungV-10-G230-XW101910-px1-OB3	SILAC	2	620.76052	1239.5065	52211.4140625	20	NaN	0.506488	-0.103685460765064	1.034194	19.464	24.288	1942	2012	1	0	0.9761	1.061	108760	50117	58645			0
CheungV-10-G230-XW101910-px1-OB3	SILAC	2	486.72224	971.42992	58822.34765625	29	NaN	0.429923	-0.056934809884865	0.501906	13.045	27.49	887	952	0	1	1.1947	1.3048	59087	28562	30525			0
CheungV-10-G230-XW101910-px1-OB3	SILAC	2	923.41231	1844.8101	NaN	28	NaN	0.810063	-0.078549213626502	1.134979	33.774	35.591	4396	4487	1	0	1.1586	1.2596	106690	51261	55429			0
CheungV-10-G230-XW101910-px1-OB3	SILAC	2	709.40389	1416.7932	49474.83203125	52	NaN	0.79322	0.101495074510467	0.313796	24.744	28.664	2858	2948	1	1	0.94327	1.0725	1010500	482690	527770			0
CheungV-10-G230-XW101910-px1-OB3	SILAC	2	425.75494	849.49533	65326.19921875	24	NaN	0.495333	0.0645649259723768	0.493015	21.489	28.059	2294	2382	1	0	0.76756	0.81452	210830	109890	100950			0
CheungV-10-G230-XW101910-px1-OB3	SILAC	2	550.80127	1099.588	57276.96484375	77	NaN	0.587978	0.0421671924420934	0.450304	27.166	45.35	3272	3405	0	1	1.052	1.0362	1940500	923130	1017300			2	3303;3302	0;1	0;0
CheungV-10-G230-XW101910-px1-OB3	SILAC	2	564.81675	1127.6189	56184.1328125	103	NaN	0.618943	0.0602378380826849	0.272837	16.11	53.457	1376	1521	2	0	1.051	1.118	6734800	3077000	3657800			2	1458;1437	0;1	0;0
CheungV-10-G230-XW101910-px1-OB3	SILAC	2	632.26211	1262.5097	52770.765625	53	NaN	0.509671	-0.111083260318537	0.330479	10.736	37.318	536	617	1	0	0.95975	1.0458	77265	41712	35553			1	576	0	0
CheungV-10-G230-XW101910-px1-OB3	SILAC	2	837.99522	1673.9759	50190.125	22	NaN	0.975884	0.165855319811499	0.866441	54.122	15.942	7116	7147	1	0	0.83148	0.90669	11712	5527.7	6184.1			0
CheungV-10-G230-XW101910-px1-OB3	SILAC	2	666.33671	1330.6589	51983.0703125	123	NaN	0.658858	0.00675457846546124	0.36314	29.637	53.978	3668	3822	1	0	1.0773	1.0531	9279600	4395600	4884000			3	3715;3714;3732	0;1;1	0;0;0
CheungV-10-G230-XW101910-px1-OB3	SILAC	2	484.25324	966.49193	60874.87890625	72	NaN	0.491932	0.007345998481469	0.318103	33.573	46.823	4341	4466	0	1	1.1082	1.0917	1240900	592290	648590			2	4385;4380	0;1	0;0
CheungV-10-G230-XW101910-px1-OB3	SILAC	2	526.75768	1051.5008	58829.6328125	120	NaN	0.500811	-0.0228796033215986	0.278285	18.807	66.283	1774	1963	1	0	0.98896	0.97506	1467300	728240	739050			2	1896;1895	0;1	0;0
CheungV-10-G230-XW101910-px1-OB3	SILAC	2	637.83658	1273.6586	52480.734375	267	NaN	0.658603	0.0327204769591845	0.314821	30.172	104.419	3724	4026	1	0	1.0618	1.0354	26953000	12526000	14427000			5	3769;3900;3768;3899;3943	0;0;1;1;1	0;0;0;0;0
CheungV-10-G230-XW101910-px1-OB3	SILAC	2	489.23781	976.46106	60263.3671875	59	NaN	0.461058	-0.0281141511146643	0.315649	15.725	34.727	1318	1415	0	1	1.0723	1.0564	853100	417430	435660			2	1341;1340	0;1	0;0
CheungV-10-G230-XW101910-px1-OB3	SILAC	2	1071.4798	2140.9451	43826.61328125	22	NaN	0.945122	-0.0797131001668276	0.882955	28.204	19.225	3475	3530	0	1	0.66267	0.6849	214210	105550	108660			0
CheungV-10-G230-XW101910-px1-OB3	SILAC	2	1113.5543	2225.094	35674.83203125	32	NaN	0.093964	0.0304205763009122	1.190508	44.023	29.234	5896	5958	1	0	0.7605	0.82868	75207	35352	39854			0
CheungV-10-G230-XW101910-px1-OB3	SILAC	2	628.82585	1255.6371	50968.3984375	134	NaN	0.63715	0.0195567002488133	0.403656	48.51	133.218	6445	6727	0	1	1.0817	1.1771	72893	31983	40910			4	6494;6492;6513;6716	0;1;1;1	1;0;1;1
CheungV-10-G230-XW101910-px1-OB3	SILAC	2	892.47952	1782.9445	45501.79296875	52	NaN	0.944482	0.0843276808973314	0.437107	34.675	49.569	4501	4623	0	1	0.9686	1.0332	139880	64718	75159			0
CheungV-10-G230-XW101910-px1-OB3	SILAC	2	1232.6392	2463.2638	28322.029296875	31	NaN	0.263823	0.0907217778872109	1.020521	45.451	23.931	6097	6151	0	1	0.96737	1.0509	80488	43114	37374			0
CheungV-10-G230-XW101910-px1-OB3	SILAC	2	622.34353	1242.6725	53462.0078125	56	NaN	0.672511	0.0608817615011503	0.464198	28.328	53.627	3475	3626	0	2	0.85518	0.98579	409230	196690	212540			1	3529	1	0
CheungV-10-G230-XW101910-px1-OB3	SILAC	2	518.7569	1035.4993	60755.359375	44	NaN	0.499251	-0.0170790421561833	0.504648	39.459	48.887	5234	5356	1	0	0.78765	0.85825	78817	37887	40930			1	5303	1	0
CheungV-10-G230-XW101910-px1-OB3	SILAC	2	1168.6285	2335.2425	38661.22265625	125	NaN	0.24245	0.128238952909214	0.343133	52.557	31.879	6941	6998	0	1	0.92622	1.0025	99060	50484	48575			0
CheungV-10-G230-XW101910-px1-OB3	SILAC	2	425.72794	849.44133	64089.02734375	55	NaN	0.441334	0.0105914586216613	0.319324	28.594	53.669	3482	3633	1	0	1.08	1.109	449160	214720	234440			2	3557;3554	0;1	0;0
CheungV-10-G230-XW101910-px1-OB3	SILAC	2	856.41174	1710.8089	45438.17578125	36	NaN	0.808917	-0.0180548341711528	0.62436	27.426	24.198	3335	3405	2	0	0.97892	1.0414	417880	202350	215530			0
CheungV-10-G230-XW101910-px1-OB3	SILAC	2	945.96728	1889.92	41166.62890625	64	NaN	0.920003	0.0106397082201966	0.541555	49.045	29.293	6546	6607	0	1	1.0063	1.0987	60296	28930	31367			0
CheungV-10-G230-XW101910-px1-OB3	SILAC	2	457.75112	913.4877	62444.4140625	114	NaN	0.487695	0.027491055447399	0.331607	17.982	51.795	1670	1813	1	0	1.0322	1.0099	6348300	3081900	3266400			2	1702;1695	0;1	0;0
CheungV-10-G230-XW101910-px1-OB3	SILAC	2	826.90424	1651.7939	NaN	19	NaN	0.793933	-0.00589202734340688	1.559462	43.231	21.763	5784	5842	1	0	0.89088	0.97096	43319	19897	23422			0
CheungV-10-G230-XW101910-px1-OB3	SILAC	2	675.34206	1348.6696	51560.37109375	33	NaN	0.669559	0.00917131174537644	0.936931	38.856	47.044	5121	5234	1	0	0.76587	0.83462	58986	28289	30697			0
CheungV-10-G230-XW101910-px1-OB3	SILAC	2	536.27947	1070.5444	53272.75	19	NaN	0.544385	0.0119350318020679	2.889068	19.752	18.982	2005	2059	1	1	0.86508	0.98362	135370	68323	67050			0
CheungV-10-G230-XW101910-px1-OB3	SILAC	2	640.78723	1279.5599	53149.30078125	22	NaN	0.559909	-0.06868870451558	0.688701	17.689	17.954	1651	1699	1	0	0.70631	0.75758	176720	83037	93680			0
CheungV-10-G230-XW101910-px1-OB3	SILAC	2	1038.4782	2074.9419	41161.21875	76	NaN	0.941937	-0.0525367683158038	0.276949	29.336	27.082	3654	3724	1	0	1.0052	0.98867	1673800	781690	892120			2	3699;3688	0;1	1;1
CheungV-10-G230-XW101910-px1-OB3	SILAC	2	1326.6549	2651.2953	38838.46484375	77	NaN	0.295275	0.035679013742083	0.382482	34.32	48.328	4438	4562	1	0	1.339	1.42	214110	99083	115020			0
CheungV-10-G230-XW101910-px1-OB3	SILAC	2	832.25301	1662.4915	34800.55078125	15	NaN	0.491457	-0.313288977769389	5.826061	7.827	10.747	317	325	1	1	0.61085	0.69455	36973	17934	19039			0
CheungV-10-G230-XW101910-px1-OB3	SILAC	2	757.40173	1512.7889	48268.48046875	137	NaN	0.788898	0.0530149374774282	0.473914	38.216	82.687	5020	5220	1	0	1.0276	1.0054	6239900	2887700	3352300			3	5081;5163;5101	0;0;1	0;0;0
CheungV-10-G230-XW101910-px1-OB3	SILAC	2	1031.9648	2061.9151	37550.8359375	12	NaN	0.915089	-0.0733915918062849	1.643125	59.181	9.228	7499	7506	1	0	0.99028	1.08	7790.5	4012.4	3778.1			0
CheungV-10-G230-XW101910-px1-OB3	SILAC	2	854.97333	1707.9321	46698.0703125	65	NaN	0.932099	0.106450406557315	0.61531	42.16	46.267	5611	5720	0	1	1.0063	0.99761	483410	241670	241750			2	5662;5663	0;1	1;0
CheungV-10-G230-XW101910-px1-OB3	SILAC	2	1203.0678	2404.1211	38793.6875	200	NaN	0.121054	-0.0248421116293684	0.278326	42.019	53.147	5596	5720	1	0	1.0404	1.0192	3688900	1662800	2026100			2	5621;5620	0;1	1;1
CheungV-10-G230-XW101910-px1-OB3	SILAC	2	931.47641	1860.9383	38251.89453125	19	NaN	0.938267	0.0422352190096262	1.462785	40.892	20.409	5468	5513	0	1	1.242	1.358	55607	25010	30597			0
CheungV-10-G230-XW101910-px1-OB3	SILAC	2	661.83313	1321.6517	52298.6015625	35	NaN	0.65171	0.00375045501255045	0.388843	32.246	18.547	4164	4214	0	1	1.1244	1.1076	1748500	829150	919320			0
CheungV-10-G230-XW101910-px1-OB3	SILAC	2	1593.0853	3184.156	36184.890625	35	NaN	0.155977	-0.348735074642718	0.728775	44.164	25.471	5904	5970	1	0	0.63994	0.69586	105240	43481	61761			0
CheungV-10-G230-XW101910-px1-OB3	SILAC	2	690.39246	1378.7704	49652.3046875	49	NaN	0.770374	0.0961399637435534	0.56719	30.76	28.59	3890	3972	1	0	0.97981	0.98225	755210	357790	397420			0
CheungV-10-G230-XW101910-px1-OB3	SILAC	2	626.8152	1251.6158	53763.328125	86	NaN	0.615842	9.8813889280791E-05	0.314187	20.66	53.425	2136	2294	2	0	0.89955	0.95694	1717100	870040	847080			2	2175;2166	0;1	0;0
CheungV-10-G230-XW101910-px1-OB3	SILAC	2	1348.1582	2694.3018	36249.09375	189	NaN	0.301827	0.0224481680916142	0.27771	46.449	68.413	6198	6347	1	0	0.95356	0.95355	806500	392640	413870			2	6237;6245	0;1	1;1
CheungV-10-G230-XW101910-px1-OB3	SILAC	2	502.73948	1003.4644	59688.421875	48	NaN	0.46441	-0.0371832419805287	0.38773	12.695	36.379	814	907	1	0	0.95599	1.0201	191850	90119	101730			1	880	1	0
CheungV-10-G230-XW101910-px1-OB3	SILAC	2	717.88463	1433.7547	49245.84765625	53	NaN	0.754713	0.0551860542607301	0.561805	26.673	36.295	3174	3279	0	1	0.969	0.95464	766400	370080	396320			1	3248	1	0
CheungV-10-G230-XW101910-px1-OB3	SILAC	2	457.25887	912.50318	63660.0390625	139	NaN	0.503178	0.0434264124481842	0.318206	24.53	90.379	2732	2995	0	1	1.0883	1.0718	6487700	3131300	3356400			2	2838;2831	0;1	0;0
CheungV-10-G230-XW101910-px1-OB3	SILAC	2	645.80133	1289.5881	41864.125	27	NaN	0.588114	-0.0450965036143316	1.181621	24.668	23.769	2851	2928	0	1	0.77037	0.82022	144650	73958	70690			0
CheungV-10-G230-XW101910-px1-OB3	SILAC	2	650.865	1299.7154	52451.9375	42	NaN	0.715443	0.0775738638267285	0.562044	26.956	28.86	3244	3321	0	1	1.0957	1.0818	575880	276180	299710			0
CheungV-10-G230-XW101910-px1-OB3	SILAC	2	629.8394	1257.6642	52961.734375	131	NaN	0.66425	0.0457240300438571	0.425797	37.081	77.451	4866	5058	1	0	1.0867	1.0599	24651000	11388000	13263000			2	4902;4908	0;1	0;0
CheungV-10-G230-XW101910-px1-OB3	SILAC	2	591.85843	1181.7023	54328.515625	55	NaN	0.702298	0.118714831458647	0.359007	28.437	41.464	3482	3599	1	0	1.0927	1.1397	319630	148930	170700			1	3556	0	0
CheungV-10-G230-XW101910-px1-OB3	SILAC	2	1129.5079	2257.0012	44418.4296875	33	NaN	0.001216	-0.0770042910653501	1.10257	29.485	26.572	3675	3759	1	0	0.82403	0.87362	215550	109740	105810			0
CheungV-10-G230-XW101910-px1-OB3	SILAC	2	365.21644	728.41833	69847.9375	61	NaN	0.418334	0.0432620636232741	0.613258	15.08	45.546	1195	1318	0	1	1.1927	1.175	805780	353190	452590			2	1262;1246	0;1	0;0
CheungV-10-G230-XW101910-px1-OB3	SILAC	2	653.83925	1305.6639	50628.41796875	71	NaN	0.663946	0.0233405694634712	0.462237	40.142	57.076	5308	5445	1	0	0.92624	0.96781	305690	150020	155670			2	5388;5387	0;1	0;0
CheungV-10-G230-XW101910-px1-OB3	SILAC	2	805.9231	1609.8316	46581.36328125	142	NaN	0.831639	0.0511159499494624	0.320893	31.4	52.501	3972	4112	1	0	1.0847	1.0582	22545000	10445000	12100000			3	4011;4080;4010	0;0;1	0;1;1
CheungV-10-G230-XW101910-px1-OB3	SILAC	2	729.36475	1456.7149	44513.37109375	30	NaN	0.714939	0.00485010389911622	0.882409	24.142	26.251	2767	2844	2	1	0.69099	0.90939	193220	82882	110330			0
CheungV-10-G230-XW101910-px1-OB3	SILAC	2	631.82001	1261.6255	55783.33203125	33	NaN	0.625457	0.00510951062528875	0.824973	18.945	28.596	1853	1935	0	1	0.81032	0.85648	165260	81214	84043			0
CheungV-10-G230-XW101910-px1-OB3	SILAC	2	454.72723	907.43991	65284.4140625	37	NaN	0.439905	-0.0175170307758208	0.400811	18.379	30.449	1755	1841	0	1	1.0889	1.1008	291100	138700	152390			2	1805;1798	0;1	0;0
CheungV-10-G230-XW101910-px1-OB3	SILAC	2	912.96856	1823.9226	43195.94140625	37	NaN	0.922573	0.0435683486816743	0.708643	38.752	30.681	5139	5220	1	0	0.81486	0.88298	136010	57930	78080			0
CheungV-10-G230-XW101910-px1-OB3	SILAC	2	683.35983	1364.7051	50113.1171875	17	NaN	0.705106	0.0373420404200715	0.826246	19.27	19.432	1922	1977	0	1	1.0152	1.0895	125310	62782	62528			0
CheungV-10-G230-XW101910-px1-OB3	SILAC	2	645.80849	1289.6024	54519.07421875	41	NaN	0.602429	-0.030788394103638	0.64242	25.438	28.284	2982	3062	0	1	0.78654	0.77716	556470	301160	255320			0
CheungV-10-G230-XW101910-px1-OB3	SILAC	2	477.19636	952.37816	61468.57421875	64	NaN	0.37816	-0.0999336778330644	0.315826	11.547	49.691	638	761	1	0	0.89277	0.94494	224140	106290	117840			3	674;657;680	0;0;1	0;0;0
CheungV-10-G230-XW101910-px1-OB3	SILAC	2	838.46122	1674.9079	46825.1328125	56	NaN	0.907883	0.0974254273560291	0.47632	48.317	32.157	6456	6520	1	0	0.94987	1.0351	66745	35843	30902			2	6488;6493	1;1	1;1
CheungV-10-G230-XW101910-px1-OB3	SILAC	2	558.33687	1114.6592	56949.87890625	53	NaN	0.65919	0.106446633984433	0.334893	20.706	29.69	2157	2239	2	0	0.94798	1.0085	648900	320810	328090			2	2191;2196	0;1	0;0
CheungV-10-G230-XW101910-px1-OB3	SILAC	2	442.78136	883.54816	66772.890625	43	NaN	0.548163	0.101730825954064	0.431196	27.472	33.783	3321	3426	0	1	0.99624	0.99323	380200	193820	186380			1	3382	1	0
CheungV-10-G230-XW101910-px1-OB3	SILAC	2	819.92594	1637.8373	42055.8828125	25	NaN	0.837324	0.0439187480544661	0.856607	19.451	17.081	1956	2005	1	0	0.9961	1.0686	176210	92236	83970			0
CheungV-10-G230-XW101910-px1-OB3	SILAC	2	995.4628	1988.9111	43155.37890625	24	NaN	0.911055	-0.0438443414407175	0.756541	23.727	24.067	2697	2767	1	1	1.1712	1.3316	124010	57394	66620			0
CheungV-10-G230-XW101910-px1-OB3	SILAC	2	571.7641	1141.5136	55695.3671875	60	NaN	0.513649	-0.0514475726240562	0.328407	16.666	37.899	1462	1567	1	0	0.96304	0.96841	696710	362500	334210			1	1510	0	0
CheungV-10-G230-XW101910-px1-OB3	SILAC	2	838.4615	1674.9085	46470.4140625	144	NaN	0.908453	0.0979952589757431	0.314903	49.161	82.076	6514	6685	1	0	0.95305	1.033	134720	61743	72978			2	6593;6591	0;1	0;0
CheungV-10-G230-XW101910-px1-OB3	SILAC	2	681.35162	1360.6887	NaN	12	NaN	0.68868	0.022763678819274	2.00821	15.565	23.391	1291	1357	2	1	0.57237	0.75328	107920	44463	63457			0
CheungV-10-G230-XW101910-px1-OB3	SILAC	2	590.26925	1178.5239	55461.73046875	47	NaN	0.523945	-0.0581763895193035	0.31228	13.596	35.436	952	1042	0	1	0.93552	0.92168	679650	316100	363550			2	1017;1016	0;1	0;0
CheungV-10-G230-XW101910-px1-OB3	SILAC	2	655.81095	1309.6073	50637.15625	26	NaN	0.607342	-0.0350777695525721	0.773944	23.104	23.193	2578	2641	1	0	1.0368	1.1086	185750	94471	91283			0
CheungV-10-G230-XW101910-px1-OB3	SILAC	2	656.80634	1311.5981	54578.09765625	17	NaN	0.598134	-0.0452007163235066	0.65588	32.323	18.547	4164	4214	1	0	0.87106	0.9373	167950	71691	96257			0
CheungV-10-G230-XW101910-px1-OB3	SILAC	2	873.471	1744.9275	47305.47265625	37	NaN	0.927453	0.0847868272308006	0.521989	37.536	27.628	4969	5030	1	0	0.77891	0.84161	148680	76710	71974			0
CheungV-10-G230-XW101910-px1-OB3	SILAC	2	469.19883	936.38311	60298.37109375	42	NaN	0.383109	-0.0876272580774184	0.743388	14.571	43.462	1115	1232	1	0	0.76098	0.82709	109660	53663	55995			0
CheungV-10-G230-XW101910-px1-OB3	SILAC	2	1097.0575	2192.1004	40491.25390625	116	NaN	0.100386	0.0520195257786327	0.277956	35.055	44.696	4569	4686	0	1	0.87249	0.85949	1330800	663400	667370			2	4608;4612	0;1	1;1
CheungV-10-G230-XW101910-px1-OB3	SILAC	2	606.82705	1211.6395	53100.64453125	41	NaN	0.639541	0.0421868551459283	0.462568	23.934	31.333	2704	2802	1	0	0.78818	0.82758	271370	136590	134790			0
CheungV-10-G230-XW101910-px1-OB3	SILAC	2	497.25811	992.50167	62738.93359375	18	NaN	0.501665	0.00511458806920473	0.73588	15.49	23.391	1291	1357	1	0	0.86799	0.9415	131570	62707	68865			0
CheungV-10-G230-XW101910-px1-OB3	SILAC	2	622.33928	1242.664	51342.859375	49	NaN	0.664008	0.0523830303532122	0.580489	23.25	48.295	2599	2739	1	0	1.0159	1.0563	343230	167220	176010			0
CheungV-10-G230-XW101910-px1-OB3	SILAC	2	743.86028	1485.706	48766.546875	89	NaN	0.706011	-0.017414158330439	0.294627	21.248	37.764	2239	2354	0	1	1.0426	1.0271	1591300	732930	858370			2	2277;2276	0;1	0;0
CheungV-10-G230-XW101910-px1-OB3	SILAC	2	650.84501	1299.6755	50956.42578125	46	NaN	0.67546	0.0376096151921956	0.501956	37.498	41.849	4948	5051	1	0	0.86544	0.92972	172380	93644	78737			0
CheungV-10-G230-XW101910-px1-OB3	SILAC	2	783.41034	1564.8061	48243.26953125	43	NaN	0.806136	0.0463255380163901	0.686614	31.681	26.045	4050	4126	1	0	0.89499	0.90378	623680	323490	300190			1	4084	0	0
CheungV-10-G230-XW101910-px1-OB3	SILAC	2	1274.1876	2546.3606	38452.73828125	62	NaN	0.36056	0.149233867801286	0.486322	40.371	30.923	5377	5452	1	0	0.99376	1.0442	266430	130550	135880			0
CheungV-10-G230-XW101910-px1-OB3	SILAC	2	850.43422	1698.8539	46237.6171875	33	NaN	0.853884	0.0324107228789217	0.577828	22.928	25.333	2550	2627	0	1	0.73564	0.75844	220080	115940	104140			0
CheungV-10-G230-XW101910-px1-OB3	SILAC	2	788.89527	1575.776	49892.3671875	30	NaN	0.775979	0.011121558966579	0.650813	10.541	23.274	525	578	0	1	0.8495	0.92218	83858	45334	38524			0
CheungV-10-G230-XW101910-px1-OB3	SILAC	2	736.84686	1471.6792	47305.73046875	30	NaN	0.679176	-0.0377968812897507	0.756591	25.314	26.044	2968	3042	0	1	0.89113	0.9448	156230	73363	82866			0
CheungV-10-G230-XW101910-px1-OB3	SILAC	2	865.50253	1728.9905	40516.59765625	36	NaN	0.990505	0.155169235643143	0.653856	53.18	24.548	7013	7061	1	0	0.86824	0.94658	19867	10738	9129			0
CheungV-10-G230-XW101910-px1-OB3	SILAC	2	1072.5284	2143.0422	41386.45703125	32	NaN	0.042243	0.0164436714512703	0.830063	35.038	26.201	4583	4651	0	1	0.88109	0.93608	150470	78267	72202			0
CheungV-10-G230-XW101910-px1-OB3	SILAC	2	542.78706	1083.5596	NaN	15	NaN	0.559571	0.0211332935803057	0.971022	27.341	14.128	3335	3377	1	0	0.94388	1.0217	140620	71865	68760			0
CheungV-10-G230-XW101910-px1-OB3	SILAC	2	731.86727	1461.72	46584.1484375	25	NaN	0.719993	0.00760153483383874	1.025805	44.046	24.942	5896	5958	1	0	0.95083	1.0362	57657	29539	28118			0
CheungV-10-G230-XW101910-px1-OB3	SILAC	2	491.78167	981.54879	63379.5859375	25	NaN	0.548786	0.0572734975548883	0.534763	21.41	23.428	2294	2354	1	0	0.89171	0.96118	160200	77675	82530			0
CheungV-10-G230-XW101910-px1-OB3	SILAC	2	779.96381	1557.9131	47815.2734375	142	NaN	0.913063	0.156423136151716	0.219273	51.021	37.902	6780	6845	1	0	1.0578	1.1215	215460	98931	116530			3	6792;6797;6794	0;0;1	0;0;0
CheungV-10-G230-XW101910-px1-OB3	SILAC	2	473.74585	945.47714	62043.5703125	63	NaN	0.477142	0.00222235734099741	0.40644	13.404	39.891	928	1035	1	0	1.0682	1.0575	1168000	578320	589660			1	957	1	0
CheungV-10-G230-XW101910-px1-OB3	SILAC	2	748.40409	1494.7936	48961.92578125	53	NaN	0.793635	0.0660294491644891	0.645718	46.772	31.783	6256	6321	1	0	0.80313	0.87516	71615	38418	33197			0
CheungV-10-G230-XW101910-px1-OB3	SILAC	2	1112.0413	2222.0681	35977.2890625	21	NaN	0.068142	0.00599077739025233	1.731534	47.094	20.213	6321	6368	1	0	1.3017	1.4186	45464	18619	26845			0
CheungV-10-G230-XW101910-px1-OB3	SILAC	2	1035.4744	2068.9343	41518.21484375	133	NaN	0.93427	-0.0574399950837687	0.276369	24.006	42.984	2711	2844	0	1	0.97069	0.9561	3236100	1668200	1567900			2	2757;2756	0;1	1;1
CheungV-10-G230-XW101910-px1-OB3	SILAC	2	1148.5863	2295.158	40057.91796875	129	NaN	0.158016	0.0622429237569122	0.362627	44.917	46.243	5994	6097	0	1	0.90776	0.89867	512880	268300	244580			3	6052;6062;6043	0;1;1	1;1;2
CheungV-10-G230-XW101910-px1-OB3	SILAC	2	1030.4902	2058.9658	NaN	19	NaN	0.965797	-0.0213273306135306	0.568873	29.713	17.376	3724	3780	1	0	0.77183	0.81595	230610	83978	146630			0
CheungV-10-G230-XW101910-px1-OB3	SILAC	2	881.38777	1760.761	43058.12109375	55	NaN	0.760992	-0.0889580610014491	0.766345	33.184	35.615	4281	4382	1	0	0.076254	0.077496	545390	169690	375700			0
CheungV-10-G230-XW101910-px1-OB3	SILAC	2	785.45921	1568.9039	50710.3046875	33	NaN	0.903865	0.142168921790699	0.923053	47.725	22.69	6395	6445	0	1	0.79186	0.87633	27909	14263	13646			0
CheungV-10-G230-XW101910-px1-OB3	SILAC	2	972.51213	1943.0097	42695.44921875	64	NaN	0.009711	0.0759268465367313	0.435589	47.05	25.728	6305	6354	1	0	0.89825	0.97215	141270	66420	74852			2	6345;6344	0;1	0;1
CheungV-10-G230-XW101910-px1-OB3	SILAC	2	366.2079	730.40125	68426.359375	38	NaN	0.401248	0.0252636658619849	0.295007	12.013	31.095	738	814	1	0	0.97866	1.028	269010	138530	130480			1	758	0	0
CheungV-10-G230-XW101910-px1-OB3	SILAC	2	449.2562	896.49786	67634.3203125	25	NaN	0.497855	0.0454663016339509	1.185964	19.338	29.072	1922	2005	1	1	0.80919	0.92008	134990	63339	71647			0
CheungV-10-G230-XW101910-px1-OB3	SILAC	2	814.92737	1627.8402	47532.94921875	34	NaN	0.840195	0.0513885203317841	0.614089	31	45.355	3938	4071	1	0	0.95114	1.0003	261040	134080	126960			0
CheungV-10-G230-XW101910-px1-OB3	SILAC	2	632.77755	1263.5406	53237.2109375	149	NaN	0.540554	-0.0806745196894099	0.265716	9.69	57.598	400	511	1	0	1.1315	1.1717	377040	177890	199150			2	412;403	0;1	0;0
CheungV-10-G230-XW101910-px1-OB3	SILAC	2	657.82152	1313.6285	50308.4140625	74	NaN	0.628494	-0.0157753175317339	0.313578	22.751	40.475	2502	2620	1	0	0.99611	0.99386	855710	414880	440830			2	2556;2555	0;1	0;0
CheungV-10-G230-XW101910-px1-OB3	SILAC	2	1278.1511	2554.2877	35764.71484375	58	NaN	0.287726	0.0727534871216449	0.603126	48.549	25.744	6495	6538	0	1	0.9988	1.0908	59557	27879	31678			0
CheungV-10-G230-XW101910-px1-OB3	SILAC	2	818.40554	1634.7965	47433.22265625	58	NaN	0.796527	0.00452086926929951	0.501872	31.44	35.595	3985	4092	1	0	0.9796	0.99365	565390	262750	302630			0
CheungV-10-G230-XW101910-px1-OB3	SILAC	2	651.83481	1301.6551	55514.0703125	49	NaN	0.655064	0.0163022664023629	0.667299	28.221	34.096	3468	3565	1	0	0.93942	0.95745	517000	256680	260320			0
CheungV-10-G230-XW101910-px1-OB3	SILAC	2	1291.5905	2581.1665	37939.1171875	122	NaN	0.166464	-0.0608722233737353	0.317661	34.568	69.278	4459	4630	0	1	0.96673	0.97518	302630	155790	146840			0
CheungV-10-G230-XW101910-px1-OB3	SILAC	2	1115.0203	2228.0261	NaN	25	NaN	0.026094	-0.0387981859776119	0.817962	24.701	19.029	2858	2921	1	0	0.84924	0.90413	198860	103500	95357			0
CheungV-10-G230-XW101910-px1-OB3	SILAC	2	879.4934	1756.9722	36931.11328125	37	NaN	0.972239	0.124031976454035	0.92027	52.038	19.905	6902	6934	0	1	0.67458	0.74975	21846	10906	10940			0
CheungV-10-G230-XW101910-px1-OB3	SILAC	2	946.48292	1890.9513	43418.20703125	98	NaN	0.951289	0.0414510556818186	0.295026	46.32	49.018	6185	6295	0	1	0.98562	0.97621	502540	253480	249050			3	6216;6221;6225	0;1;1	1;0;1
CheungV-10-G230-XW101910-px1-OB3	SILAC	2	730.40008	1458.7856	47652.40625	63	NaN	0.785597	0.0745561010121492	0.401861	27.426	65.202	3279	3475	1	0	0.84292	0.8592	515810	234510	281300			0
CheungV-10-G230-XW101910-px1-OB3	SILAC	2	618.79597	1235.5774	56326.6484375	43	NaN	0.577386	-0.0309792083182856	0.439942	14.418	31.536	1095	1188	0	1	0.90753	0.91735	291760	152510	139250			2	1139;1135	0;1	0;0
CheungV-10-G230-XW101910-px1-OB3	SILAC	2	1070.0327	2138.0508	37004.51171875	65	NaN	0.050823	0.0273195527388452	0.600694	45.876	54.79	6104	6224	0	1	0.82623	0.89668	85167	43618	41549			0
CheungV-10-G230-XW101910-px1-OB3	SILAC	2	707.31687	1412.6192	50286.32421875	118	NaN	0.619191	-0.0706140458671598	0.290109	19.865	68.618	1970	2171	1	0	0.80952	0.80761	857890	469010	388880			2	2016;2041	0;1	0;1
CheungV-10-G230-XW101910-px1-OB3	SILAC	2	586.74307	1171.4716	55847.640625	44	NaN	0.471591	-0.107285542944737	0.386008	25.467	35.567	2968	3062	0	1	1.0706	1.0584	543850	255650	288190			2	3025;3021	0;1	0;0
CheungV-10-G230-XW101910-px1-OB3	SILAC	2	820.89208	1639.7696	47090.21875	17	NaN	0.769616	-0.0246775834991695	1.292585	10.417	20.406	511	559	2	0	0.90281	0.9604	45980	23288	22692			0
CheungV-10-G230-XW101910-px1-OB3	SILAC	2	691.88757	1381.7606	49707.828125	85	NaN	0.760587	0.0849774468392752	0.34647	36.571	64.508	4791	4962	1	0	0.99144	1.0302	348730	172670	176060			1	4851	1	0
CheungV-10-G230-XW101910-px1-OB3	SILAC	2	990.5362	1979.0579	42462.41796875	40	NaN	0.057854	0.107487433363758	0.497882	37.16	30.585	4914	4990	2	0	0.81838	0.87059	254720	132400	122310			0
CheungV-10-G230-XW101910-px1-OB3	SILAC	2	536.78952	1071.5645	59516.19140625	104	NaN	0.564481	0.0315616061475339	0.295081	28.325	53.618	3454	3606	1	0	1.0412	1.0196	4395500	2040200	2355300			2	3498;3495	0;1	0;0
CheungV-10-G230-XW101910-px1-OB3	SILAC	2	1020.4978	2038.981	41786.3515625	68	NaN	0.980976	0.00304451028227959	0.286481	23.192	35.992	2592	2697	0	2	1.1397	1.3138	1001600	472990	528650			0
CheungV-10-G230-XW101910-px1-OB3	SILAC	2	1083.4852	2164.9559	41421.0078125	88	NaN	0.955944	-0.079935836684399	0.317005	19.738	47.752	1970	2101	1	0	0.96379	0.98648	477260	229740	247520			0
CheungV-10-G230-XW101910-px1-OB3	SILAC	2	440.69524	879.37593	63994.85546875	55	NaN	0.375929	-0.0685835398751351	0.298878	10.585	44.799	511	610	0	1	1.0894	1.0995	299860	146640	153220			1	533	0	0
CheungV-10-G230-XW101910-px1-OB3	SILAC	2	461.20125	920.38794	63953.7890625	78	NaN	0.387944	-0.0754347451498916	0.295217	16.799	53.838	1448	1596	1	0	0.97565	0.99303	530220	254660	275570			3	1481;1493;1485	0;0;1	0;0;0
CheungV-10-G230-XW101910-px1-OB3	SILAC	2	551.78182	1101.5491	56086.6875	114	NaN	0.549091	0.00237845726974228	0.314684	23.064	54.811	2536	2697	0	1	1.0737	1.0575	6583400	3067500	3515900			2	2587;2580	0;1	0;0
CheungV-10-G230-XW101910-px1-OB3	SILAC	2	1222.1306	2442.2467	NaN	10	NaN	0.246713	0.0832790500066949	5.550009	8.027	7.914	327	334	2	1			102400	48781	53623			0
CheungV-10-G230-XW101910-px1-OB3	SILAC	2	1045.9986	2089.9826	41440.2421875	120	NaN	0.9826	-0.0187924037686571	0.751644	46.559	63.331	6198	6336	0	1	1.0755	1.1334	173190	80549	92644			0
CheungV-10-G230-XW101910-px1-OB3	SILAC	2	761.38831	1520.7621	40329.859375	25	NaN	0.762058	0.0225069731716303	1.578675	33.311	31.8	4306	4396	0	1	0.91781	0.97458	151910	73870	78041			0
CheungV-10-G230-XW101910-px1-OB3	SILAC	2	596.35873	1190.7029	53831.82421875	113	NaN	0.702906	0.11518240858527	0.268071	32.92	47.156	4221	4354	1	0	1.0819	1.0587	5979800	2803500	3176300			7	4276;4308;4264;4270;4307;4314;4323	0;0;1;1;1;1;1	0;0;0;0;0;0;0
CheungV-10-G230-XW101910-px1-OB3	SILAC	2	666.3685	1330.7225	52321.953125	45	NaN	0.722457	0.0703245373031223	1.098612	27.238	30.503	3279	3370	1	1	0.98861	1.1241	666090	337870	328220			0
CheungV-10-G230-XW101910-px1-OB3	SILAC	2	700.87035	1399.7262	50597.49609375	52	NaN	0.726153	0.0422785204068532	0.979475	30.426	33.379	3829	3925	0	1	1.0662	1.0551	519880	235740	284140			0
CheungV-10-G230-XW101910-px1-OB3	SILAC	2	869.43095	1736.8473	45627.51953125	90	NaN	0.847349	0.00839922551858763	0.382544	36.115	60.305	4714	4873	1	0	0.83162	0.84186	587060	280290	306770			1	4783	1	1
CheungV-10-G230-XW101910-px1-OB3	SILAC	2	754.96108	1507.9076	51258.1640625	37	NaN	0.907612	0.173974210402321	0.564071	51.813	20.137	6878	6910	0	1	0.87462	0.97602	17330	8938.9	8391.3			0
CheungV-10-G230-XW101910-px1-OB3	SILAC	2	906.92879	1811.843	43963.23828125	61	NaN	0.843018	-0.0304299741471823	0.339326	22.948	27.769	2550	2627	1	0	0.87363	0.8955	464360	239800	224560			0
CheungV-10-G230-XW101910-px1-OB3	SILAC	2	921.93941	1841.8643	41946	36	NaN	0.864264	-0.0229938533307177	0.632854	46.061	30.233	6175	6243	0	1	1.0951	1.1889	83571	38787	44784			0
CheungV-10-G230-XW101910-px1-OB3	SILAC	2	550.78651	1099.5585	57343.140625	117	NaN	0.558472	0.0126747392462221	0.346833	28.772	57.12	3530	3689	1	0	1.0015	0.98066	4464600	2271300	2193300			2	3575;3580	0;1	0;0
CheungV-10-G230-XW101910-px1-OB3	SILAC	2	759.91177	1517.809	48059.14453125	105	NaN	0.808991	0.0707991157476044	0.318973	43.399	49.823	5777	5887	0	1	1.1188	1.1023	826320	399990	426320			2	5832;5826	0;1	0;0
CheungV-10-G230-XW101910-px1-OB3	SILAC	2	660.81886	1319.6232	51770.58203125	23	NaN	0.623159	-0.0238671854378936	0.58757	28.949	27.281	3585	3668	1	0	1.0005	1.0719	179790	81297	98490			0
CheungV-10-G230-XW101910-px1-OB3	SILAC	2	475.79323	949.57191	61529.83203125	82	NaN	0.571906	0.095102702230065	0.872071	25.153	50.052	2900	3042	0	1	0.77795	0.76637	1192100	595930	596120			2	2978;2972	0;1	0;0
CheungV-10-G230-XW101910-px1-OB3	SILAC	2	470.74028	939.466	59860.17578125	48	NaN	0.466	-0.00615438129216273	0.566409	13.975	30.004	1029	1102	1	0	0.94806	0.98572	343590	162330	181260			0
CheungV-10-G230-XW101910-px1-OB3	SILAC	2	643.37179	1284.729	51324.57421875	30	NaN	0.729026	0.0980503421221783	0.617479	41.649	27.399	5564	5625	0	1	0.30507	0.32756	124020	62455	61563			0
CheungV-10-G230-XW101910-px1-OB3	SILAC	2	604.3013	1206.588	54102.2265625	90	NaN	0.588037	-0.00699333216471132	0.296782	24.819	56.958	2823	2989	0	1	1.1823	1.1647	1591300	754640	836660			1	2916	0	0
CheungV-10-G230-XW101910-px1-OB3	SILAC	2	496.24051	990.46647	60419.5625	164	NaN	0.466474	-0.0291407613711954	0.31508	22.712	78.083	2436	2662	1	0	1.0911	1.0678	5776200	2693900	3082300			2	2486;2491	0;1	0;0
CheungV-10-G230-XW101910-px1-OB3	SILAC	2	1033.0159	2064.0172	38101.765625	38	NaN	0.0172	0.0277525808819519	1.024782	38.373	28.775	5093	5165	1	0	1.1438	1.2437	105590	49704	55883			0
CheungV-10-G230-XW101910-px1-OB3	SILAC	2	665.35864	1328.7027	50992.99609375	47	NaN	0.702736	0.0515330141481627	0.735095	26.992	40.276	3244	3370	1	0	1.1001	1.1434	346460	178870	167590			0
CheungV-10-G230-XW101910-px1-OB3	SILAC	2	393.70899	785.40343	65771.40625	111	NaN	0.403432	0.00214653512000496	0.283231	12.949	73.59	814	1006	0	1	0.93105	0.91717	1382300	731560	650750			2	854;870	0;1	0;0
CheungV-10-G230-XW101910-px1-OB3	SILAC	2	758.41302	1514.8115	49729.34375	77	NaN	0.811482	0.0746685095100474	0.42026	30.553	35.811	3850	3952	0	1	0.96056	0.94626	1281100	616960	664130			0
CheungV-10-G230-XW101910-px1-OB3	SILAC	2	582.79688	1163.5792	48955.28515625	38	NaN	0.579201	0.00395443358070224	0.753769	21.301	40.056	2232	2348	2	0	0.63318	0.67357	187380	96033	91346			0
CheungV-10-G230-XW101910-px1-OB3	SILAC	2	855.41575	1708.817	46039.3046875	62	NaN	0.81695	-0.00910537306731385	1.19894	35.791	50.24	4672	4805	3	0	0.95308	1.1478	339790	161870	177910			1	4754	1	0
CheungV-10-G230-XW101910-px1-OB3	SILAC	2	963.48991	1924.9653	42789.9375	62	NaN	0.965266	0.0397816774332114	0.41077	38.131	37.737	5051	5139	1	0	1.059	1.0768	540160	255880	284270			0
CheungV-10-G230-XW101910-px1-OB3	SILAC	2	601.82616	1201.6378	54005.328125	107	NaN	0.637761	0.045007637187382	0.316753	27.342	50.646	3279	3433	1	0	0.99996	0.97854	5947200	3044700	2902500			3	3324;3402;3323	0;0;1	0;0;0
CheungV-10-G230-XW101910-px1-OB3	SILAC	2	694.78822	1387.5619	51201.953125	33	NaN	0.561897	-0.11638157165271	0.537212	23.991	28.921	2725	2802	1	0	1.0861	1.1664	173230	81850	91383			0
CheungV-10-G230-XW101910-px1-OB3	SILAC	2	629.85462	1257.6947	33906.92578125	53	NaN	0.694682	0.0761424099378019	0.656376	28.638	41.846	3516	3633	1	0	1.2855	1.2649	1639900	745460	894480			1	3568	1	0
CheungV-10-G230-XW101910-px1-OB3	SILAC	2	925.44258	1848.8706	40799.1015625	22	NaN	0.870599	-0.0198816396236907	1.298661	27.322	16.331	3321	3377	1	0	0.80099	0.8508	206220	61583	144640			0
CheungV-10-G230-XW101910-px1-OB3	SILAC	2	1029.4393	2056.8641	45397.99609375	30	NaN	0.8641	-0.122057081688126	0.52423	22.276	21.053	2442	2509	0	1	0.88711	0.91527	218320	107560	110760			0
CheungV-10-G230-XW101910-px1-OB3	SILAC	2	720.42675	1438.8389	50509.7890625	25	NaN	0.838944	0.137078488772659	0.79899	43.284	31.135	5784	5850	1	0	1.2193	1.3289	44352	21108	23243			0
CheungV-10-G230-XW101910-px1-OB3	SILAC	2	956.53425	1911.0539	37467.16796875	39	NaN	0.053946	0.134861530167655	0.833396	47.588	16.429	6380	6416	1	0	0.98669	1.0753	53680	25538	28142			0
CheungV-10-G230-XW101910-px1-OB3	SILAC	2	608.32017	1214.6258	52594.12109375	70	NaN	0.625796	0.0270685600985416	0.286005	18.622	39.828	1780	1901	0	2	0.9373	1.0805	2819400	1334100	1485300			2	1821;1814	0;1	0;0
CheungV-10-G230-XW101910-px1-OB3	SILAC	2	500.25897	998.50339	62394.73046875	18	NaN	0.503394	0.00408208675582955	0.672201	10.363	24.745	490	555	1	0	0.99152	1.0805	55768	28572	27196			0
CheungV-10-G230-XW101910-px1-OB3	SILAC	2	802.41978	1602.825	47993.44140625	62	NaN	0.825007	0.0477075237442932	0.320734	23.26	36.308	2599	2704	2	0	0.96526	1.0268	709980	338180	371800			1	2661	1	0
CheungV-10-G230-XW101910-px1-OB3	SILAC	2	629.85362	1257.6927	53378.25	33	NaN	0.692683	0.07414436888007	0.411805	47.253	29.812	6328	6390	0	1	0.80661	0.88017	62346	31150	31196			1	6359	1	0
CheungV-10-G230-XW101910-px1-OB3	SILAC	2	708.84653	1415.6785	50448.0546875	88	NaN	0.678514	-0.0126981393827919	0.286532	28.424	46.253	3468	3599	1	0	0.99876	0.98431	1500800	702140	798620			2	3524;3534	0;1	0;0
CheungV-10-G230-XW101910-px1-OB3	SILAC	2	1033.5014	2064.9883	42102.16015625	101	NaN	0.988341	-0.00155373053939911	0.380918	30.702	42.935	3857	3978	0	1	1.0314	1.016	1786600	867340	919240			0
CheungV-10-G230-XW101910-px1-OB3	SILAC	2	1051.5653	2101.1161	42985.84765625	84	NaN	0.116099	0.10958523891486	0.415934	50.509	32.461	6727	6783	1	0	0.95075	1.0361	54227	23817	30410			0
CheungV-10-G230-XW101910-px1-OB3	SILAC	2	906.89823	1811.7819	43091.56640625	62	NaN	0.781906	-0.0915135146640296	0.576911	30.566	65.163	3850	4033	1	0	1.2608	1.3167	309380	154550	154830			0
CheungV-10-G230-XW101910-px1-OB3	SILAC	2	537.82388	1073.6332	57252.8515625	22	NaN	0.633202	0.0993308675426761	0.535631	36.437	25.955	4805	4873	1	0	0.86331	0.93646	131340	64863	66475			0
CheungV-10-G230-XW101910-px1-OB3	SILAC	2	813.44636	1624.8782	45786.3671875	59	NaN	0.878176	0.0907323747337614	0.293979	23.214	30.878	2592	2683	1	1	1.0098	1.1482	1011100	482310	528810			1	2632	0	0
CheungV-10-G230-XW101910-px1-OB3	SILAC	2	607.35075	1212.687	54183.984375	47	NaN	0.686951	0.0891153059908447	0.507559	44.139	34.111	5904	5984	0	1	0.942	0.99095	176610	95189	81421			2	5949;5945	0;1	0;0
CheungV-10-G230-XW101910-px1-OB3	SILAC	2	671.40349	1340.7924	51760.53515625	55	NaN	0.79243	0.135665846772099	0.314337	35.815	36.833	4686	4791	0	2	0.84827	0.97784	631290	315740	315550			1	4733	0	0
CheungV-10-G230-XW101910-px1-OB3	SILAC	2	381.2234	760.43224	70612.625	40	NaN	0.432239	0.0424397564432866	0.403332	14.399	39.256	1082	1195	1	0	0.95718	1.0152	213650	100830	112820			0
CheungV-10-G230-XW101910-px1-OB3	SILAC	2	889.4596	1776.9046	43145.7265625	42	NaN	0.904646	0.0472701333731038	1.514206	40.834	47.352	5424	5543	0	1	0.96466	0.97995	267120	124330	142790			2	5482;5465	0;1	1;1
CheungV-10-G230-XW101910-px1-OB3	SILAC	2	438.76303	875.5115	65200.12890625	40	NaN	0.511502	0.0687664104324313	0.38483	29.059	32.479	3599	3689	1	0	0.96207	0.98164	506160	238050	268110			2	3649;3638	0;1	0;0
CheungV-10-G230-XW101910-px1-OB3	SILAC	2	762.9183	1523.8221	47177.46875	86	NaN	0.822052	0.0810935473755308	0.836641	38.126	57.778	5014	5158	1	1	0.63306	0.71981	524050	246610	277440			0
CheungV-10-G230-XW101910-px1-OB3	SILAC	2	1070.5566	2139.0987	40658.734375	68	NaN	0.098744	0.0747585802923822	0.333598	30.537	30.988	3850	3938	0	1	0.86779	0.8549	1007100	474520	532580			0
CheungV-10-G230-XW101910-px1-OB3	SILAC	2	622.33569	1242.6568	53560.32421875	78	NaN	0.656833	0.045210456730274	0.29484	31.175	38.248	3952	4057	0	1	1.0725	1.0564	2449800	1173000	1276800			2	3983;4014	0;1	0;0
CheungV-10-G230-XW101910-px1-OB3	SILAC	2	715.38585	1428.7571	48227.08984375	26	NaN	0.75714	0.0599115824882119	0.673656	29.325	21.987	3661	3724	0	1	0.8317	0.86209	207550	111930	95614			0
CheungV-10-G230-XW101910-px1-OB3	SILAC	2	495.77156	989.52857	60195.35546875	53	NaN	0.528567	0.0333838109793305	0.303712	25.499	35.229	2982	3081	0	1	1.0929	1.0767	794930	386500	408430			2	3026;3014	0;1	0;0
CheungV-10-G230-XW101910-px1-OB3	SILAC	2	728.38546	1454.7564	49832.3984375	54	NaN	0.756376	0.0471881783068966	0.699478	23.386	54.836	2550	2711	1	0	1.0219	1.0543	410780	200740	210040			2	2682;2681	0;1	0;0
CheungV-10-G230-XW101910-px1-OB3	SILAC	2	516.30809	1030.6016	58563.2890625	49	NaN	0.601629	0.0875524759769633	0.281662	25.51	28.531	2995	3074	1	0	0.87936	0.88157	754660	384330	370320			2	3028;3034	0;1	0;0
[truncated: 441,512 more rows]
