# Supplementary material for: Genetic variation in insulin-induced kinase signaling
Source: Mol Syst Biol. 2015 Jul 22;11(7):820. doi: 10.15252/msb.20156250 (PMC4547848; doi:10.15252/msb.20156250)
Supplement: Supplementary file 7 [file msb0011-0820-sd7.zip › Source Data for Figure 4/Source Data for Figure 4_2.txt]

id	Peptide IDs	Oxidation (M) Site IDs	Oxidation (M) Site Positions	Protein IDs	Majority Protein IDs	Peptide Counts (all)	Peptide Counts (razor+unique)	Peptide Counts (unique)	Protein Names	Gene Names	Protein Descriptions	Uniprot	Proteins	Peptides	Razor Peptides	Unique Peptides	Sequence Coverage [%]	Unique + Razor Sequence Coverage [%]	Unique Sequence Coverage [%]	Mol. Weight [kDa]	Sequence Length	PEP	Ratio H/L	Ratio H/L Normalized	Ratio H/L Variability [%]	Ratio H/L Count	Intensity	Intensity L	Intensity H	log2(Ratio H/L Normalized)	log2(Intensity)	log2(Intensity L)	log2(Intensity H)
96	10520;13577;13939;16767			IPI00002335;IPI00687548	IPI00002335;IPI00687548	4;2	4;2	4;2	Huntingtin;Huntington disease protein;cDNA FLJ76709, highly similar to Homo sapiens Huntington disease-associated protein (HD) mRNA;Huntingtin variant	HD;HTT;IT15	Huntingtin;similar to huntingtin	P42858;A8K3C9;Q59FF4	2	4	4	4	2	2	2	347.86	3144	1.34E-06	4.1126	3.8666	139.52	8	38743000	3318100	35425000	1.951065525	25.20743234	21.66192594	25.07826452
2142	2250;2654;3270;3645;3862;4144;4316;4339;4380;4762;6470;7872;8259;8806;8812;8983;9623;9795;10087;10236;10602;10603;10620;11323;11462;12281;13086;13491;13558;13594;13850;14595;15061;15120;15812;16243;16244;16628;16653	906;907;908;909;910;911;912;913	14;154;183;193;347;372;376;391	IPI00418471;IPI00552689;IPI00905865;IPI00465084;IPI00703899;IPI00383815;IPI00025363;IPI00443478;IPI00716718;IPI00705032;IPI00217507;IPI00853115;IPI00908745;IPI00717196;IPI00237671;IPI00853283;IPI00868727;IPI00001453;IPI00691285;IPI00953284	IPI00418471	39;11;5;5;5;3;3;3;3;1;1;1;1;1;1;1;1;1;1;1	39;11;5;5;5;3;3;3;3;1;1;1;1;1;1;1;1;1;1;1	7;4;0;0;0;0;0;0;0;0;0;0;0;0;0;0;0;0;0;0	Vimentin;Vimentin variant 3;Vimentin variant 4;cDNA FLJ34494 fis, clone HLUNG2005030, highly similar to VIMENTIN;Vimentin variant	VIM	Vimentin	P08670;B0YJC4;B0YJC5;B3KRK8;Q53HU8	20	39	39	7	80.5	80.5	22.7	53.651	466	0	2.3891	2.4104	50.665	485	9371500000	2695100000	6676400000	1.269272578	33.12563284	31.32769166	32.63642325
260	4242;4677;5349;11155;11330;15871			IPI00007118;IPI00926949;IPI00926285	IPI00007118;IPI00926949	6;6;1	6;6;1	5;5;0	Endothelial plasminogen activator inhibitor;Plasminogen activator inhibitor 1;Serpin E1;cDNA FLJ61097, highly similar to Plasminogen activator inhibitor 1;cDNA FLJ53064, highly similar to Plasminogen activator inhibitor 1;cDNA FLJ51012, highly similar to Plasminogen activator inhibitor 1;cDNA, FLJ79124, highly similar to Plasminogen activator inhibitor 1;Putative uncharacterized protein SERPINE1	PAI1;PLANH1;SERPINE1	Plasminogen activator inhibitor 1;plasminogen activator inhibitor-1 isoform 2 precursor	P05121;B7Z1D9;B7Z4S0;B7Z4X6;B7ZAB0;C9J272	3	6	6	5	18.4	18.4	14.2	45.059	402	1.53E-10	2.2475	2.2336	9.3593	11	36254000	10594000	25660000	1.159370847	25.11163684	23.33674408	24.61301783
891	1397;3223;4258;4832;6102;10257			IPI00024284;IPI00943326;IPI00712795;IPI00513870	IPI00024284;IPI00943326	6;6;2;1	6;6;2;1	6;6;2;1	Basement membrane-specific heparan sulfate proteoglycan core protein;Endorepellin;LG3 peptide;Perlecan;Perlecan proteoglycan 2;HSPG2 protein;Basement membrane-specific heparan sulfate proteoglycan core protein variant	HSPG2	Basement membrane-specific heparan sulfate proteoglycan core protein;Basement membrane-specific heparan sulfate proteoglycan core protein variant	P98160;B6EU51;Q2VPA1;Q59EG0	4	6	6	6	2	2	2	468.79	4391	3.43E-30	1.9513	2.1137	22.908	9	1981300	684210	1297100	1.079770628	20.91801591	19.38407966	20.30685828
1186	1467;2209;3081;3772;5084;6119;10379;11883	554;555;556	30;45;62	IPI00604523;IPI00033494;IPI00713028;IPI00687409;IPI00220573;IPI00719669;IPI00921274;IPI00642780;IPI00376572;IPI00888438;IPI00647211	IPI00604523;IPI00033494;IPI00713028;IPI00687409;IPI00220573;IPI00719669;IPI00921274;IPI00642780	8;8;8;8;8;7;7;4;3;3;1	8;8;8;8;8;7;7;4;3;3;1	3;3;3;3;3;3;3;0;1;1;0	Myosin regulatory light chain MRCL3 variant;MLC-2A;Myosin regulatory light chain 12B;Myosin regulatory light chain 20 kDa;Myosin regulatory light chain 2-B, smooth muscle isoform;Myosin regulatory light chain MRLC2;SHUJUN-1;MLC-2B;Myosin regulatory light chain 12A;Myosin regulatory light chain 2, nonsarcomeric;Myosin regulatory light chain MRLC3;Myosin RLC;Myosin regulatory light chain;cDNA FLJ76…	MRLC2;MYL12B;MYLC2B;MLCB;MRLC3;MYL12A;RLC;hCG_2045956;MRCL3	Myosin regulatory light chain MRCL3 variant;Myosin regulatory light chain 12B;Myosin regulatory light polypeptide 9;Myosin regulatory light chain 12B;Myosin regulatory light chain 12A;Myosin regulatory light chain;myosin regulatory light chain MRCL2 isofor	Q53HL1;O14950;Q5E9E2;A4IF97;P19105;Q2F834;Q53X45;C9JKZ0	11	8	8	3	60.5	60.5	23.2	20.457	177	0	2.1454	2.0771	10.809	38	207960000	65060000	142900000	1.054570675	27.63173082	25.95526749	27.09043068
731	238;239;625;833;846;856;1347;1777;2094;2171;2462;2479;2496;2497;2616;2747;2930;3306;3704;3718;3860;3861;3997;3998;4461;4872;5181;5301;5436;5554;6740;7091;7212;7254;7255;7684;7953;7993;8625;8669;8779;8784;8838;8917;8976;9313;9380;9400;9494;9953;10629;10705;10737;10949;11214;11725;11880;11933;12052;12276;12322;12529;12549;12632;12687;13218;13305;13349;13700;14256;14257;14607;15265;15319;15331;15388…	310;311;312;313;314;315;316;317	86;365;589;627;1190;1489;1506;1910	IPI00019502;IPI00395772;IPI00742780;IPI00873982;IPI00743857;IPI00020501;IPI00744256;IPI00024870;IPI00704999;IPI00867169;IPI00556012;IPI00878695;IPI00698249;REV__IPI00007334;REV__IPI00946415;REV__IPI00911038	IPI00019502;IPI00395772	86;54;22;10;10;10;10;10;9;9;8;6;2;1;1;1	86;54;22;10;10;10;10;10;9;9;8;6;2;1;1;1	21;9;3;0;0;0;0;0;0;0;2;1;0;0;0;0	Cellular myosin heavy chain, type A;Myosin heavy chain 9;Myosin heavy chain, non-muscle IIa;Myosin-9;Non-muscle myosin heavy chain A;Non-muscle myosin heavy chain IIa;cDNA FLJ77145, highly similar to Homo sapiens myosin, heavy polypeptide 9, non-muscle (MYH9), mRNA;cDNA FLJ57040, highly similar to Myosin-9;MYH9 variant protein;Myosin, heavy polypeptide 9, non-muscle, isoform CRA_a;Non-muscle myos…	MYH9;hCG_41454	Isoform 1 of Myosin-9;Isoform 2 of Myosin-9	P35579-1;P35579;A8K6E4;B4E3S1;Q60FE2;Q86XU5;Q99529;P35579-2;Q2PS10;Q9UMJ0	16	86	86	21	48.9	48.9	13.7	226.53	1960	0	2.0471	2.0505	28.397	404	1096500000	345870000	750630000	1.035975744	30.03025867	28.36565464	29.48352671
240	14858;14861			IPI00006675;IPI00908369;IPI00867698	IPI00006675;IPI00908369;IPI00867698	2;2;1	2;2;1	2;2;1	ATP-binding cassette sub-family C member 4;MRP/cMOAT-related ABC transporter;Multidrug resistance-associated protein 4;Multi-specific organic anion transporter B;cDNA FLJ77042, highly similar to Homo sapiens ATP-binding cassette, sub-family C (CFTR/MRP), member 4, mRNA;ABC transporter MOAT-B isoform;cDNA FLJ52311, highly similar to Multidrug resistance-associated protein 4;cDNA FLJ58088, highly s…	ABCC4;MRP4;MOAT-B;hCG_2039665	Isoform 1 of Multidrug resistance-associated protein 4;Isoform 2 of Multidrug resistance-associated protein 4;ATP-binding cassette, sub-family C, member 4 isoform 2	O15439-1;O15439;A8K2Q2;O75555;O15439-2;B7Z3Q7;B7Z5H4;Q59GY6;Q8IUA3;Q8IVZ4	3	2	2	2	2.4	2.4	2.4	149.52	1325	1.04E-05		1.821917808		1	366680	129940	236740	0.865457877	18.48416205	16.98748608	17.85294396
2457	238;239;625;1777;2568;4461;8446;8669;8918;9313;10705;11933;12549;14464;15946;16572	317	90	IPI00709219;IPI00790503;IPI00479307;IPI00397526;IPI00930228	IPI00709219;IPI00790503;IPI00479307;IPI00397526	16;15;15;15;1	4;4;4;4;1	4;4;4;4;1	Cellular myosin heavy chain, type B;Myosin heavy chain 10;Myosin heavy chain, non-muscle IIb;Myosin-10;Non-muscle myosin heavy chain B;Non-muscle myosin heavy chain IIb;MYH10 protein;MYH10 variant protein;Myosin, heavy chain 10, non-muscle;Nonmuscle myosin II heavy chain-B;Nonmuscle myosin heavy chain IIB	MYH10;MYH10 variant protein	Myosin-10;Isoform 3 of Myosin-10;Isoform 2 of Myosin-10;Isoform 1 of Myosin-10	Q27991;Q27989;P35580-3;P35580;B2RWP9;Q4LE45;P35580-2;Q149N4;Q15753;Q9UE82;P35580-1;Q6PK16;Q9BWG0;Q9UMG3	5	16	4	4	10.4	4	4	229.1	1976	6.92E-300	1.7331	1.8079	19.376	4	3481600	1044400	2437200	0.85431488	21.73131903	19.99424293	21.21679321
1459	776;2939;3680;5720;7228;17219;17454			IPI00215780;IPI00707431;IPI00704946	IPI00215780;IPI00707431;IPI00704946	7;7;5	7;7;5	7;7;5	40S ribosomal protein S19;cDNA, FLJ92047, Homo sapiens ribosomal protein S19 (RPS19), mRNA;Ribosomal protein S19, isoform CRA_a;Ribosomal protein S19	RPS19;hCG_1995572	40S ribosomal protein S19;40S ribosomal protein S19;similar to ribosomal protein S19	P39019;B0ZBD0;Q8WVX7;Q32PD5	3	7	7	7	46.2	46.2	46.2	16.06	145	3.65E-38	1.8956	1.7891	9.3067	29	116990000	40758000	76236000	0.839234028	26.80180998	25.28057992	26.18396909
493	101;2419;9930;10407			IPI00905599;IPI00903876;IPI00012750;IPI00691584;IPI00903251;IPI00718031;IPI00877856	IPI00905599;IPI00903876;IPI00012750;IPI00691584;IPI00903251;IPI00718031;IPI00877856	4;4;4;4;4;4;2	4;4;4;4;4;4;2	4;4;4;4;4;4;2	40S ribosomal protein S25	RPS25	similar to mCG10725;15 kDa protein;40S ribosomal protein S25;40S ribosomal protein S25;14 kDa protein;similar to ribosomal protein S25;7 kDa protein	P62851;Q56JX5	7	4	4	4	14.9	14.9	14.9	22.666	202	7.10E-14	1.8878	1.7833	8.5155	19	94057000	32089000	61968000	0.834549424	26.48703198	24.9355755	25.88502007
633	4546;10562			IPI00827425;IPI00016676;IPI00713634	IPI00827425;IPI00016676;IPI00713634	2;2;2	2;2;2	2;2;2	Mitochondrial 20 kDa outer membrane protein;Mitochondrial import receptor subunit TOM20 homolog;Outer mitochondrial membrane receptor Tom20	KIAA0016;TOMM20	Mitochondrial import receptor subunit TOM20 homolog;Mitochondrial import receptor subunit TOM20 homolog;similar to Mitochondrial import receptor subunit TOM20 homolog	A6H7B1;Q15388	3	2	2	2	18.6	18.6	18.6	16.298	145	4.89E-05	1.7143	1.7056	17.479	2	849250	263910	585340	0.770279343	19.69582979	18.00968649	19.15891534
1426	5815;18456			IPI00639942;IPI00182289;IPI00715929;IPI00687662;IPI00826742;IPI00732636	IPI00639942;IPI00182289;IPI00715929;IPI00687662;IPI00826742;IPI00732636	2;2;2;2;1;1	2;2;2;2;1;1	2;2;2;2;1;1	Putative uncharacterized protein RPS29;Ribosomal protein S29;40S ribosomal protein S29	RPS29	ribosomal protein S29 isoform 2;40S ribosomal protein S29;40S ribosomal protein S29;similar to mCG7602;similar to mCG7602 isoform 1;5 kDa protein	A8MZ73;P62273;P62276	6	2	2	2	26.9	26.9	26.9	8.0874	67	1.68E-07	1.7556	1.6955	10.353	16	5227000	1692100	3534900	0.761710784	22.31755173	20.6903834	21.75323797
1627	1467;2209;3081;3772;5085;6120;10379;11882	554;555;556	25;40;57	IPI00220278;IPI00713141;IPI00030929	IPI00220278;IPI00713141;IPI00030929	8;7;5	3;3;2	3;3;2	20 kDa myosin light chain;MLC-2C;Myosin regulatory light chain 2, smooth muscle isoform;Myosin regulatory light chain 9;Myosin regulatory light chain MRLC1;Myosin regulatory light polypeptide 9;Myosin RLC;MYL9 protein;Regulatory myosin light chain long version;Myosin, light chain 9, regulatory;Myosin, light polypeptide 9, regulatory, isoform CRA_c;Regulatory myosin light chain short version	MLC2;MRLC1;MYL9;MYRL2;hCG_1645602;RP5-977B1.9-002	Myosin regulatory light polypeptide 9;Myosin, light chain 9, regulatory;myosin regulatory light chain 9 isoform b	P24844;Q6IBG1;Q71U02;A1L5B0;Q1LZF9;Q7M2V5;Q9BUF9	3	8	3	3	62.2	23.8	23.8	19.827	172	0	1.8154	1.6699	8.2121	10	49884000	16675000	33209000	0.739761711	25.57207382	23.99118343	24.98507094
520	709;2938;3780;15755			IPI00694243;IPI00013415;IPI00478287;IPI00893703;IPI00798077;IPI00796554;IPI00942012	IPI00694243;IPI00013415;IPI00478287;IPI00893703;IPI00798077;IPI00796554	4;4;3;3;2;2;1	4;4;3;3;2;2;1	4;4;3;3;2;2;1	40S ribosomal protein S7;cDNA, FLJ92055, Homo sapiens ribosomal protein S7 (RPS7), mRNA;Putative uncharacterized protein RPS7;Ribosomal protein S7, isoform CRA_b	RPS7;hCG_1784266	40S ribosomal protein S7;40S ribosomal protein S7;22 kDa protein;Putative uncharacterized protein RPS7;19 kDa protein;18 kDa protein	A6H769;P62081;Q57Z92;B5MCP9	7	4	4	4	27.3	27.3	27.3	22.127	194	5.99E-30	1.7079	1.635	11.739	9	20578000	7304000	13274000	0.709290636	24.29459944	22.80025533	23.66209984
422	14478;14681			IPI00010800	IPI00010800	2	2	2	Nestin;NES protein	Nbla00170;NES	Nestin	P48681;Q2YDX4	1	2	2	2	1.4	1.4	1.4	177.44	1621	3.56E-13	1.503	1.5954	17.872	4	1722700	676780	1046000	0.673918183	20.71624005	19.36832741	19.99645142
645	5527;15325			IPI00866855;IPI00016915	IPI00866855;IPI00016915	2;2	2;2	2;2	IGFBP-rP1;Insulin-like growth factor-binding protein 7;MAC25 protein;PGI2-stimulating factor;Prostacyclin-stimulating factor;Tumor-derived adhesion factor;cDNA FLJ56737, highly similar to Insulin-like growth factor-binding protein 7;cDNA, FLJ78981, highly similar to Insulin-like growth factor-binding protein 7	IGFBP7;MAC25;PSF	IGFBP7 protein;Insulin-like growth factor-binding protein 7	A6QLY8;Q16270;B4E1N2;B7Z9W7	2	2	2	2	10.3	10.3	10.3	29.078	282	2.05E-16	1.5208	1.5886	14.779	6	7225400	2702600	4522800	0.667755908	22.78464603	21.36591657	22.10878477
1658	1767;6855;8491;11662;13151;18194			IPI00908083;IPI00221091;IPI00716433;IPI00696488;IPI00824010;IPI00711778;IPI00823713;IPI00826255;IPI00698263;IPI00708710;IPI00376555;IPI00156232	IPI00908083;IPI00221091;IPI00716433;IPI00696488;IPI00824010;IPI00711778;IPI00823713;IPI00826255	6;6;6;5;5;4;4;4;2;2;1;1	6;6;6;5;5;4;4;4;2;2;1;1	6;6;6;5;5;4;4;4;2;2;1;1	40S ribosomal protein S15a;cDNA FLJ77670, highly similar to Homo sapiens ribosomal protein S15a (RPS15A), mRNA;cDNA FLJ30359 fis, clone BRACE2007760, highly similar to 40S RIBOSOMAL PROTEIN S15A;cDNA, FLJ92249, Homo sapiens ribosomal protein S15a (RPS15A), mRNA;HCG1994130, isoform CRA_a	OK/SW-cl.82;RPS15A;hCG_1994130	15 kDa protein;40S ribosomal protein S15a;40S ribosomal protein S15a;similar to ribosomal protein S15a;similar to ribosomal protein S15a;similar to ribosomal protein S15a;similar to ribosomal protein S15a;similar to ribosomal protein S15a	P62244;A8K7H3;B2R4W8;Q76I82	12	6	6	6	51.1	51.1	51.1	14.996	131	3.74E-59	1.673	1.5812	9.073	24	75649000	27163000	48485000	0.66101986	26.17281768	24.69513949	25.53103515
964	692;17527;17678			IPI00026358;IPI00715504	IPI00026358;IPI00715504	3;3	3;3	2;2	GABA(A) receptor-associated protein-like 2;Gamma-aminobutyric acid receptor-associated protein-like 2;Ganglioside expression factor 2;General protein transport factor p16;Golgi-associated ATPase enhancer of 16 kDa;MAP1 light chain 3-related protein;cDNA FLJ76520, highly similar to Homo sapiens GABA(A) receptor-associated protein-like 2 (GABARAPL2), mRNA;GABA(A) receptor-associated protein-like 2,…	FLC3A;GABARAPL2;GEF2;hCG_21766	Gamma-aminobutyric acid receptor-associated protein-like 2;Gamma-aminobutyric acid receptor-associated protein-like 2	P60520;Q6FG91;P60519	2	3	3	2	22.2	22.2	16.2	13.667	117	0.00063867	1.5445	1.5671	26.12	9	9466700	3911700	5555100	0.648097244	23.17443017	21.8993643	22.40538145
1924	14;498;1233;1406;1845;1950;2659;3552;3717;4489;4579;7175;7715;8674;10233;11135;11136;11897;12466;13972;14145;14386;14935;15751;16082;18553	856	87	IPI00304925;IPI00845339;IPI00711031;IPI00700035;IPI00686726;IPI00909073;IPI00941328;IPI00910047;IPI00939526;IPI00830052;IPI00942547;IPI00912737	IPI00304925;IPI00845339;IPI00711031;IPI00700035;IPI00686726;IPI00909073	26;26;22;22;21;13;10;9;8;6;6;5	25;25;21;21;20;12;9;8;7;5;5;4	3;3;1;1;1;1;0;0;0;0;0;0	Heat shock 70 kDa protein 1/2;Heat shock 70 kDa protein 1A/1B;cDNA FLJ75127, highly similar to Homo sapiens heat shock 70kDa protein 1A, mRNA;Heat shock 70kDa protein 1A;Heat shock 70kDa protein 1B;cDNA FLJ54328, highly similar to Heat shock 70 kDa protein 1;cDNA FLJ54283, highly similar to Heat shock 70 kDa protein 1;Heat shock protein 72;cDNA FLJ54370, highly similar to Heat shock 70 kDa protei…	HSPA1;HSPA1A;HSPA1B;DAAP-21F2.7-001;DAAP-21F2.8-001;DADB-333F21.2-001;DADB-333F21.4-001;hCG_1820593;hCG_43726;HSP70-1	Heat shock 70 kDa protein 1;cDNA FLJ54392, highly similar to Heat shock 70 kDa protein 1;Heat shock 70 kDa protein 1A;Heat shock 70 kDa protein 1B;heat shock 70kDa protein 1B;cDNA FLJ53752, highly similar to Heat shock 70 kDa protein 1	P08107;A8K5I0;B4DI39;B4E1S9;Q9UQC1;B4DNT8;B4DWK5;Q59EJ3;Q27975;A7LN90;Q27965;B4DNX1;B4E1T6	12	26	25	3	59.8	57.7	7.8	70.051	641	0	1.599	1.5629	33.656	133	1250600000	466760000	783800000	0.644225472	30.21997328	28.79810569	29.54591033
1460	7413;18658			IPI00215790;IPI00690460;IPI00792410;IPI00913777	IPI00215790;IPI00690460;IPI00792410;IPI00913777	2;2;2;1	2;2;2;1	2;2;2;1	60S ribosomal protein L38	RPL38	60S ribosomal protein L38;60S ribosomal protein L38;8 kDa protein;ribosomal protein L38	P63173;B2R5A8;Q32PB9	4	2	2	2	31.4	31.4	31.4	8.2178	70	1.86E-09	1.5984	1.5536	10.268	7	4195300	1613400	2582000	0.635615106	22.00034255	20.62167273	21.30005757
1276	5255;6370;11532;11555;12153			IPI00102864;IPI00825791;IPI00917193;IPI00924155	IPI00102864;IPI00825791;IPI00917193;IPI00924155	5;5;4;4	2;2;1;1	2;2;1;1	Hexokinase type II;Hexokinase-2;Muscle form hexokinase;cDNA FLJ75392, highly similar to Homo sapiens hexokinase II (HKII) mRNA;Putative uncharacterized protein HK2;Putative uncharacterized protein DKFZp686M1669;HK2;Hexokinase II	HK2;DKFZp686M1669	Hexokinase-2;similar to Hexokinase-2;Putative uncharacterized protein HK2;89 kDa protein	P52789;A8K2U2;Q53SG7;Q68E10;Q09LL6;Q53QX9;Q7Z7Q6	4	5	2	2	7.9	4.5	4.5	102.38	917	2.07E-86	1.5432	1.547	2.8923	6	9579100	3705000	5874100	0.629473197	23.19145868	21.82104211	22.4859364
1659	1007;2355;4361;5742;6211;10105;12826;15717			IPI00221092;IPI00714445;IPI00397701;IPI00701999;IPI00450975	IPI00221092;IPI00714445;IPI00397701;IPI00701999;IPI00450975	8;8;6;5;4	8;8;6;5;4	8;8;6;5;4	40S ribosomal protein S16;cDNA FLJ56786, moderately similar to 40S ribosomal protein S16;RPS16 protein	RPS16	40S ribosomal protein S16;40S ribosomal protein S16;cDNA FLJ56786, moderately similar to 40S ribosomal protein S16;similar to ribosomal protein S16;RPS16 protein	P62249;Q3T0X6;B4DP32;Q6IPX4	5	8	8	8	49.3	49.3	49.3	16.445	146	6.60E-19	1.6598	1.5433	17.315	38	202910000	74888000	128020000	0.626018533	27.59626473	26.15823122	26.93179397
1607	9771;9772;9896;12074;13554;14413;14496;16443;18073	694	36	IPI00219684;IPI00691946	IPI00219684;IPI00691946	9;5	9;5	9;5	Fatty acid-binding protein 3;Fatty acid-binding protein, heart;Heart-type fatty acid-binding protein;Mammary-derived growth inhibitor;Muscle fatty acid-binding protein;FABP3 protein	FABP11;FABP3;MDGI	Fatty acid-binding protein, heart;Fatty acid-binding protein, heart	P05413;Q6IBD7;P10790;C0LSL0;Q58DW1;Q6VTH7	2	9	9	9	65.4	65.4	65.4	14.858	133	1.73E-32	1.61	1.536	11.362	25	31209000	10902000	20307000	0.619178216	24.8954588	23.37808949	24.27547379
1660	2670;7229;9727;10044;16424	730;731	58;126	IPI00221093;IPI00791157;IPI00689728;IPI00478114;IPI00797968;IPI00844369;IPI00878027	IPI00221093;IPI00791157;IPI00689728;IPI00478114	5;4;4;3;2;1;1	5;4;4;3;2;1;1	5;4;4;3;2;1;1	40S ribosomal protein S17;Putative uncharacterized protein ENSP00000352682	RPS17	40S ribosomal protein S17;16 kDa protein;40S ribosomal protein S17;Putative uncharacterized protein RPS17P2	P08708;A5PK63;A6NH77	7	5	5	5	54.8	54.8	54.8	15.55	135	7.67E-153	1.5932	1.5111	9.4943	31	101020000	37587000	63435000	0.595599137	26.59006571	25.16373044	25.91877573
1992	7082;7083			IPI00329629;IPI00695651;IPI00794610;IPI00796506	IPI00329629;IPI00695651;IPI00794610;IPI00796506	2;2;2;2	2;2;2;2	2;2;2;2	DnaJ homolog subfamily C member 7;Tetratricopeptide repeat protein 2;cDNA FLJ76281, highly similar to Homo sapiens DnaJ (Hsp40) homolog, subfamily C, member 7 (DNAJC7), mRNA;cDNA, FLJ78980, highly similar to DnaJ homolog subfamily C member 7;DnaJ (Hsp40) homolog, subfamily C, member 7 variant;cDNA FLJ54791, highly similar to DnaJ homolog subfamily C member 7;cDNA FLJ51941, highly similar to DnaJ …	DNAJC7;TPR2;TTC2;hCG_16581	DnaJ homolog subfamily C member 7;DnaJ (Hsp40) homolog, subfamily C, member 7 isoform 2;DnaJ (Hsp40) homolog, subfamily C, member 7 isoform 2;10 kDa protein	Q99615;A8K4T2;B7Z9W6;Q59EH7;Q2TBM6;B4DKK3;Q7Z784	4	2	2	2	3	3	3	56.44	494	6.04E-39	1.3131	1.5082	9.9893	5	3892100	1536600	2355600	0.592827755	21.89211735	20.55131023	21.16766315
2412	2527;2528;10944			IPI00699146;IPI00879531;IPI00904084;IPI00514399;IPI00397358;IPI00904684;IPI00709371;IPI00930154;IPI00795224	IPI00699146;IPI00879531;IPI00904084;IPI00514399	3;3;2;2;1;1;1;1;1	3;3;2;2;1;1;1;1;1	2;2;2;2;0;0;0;0;0	Putative uncharacterized protein RPS27;Ribosomal protein S27	RP11-422P24.3-002;RPS27	40S ribosomal protein S27;9 kDa protein;9 kDa protein;Putative uncharacterized protein RPS27	Q2KHT7;Q5T4L4	9	3	3	2	23.8	23.8	14.3	9.461	84	1.51E-07	1.5824	1.5005	11.163	19	21614000	8913800	12700000	0.585443319	24.36546275	23.08760916	23.59832516
828	760;2142;5478;5556;5809;6858;7090;10920;12609			IPI00022314;IPI00847322;IPI00607577;IPI00911015;IPI00692468	IPI00022314;IPI00847322;IPI00607577;IPI00911015	9;9;8;5;4	9;9;8;5;4	9;9;8;5;4	Superoxide dismutase [Mn], mitochondrial;Superoxide dismutase;Superoxide dismutase 2, mitochondrial;Manganese superoxide dismutase;MnSOD;SOD2 protein;Putative uncharacterized protein DKFZp564M2422	SOD2;RP1-56L9.2-003;DKFZp564M2422	Superoxide dismutase [Mn], mitochondrial;superoxide dismutase 2, mitochondrial isoform A precursor;superoxide dismutase 2, mitochondrial isoform B precursor;Superoxide dismutase	P04179;B3KUK2;Q7Z7M4;Q7Z7M7;Q4ZJI1;Q7Z7M5;Q7Z7M6;B4DL20;B4E3K9;Q5TCM0;Q6LE88;Q6LEN1;Q96AM7;Q9UG59	5	9	9	9	68.5	68.5	68.5	24.722	222	4.95E-182	1.588	1.4993	13.574	36	397600000	149710000	247880000	0.584289086	28.56674252	27.15759535	27.88506663
35	12620;16759			IPI00000070;IPI00908663;IPI00727176	IPI00000070;IPI00908663;IPI00727176	2;2;1	2;2;1	2;2;1	Low-density lipoprotein receptor;cDNA FLJ54620, highly similar to Low-density lipoprotein receptor;cDNA FLJ50672, highly similar to Low-density lipoprotein receptor;Low density lipoprotein receptor variant;Mutant LDL receptor;Low density lipoprotein receptor;cDNA FLJ50552, highly similar to Low-density lipoprotein receptor;cDNA FLJ50622, highly similar to Low-density lipoprotein receptor	LDLR;ldlr	Low-density lipoprotein receptor;cDNA FLJ50622, highly similar to Low-density lipoprotein receptor;low density lipoprotein receptor	P01130;B4DII3;B4DTQ3;C0JYY8;Q59FQ1;Q6RCM4;Q9UH51;B4DJZ8;B4DR00;Q6LCH2;P01131	3	2	2	2	3.4	3.4	3.4	95.375	860	9.30E-35	1.4904	1.4966	15.861	9	6069100	2450000	3619100	0.58168868	22.53305116	21.22435032	21.78719954
488	1898;3455;7638;8344;13257;15614;18496			IPI00012535;IPI00823816;IPI00845179;IPI00825041;IPI00904044;IPI00841072	IPI00012535;IPI00823816;IPI00845179;IPI00825041;IPI00904044;IPI00841072	7;7;6;5;5;4	7;7;6;5;5;4	7;7;6;5;5;4	DnaJ homolog subfamily A member 1;DnaJ protein homolog 2;Heat shock 40 kDa protein 4;Heat shock protein J2;HSDJ;Human DnaJ protein 2;cDNA FLJ52352, highly similar to DnaJ homolog subfamily A member 1;cDNA FLJ76588, highly similar to Homo sapiens DnaJ (Hsp40) homolog, subfamily A, member 1 (DNAJA1), mRNA;DnaJ (Hsp40) homolog, subfamily A, member 1;DnaJ (Hsp40) homolog, subfamily A, member 1, isofo…	DNAJ2;DNAJA1;HDJ2;HSJ2;HSPF4;hCG_30269;RP11-54K16.1-001	DnaJ homolog subfamily A member 1;DnaJ homolog subfamily A member 1;DnaJ (Hsp40) homolog, subfamily A, member 1;similar to DnaJ (Hsp40) homolog, subfamily A, member 1;DNAJA1 protein;43 kDa protein	P31689;B7Z5C0;Q5T7Q0;Q86TL9;Q9NXZ8;Q5E954;A6QM13	6	7	7	7	31	31	31	44.868	397	8.49E-47	1.4259	1.4869	11.894	15	46357000	17132000	29225000	0.572307624	25.46628387	24.03019025	24.80069969
2123	9510;10646;15505;17612			IPI00699696;IPI00413100;IPI00478789;IPI00657870;IPI00171456	IPI00699696;IPI00413100;IPI00478789;IPI00657870;IPI00171456	4;4;4;3;3	4;4;4;3;3	4;4;4;3;3	Pleckstrin homology-like domain family B member 1;Protein LL5-alpha;KIAA0638 splice variant 2;cDNA FLJ61283, highly similar to Pleckstrin homology-like domain family B member1;Putative uncharacterized protein DKFZp686H039;PHLDB1 protein;Pleckstrin homology-like domain family B member 1 variant 4;cDNA FLJ90266 fis, clone NT2RM4001377, highly similar to Pleckstrin homology-like domain family B memb…	DLNB07;KIAA0638;LL5A;PHLDB1;DKFZp686H039	pleckstrin homology-like domain, family B, member 1 isoform 1;Isoform 1 of Pleckstrin homology-like domain family B member 1;Isoform 2 of Pleckstrin homology-like domain family B member 1;Isoform 3 of Pleckstrin homology-like domain family B member 1;cDNA	A7E395;Q86UU1-1;Q86UU1;Q5W9G0;Q86UU1-2;B4DIX4;Q68CT9;Q96D60;Q86UU1-3;B0YJ65;B3KQD4;Q6ZUD6;Q8NC75;Q96C94;Q96SW0	5	4	4	4	4.3	4.3	4.3	151.36	1384	6.25E-12	1.3938	1.4709	21.628	5	2339700	912720	1427000	0.556699167	21.15789213	19.79981282	20.4445539
1775	335;930;1720;2016;2295;2603;3226;6314;9070;11205;11382;12002;14108;14510;14874;16120;17959;17968;18075;18300;18620;18709			IPI00294578;IPI00218251;IPI00703915;IPI00218252;IPI00873556;IPI00705964	IPI00294578;IPI00218251	22;15;8;7;4;1	22;15;8;7;4;1	21;14;8;7;4;1	Protein-glutamine gamma-glutamyltransferase 2;Tissue transglutaminase;Transglutaminase C;Transglutaminase H;Transglutaminase-2;cDNA FLJ58187, highly similar to Protein-glutamine gamma-glutamyltransferase 2(EC 2.3.2.13);cDNA FLJ57198, highly similar to Protein-glutamine gamma-glutamyltransferase 2 (EC 2.3.2.13);TGM2 protein;Transglutaminase 2 (C polypeptide, protein-glutamine-gamma-glutamyltransfe…	TGM2;RP5-1054A22.2-004;DKFZp667H046	Isoform 1 of Protein-glutamine gamma-glutamyltransferase 2;Isoform 2 of Protein-glutamine gamma-glutamyltransferase 2	P21980-1;P21980;B4DIT7;B4DTN7;Q6DKH2;P21980-2;A2A299;Q9BXQ0;Q9H035	6	22	22	21	40.8	40.8	39.4	77.328	687	1.44E-252	1.5226	1.4703	14.353	75	422260000	158870000	263390000	0.556110553	28.65355635	27.24327148	27.97262533
413	2267;4437;5519;5865;6591;6933;7379;8937;10247;11752;12048;12343;12886;15671;15998;16864;17220;18607			IPI00743335;IPI00829992;IPI00010418;IPI00929087;IPI00697174;IPI00929091;IPI00697756;IPI00791026	IPI00743335;IPI00829992;IPI00010418;IPI00929087;IPI00697174;IPI00929091;IPI00697756;IPI00791026	18;18;18;12;12;12;12;11	18;18;18;12;12;12;12;11	17;17;17;11;11;11;11;11	Myosin I beta;Myosin-Ic;cDNA FLJ53573, highly similar to Myosin Ic;MYO1C protein;cDNA FLJ52405, highly similar to Myosin Ic	MYO1C	Isoform 1 of Myosin-Ic;Isoform 3 of Myosin-Ic;Isoform 2 of Myosin-Ic;Isoform 1 of Myosin-Ic;120 kDa protein;Isoform 3 of Myosin-Ic;Isoform 2 of Myosin-Ic;56 kDa protein	O00159-1;O00159;O00159-3;B7Z3E5;O00159-2;A1L180;B7Z9C0;Q27966-1;Q27966;Q27966-3;Q27966-2	8	18	18	17	24.7	24.7	24.1	121.72	1063	7.03E-99	1.4607	1.4649	12.18	38	87922000	33987000	53935000	0.550802184	26.38972087	25.01847969	25.68471845
585	5399;12119;13931;15762;15763			IPI00015077;IPI00698411;IPI00798174;IPI00457347	IPI00015077;IPI00698411;IPI00798174;IPI00457347	5;5;4;3	5;5;4;3	2;2;1;0	A121;Eukaryotic translation initiation factor 1;Protein translation factor SUI1 homolog;Sui1iso1;cDNA, FLJ92128, Homo sapiens putative translation initiation factor (SUI1), mRNA;Eukaryotic translation initiation factor 1, isoform CRA_a;Putative translation initiation factor;SUI1 protein	EIF1;SUI1;hCG_1771529	Eukaryotic translation initiation factor 1;Eukaryotic translation initiation factor 1;8 kDa protein;similar to eukaryotic translation initiation factor 1	P41567;Q6IAV3;Q5E938	4	5	5	2	54	54	26.5	12.732	113	1.19E-165	1.5276	1.4466	32.16	29	182830000	70333000	112490000	0.532666057	27.44592758	26.06769842	26.74522152
1454	2242;5859;6418;7081;10984;11317;13185;17254;17698			IPI00215687;IPI00824897;IPI00917105;IPI00215685;IPI00916088	IPI00215687;IPI00824897	9;7;4;3;3	9;7;4;3;3	2;2;2;0;2	Glutaminase kidney isoform, mitochondrial;K-glutaminase;L-glutamine amidohydrolase;cDNA FLJ10358 fis, clone NT2RM2001238, highly similar to Glutaminase kidney isoform, mitochondrial;Putative uncharacterized protein GLS;Putative uncharacterized protein DKFZp686O15119	GLS;GLS1;KIAA0838;DKFZp686O15119	Isoform GAC of Glutaminase kidney isoform, mitochondrial;Glutaminase	O94925-3;O94925;B3KM58;Q53RX0;Q53TX0;Q68D38;A0JN67	5	9	9	2	25.4	25.4	5.7	65.459	598	1.61E-113	1.4767	1.4427	17.673	24	94104000	35222000	58882000	0.528771332	26.48775271	25.0699735	25.81132334
2542	165;934;1128;1739;1781;2021;2607;3577;5321;6567;6568;7567;7964;8030;8134;8299;8883;10786;11152;11890;15161;15162;15726;16145;16800;16807;16823;17748	1080;1081	40;55	IPI00784154;IPI00917575;IPI00826297;IPI00880053;IPI00915941;IPI00917983;IPI00076042;IPI00916653;IPI00917686;IPI00916167;IPI00923547;IPI00954209	IPI00784154;IPI00917575;IPI00826297	28;24;18;8;8;8;7;4;3;2;1;1	28;24;18;8;8;8;7;4;3;2;1;1	28;24;18;8;8;8;7;4;3;2;1;1	60 kDa chaperonin;60 kDa heat shock protein, mitochondrial;Chaperonin 60;Heat shock protein 60;HuCHA60;Mitochondrial matrix protein P1;P60 lymphocyte protein;Mitochondrial heat shock 60kD protein 1 variant 1;cDNA FLJ54912, highly similar to 60 kDa heat shock protein, mitochondrial;cDNA FLJ51028, highly similar to 60 kDa heat shock protein, mitochondrial;cDNA FLJ54373, highly similar to 60 kDa hea…	HSP60;HSPD1	60 kDa heat shock protein, mitochondrial;cDNA FLJ51046, highly similar to 60 kDa heat shock protein, mitochondrial;60 kDa heat shock protein, mitochondrial	P10809;B3GQS7;B7Z4F6;B7Z532;B7Z597;Q53QD5;Q96RI4;B7Z5E7;C9JCQ4;P31081;Q3T179;Q7YSF0	12	28	28	28	66	66	66	61.054	573	0	1.4642	1.4403	10.139	119	1290200000	502040000	788170000	0.526369342	30.26494758	28.90322707	29.5539316
2587	1983;4781;6220;6584;7797;13390;13813;14736;15463;16650;17077			IPI00844090;IPI00733988;IPI00552815	IPI00844090	11;4;3	10;4;3	10;4;3	Collagen alpha-1(V) chain;Collagen type V alpha 1;Pro-alpha-1 type V collagen variant;COL5A1 protein;Alpha-1 type V collagen	COL5A1	Collagen alpha-1(V) chain	P20908;B2ZZ86;Q59EE7;Q96HC0;Q9UML4	3	11	10	10	9.3	8.9	8.9	183.56	1838	6.28E-111	1.3892	1.4315	11.618	41	86598000	34713000	51885000	0.51752767	26.36783037	25.04897272	25.62881418
516	524;7221;8041;8549;10756;13645;17005;17200;18263;18801	202	71	IPI00013296;IPI00689850;IPI00397609;IPI00790711;IPI00894147	IPI00013296;IPI00689850;IPI00397609;IPI00790711	10;10;6;6;2	10;10;6;6;2	10;10;6;6;2	40S ribosomal protein S18;Ke-3;Ribosomal protein S18;Ribosomal protein S18, isoform CRA_b	D6S218E;RPS18;DADB-159G18.1-001;DAMC-227D19.3-001;DAQB-314F24.10-001;hCG_1640167;XXbac-BCX165D10.12-001;XXbac-BPG185D15.7-001	40S ribosomal protein S18;40S ribosomal protein S18;18 kDa protein;17 kDa protein	P62269;Q5SUJ3;Q3T0R1;Q861U5;Q862S8	5	10	10	10	53.3	53.3	53.3	17.718	152	1.73E-63	1.5093	1.4311	11.796	43	271180000	109850000	161330000	0.517124486	28.01467554	26.71095963	27.2654395
1140	523;7908			IPI00031629;IPI00700331;IPI00904485;IPI00922315;IPI00917911;IPI00873451	IPI00031629;IPI00700331;IPI00904485;IPI00922315;IPI00917911;IPI00873451	2;1;1;1;1;1	2;1;1;1;1;1	2;1;1;1;1;1	HTPHLP;Phosducin-like protein 3;PhPL3;Viral IAP-associated factor 1;cDNA FLJ51322, highly similar to Phosducin-like protein 3;Putative uncharacterized protein PDCL3	PDCL3;VIAF1	Phosducin-like protein 3;Phosducin-like protein 3;27 kDa protein;cDNA FLJ51322, highly similar to Phosducin-like protein 3;Putative uncharacterized protein PDCL3;Putative uncharacterized protein PDCL3	Q9H2J4;Q0VCW8;B7Z6S0;C9JG67;A8MXI4;C9JST4	6	2	2	2	8.8	8.8	8.8	27.614	239	0.0073188	1.3958	1.4271	25.15	3	2644900	1144100	1500700	0.513086431	21.33478175	20.12578173	20.51720417
438	214;382;2092;3661;4587;5124;5132;5369;5753;5947;7958;8680;8880;15956	185	158	IPI00685601;IPI00011253;IPI00939811;IPI00855830;IPI00879848	IPI00685601;IPI00011253;IPI00939811	14;14;9;5;3	14;14;9;5;3	14;14;9;5;3	40S ribosomal protein S3;Ribosomal protein S3 variant;Ribosomal protein S3	OK/SW-cl.26;RPS3	40S ribosomal protein S3;40S ribosomal protein S3;Ribosomal protein S3	Q3T169;Q862D8;Q862E1;Q862I7;Q862Q2;Q862V8;P23396;Q53G83;Q9NQS8	5	14	14	14	63.5	63.5	63.5	26.844	244	6.52E-113	1.4656	1.415	14.417	33	286200000	108390000	177810000	0.500802053	28.09244843	26.69165642	27.40576122
1518	5451;7756;8376			IPI00713377;IPI00217490;IPI00798122	IPI00713377;IPI00217490;IPI00798122	3;3;2	3;3;2	3;3;2	Factor for adipocyte differentiation 104;Fibronectin type III domain-containing protein 3B;HCV NS5A-binding protein 37	FAD104;FNDC3B;NS5ABP37;UNQ2421/PRO4979/PRO34274	similar to fibronectin type III domain containing 3B isoform 1;Isoform 1 of Fibronectin type III domain-containing protein 3B;Isoform 2 of Fibronectin type III domain-containing protein 3B	Q53EP0-1;Q53EP0;Q53EP0-2	3	3	3	3	3.3	3.3	3.3	132.88	1207	1.75E-05	1.4325	1.4147	9.8827	5	5639100	2132000	3507000	0.500496149	22.4270335	21.02377601	21.741806
2042	4002;5449;7492;7694;9577;11905;12049;13826;14308;16009;17305;18608			IPI00376344;IPI00795618;IPI00414980;IPI00707981;IPI00793284;IPI00917642;IPI00917462;IPI00917840;IPI00873721;IPI00917100;IPI00916949	IPI00376344;IPI00795618;IPI00414980;IPI00707981	12;12;12;9;5;2;2;2;1;1;1	12;12;12;9;5;2;2;2;1;1;1	10;10;10;7;4;2;2;1;0;1;1	MYH-1c;Myosin I alpha;Myosin-Ib;MYO1B variant protein;Myosin IB, isoform CRA_a;cDNA FLJ90497 fis, clone NT2RP3003874, highly similar to Myosin Ib;MYO1B protein	MYO1B;hCG_25797	Isoform 1 of Myosin-Ib;cDNA FLJ90497 fis, clone NT2RP3003874, highly similar to Myosin Ib;Isoform 2 of Myosin-Ib;MYO1B protein	O43795-1;O43795;B0I1S9;B3KQI2;O43795-2;Q05CR5;A6QLD6	11	12	12	10	16.5	16.5	14.3	131.98	1136	8.93E-71	1.4332	1.4138	27.088	22	41137000	16894000	24243000	0.499578047	25.29393325	24.01000762	24.5310649
397	6344;8255;10443	170;171	60;62	IPI00695041;IPI00010153;IPI00795408;IPI00791920;IPI00794091;IPI00795751	IPI00695041;IPI00010153;IPI00795408;IPI00791920;IPI00794091;IPI00795751	3;3;3;2;2;2	3;3;3;2;2;2	3;3;3;2;2;2	60S ribosomal protein L17;60S ribosomal protein L23;Similar to ribosomal protein L23;Putative uncharacterized protein RPL23	RPL23	60S ribosomal protein L23;60S ribosomal protein L23;15 kDa protein;13 kDa protein;Putative uncharacterized protein RPL23;Putative uncharacterized protein RPL23	Q3T057;A1XED4;P62829;Q9BTQ7;B9ZVP7;C9JD32	6	3	3	3	32.1	32.1	32.1	14.865	140	6.52E-70	1.4819	1.4038	3.1385	19	77288000	29954000	47334000	0.489337409	26.2037411	24.83624533	25.49637351
75	9312;12757;17573;18660	52	74	IPI00692818;IPI00001589	IPI00692818;IPI00001589	4;4	4;4	4;4	Mitochondrial import inner membrane translocase subunit Tim13	TIM13B;TIMM13;TIMM13A;TIMM13B	Translocase of inner mitochondrial membrane 13 homolog;Mitochondrial import inner membrane translocase subunit Tim13	A1A4M0;Q9Y5L4	2	4	4	4	48.4	48.4	48.4	10.47	95	1.34E-15	1.4323	1.403	21.151	18	7957700	3165800	4791900	0.488515009	22.92392008	21.59413869	22.19216637
797	2336;7985			IPI00021570;IPI00714186;IPI00913022;IPI00827280;IPI00640567;IPI00006362	IPI00021570;IPI00714186;IPI00913022;IPI00827280;IPI00640567;IPI00006362	2;2;1;1;1;1	2;2;1;1;1;1	2;2;1;1;1;1	Endothelial differentiation-related factor 1;Multiprotein-bridging factor 1	EDF1	Isoform 1 of Endothelial differentiation-related factor 1;Endothelial differentiation-related factor 1;similar to multiprotein bridging factor 1;16 kDa protein;16 kDa protein;Isoform 2 of Endothelial differentiation-related factor 1	O60869-1;O60869;Q3T0V7;O60869-2	6	2	2	2	15.5	15.5	15.5	16.368	148	1.30E-15	1.2636	1.401	22.507	5	7543000	3232200	4310900	0.486456956	22.846707	21.62408504	22.03955767
312	1209;6409;6700;8569;10993;13045;15358;15537;17398;18213;18632	133;134	77;78	IPI00702348;IPI00008433;IPI00555941	IPI00702348;IPI00008433	11;11;2	11;11;2	11;11;2	40S ribosomal protein S5;40S ribosomal protein S5, N-terminally processed;Ribosomal protein S5 variant	RPS5	40S ribosomal protein S5;40S ribosomal protein S5	Q5E988;A1XED5;P46782;Q53G25	3	11	11	11	67.6	67.6	67.6	22.876	204	3.34E-232	1.4684	1.3998	21.703	40	239600000	95615000	143980000	0.485220713	27.83605267	26.51073363	27.10129318
1035	3691;11350			IPI00793132;IPI00028027	IPI00793132;IPI00028027	2;2	2;2	2;2	cDNA FLJ78285, highly similar to Homo sapiens gasdermin domain containing 1, mRNA;Gasdermin domain-containing protein 1;Gasdermin-D;cDNA FLJ38897 fis, clone NOVAR2000412, highly similar to Gasdermin domain-containing protein 1;Gasdermin domain containing 1, isoform CRA_c;cDNA FLJ41991 fis, clone SPLEN2016678, highly similar to Gasdermin domain-containing protein 1	DFNA5L;FKSG10;GSDMD;GSDMDC1;hCG_32063	cDNA FLJ78285, highly similar to Homo sapiens gasdermin domain containing 1, mRNA;Gasdermin-D	A8K702;P57764;B3KTX1;B3KW27	2	2	2	2	6.4	6.4	6.4	57.734	532	3.38E-06		1.399653889		1	1372800	572070	800700	0.485070116	20.38869003	19.12583216	19.61090228
1951	5498;11565			IPI00307547	IPI00307547	2	2	2	Transmembrane protein C9orf46	AD025;C9orf46;MDS030	Transmembrane protein C9orf46	Q9HBL7	1	2	2	2	8.8	8.8	8.8	17.201	147	3.20E-05	1.3302	1.397	12.796	2	783530	321920	461600	0.482332021	19.57962899	18.29634268	18.8162837
65	5264;6402;10709	51	44	IPI00000980;IPI00893097;IPI00723504;IPI00704138;IPI00893222	IPI00000980;IPI00893097;IPI00723504	3;2;2;1;1	3;2;2;1;1	3;2;2;1;1	Mitochondrial import receptor subunit TOM7 homolog;Translocase of outer membrane 7 kDa subunit homolog;Putative uncharacterized protein TOM7;TOMM7 protein;Translocase of outer mitochondrial membrane 7 homolog (Yeast);Translocase of outer mitochondrial membrane 7 homolog (Yeast), isoform CRA_b;Putative uncharacterized protein TOMM7	AD-014;TOM7;TOMM07;TOMM7;hCG_1659575	Mitochondrial import receptor subunit TOM7 homolog;Putative uncharacterized protein TOMM7;Mitochondrial import receptor subunit TOM7 homolog	Q9P0U1;Q75MR5;A6NIV2;Q2KI08	5	3	3	3	54.5	54.5	54.5	6.2484	55	0.0026671	1.419	1.3966	16.865	10	1043900	417750	626180	0.481918878	19.99355209	18.6722803	19.2562179
1128	4378;6817;8473;17549			IPI00031411;IPI00940698;IPI00697004	IPI00031411;IPI00940698;IPI00697004	4;4;2	4;4;2	4;4;2	Cadherin family member 7;Cadherin-related tumor suppressor homolog;Protein fat homolog;Protocadherin Fat 1;Cadherin	CDHF7;FAT;FAT1;ME5	507 kDa protein;Protocadherin Fat 1;similar to FAT tumor suppressor 1 isoform 2	Q14517;Q9UEJ6	3	4	4	4	1.2	1.2	1.2	506.57	4591	3.19E-10	1.3457	1.3892	11.41	5	1956400	777380	1179000	0.474254316	20.89976994	19.56826047	20.16913229
1632	2194;5730;5748;17181;17222;17918	710	32	IPI00220362;IPI00702858;IPI00916763;IPI00916345;IPI00938042;IPI00935986;IPI00935211;IPI00414878	IPI00220362;IPI00702858;IPI00916763;IPI00916345;IPI00938042	6;6;4;4;3;2;2;2	6;6;4;4;3;2;2;2	6;6;4;4;3;2;2;2	10 kDa chaperonin;10 kDa heat shock protein, mitochondrial;Chaperonin 10;Early-pregnancy factor;Chaperonin 10-related protein;Heat shock 10kDa protein 1 (Chaperonin 10), isoform CRA_b;Putative uncharacterized protein HSPE1;Heat shock 10kDa protein 1 (Chaperonin 10), isoform CRA_h	HSPE1;EPFP1;hCG_21429	10 kDa heat shock protein, mitochondrial;10 kDa heat shock protein, mitochondrial;Putative uncharacterized protein HSPE1;Putative uncharacterized protein HSPE1;similar to heat shock 10kDa protein 1	P61604;Q53X54;Q9UNM1;P61603;B8ZZL8;B8ZZ54	8	6	6	6	59.8	59.8	59.8	10.932	102	4.85E-52	1.4076	1.3884	11.604	35	82895000	33065000	49830000	0.47342327	26.30478175	24.97880157	25.57051124
1564	538;3783;4665;4947;5364;7459;8906;9965;10272;10335;11280;11921;12459;14460;14764;15026;15039;17147;17946;18684			IPI00939163;IPI00218993;IPI00514983;IPI00513743;IPI00908988;IPI00705477;IPI00910755;IPI00794417;IPI00910341	IPI00939163;IPI00218993;IPI00514983;IPI00513743;IPI00908988;IPI00705477;IPI00910755	20;20;19;18;15;11;11;4;3	19;19;18;17;14;10;10;4;3	18;18;17;16;13;9;9;4;3	Antigen NY-CO-25;Heat shock 110 kDa protein;Heat shock protein 105 kDa;cDNA FLJ55325, highly similar to Heat-shock protein 105 kDa;cDNA FLJ52364, highly similar to Heat-shock protein 105 kDa;Heat shock 105kDa/110kDa protein 1, isoform CRA_b;cDNA FLJ52360, highly similar to Heat-shock protein 105 kDa;cDNA FLJ51707, highly similar to Heat-shock protein 105 kDa	HSP105;HSP110;HSPH1;KIAA0201;hCG_32198	Isoform Alpha of Heat shock protein 105 kDa;Isoform Beta of Heat shock protein 105 kDa;Heat shock 105kDa/110kDa protein 1, isoform CRA_b;Isoform 3 of Heat shock protein 105 kDa;cDNA FLJ52360, highly similar to Heat-shock protein 105 kDa;Heat shock protein	Q92598-1;Q92598;B4DF68;Q92598-2;B4DYH1;Q92598-3;B4DY72;Q0IIM3;B4DZB4	9	20	19	18	31.5	29.8	29	96.864	858	0	1.3956	1.3816	11.984	64	167780000	65186000	102590000	0.466339988	27.32199551	25.95805881	26.61231487
313	314;3015;5497;7237;12602			IPI00008438;IPI00701135;IPI00749512;IPI00478810;IPI00414852;IPI00025842;IPI00398673;IPI00791589;IPI00816715	IPI00008438;IPI00701135;IPI00749512;IPI00478810;IPI00414852	5;5;4;4;3;2;2;1;1	5;5;4;4;3;2;2;1;1	5;5;4;4;3;2;2;1;1	40S ribosomal protein S10;Ribosomal protein S10 variant;Ribosomal protein S10	RPS10;RP11-375E1__A.4-005	40S ribosomal protein S10;40S ribosomal protein S10;Ribosomal protein S10 variant (Fragment);Ribosomal protein S10;15 kDa protein	P46783;Q3T0F4;Q862W0;Q59GE4;Q5TZB9	9	5	5	5	33.9	33.9	33.9	18.898	165	2.23E-37	1.4601	1.3782	25.013	20	67887000	26548000	41339000	0.462785263	26.016632	24.66209984	25.30100015
1860	6766;7607;7803;10747			IPI00299635;IPI00939720;IPI00841967;IPI00837991	IPI00299635;IPI00939720	4;4;1;1	4;4;1;1	2;2;1;0	Baculoviral IAP repeat-containing protein 6;Ubiquitin-conjugating BIR domain enzyme apollon;cDNA FLJ13786 fis, clone PLACE4000654, highly similar to Mus musculus ubiquitin conjugating enzyme;cDNA FLJ13726 fis, clone PLACE3000059, highly similar to Mus musculus ubiquitin conjugating enzyme	BIRC6;KIAA1289	baculoviral IAP repeat-containing 6;Baculoviral IAP repeat-containing protein 6	Q9NR09;Q9H8B7;Q9H8D8	4	4	4	2	1.3	1.3	0.8	530.25	4857	6.38E-08	1.2754	1.3732	9.3503	6	1305600	568290	737340	0.457541762	20.31628153	19.1162678	19.4919705
1954	5111;7792;7819;16773;16963;18344			IPI00328113;IPI00714359;IPI00711115;IPI00556217	IPI00328113;IPI00714359;IPI00711115;IPI00556217	6;5;5;3	6;5;5;3	6;5;5;3	Fibrillin-1;cDNA FLJ61597, highly similar to Fibrillin-1;Fibrillin 1;Fibrillin 15;Fibrillin 1 variant	FBN;FBN1	Fibrillin-1;313 kDa protein;Fibrillin-1;Fibrillin 1 variant	P35555;B4E3I6;Q75N88;Q75N89;Q9NP01;P98133;Q8HY63;Q59HB9	4	6	6	6	3.1	3.1	3.1	312.3	2871	9.27E-16	1.3199	1.3727	13.207	14	6815500	2792500	4023000	0.457016363	22.70038807	21.41312585	21.93984031
1255	9414;14749			IPI00096066;IPI00164300;IPI00888064;IPI00945507;IPI00921931;IPI00155466	IPI00096066;IPI00164300;IPI00888064;IPI00945507;IPI00921931;IPI00155466	2;1;1;1;1;1	2;1;1;1;1;1	2;1;1;1;1;1	GTP-specific succinyl-CoA synthetase subunit beta;Succinyl-CoA ligase [GDP-forming] subunit beta, mitochondrial;Succinyl-CoA synthetase beta-G chain;SUCLG2 protein;Putative uncharacterized protein SUCLG2;cDNA FLJ50080, highly similar to Succinyl-CoA ligase (GDP-forming) beta-chain, mitochondrial (EC 6.2.1.4);Putative uncharacterized protein DKFZp586M2023	SUCLG2;DKFZp586M2023	Succinyl-CoA ligase [GDP-forming] subunit beta, mitochondrial;similar to sucb isoform 1;similar to hCG1791842;Putative uncharacterized protein SUCLG2;cDNA FLJ50080, highly similar to Succinyl-CoA ligase (GDP-forming) beta-chain, mitochondrial;Putative unch	Q96I99;Q3ZCW5;C9JVT2;B7Z2D5;Q9Y436	6	2	2	2	4.6	4.6	4.6	46.51	432	0.00023099	1.316	1.3681	9.44	3	4319200	1901900	2417300	0.452173687	22.04233269	20.85900996	21.2049651
1054	4583;5275			IPI00028618;IPI00940824	IPI00028618;IPI00940824	2;2	2;2	2;2	cDNA FLJ56323, highly similar to Methylated-DNA--protein-cysteinemethyltransferase (EC 2.1.1.63);6-O-methylguanine-DNA methyltransferase;Methylated-DNA--protein-cysteine methyltransferase;O-6-methylguanine-DNA-alkyltransferase;O6-methylguanine-DNA methyltransferase	MGMT	O-6-methylguanine-DNA methyltransferase;Methylated-DNA--protein-cysteine methyltransferase	B4DEE8;P16455;Q6LDD1	2	2	2	2	13	13	13	25.05	238	3.35E-34	1.3431	1.3637	45.781	4	3077400	1025700	2051700	0.447526301	21.55328055	19.9681774	20.96838836
376	4957;5090;6484;7594;8714;9190;9642;10026;10641;12081;14724;15254;16810;17721;18363;18839			IPI00009802;IPI00215631;IPI00215628;IPI00215629;IPI00215630;IPI00709793;IPI00709443;IPI00689760;IPI00701608;IPI00826842	IPI00009802;IPI00215631;IPI00215628;IPI00215629;IPI00215630;IPI00709793;IPI00709443;IPI00689760;IPI00701608	16;16;16;14;14;8;8;8;8;3	16;16;16;14;14;8;8;8;8;3	16;16;16;14;14;8;8;8;8;3	Chondroitin sulfate proteoglycan core protein 2;Glial hyaluronate-binding protein;Large fibroblast proteoglycan;PG-M;Versican core protein;Chondroitin sulfate proteoglycan 2 (Versican) variant;cDNA FLJ50194, highly similar to Versican core protein;Putative uncharacterized protein DKFZp686K06110;cDNA FLJ50780, highly similar to Versican core protein;VCAN protein	CSPG2;VCAN;DKFZp686K06110	Isoform V0 of Versican core protein;Isoform Vint of Versican core protein;Isoform V1 of Versican core protein;Isoform V2 of Versican core protein;Isoform V3 of Versican core protein;Isoform V0 of Versican core protein;Isoform V1 of Versican core protein;Is	P13611-1;P13611;Q59FG9;P13611-5;P13611-2;B7Z638;Q6MZK8;P13611-3;B7Z3R6;P13611-4;Q86W61;P81282-1;P81282;P81282-2;P81282-3;P81282-4	10	16	16	16	5.7	5.7	5.7	372.82	3396	1.33E-164	1.3688	1.3637	13.102	33	38450000	16213000	22237000	0.447526301	25.19648026	23.95064773	24.40645883
180	8086;9093			IPI00068506;IPI00697675;IPI00005045;IPI00925351	IPI00068506;IPI00697675;IPI00005045;IPI00925351	2;2;2;1	2;2;2;1	2;2;2;1	ATP-binding cassette, sub-family F (GCN20), member 2, isoform CRA_d;Putative uncharacterized protein ABCF2;ATP-binding cassette sub-family F member 2;Iron-inhibited ABC transporter 2;ATP-binding cassette, sub-family F (GCN20), member 2;ATP-binding cassette, sub-family F (GCN20), member 2, isoform CRA_b	ABCF2;hCG_1643314;HUSSY-18	ATP-binding cassette, sub-family F, member 2 isoform b;ATP-binding cassette sub-family F member 2;ATP-binding cassette sub-family F member 2;Putative uncharacterized protein ABCF2	Q75MJ1;Q2KJA2;Q9UG63;Q75MJ0;C9JHK9;C9JZV3	4	2	2	2	3.8	3.8	3.8	72.443	634	0.0039705	1.3092	1.3573	8.5375	4	3764600	1537300	2227300	0.440739631	21.84406515	20.5519673	21.08686446
1355	1201;15868			IPI00654605;IPI00867630;IPI00645814;IPI00167009;IPI00732852;IPI00030012;IPI00827687	IPI00654605;IPI00867630;IPI00645814;IPI00167009;IPI00732852;IPI00030012;IPI00827687	2;2;2;2;1;1;1	2;2;2;2;1;1;1	2;2;2;2;1;1;1	Arginine/proline-rich coiled-coil domain-containing protein 1;MAP7 domain-containing protein 1;Proline/arginine-rich coiled-coil domain-containing protein 1;Putative uncharacterized protein MAP7D1;MAP7D1 protein;cDNA FLJ39022 fis, clone NT2RP7003724, weakly similar to Serine/arginine repetitive matrix protein 1	KIAA1187;MAP7D1;PARCC1;PP2464;RPRC1	Isoform 1 of MAP7 domain-containing protein 1;Isoform 4 of MAP7 domain-containing protein 1;Isoform 2 of MAP7 domain-containing protein 1;Isoform 3 of MAP7 domain-containing protein 1;similar to arginine/proline rich coiled-coil 1;Putative uncharacterized	Q3KQU3-1;Q3KQU3;C9JIR3;Q6NX58;Q3KQU3-4;B3KU03;Q3KQU3-2;Q3KQU3-3;B5MDZ6;A1L1B7	7	2	2	2	3.1	3.1	3.1	92.819	841	1.53E-28	1.3086	1.3494	12.747	6	3642000	1459300	2182700	0.432318067	21.79629949	20.47684507	21.05768242
2504	6056;16833			IPI00739099;IPI00940721;IPI00844306	IPI00739099;IPI00940721;IPI00844306	2;2;2	2;2;2	2;2;2	Collagen alpha-2(V) chain;cDNA FLJ60734, highly similar to Collagen alpha-2(V) chain;COL5A2 protein	COL5A2	Collagen alpha-2(V) chain;110 kDa protein;COL5A2 protein	P05997;B4DNJ0;Q5PR22	3	2	2	2	1.6	1.6	1.6	144.91	1499	0.090631	1.2911	1.349	26.468	2	773820	359040	414780	0.431890348	19.56163849	18.45378506	18.66198681
2066	2309;5918;8764;11844			IPI00386616;IPI00854360	IPI00386616;IPI00854360	4;2	4;2	4;2	C1orf212 protein	C1orf212	hypothetical protein LOC113444;C3H1ORF212 protein	Q49AP7;A5PJ82	2	4	4	4	41.3	41.3	41.3	10.799	92	6.56E-07	1.2888	1.3489	25.009	8	22049000	11897000	10152000	0.431783399	24.39420989	23.50409449	23.27526064
1680	11453;11493			IPI00238209;IPI00690986	IPI00238209;IPI00690986	2;1	2;1	2;1	NudC domain-containing protein 3;NudC-like protein	KIAA1068;NUDCD3	NudC domain-containing protein 3;NudC domain containing 3	Q8IVD9;B0FTY2;Q24K01;Q58CW7	2	2	2	2	12.5	12.5	12.5	40.822	361	9.02E-44	1.3322	1.3486	5.3616	4	7592400	3077700	4514700	0.431462503	22.85612457	21.55342118	22.10619869
1092	639;10579;17465			IPI00513726;IPI00514114;IPI00163202;IPI00029928;IPI00515021;IPI00472548;IPI00925620;IPI00926971;IPI00514508;IPI00926794;IPI00829923;IPI00926323;IPI00177942;IPI00902812;IPI00902994;IPI00926593;IPI00954283;IPI00514196;IPI00301099;IPI00902912;IPI00446835;IPI00926339;IPI00925453;IPI00927237	IPI00513726;IPI00514114;IPI00163202;IPI00029928;IPI00515021;IPI00472548;IPI00925620;IPI00926971;IPI00514508;IPI00926794;IPI00829923;IPI00926323;IPI00177942;IPI00902812;IPI00902994;IPI00926593;IPI00954283;IPI00514196;IPI00301099;IPI00902912	3;3;3;3;3;3;3;3;3;3;3;3;3;3;3;3;3;2;2;2;1;1;1;1	3;3;3;3;3;3;3;3;3;3;3;3;3;3;3;3;3;2;2;2;1;1;1;1	3;3;3;3;3;3;3;3;3;3;3;3;3;3;3;3;3;2;2;2;1;1;1;1	Elastin;Tropoelastin;cDNA FLJ56005, highly similar to Elastin;cDNA FLJ38671 fis, clone HSYRA2000332, highly similar to Elastin;Elastin (Supravalvular aortic stenosis, Williams-Beuren syndrome), isoform CRA_d;cDNA FLJ36819 fis, clone ASTRO2005575, highly similar to Elastin;cDNA FLJ43523 fis, clone PLACE5000282, weakly similar to Homo sapiens elastin (supravalvular aortic stenosis, Williams-Beuren …	ELN;hCG_18037	Isoform 9 of Elastin;Isoform 3 of Elastin;Isoform 10 of Elastin;Elastin;Isoform 4 of Elastin;Isoform 1 of Elastin;Isoform 2 of Elastin;elastin isoform a precursor;Isoform 5 of Elastin;cDNA FLJ56005, highly similar to Elastin;elastin isoform e precursor;61	P15502-9;P15502;P15502-3;P15502-10;A7L3I8;P15502-4;P15502-1;P15502-2;P15502-5;B4E3S4;P15502-7;P15502-6;B3KTS6;B3KSR2;C9J0Q3;Q6ZUN2;P15502-8;Q8NBI4;B3KRT8	24	3	3	3	6.9	6.9	6.9	69.093	792	1.26E-35	1.4003	1.3465	21.728	8	19944000	8254500	11690000	0.42921423	24.24945145	22.9767494	23.47877159
102	89;1031;6682;6696;8220;9613;13932;14277;17113;18777;18912			IPI00002520;IPI00795816;IPI00789370;IPI00718654;IPI00794572;IPI00909681;IPI00748411;IPI00908824;IPI00794549;IPI00794060;IPI00797816;IPI00797146;IPI00795324;IPI00940666;IPI00695792;IPI00002519;IPI00793862;IPI00220668;IPI00220669;IPI00909750	IPI00002520;IPI00795816;IPI00789370;IPI00718654;IPI00794572;IPI00909681;IPI00748411;IPI00908824;IPI00794549	11;11;11;10;10;9;8;8;7;4;4;3;2;2;1;1;1;1;1;1	11;11;11;10;10;9;8;8;7;4;4;3;2;2;1;1;1;1;1;1	11;11;11;10;10;9;8;8;7;4;4;3;2;2;1;1;1;1;1;1	Glycine hydroxymethyltransferase;Serine hydroxymethyltransferase, mitochondrial;Serine methylase;Serine hydroxymethyltransferase;cDNA FLJ58585, highly similar to Serine hydroxymethyltransferase, mitochondrial (EC 2.1.2.1);Serine hydroxymethyltransferase 2 (Mitochondrial), isoform CRA_h	SHMT2;DKFZp686P09201;hCG_41231	Serine hydroxymethyltransferase, mitochondrial;serine hydroxymethyltransferase 2 (mitochondrial) isoform 2 precursor;serine hydroxymethyltransferase 2 (mitochondrial) isoform 3;Serine hydroxymethyltransferase, mitochondrial;Serine hydroxymethyltransferase;	P34897;B4DJQ3;Q53ET4;Q5HYG8;Q8N1A5;B7Z9F1;Q3SZ20;B4DP88;B4E1G2;B4DW25;B4DWA7;Q5BJF5;B4DJ63;B4DLV4	20	11	11	11	25.6	25.6	25.6	55.992	504	3.99E-69	1.3604	1.3382	10.542	26	93937000	38553000	55384000	0.420293749	26.48519018	25.20033979	25.72296592
2455	199;3427			IPI00708881;IPI00715622;IPI00021326;IPI00643176;IPI00165135;IPI00943132;IPI00643863;IPI00936525;IPI00641285;IPI00647867;IPI00645940	IPI00708881;IPI00715622;IPI00021326;IPI00643176;IPI00165135;IPI00943132;IPI00643863;IPI00936525;IPI00641285;IPI00647867;IPI00645940	2;2;1;1;1;1;1;1;1;1;1	2;2;1;1;1;1;1;1;1;1;1	2;2;1;1;1;1;1;1;1;1;1	SHC-transforming protein 1;SHC-transforming protein 3;SHC-transforming protein A;Src homology 2 domain-containing-transforming protein C1;Src homology 2 domain-containing transforming protein 1 isoform p66;cDNA FLJ56101, highly similar to SHC-transforming protein 1;SHC (Src homology 2 domain containing) transforming protein 1 isoform p66Shc variant;SHC (Src homology 2 domain containing) transform…	SHC1;SHC;SHCA;RP11-307C12.1-004;RP11-307C12.1-008;RP11-307C12.1-005	SHC-transforming protein 1 isoform a;SHC-transforming protein 1;SHC-transforming protein 1 isoform 3;Isoform p66Shc of SHC-transforming protein 1;cDNA FLJ56101, highly similar to SHC-transforming protein 1;SHC-transforming protein 1 isoform 2;Isoform 4 of	Q0IIE2;B5BU19;P29353-1;P29353;Q8NFT1;P29353-2;B4DL02;P29353-3;P29353-4;Q59HB0;Q5T188;Q5T182;Q5T187	11	2	2	2	6	6	6	62.814	584	2.25E-10	1.3245	1.3379	5.2358	2	1578300	642040	936210	0.419970287	20.58994003	19.29230366	19.83647265
2022	3006;4702;13337;17207			IPI00337494;IPI00412742;IPI00906652;IPI00854373	IPI00337494;IPI00412742;IPI00906652;IPI00854373	4;4;2;2	4;4;2;2	4;4;2;2	Calcium-binding mitochondrial carrier protein SCaMC-1;Mitochondrial ATP-Mg/Pi carrier protein 1;Mitochondrial Ca(2+)-dependent solute carrier protein 1;Small calcium-binding mitochondrial carrier protein 1;Solute carrier family 25 member 24;cDNA FLJ50039, highly similar to Homo sapiens solute carrier family 25, member 24, transcript variant 1, mRNA;cDNA, FLJ79405, highly similar to Homo sapiens s…	APC1;MCSC1;SCAMC1;SLC25A24	Isoform 1 of Calcium-binding mitochondrial carrier protein SCaMC-1;Isoform 2 of Calcium-binding mitochondrial carrier protein SCaMC-1;53 kDa protein;Calcium-binding mitochondrial carrier protein SCaMC-1	Q6NUK1-1;Q6NUK1;B4E290;B7ZB41;Q6NUK1-2;A5PJZ1	4	4	4	4	14	14	14	53.354	477	3.09E-52	1.3697	1.3334	15.362	6	16808000	7051500	9756100	0.415109632	24.00264473	22.74949875	23.21787312
1646	7482;11755			IPI00646015;IPI00220710;IPI00689776;IPI00921986;IPI00748985;IPI00945736;IPI00639932;IPI00945678;IPI00647609	IPI00646015;IPI00220710;IPI00689776;IPI00921986;IPI00748985;IPI00945736;IPI00639932;IPI00945678;IPI00647609	2;2;2;2;2;1;1;1;1	2;2;2;2;2;1;1;1;1	2;2;2;2;2;1;1;1;1	Acyl-CoA thioester hydrolase 9;Acyl-coenzyme A thioesterase 9, mitochondrial;ACOT9 protein;CGI16-iso;Putative uncharacterized protein ACOT9	ACOT9;CGI-16	acyl-Coenzyme A thioesterase 2, mitochondrial isoform a;Isoform 1 of Acyl-coenzyme A thioesterase 9, mitochondrial;Acyl-coenzyme A thioesterase 9, mitochondrial;Isoform 2 of Acyl-coenzyme A thioesterase 9, mitochondrial;Isoform 3 of Acyl-coenzyme A thioest	Q9Y305-1;Q9Y305;Q96EA2;Q3SWX2;Q9Y305-2;Q9Y305-3;C9JMV6;Q9H2R8;C9J7L8	9	2	2	2	4.7	4.7	4.7	50.85	448	0.00068085	1.3374	1.3333	20.862	2	2408800	1063100	1345700	0.415001431	21.19988318	20.01984588	20.35992539
484	9846;15903;16418			IPI00794659;IPI00012493;IPI00715091;IPI00903655;IPI00791265;IPI00695497;IPI00912389;IPI00794061;IPI00826860;IPI00791752;IPI00796373;IPI00795078;IPI00795919	IPI00794659;IPI00012493;IPI00715091;IPI00903655;IPI00791265	3;3;3;2;2;1;1;1;1;1;1;1;1	3;3;3;2;2;1;1;1;1;1;1;1;1	3;3;3;2;2;1;1;1;1;1;1;1;1	cDNA FLJ58953, highly similar to 40S ribosomal protein S20;40S ribosomal protein S20	RPS20	ribosomal protein S20 isoform 1;40S ribosomal protein S20;40S ribosomal protein S20;similar to ribosomal protein S20;7 kDa protein	B4DW28;P60866;B2R4F4;Q3ZBH8	13	3	3	3	21.1	21.1	21.1	16.005	142	7.11E-28	1.4084	1.327	8.259	26	148520000	59681000	88842000	0.408168371	27.14608198	25.83076837	26.40473854
2020	13927;17764			IPI00336016;IPI00954440	IPI00336016;IPI00954440	2;1	2;1	2;1	Cysteine--tRNA ligase;Probable cysteinyl-tRNA synthetase, mitochondrial;Putative uncharacterized protein DKFZp686G08243;Putative uncharacterized protein DKFZp667A2315;cDNA FLJ58704, weakly similar to Cysteinyl-tRNA synthetase (EC 6.1.1.16)	CARS2;OK/SW-cl.10;DKFZp686G08243;DKFZp667A2315	Probable cysteinyl-tRNA synthetase, mitochondrial;cDNA FLJ58704, weakly similar to Cysteinyl-tRNA synthetase	Q9HA77;Q6AW83;Q6MZE5;B7Z7E6	2	2	2	2	8.2	8.2	8.2	62.223	564	2.53E-21	1.2344	1.3223	8.1812	6	3397900	1450800	1947000	0.403049529	21.69621196	20.46841722	20.89282145
1236	891;17198	558	40	IPI00554741;IPI00066313;IPI00021800;IPI00717567;IPI00219307;IPI00797075;IPI00909164;IPI00554551	IPI00554741;IPI00066313;IPI00021800;IPI00717567;IPI00219307;IPI00797075;IPI00909164;IPI00554551	2;2;1;1;1;1;1;1	2;2;1;1;1;1;1;1	2;2;1;1;1;1;1;1	CARD only domain-containing protein 1;Caspase recruitment domain-containing protein 16;Caspase-1 inhibitor COP;Pseudo interleukin-1 beta converting enzyme;Caspase-1;Caspase-1 subunit p10;Caspase-1 subunit p20;Interleukin-1 beta convertase;Interleukin-1 beta-converting enzyme;p45;cDNA FLJ77899, highly similar to Homo sapiens caspase 1, apoptosis-related cysteine protease(interleukin 1, beta, conve…	CARD16;COP;COP1;CASP1;IL1BC;IL1BCE	Isoform 1 of Caspase recruitment domain-containing protein 16;Isoform 2 of Caspase recruitment domain-containing protein 16;Isoform Alpha of Caspase-1;caspase 1, apoptosis-related cysteine peptidase (interleukin 1, beta, convertase) isoform 1;Isoform Beta	Q5EG05-1;Q5EG05;Q5EG05-2;P29466-1;P29466;A8K249;B2R8U9;B4DVD8;A0PCH9;P29466-2;A8K257;P29466-6;B4DKN4;Q5FBZ0	8	2	2	2	9.1	9.1	9.1	22.625	197	0.0033181	1.2371	1.3197	2.4793	2	92409	42745	49664	0.400210007	16.49574575	15.38346805	15.59991284
70	139;3393;4222;4953			IPI00001541;IPI00701078	IPI00001541;IPI00701078	4;4	4;4	4;4	Mitochondrial import inner membrane translocase subunit Tim9	TIM9;TIM9A;TIMM9;TIMM9A	Mitochondrial import inner membrane translocase subunit Tim9;Mitochondrial import inner membrane translocase subunit Tim9	Q9Y5J7;B2R584;Q2KIV2	2	4	4	4	56.2	56.2	56.2	10.378	89	4.32E-19	1.3356	1.3095	7.6517	13	6593500	2647000	3946600	0.38901606	22.65261306	21.33592676	21.91217887
1498	5619;8647;8941;9968;11528;11966;16536;16712;17492			IPI00477313;IPI00216592;IPI00909232;IPI00759596;IPI00697568;IPI00759822;IPI00911096;IPI00027569;IPI00735540;IPI00887991;IPI00868835;IPI00910718;IPI00910666;IPI00877664;IPI00790685;IPI00701678;IPI00166137;IPI00446582;IPI00788891	IPI00477313;IPI00216592;IPI00909232;IPI00759596;IPI00697568;IPI00759822;IPI00911096	9;9;9;8;6;6;5;4;4;4;4;4;4;2;1;1;1;1;1	9;9;9;8;6;6;5;4;4;4;4;4;4;2;1;1;1;1;1	9;9;9;8;6;6;5;4;4;4;4;4;4;2;1;1;1;1;1	Heterogeneous nuclear ribonucleoproteins C1/C2;cDNA FLJ75154, highly similar to Homo sapiens heterogeneous nuclear ribonucleoprotein C (C1/C2), mRNA;cDNA, FLJ92712, highly similar to Homo sapiens heterogeneous nuclear ribonucleoprotein C (C1/C2) (HNRPC), transcript variant 1, mRNA;cDNA, FLJ92657, highly similar to Homo sapiens heterogeneous nuclear ribonucleoprotein C (C1/C2) (HNRPC), transcript …	HNRNPC;HNRPC	Isoform C2 of Heterogeneous nuclear ribonucleoproteins C1/C2;Isoform C1 of Heterogeneous nuclear ribonucleoproteins C1/C2;cDNA FLJ53542, highly similar to Heterogeneous nuclear ribonucleoproteins C;Isoform 4 of Heterogeneous nuclear ribonucleoproteins C1/C	P07910-1;P07910;A8K9A4;B2R603;P07910-2;B2R5W2;B3KX96;B4DY08;P07910-4;Q3SX47;P07910-3;B4DQQ2	19	9	9	9	32.4	32.4	32.4	33.67	306	6.40E-27	1.2668	1.309	17.585	17	83966000	37378000	46588000	0.388465097	26.32330193	25.15568604	25.47345506
2005	1171;3356;12168;15446			IPI00333215;IPI00943316;IPI00935732;IPI00689567;IPI00218106;IPI00711628;IPI00018403;IPI00643225;IPI00646348;IPI00647399;IPI00922871	IPI00333215;IPI00943316;IPI00935732;IPI00689567;IPI00218106	4;4;4;3;3;1;1;1;1;1;1	4;4;4;3;3;1;1;1;1;1;1	4;4;4;3;3;1;1;1;1;1;1	Transcription elongation factor A protein 1;Transcription elongation factor S-II protein 1;Transcription elongation factor TFIIS.o;cDNA FLJ51911, highly similar to Transcription elongation factor A protein 1	GTF2S;TCEA1;TFIIS	Isoform 1 of Transcription elongation factor A protein 1;34 kDa protein;hypothetical protein XP_002347041;Transcription elongation factor A protein 1;Isoform 2 of Transcription elongation factor A protein 1	P23193-1;P23193;Q29RL9;P23193-2;B7Z4W0	11	4	4	4	15.6	15.6	15.6	33.969	301	6.29E-10	1.2271	1.3052	16.27	7	4955000	2243200	2711900	0.384270893	22.24045363	21.09712682	21.37087255
1801	1106;13360			IPI00296147;IPI00909406;IPI00789163	IPI00296147;IPI00909406;IPI00789163	2;2;1	2;2;1	2;2;1	Transmembrane protein 119;cDNA FLJ55058;cDNA FLJ54181	PSEC0199;TMEM119;UNQ731/PRO1415	Transmembrane protein 119;cDNA FLJ54181;19 kDa protein	Q4V9L6;B4DHW0;B4DVR7	3	2	2	2	9.9	9.9	9.9	29.203	283	0.017375	1.2591	1.3018	25.67	2	5529800	2377200	3152600	0.380507819	22.39879587	21.18083186	21.5881107
1504	1975;3189;4040;4467;5887;6126;7027;7173;7610;10852;10964;10968;15258;17347;18268;18705			IPI00217030;IPI00815340;IPI00904537;IPI00841955;IPI00908076;IPI00904298;IPI00904255;IPI00907898;IPI00908096;IPI00711595;IPI00907665;IPI00908079;IPI00907152;IPI00906211;IPI00906766;IPI00646114;IPI00877922;IPI00903920;IPI00907782;IPI00908031;IPI00945801;IPI00478986;IPI00904939;IPI00713872;IPI00905245	IPI00217030;IPI00815340;IPI00904537;IPI00841955;IPI00908076;IPI00904298;IPI00904255;IPI00907898;IPI00908096;IPI00711595;IPI00907665;IPI00908079;IPI00907152;IPI00906211;IPI00906766	16;16;16;15;15;14;13;12;12;11;9;9;9;9;9;4;4;2;2;2;2;2;1;1;1	16;16;16;15;15;14;13;12;12;11;9;9;9;9;9;4;4;2;2;2;2;2;1;1;1	7;7;7;6;6;5;4;3;3;3;3;3;3;3;1;1;2;1;1;1;1;1;1;1;1	40S ribosomal protein S4, X isoform;SCR10;Single copy abundant mRNA protein;cDNA FLJ40595 fis, clone THYMU2010705, highly similar to 40S RIBOSOMAL PROTEIN S4, X ISOFORM;cDNA, FLJ92004, Homo sapiens ribosomal protein S4, X-linked (RPS4X), mRNA;Ribosomal protein S4, X-linked, isoform CRA_c;Ribosomal protein S4, X-linked X isoform variant;RPS4X protein	CCG2;RPS4;RPS4X;SCAR;hCG_18634	40S ribosomal protein S4, X isoform;40S ribosomal protein S4;similar to ribosomal protein S4, X-linked X;Ribosomal protein S4, Y-linked 1;similar to ribosomal protein S4, X-linked X;similar to ribosomal protein S4, X-linked X;similar to ribosomal protein S	P62701;B2R491;Q53HV1;Q96IR1;P79103;Q2XW10;A2VE06	25	16	16	7	58.6	58.6	31.6	29.597	263	1.90E-205	1.3623	1.2992	5.9735	45	443210000	179870000	263340000	0.377623538	28.72341519	27.42237934	27.97235144
1923	2025;2318;2965;2996;5143;5936;6168;6230;6487;6577;6741;6772;7369;8928;9503;9643;11986;12069;12227;12286;12752;12940;13163;13175;13430;13654;13697;16683;16869;18440	853;854;855	219;762;982	IPI00304840;IPI00220613;IPI00073454;IPI00837992;IPI00695377;IPI00828201;IPI00796708;IPI00915389	IPI00304840;IPI00220613;IPI00073454	30;22;22;14;11;8;6;4	30;22;22;14;11;8;6;4	30;22;22;14;11;8;6;4	Collagen alpha-2(VI) chain;COL6A2 protein;Collagen, type VI, alpha 2	COL6A2	Isoform 2C2 of Collagen alpha-2(VI) chain;Isoform 2C2A of Collagen alpha-2(VI) chain;Isoform 2C2A' of Collagen alpha-2(VI) chain	P12110-1;P12110;Q9BUM6;P12110-2;P12110-3	8	30	30	30	39.1	39.1	39.1	108.58	1019	0	1.3103	1.2962	11.954	177	723380000	302520000	420860000	0.374288339	29.43017847	28.17245528	28.64876516
1109	2608;3917;7211			IPI00030702;IPI00699016;IPI00909577;IPI00792971;IPI00921820	IPI00030702;IPI00699016;IPI00909577;IPI00792971;IPI00921820	3;3;3;3;3	3;3;3;3;3	3;3;3;3;3	Isocitrate dehydrogenase [NAD] subunit alpha, mitochondrial;Isocitric dehydrogenase subunit alpha;NAD(+)-specific ICDH subunit alpha;cDNA FLJ55931, highly similar to Isocitrate dehydrogenase;Isocitrate dehydrogenase 3 (NAD+) alpha variant;cDNA FLJ52894, highly similar to Isocitrate dehydrogenase;cDNA, FLJ78862, highly similar to Isocitrate dehydrogenase;cDNA, FLJ78950, highly similar to Isocitrat…	IDH3A	Isoform 1 of Isocitrate dehydrogenase [NAD] subunit alpha, mitochondrial;Isocitrate dehydrogenase [NAD] subunit alpha, mitochondrial;cDNA FLJ52894, highly similar to Isocitrate dehydrogenase;Isoform 2 of Isocitrate dehydrogenase [NAD] subunit alpha, mitoch	P50213-1;P50213;B4DJB4;Q53GF8;P41563;Q148J8;B4DSY4;P50213-2;B7Z9J8	5	3	3	3	13.7	13.7	13.7	39.591	366	5.87E-05	1.289	1.291	7.5411	8	14797000	5885700	8911500	0.368489001	23.81880137	22.48878258	23.08723686
2288	442;11294			IPI00554701;IPI00100810;IPI00000129;IPI00702743;IPI00740951;IPI00936546	IPI00554701;IPI00100810;IPI00000129;IPI00702743;IPI00740951;IPI00936546	2;1;1;1;1;1	2;1;1;1;1;1	2;1;1;1;1;1	Complex III subunit 9;Complex III subunit X;Cytochrome b-c1 complex subunit 9;Cytochrome c1 non-heme 7 kDa protein;Ubiquinol-cytochrome c reductase complex 7.2 kDa protein;HSPC051;Ubiquinol-cytochrome c reductase complex (7.2 kD), isoform CRA_a;HSPC151;Putative uncharacterized protein UQCR10	HSPC119;UCRC;UQCR10;hCG_1641518	Cytochrome b-c1 complex subunit 9;HSPC051;HSPC151;Cytochrome b-c1 complex subunit 9;similar to ubiquinol-cytochrome c reductase complex;ubiquinol-cytochrome c reductase complex 7.2kDa protein isoform b	Q9UDW1;Q9NZY4;Q9UI02;Q9P012;P00130;B5MCM5	6	2	2	2	38.1	38.1	38.1	7.3084	63	6.24E-15	1.2966	1.2885	13.386	19	10423000	4414200	6008600	0.365692537	23.31326725	22.07372057	22.51859745
50	595;682;781;2973;3920;5146;15826;16400			IPI00000684;IPI00607787;IPI00217816;IPI00692814;IPI00646967;IPI00477962	IPI00000684;IPI00607787;IPI00217816;IPI00692814;IPI00646967	8;8;8;5;4;2	8;8;8;5;4;2	8;8;8;5;4;2	AGX-1;AGX-2;Antigen X;Sperm-associated antigen 2;UDP-N-acetylgalactosamine pyrophosphorylase;UDP-N-acetylglucosamine pyrophosphorylase;UDP-N-acetylhexosamine pyrophosphorylase;UDP-N-acteylglucosamine pyrophosphorylase 1	SPAG2;UAP1;RP11-359K18.2-006	Isoform AGX2 of UDP-N-acetylhexosamine pyrophosphorylase;Isoform 3 of UDP-N-acetylhexosamine pyrophosphorylase;Isoform AGX1 of UDP-N-acetylhexosamine pyrophosphorylase;UDP-N-acteylglucosamine pyrophosphorylase 1;UDP-N-acteylglucosamine pyrophosphorylase 1	Q16222-1;Q16222;Q16222-3;Q16222-2;A5D9G1;Q2KIC1;B1AR80	6	8	8	8	20.1	20.1	20.1	58.768	522	3.87E-41	1.3141	1.2871	9.7261	14	51698000	21652000	30046000	0.364124147	25.62360513	24.36799696	24.8406696
2293	307;3853;7529;7834;9201;9561;16376;16474			IPI00554777;IPI00925572;IPI00924906;IPI00926480;IPI00716331;IPI00925298;IPI00926959;IPI00926760;IPI00925986	IPI00554777;IPI00925572;IPI00924906;IPI00926480;IPI00716331	8;8;7;6;5;3;2;2;1	8;8;7;6;5;3;2;2;1	8;8;7;6;5;3;2;2;1	Asparagine synthetase [glutamine-hydrolyzing];Cell cycle control protein TS11;Glutamine-dependent asparagine synthetase;cDNA FLJ51768, highly similar to Asparagine synthetase (glutamine-hydrolyzing) (EC 6.3.5.4);cDNA FLJ51387, highly similar to Asparagine synthetase (glutamine-hydrolyzing) (EC 6.3.5.4);cDNA, FLJ79123, highly similar to Asparagine synthetase (glutamine-hydrolyzing) (EC 6.3.5.4)	ASNS;TS11	Asparagine synthetase [glutamine-hydrolyzing];cDNA FLJ51387, highly similar to Asparagine synthetase;55 kDa protein;Putative uncharacterized protein ASNS;Asparagine synthetase [glutamine-hydrolyzing]	P08243;A4D1I8;B4DXZ1;B4DY32;B7ZAA9;C9JW77;Q1LZA3;A1L588	9	8	8	8	16.6	16.6	16.6	64.369	561	1.96E-21	1.3081	1.2858	8.8942	17	78789000	34782000	44007000	0.362666256	26.23149089	25.05183756	25.39122969
71	5593;10948;18584			IPI00001543;IPI00696035	IPI00001543;IPI00696035	3;3	3;3	3;3	Mitochondrial import inner membrane translocase subunit Tim10	TIM10;TIMM10	Mitochondrial import inner membrane translocase subunit Tim10;Mitochondrial import inner membrane translocase subunit Tim10	P62072;Q2NKR1	2	3	3	3	31.1	31.1	31.1	10.333	90	1.03E-06	1.3165	1.2857	15.625	9	1886200	776500	1109700	0.362554049	20.84705123	19.5666264	20.08173828
1879	4360;14568			IPI00301051;IPI00697911;IPI00878166	IPI00301051;IPI00697911;IPI00878166	2;1;1	2;1;1	2;1;1	NHL repeat-containing protein 2;Putative uncharacterized protein DKFZp779F115	NHLRC2;DKFZp779F115	Isoform 1 of NHL repeat-containing protein 2;NHL repeat-containing protein 2;Isoform 2 of NHL repeat-containing protein 2	Q8NBF2-1;Q8NBF2;Q7Z658;A4IF69;Q8NBF2-2	3	2	2	2	4.8	4.8	4.8	79.443	726	0.00019846	1.2222	1.2857	10.801	3	3993800	1714400	2279400	0.362554049	21.92933066	20.70927232	21.12022269
2343	969;3865;13673			IPI00647635;IPI00916904;IPI00784233;IPI00916509;IPI00916026;IPI00694207;REV__IPI00699696;REV__IPI00413100;REV__IPI00478789;IPI00910765;REV__IPI00171456;IPI00917031	IPI00647635;IPI00916904;IPI00784233;IPI00916509;IPI00916026;IPI00694207	3;3;3;3;3;3;1;1;1;1;1;1	3;3;3;3;3;3;1;1;1;1;1;1	3;3;3;3;3;3;1;1;1;1;1;1	GRB10-interacting GYF protein 2;PERQ amino acid-rich with GYF domain-containing protein 2;Trinucleotide repeat-containing gene 15 protein;GIGYF2 protein;cDNA FLJ61363, highly similar to Homo sapiens trinucleotide repeat containing 15 (TNRC15), mRNA;cDNA FLJ57070, highly similar to Homo sapiens trinucleotide repeat containing 15 (TNRC15), mRNA;GRB10 interacting GYF protein 2;Trinucleotide repeat c…	GIGYF2;KIAA0642;PERQ2;TNRC15;hCG_33451	Isoform 2 of PERQ amino acid-rich with GYF domain-containing protein 2;GRB10 interacting GYF protein 2 isoform a;Isoform 1 of PERQ amino acid-rich with GYF domain-containing protein 2;Trinucleotide repeat containing 15, isoform CRA_a;GRB10 interacting GYF	Q6Y7W6-3;Q6Y7W6;A6H8W4;Q6Y7W6-1;B4DRT8;B4DLU7;B9EG55;A7MB14	12	3	3	3	2.3	2.3	2.3	152.53	1321	1.80E-48	1.2417	1.2837	26.481	2	8824700	1605200	7219500	0.360308085	23.0731158	20.61432163	22.78346749
170	1554;18326			IPI00004845;IPI00020035;IPI00700403	IPI00004845;IPI00020035;IPI00700403	2;1;1	2;1;1	2;1;1	Protein NipSnap homolog 3A;Protein NipSnap homolog 4;Target for Salmonella secreted protein C;cDNA FLJ58863, highly similar to Protein NipSnap3A;Protein NipSnap homolog 3B;SNAP1	HSPC299;NIPSNAP3A;NIPSNAP4;NIPSNAP3;NIPSNAP3B	Protein NipSnap homolog 3A;Protein NipSnap homolog 3B;Nipsnap homolog 3A	Q9UFN0;B4DW81;Q9BS92;Q17QY3	3	2	2	2	7.7	7.7	7.7	28.466	247	4.54E-10	1.2555	1.2812	18.233	3	3481900	1607400	1874500	0.357495703	21.73144334	20.61629756	20.83807439
513	1826;1827;9827;11539	201	1	IPI00013241;IPI00685333;IPI00689006;IPI00697105;IPI00878203	IPI00013241;IPI00685333;IPI00689006;IPI00697105;IPI00878203	4;4;4;3;3	4;4;4;3;3	4;4;4;3;3	Ubiquitin-like protein 5;cDNA, FLJ92155, highly similar to Homo sapiens ubiquitin-like 5 (UBL5), mRNA	UBL5	Ubiquitin-like protein 5;Ubiquitin-like protein 5;similar to ubiquitin-like 5;similar to ubiquitin-like 5;4 kDa protein	Q9BZL1;B2R4N3;Q3T0Z3	5	4	4	4	41.1	41.1	41.1	8.5468	73	1.51E-30	1.3095	1.2789	13.326	19	5704600	2343900	3360700	0.354903461	22.4436943	21.16047959	21.68033033
1797	3970;4042;9435;14339			IPI00296022;IPI00872952;IPI00697651;IPI00455418	IPI00296022;IPI00872952;IPI00697651	4;4;3;1	4;4;3;1	4;4;3;1	Complex III subunit 6;Complex III subunit VIII;Cytochrome b-c1 complex subunit 6, mitochondrial;Cytochrome c1 non-heme 11 kDa protein;Mitochondrial hinge protein;Ubiquinol-cytochrome c reductase complex 11 kDa protein;Ubiquinol-cytochrome c reductase hinge protein, isoform CRA_c;UQCRH protein	UQCRH;hCG_22091	Cytochrome b-c1 complex subunit 6, mitochondrial;Ubiquinol-cytochrome c reductase hinge protein, isoform CRA_c;Cytochrome b-c1 complex subunit 6, mitochondrial	P07919;Q567R0;P00126	4	4	4	4	38.5	38.5	38.5	10.739	91	5.14E-70	1.3324	1.2761	11.763	20	12071000	4908600	7162800	0.351741389	23.52504186	22.22688018	22.77209223
1169	2895;18869			IPI00032561;IPI00698401;IPI00912571;IPI00912055	IPI00032561;IPI00698401;IPI00912571;IPI00912055	2;2;2;2	2;2;2;2	2;2;2;2	Calcium-binding protein 39;Protein Mo25;Calcium binding protein 39, isoform CRA_a;cDNA FLJ78295, highly similar to Homo sapiens calcium binding protein 39 (CAB39), mRNA;cDNA, FLJ96790, Homo sapiens MO25 protein (MO25), mRNA;Putative uncharacterized protein MO25;MO25-like protein	CAB39;CGI-66;MO25;hCG_34334	Calcium-binding protein 39;Calcium-binding protein 39;similar to Calcium-binding protein 39;19 kDa protein	Q9Y376;A8K8L7;Q53RN7;Q7Z4X0;Q29RI6	4	2	2	2	8.5	8.5	8.5	39.869	341	0.21047	1.2374	1.2758	47.53	2	2848200	1188800	1659500	0.351402184	21.44161902	20.18107459	20.6623172
1183	299;1837			IPI00033132;IPI00945636;IPI00706075;IPI00030891;IPI00377253;IPI00945323	IPI00033132;IPI00945636;IPI00706075;IPI00030891;IPI00377253;IPI00945323	2;2;1;1;1;1	2;2;1;1;1;1	2;2;1;1;1;1	CKII beta-binding protein 1;Regulator of cullins 2;RING finger protein 7;RING-box protein 2;Sensitive to apoptosis gene protein;cDNA, FLJ92255, highly similar to Homo sapiens ring finger protein 7 (RNF7), mRNA;Putative uncharacterized protein RNF7;Ring finger protein 7, isoform CRA_d	RBX2;RNF7;ROC2;SAG;hCG_16540	Isoform 1 of RING-box protein 2;Putative uncharacterized protein RNF7;Ring finger protein 7;Isoform 2 of RING-box protein 2;ring finger protein 7 isoform 3;Putative uncharacterized protein RNF7	Q9UBF6-1;Q9UBF6;B2R4X4;C9JYL3;Q0P5F4;Q9UBF6-2;A8MTB5;C9JXM7	6	2	2	2	30.1	30.1	30.1	12.683	113	1.09E-87	1.3385	1.2757	6.5194	7	5599100	2472600	3126500	0.351289098	22.41676352	21.23759744	21.57611709
1791	6;7314;12568;15420			IPI00295772;IPI00925291;IPI00926839;IPI00926620	IPI00295772;IPI00925291;IPI00926839	4;3;3;1	4;3;3;1	4;3;3;1	CYPLI;Cytochrome P450 51A1;Cytochrome P450-14DM;Cytochrome P450LI;Lanosterol 14-alpha demethylase;Sterol 14-alpha demethylase;CYP51A1 protein;cDNA FLJ34004 fis, clone FCBBF1000232, highly similar to Cytochrome P450 51A1 (EC 1.14.13.70)	CYP51;CYP51A1	cytochrome P450, family 51, subfamily A, polypeptide 1 isoform 1;cDNA FLJ34004 fis, clone FCBBF1000232, highly similar to Cytochrome P450 51A1;Isoform 2 of Lanosterol 14-alpha demethylase	Q16850-1;Q16850;Q05D40;B3KRC6;Q16850-2	4	4	4	4	15.3	15.3	15.3	57.278	509	1.83E-32	1.3042	1.2754	15.819	6	10096000	4334100	5762200	0.350949786	23.26728048	22.04730101	22.45818831
959	290;2111;3345;3732;7404;8634;15875	501	84	IPI00713306;IPI00026271;IPI00700232;IPI00742191;IPI00713238	IPI00713306;IPI00026271;IPI00700232	7;7;6;1;1	7;7;6;1;1	7;7;6;1;1	40S ribosomal protein S14	PRO2640;RPS14	Similar to ribosomal protein S14;40S ribosomal protein S14;Ribosomal protein S14	Q862B7;P62263;Q3T076	5	7	7	7	60	60	60	17.341	160	3.78E-141	1.2887	1.27	10.228	36	199840000	83426000	116410000	0.344828497	27.57427014	26.31399374	26.79463975
686	2533;3515;5039;5379;5407;7841;8092;10979;12494;13210;14978;15673;17002;17264;17275;18656			IPI00018219;IPI00940091;IPI00873923;IPI00840588;IPI00556324	IPI00018219;IPI00940091;IPI00873923;IPI00840588	16;13;11;8;6	16;13;11;8;6	16;13;11;8;6	Kerato-epithelin;RGD-containing collagen-associated protein;Transforming growth factor-beta-induced protein ig-h3;Transforming growth factor, beta-induced, 68kDa variant;Putative uncharacterized protein TGFBI;Transforming growth factor, beta-induced, 68kDa, isoform CRA_a;Transforming growth factor beta	BIGH3;TGFBI;hCG_41400	Transforming growth factor-beta-induced protein ig-h3;60 kDa protein;Transforming growth factor, beta-induced, 68kDa, isoform CRA_a;LOC539596 protein	Q15582;Q53GU8;Q53XM1;B9ZVW9;C7FFS5;A7YWB6	5	16	16	16	33.8	33.8	33.8	74.68	683	8.30E-166	1.3155	1.2691	17.409	33	145540000	61863000	83677000	0.343805752	27.11684047	25.88257346	26.31832779
290	1055;1222;1362;1587;1946;2043;4020;4051;4110;5358;8603;9516;10141;11417;11923;13048;13882;14032;14799;14954;16568;16985;17115;17601;18309			IPI00007765;IPI00692247;IPI00922694	IPI00007765;IPI00692247;IPI00922694	25;25;18	25;25;18	25;25;18	75 kDa glucose-regulated protein;Heat shock 70 kDa protein 9;Mortalin;Peptide-binding protein 74;Stress-70 protein, mitochondrial;cDNA FLJ51811, highly similar to Stress-70 protein, mitochondrial;cDNA FLJ51907, highly similar to Stress-70 protein, mitochondrial;Heat shock 70 kDa protein 9B;HSPA9 protein;Catecholamine-regulated protein 40;cDNA FLJ51903, highly similar to Stress-70 protein, mitocho…	GRP75;HSPA9;HSPA9B	Stress-70 protein, mitochondrial;Stress-70 protein, mitochondrial;cDNA FLJ51903, highly similar to Stress-70 protein, mitochondrial	P38646;B7Z1V7;B7Z4V2;Q2F839;Q8N1C8;Q3ZCH0;A1XP52;B7Z4T3	3	25	25	25	49.8	49.8	49.8	73.68	679	0	1.2753	1.2687	14.078	69	504230000	209100000	295130000	0.343350966	28.90950672	27.63961782	28.13677534
492	654;825;1020;5049;5650;8353;12208;12861;14498			IPI00642904;IPI00689745;IPI00012726;IPI00555747;IPI00642944;IPI00644016	IPI00642904;IPI00689745;IPI00012726;IPI00555747;IPI00642944	9;9;9;9;9;4	3;3;3;3;3;1	2;2;2;2;2;1	PABPC4 protein;Poly(A) binding protein, cytoplasmic 4 (Inducible form);Poly(A) binding protein, cytoplasmic 4 (Inducible form), isoform CRA_c;PABPC4 protein variant;Activated-platelet protein 1;Inducible poly(A)-binding protein;Polyadenylate-binding protein 4;Poly(A) binding protein, cytoplasmic 4 (Inducible form), isoform CRA_e;Polyadenylate binding protein II	PABPC4;hCG_2031827;RP11-69E11.6-002;APP1;PABP4;RP11-69E11.6-004;RP11-69E11.6-003	poly A binding protein, cytoplasmic 4 isoform 1;PABPC4 protein;Isoform 1 of Polyadenylate-binding protein 4;Isoform 2 of Polyadenylate-binding protein 4;Poly(A) binding protein, cytoplasmic 4 (Inducible form), isoform CRA_e	Q3B867;Q4VC03;Q53GL4;Q6IQ30;A4IFC3;Q13310-1;Q13310;Q13310-2;B1ANR7;Q147Y3;B1ANR0;Q15164	6	9	3	2	18.6	4.7	3.2	72.39	660	1.13E-203	1.2824	1.2675	10.534	4	9924400	4133200	5791200	0.341985747	23.24254845	21.97882774	22.46543089
2092	8890;14750			IPI00910135;IPI00398154;IPI00444138	IPI00910135;IPI00398154;IPI00444138	2;2;2	2;2;2	2;2;2	cDNA FLJ56849, moderately similar to Mus musculus actin filament associated protein 1 (Afap1), mRNA;110 kDa actin filament-associated protein;Actin filament-associated protein 1;cDNA FLJ46074 fis, clone TESTI2001915, highly similar to Homo sapiens actin filament associated protein (AFAP)	AFAP;AFAP1	actin filament associated protein 1 isoform a;Actin filament-associated protein 1;cDNA FLJ46074 fis, clone TESTI2001915, highly similar to Homo sapiens actin filament associated protein	B4DMU2;Q8N556;Q6ZRV0	3	2	2	2	2.5	2.5	2.5	89.794	814	0.014213	1.1616	1.2652	6.8137	2	992050	453440	538600	0.339365461	19.92005331	18.79055214	19.0388547
1396	13012;18798			IPI00215878;IPI00692573;IPI00176527;IPI00912226	IPI00215878;IPI00692573;IPI00176527;IPI00912226	2;2;2;1	2;2;2;1	2;2;2;1	ATP synthase subunit epsilon, mitochondrial;ATP synthase subunit epsilon-like protein, mitochondrial	ATP5E;ATP5EP2	ATP synthase subunit epsilon, mitochondrial;ATP synthase subunit epsilon, mitochondrial;ATP synthase subunit epsilon-like protein, mitochondrial;similar to ATP synthase subunit epsilon, mitochondrial	P56381;P05632;Q5VTU8	4	2	2	2	29.4	29.4	29.4	5.7797	51	0.07311	1.2751	1.2643	5.6489	11	4629200	2038200	2590900	0.338338835	22.14233146	20.95886419	21.3050219
1828	2868;4270;10768;12539;13923;14927;15122;15363			IPI00298281;IPI00698002	IPI00298281	8;3	8;3	8;3	Laminin B2 chain;Laminin subunit gamma-1;Laminin-1 subunit gamma;Laminin-10 subunit gamma;Laminin-11 subunit gamma;Laminin-2 subunit gamma;Laminin-3 subunit gamma;Laminin-4 subunit gamma;Laminin-6 subunit gamma;Laminin-7 subunit gamma;Laminin-8 subunit gamma;Laminin-9 subunit gamma;S-laminin subunit gamma;LAMC1 protein	LAMB2;LAMC1	Laminin subunit gamma-1	P11047;Q6NVY8	2	8	8	8	7.3	7.3	7.3	177.6	1609	5.14E-124	1.272	1.2639	27.112	15	14199000	5879800	8319100	0.337882322	23.75928599	22.48733565	22.98799603
127	638;6818;16905;17090			IPI00003411	IPI00003411	4	4	3	Prostacyclin synthase;Prostaglandin I2 synthase	CYP8;CYP8A1;PTGIS;PGIS	Prostacyclin synthase	Q16647;Q6LEN0;Q6LEN2	1	4	4	3	10.8	10.8	8.6	57.103	500	3.59E-17	1.2702	1.2625	17.226	5	15554000	6203000	9351300	0.336283388	23.89078231	22.56453469	23.15673551
316	5691;6182;13027;16978;18752			IPI00008485;IPI00685374;IPI00643595	IPI00008485;IPI00685374	5;3;2	5;3;2	5;3;2	Citrate hydro-lyase;Cytoplasmic aconitate hydratase;Ferritin repressor protein;Iron regulatory protein 1;Iron-responsive element-binding protein 1	ACO1;IREB1;IRP1	Cytoplasmic aconitate hydratase;Cytoplasmic aconitate hydratase	P21399;Q5VZA7;Q9HBB2;Q0VCU1	3	5	5	5	8.5	8.5	8.5	98.398	889	5.06E-13	1.313	1.2615	16.847	6	16738000	7168900	9569500	0.335140206	23.99662382	22.77332034	23.19001212
558	489;490;1015;2874;4259;6521;16584			IPI00014230;IPI00796075;IPI00796630;IPI00701698	IPI00014230;IPI00796075	7;5;3;1	7;5;3;1	7;5;3;1	Complement component 1 Q subcomponent-binding protein, mitochondrial;GC1q-R protein;Glycoprotein gC1qBP;Hyaluronan-binding protein 1;Mitochondrial matrix protein p32;p33;cDNA FLJ75700, highly similar to Homo sapiens complement component 1, q subcomponent binding protein (C1QBP), nuclear gene encoding mitochondrial protein, mRNA	C1QBP;GC1QBP;HABP1;SF2P32	Complement component 1 Q subcomponent-binding protein, mitochondrial;20 kDa protein	Q07021;A8K651	4	7	7	7	46.1	46.1	46.1	31.362	282	4.00E-150	1.3209	1.2615	14.84	26	180820000	75329000	105490000	0.335140206	27.42997902	26.16670204	26.652531
2076	6319;16074			IPI00020004;IPI00395967	IPI00020004;IPI00395967	2;2	2;2	2;2	Protein MAC30;Transmembrane protein 97;cDNA FLJ60416;TMEM97 protein	MAC30;TMEM97	Transmembrane protein 97;TMEM97 protein	Q5BJF2;B4DDT6;Q86XC5	2	2	2	2	15.3	15.3	15.3	20.848	176	2.49E-33	1.1947	1.2612	9.6353	7	1900100	832230	1067900	0.334797075	20.85764392	19.66662277	20.02634513
635	13125;14365			IPI00016703;IPI00687978;IPI00922928	IPI00016703;IPI00687978;IPI00922928	2;1;1	2;1;1	2;1;1	24-dehydrocholesterol reductase;3-beta-hydroxysterol delta-24-reductase;Diminuto/dwarf1 homolog;Seladin-1;cDNA FLJ58891, highly similar to 24-dehydrocholesterol reductase (EC 1.3.1.-);cDNA FLJ53870, highly similar to 24-dehydrocholesterol reductase (EC1.3.1.-);cDNA, FLJ79318, highly similar to 24-dehydrocholesterol reductase (EC 1.3.1.-);cDNA FLJ55321, highly similar to 24-dehydrocholesterol redu…	DHCR24;KIAA0018;Nbla03646	24-dehydrocholesterol reductase;DHCR24 protein;cDNA FLJ52052, highly similar to 24-dehydrocholesterol reductase	Q15392;B7Z546;B7Z817;B7ZAV4;Q3LIE7;A6QR14;B7Z919	3	2	2	2	9.7	9.7	9.7	60.101	516	1.23E-50	1.1962	1.2602	4.8204	4	6377200	2722800	3654400	0.333652715	22.6044917	21.37665958	21.80120313
1320	5038;16748			IPI00152981;IPI00790834;IPI00789507;IPI00790269	IPI00152981;IPI00790834;IPI00789507;IPI00790269	2;2;1;1	2;2;1;1	2;2;1;1	Acyl-CoA dehydrogenase family member 9, mitochondrial;Acyl-Coenzyme A dehydrogenase family, member 9 variant;Acyl-Coenzyme A dehydrogenase family, member 9, isoform CRA_b;cDNA FLJ12506 fis, clone NT2RM2001700, weakly similar to ACYL-COA DEHYDROGENASE, VERY-LONG-CHAIN SPECIFIC (EC 1.3.99.-);cDNA FLJ53144, highly similar to Acyl-CoA dehydrogenase family member 9, mitochondrial (EC 1.3.99.-);ACAD9 p…	ACAD9;hCG_2022772	Acyl-CoA dehydrogenase family member 9, mitochondrial;Acyl-Coenzyme A dehydrogenase family, member 9, isoform CRA_b;ACAD9 protein;23 kDa protein	Q9H845;Q59FN3;Q9H9W4;Q9BUX5	4	2	2	2	6	6	6	68.76	621	0.0001427	1.2235	1.2595	14.81	4	5208300	2154600	3053800	0.332851122	22.31238112	21.03898863	21.54217415
2180	7743;12240			IPI00604759;IPI00440828;IPI00552360	IPI00604759;IPI00440828;IPI00552360	2;2;2	2;2;2	2;2;2	Fumarylacetoacetate hydrolase domain containing 1;Fumarylacetoacetate hydrolase domain-containing protein 1;YisK-like protein	AC012180.10-003;FAHD1;C16orf36;YISKL	fumarylacetoacetate hydrolase domain containing 1 isoform 1;Isoform 2 of Fumarylacetoacetate hydrolase domain-containing protein 1;Isoform 1 of Fumarylacetoacetate hydrolase domain-containing protein 1	B1AK40;Q6P587-2;Q6P587;Q6P587-1	3	2	2	2	12.1	12.1	12.1	27.128	248	8.01E-08	1.329	1.2576	8.2722	2	8328500	3320500	5008000	0.330673123	22.98962525	21.66296907	22.25580313
93	5882;7707;10127;12385;18418			IPI00002214;IPI00789457;IPI00699956	IPI00002214;IPI00789457	5;4;1	5;4;1	5;4;1	Importin subunit alpha-2;Karyopherin subunit alpha-2;RAG cohort protein 1;SRP1-alpha;cDNA FLJ78270, highly similar to Homo sapiens karyopherin alpha 2 (RAG cohort 1, importin alpha 1)(KPNA2), mRNA;Karyopherin alpha 2 (RAG cohort 1, importin alpha 1)	KPNA2;RCH1;SRP1	Importin subunit alpha-2;Karyopherin alpha 2	P52292;A8K7D9;B9EJD6;Q53YE3;Q6NVW7;Q7Z726	3	5	5	5	17.8	17.8	17.8	57.861	529	3.78E-148	1.2384	1.2574	8.3358	14	27078000	11802000	15276000	0.330443668	24.69061785	23.49252803	23.86476349
387	2225;2512;3549;5926;6888;9389;12657;15309;17040	167;168	13;115	IPI00009943;IPI00550900;IPI00705660;IPI00643765;IPI00908553;IPI00826482;IPI00711142;IPI00910288;IPI00410496;IPI00886965;IPI00888198;IPI00384863;IPI00012453	IPI00009943;IPI00550900;IPI00705660;IPI00643765;IPI00908553;IPI00826482	9;9;8;7;6;5;2;2;2;2;2;2;1	9;9;8;7;6;5;2;2;2;2;2;2;1	5;5;4;3;3;2;2;2;0;0;0;2;1	Tumor protein, translationally-controlled 1;Fortilin;Histamine-releasing factor;p23;Translationally-controlled tumor protein;TPT1 protein;Tumor protein, translationally-controlled 1, isoform CRA_a;cDNA FLJ57738, highly similar to Translationally-controlled tumor protein	RP11-290D2.1-004;TPT1;hCG_32792;RP11-290D2.1-002	Tumor protein, translationally-controlled 1;Translationally-controlled tumor protein;Translationally-controlled tumor protein;Tumor protein, translationally-controlled 1, isoform CRA_a;cDNA FLJ57738, highly similar to Translationally-controlled tumor prote	Q5W0H4;P13693;Q5E984;Q862L1;Q86YH5;Q8TBK7;B4DKJ4	13	9	9	5	70.7	70.7	44.7	21.525	188	4.56E-152	1.2842	1.2533	12.533	59	759320000	306350000	452970000	0.325731791	29.50013277	28.19060561	28.75484026
596	7874;10761;15100			IPI00691810;IPI00015602;IPI00793189	IPI00691810;IPI00015602;IPI00793189	3;3;2	3;3;2	3;3;2	Mitochondrial import receptor subunit TOM70;Mitochondrial precursor proteins import receptor;Translocase of outer membrane 70 kDa subunit;cDNA FLJ90621 fis, clone PLACE1002547, highly similar to Mitochondrial proteins import receptor;cDNA FLJ57240, highly similar to Mitochondrial proteins import receptor;cDNA FLJ90599 fis, clone PLACE1001340, highly similar to Mitochondrial proteins importreceptor	KIAA0719;TOMM70A	Translocase of outer mitochondrial membrane 70 homolog A;Mitochondrial import receptor subunit TOM70;cDNA FLJ90599 fis, clone PLACE1001340, highly similar to Mitochondrial proteins importreceptor	Q08E34;O94826;B3KQK5;B4DZ87;B3KQK0	3	3	3	3	7.7	7.7	7.7	67.568	609	5.98E-08	1.2646	1.2532	14.229	3	6991300	2930900	4060300	0.325616675	22.73712931	21.48291231	21.9531549
1565	5671;5762;12345			IPI00685504;IPI00219000;IPI00942464	IPI00685504;IPI00219000;IPI00942464	3;3;3	3;3;3	3;3;3	Collagen alpha-1(VIII) chain;Endothelial collagen;Vastatin;Cell proliferation-inducing protein 41	C3orf7;COL8A1	Alpha 1 type VIII collagen (Fragment);Cell proliferation-inducing protein 41;73 kDa protein	A7E303;Q1JPC3;P27658;A1KY36	3	3	3	3	5.1	5.1	5.1	73.244	745	1.07E-34	1.2922	1.2527	9.5079	9	12943000	5786100	7157100	0.325040955	23.62566872	22.46415983	22.77094371
750	262;17858			IPI00020075;IPI00698552;IPI00790966	IPI00020075;IPI00698552;IPI00790966	2;1;1	2;1;1	2;1;1	Abhydrolase domain-containing protein 10, mitochondrial;cDNA FLJ50858, highly similar to Homo sapiens abhydrolase domain containing 10 (ABHD10), mRNA;Putative uncharacterized protein ABHD10	ABHD10	Abhydrolase domain-containing protein 10, mitochondrial;Abhydrolase domain-containing protein 10, mitochondrial;Putative uncharacterized protein ABHD10	Q9NUJ1;B7Z6A8;Q5E9H9;C9IZX5	3	2	2	2	10.8	10.8	10.8	33.932	306	3.38E-14	1.2476	1.2525	6.2761	5	4437400	1998400	2439000	0.324810603	22.08128318	20.93041395	21.21785833
454	5235;9112;9740;12364			IPI00011770;IPI00697914;IPI00879223	IPI00011770;IPI00697914	4;3;1	4;3;1	4;3;1	Complex I-MLRQ;NADH dehydrogenase [ubiquinone] 1 alpha subcomplex subunit 4;NADH-ubiquinone oxidoreductase MLRQ subunit	NDUFA4	NADH dehydrogenase [ubiquinone] 1 alpha subcomplex subunit 4;NADH dehydrogenase [ubiquinone] 1 alpha subcomplex subunit 4	O00483;Q01321	3	4	4	4	46.9	46.9	46.9	9.3697	81	5.47E-27	1.3167	1.2518	8.7718	29	51785000	21674000	30111000	0.324004081	25.62603093	24.3694621	24.84378729
712	515;4998;7734;8166;8261;9213;9763;10438;11611;13161;17094;17747;18131;18663			IPI00018953;IPI00702238;IPI00906457;IPI00924974;IPI00927124;IPI00924746	IPI00018953	14;3;3;1;1;1	14;3;3;1;1;1	14;3;3;1;1;1	ADABP;Adenosine deaminase complexing protein 2;Dipeptidyl peptidase 4;Dipeptidyl peptidase 4 membrane form;Dipeptidyl peptidase 4 soluble form;Dipeptidyl peptidase IV;Dipeptidyl peptidase IV membrane form;Dipeptidyl peptidase IV soluble form;T-cell activation antigen CD26;TP103;Dipeptidyl-peptidase 4 (CD26, adenosine deaminase complexing protein 2), isoform CRA_a;Dipeptidylpeptidase IV;Putative u…	ADCP2;CD26;DPP4;hCG_39008	Dipeptidyl peptidase 4	P27487;Q53TN1	6	14	14	14	21.5	21.5	21.5	88.278	766	3.00E-178	1.2746	1.2511	10.684	27	56185000	22912000	33274000	0.323197108	25.74368168	24.44960006	24.98789197
641	2039;6531;6830;7650;12269;12662;18690;18807			IPI00707201;IPI00016801;IPI00027146;IPI00746092;IPI00693843	IPI00707201;IPI00016801;IPI00027146	8;8;5;3;1	8;8;5;3;1	8;8;5;3;1	Glutamate dehydrogenase 1, mitochondrial;cDNA FLJ37463 fis, clone BRAWH2011400, highly similar to Glutamate dehydrogenase 1, mitochondrial (EC 1.4.1.3);cDNA FLJ16138 fis, clone BRALZ2017531, highly similar to Glutamate dehydrogenase 1, mitochondrial (EC 1.4.1.3);Glutamate dehydrogenase 1, isoform CRA_a;cDNA FLJ55203, highly similar to Glutamate dehydrogenase 1, mitochondrial (EC 1.4.1.3);cDNA FLJ…	GLUD;GLUD1;hCG_1993805;GLUD2;GLUDP1	Glutamate dehydrogenase 1, mitochondrial;Glutamate dehydrogenase 1, mitochondrial;Glutamate dehydrogenase 2, mitochondrial	P00366;Q9TQQ9;Q9TR40;Q9TRX5;Q9TRX6;Q9TRX7;P00367;B3KT18;B3KV55;B4DGN5;B4DMF5;B4DMG8;B4E0N9;Q14400;Q53GW3;Q9UQV0;P49448;Q9BSD0	5	8	8	8	19.4	19.4	19.4	61.857	563	2.67E-51	1.2768	1.2509	8.2925	18	69180000	29174000	40007000	0.322966462	26.04385168	24.79817987	25.25374911
1230	586;18402			IPI00063903;IPI00937212;IPI00709328	IPI00063903;IPI00937212;IPI00709328	2;2;1	2;2;1	2;2;1	HCV F-transactivated protein 2;Up-regulated during skeletal muscle growth protein 5	HCVFTP2;PD04912;USMG5	Up-regulated during skeletal muscle growth protein 5;hypothetical protein XP_002343862;Up-regulated during skeletal muscle growth protein 5	Q96IX5;Q3ZBI7	3	2	2	2	43.1	43.1	43.1	6.4575	58	4.28E-100	1.2258	1.2509	10.04	18	24285000	10589000	13696000	0.322966462	24.53356215	23.33606302	23.70725127
1160	5192;5688;14095			IPI00032292;IPI00642739;IPI00552089;IPI00639839	IPI00032292;IPI00642739;IPI00552089	3;3;2;1	3;3;2;1	3;3;2;1	Erythroid-potentiating activity;Fibroblast collagenase inhibitor;Metalloproteinase inhibitor 1;Tissue inhibitor of metalloproteinases 1;cDNA FLJ90373 fis, clone NT2RP2004606, highly similar to Metalloproteinase inhibitor 1;Tissue inhibitor of metalloproteinase 1;cDNA, FLJ92204, Homo sapiens tissue inhibitor of metalloproteinase 1 (erythroidpotentiating activity, collagenase inhibitor) (TIMP1), mR…	CLGI;TIMP;TIMP1;hCG_29141;RP1-230G1.3-001;RP1-230G1.3-003;RP1-230G1.3-002	Metalloproteinase inhibitor 1;TIMP metallopeptidase inhibitor 1;TIMP metallopeptidase inhibitor 1	P01033;B3KQF4;Q58P21;Q6FGX5;Q5H9A7;Q5H9B5	4	3	3	3	17.9	17.9	17.9	23.171	207	8.95E-07	1.3585	1.2496	49.952	3	15156000	6961200	8195100	0.321466359	23.85338571	22.73090459	22.96633012
634	7828;10057			IPI00016702;IPI00942440;IPI00856033;IPI00924241;IPI00855799;IPI00698834;IPI00924147;IPI00844221;IPI00386898;IPI00953348	IPI00016702;IPI00942440;IPI00856033;IPI00924241;IPI00855799;IPI00698834;IPI00924147;IPI00844221;IPI00386898;IPI00953348	2;2;2;1;1;1;1;1;1;1	2;2;2;1;1;1;1;1;1;1	2;2;2;1;1;1;1;1;1;1	GAP and centrosome-associated protein;Rab GTPase-activating protein 1;Rab6 GTPase-activating protein GAPCenA;RAB GTPase activating protein 1, isoform CRA_b;TBC1 domain family, member 11;cDNA FLJ53389, highly similar to Homo sapiens RAB GTPase activating protein 1 (RABGAP1), mRNA;Putative uncharacterized protein RABGAP1	HSPC094;RABGAP1;hCG_2021109;TBC1D11	Isoform 1 of Rab GTPase-activating protein 1;cDNA FLJ53389, highly similar to Homo sapiens RAB GTPase activating protein 1 (RABGAP1), mRNA;Isoform 2 of Rab GTPase-activating protein 1;88 kDa protein;Isoform 3 of Rab GTPase-activating protein 1;RABGAP1 prot	Q9Y3P9-1;Q9Y3P9;B9A6L2;B7Z2B4;Q9Y3P9-2;Q9Y3P9-3;Q3ZBQ2;B5MC65;Q9Y3P9-4;C9JGR5	10	2	2	2	2.6	2.6	2.6	121.74	1069	1.02E-21	1.2137	1.2488	25.598	2	1852200	884860	967340	0.320542442	20.82080846	19.75508969	19.88366353
692	3836;5045;8074;11005;12283;15263;15591;17146			IPI00018274;IPI00924546;IPI00221347;IPI00943104;IPI00221348;IPI00705391;IPI00221346;IPI00926683;IPI00016371;IPI00215722;IPI00816395;IPI00694067;IPI00300384;IPI00845478;IPI00924058;IPI00941360;IPI00718442;IPI00915452	IPI00018274;IPI00924546;IPI00221347;IPI00943104;IPI00221348;IPI00705391;IPI00221346;IPI00926683	8;6;6;6;6;5;5;4;1;1;1;1;1;1;1;1;1;1	8;6;6;6;6;5;5;4;1;1;1;1;1;1;1;1;1;1	8;6;6;6;6;5;5;4;1;1;1;1;1;1;1;1;1;1	Epidermal growth factor receptor;Proto-oncogene c-ErbB-1;Receptor tyrosine-protein kinase erbB-1;cDNA FLJ76780, highly similar to Homo sapiens epidermal growth factor receptor (erythroblastic leukemia viral (v-erb-b) oncogene homolog, avian) (EGFR), transcript variant 1, mRNA;Cell proliferation-inducing protein 61;cDNA FLJ55514, highly similar to Epidermal growth factor receptor (EC 2.7.10.1);Cel…	EGFR;ERBB1	Isoform 1 of Epidermal growth factor receptor;EGFR protein;Isoform 3 of Epidermal growth factor receptor;72 kDa protein;Isoform 4 of Epidermal growth factor receptor;epidermal growth factor receptor;Isoform 2 of Epidermal growth factor receptor;Putative un	P00533-1;P00533;A8K2T7;A9CB80;B7Z2I3;Q2TTR7;Q59FL8;Q75MF2;A2VCQ7;A7VN06;Q147T7;Q504U8;P00533-3;Q68GS6;Q9H3C8;P00533-4;Q6RXL6;P00533-2;Q8WZA5;C9JYS6	18	8	8	8	9.5	9.5	9.5	134.28	1210	2.36E-69	1.2668	1.2485	15.68	17	14047000	5745600	8301300	0.320195821	23.74375871	22.45402613	22.98490585
2078	5190;6554;7604;12264;15741;18241			IPI00396015;IPI00942045;IPI00011569;IPI00793409;IPI00847501;IPI00396018;IPI00712907;IPI00924054;IPI00872885;IPI00013003;IPI00730369;IPI00157056;IPI00706508	IPI00396015;IPI00942045;IPI00011569;IPI00793409;IPI00847501;IPI00396018;IPI00712907;IPI00924054	6;5;5;5;5;5;4;4;1;1;1;1;1	6;5;5;5;5;5;4;4;1;1;1;1;1	6;5;5;5;5;5;4;4;1;1;1;1;1	ACC-alpha;Acetyl-CoA carboxylase 1;Biotin carboxylase;Acetyl-Coenzyme A carboxylase alpha;HCG30204, isoform CRA_b;cDNA FLJ52591, highly similar to Acetyl-CoA carboxylase 1 (EC 6.4.1.2);cDNA FLJ52592, highly similar to Acetyl-CoA carboxylase 1 (EC 6.4.1.2);cDNA FLJ50410, highly similar to Acetyl-CoA carboxylase 1 (EC 6.4.1.2);cDNA FLJ54634, highly similar to Acetyl-CoA carboxylase 1 (EC 6.4.1.2);c…	ACAC;ACACA;ACC1;ACCA;hCG_30204	Isoform 4 of Acetyl-CoA carboxylase 1;268 kDa protein;Isoform 1 of Acetyl-CoA carboxylase 1;265 kDa protein;Isoform 2 of Acetyl-CoA carboxylase 1;Isoform 3 of Acetyl-CoA carboxylase 1;266 kDa protein;Acetyl-CoA carboxylase 1	Q13085-4;Q13085;Q13085-1;B2ZZ90;Q13085-2;Q13085-3;B4DIG6;B4DIR2;B4DIW1;B4DK31;B4DWK9;Q59FY4;Q7Z5W8;Q9TTS3;C0MPG3	13	6	6	6	3.4	3.4	3.4	270	2383	9.61E-09	1.2031	1.2484	18.616	7	4666700	2075700	2591000	0.320080262	22.1539713	20.98516652	21.30507758
1655	1146;9062;9776;10639;13379;15433;17548			IPI00221035;IPI00419473;IPI00690413;IPI00695436;IPI00015946;IPI00709175;IPI00258884	IPI00221035;IPI00419473;IPI00690413;IPI00695436	7;6;5;4;1;1;1	7;6;5;4;1;1;1	7;6;5;4;1;1;1	RNA polymerase B transcription factor 3;Transcription factor BTF3	BTF3;NACB;OK/SW-cl.8	Isoform 1 of Transcription factor BTF3;Isoform 2 of Transcription factor BTF3;Similar to basic transcription factor 3a;Basic transcription factor 3	P20290-1;P20290;P20290-2;Q862N7;Q3SZB6;Q56JY8	7	7	7	7	56.8	56.8	56.8	22.168	206	9.96E-185	1.3172	1.2483	11.967	38	253560000	104260000	149290000	0.319964694	27.91775193	26.63561052	27.15354229
1538	1919;5516;12766			IPI00218144;IPI00796062;IPI00477819;IPI00946508;IPI00694125	IPI00218144;IPI00796062;IPI00477819;IPI00946508	3;2;2;2;1	3;2;2;2;1	3;2;2;2;1	Cytochrome c oxidase copper chaperone;HCG2022684, isoform CRA_b;Putative uncharacterized protein COX17;COX17 cytochrome c oxidase assembly homolog (S. cerevisiae) pseudogene (COX17);HCG2020266	COX17;hCG_2022684;hCG_2020266;RP11-189B4.3-001	Cytochrome c oxidase copper chaperone;Putative uncharacterized protein COX17;HCG2020266;Putative uncharacterized protein COX17	Q14061;C9J8T6;Q5W0Q5;C9J5B9	5	3	3	3	57.1	57.1	57.1	6.9151	63	8.40E-18	1.2519	1.2468	26.648	13	3298000	1504400	1793600	0.31823006	21.65315997	20.52075678	20.77442675
540	2968;7318;9227;11809;14280			IPI00013847;IPI00693643;IPI00792890;IPI00792217	IPI00013847	5;2;2;1	5;2;2;1	5;2;2;1	Complex III subunit 1;Core protein I;Cytochrome b-c1 complex subunit 1, mitochondrial;Ubiquinol-cytochrome-c reductase complex core protein 1;cDNA FLJ51625, highly similar to Ubiquinol-cytochrome-c reductase complex coreprotein I, mitochondrial (EC 1.10.2.2)	UQCRC1	Cytochrome b-c1 complex subunit 1, mitochondrial	P31930;B2R7R8;B4DUL5	4	5	5	5	17.1	17.1	17.1	52.645	480	1.46E-13	1.2663	1.2447	8.3963	6	30054000	12878000	17176000	0.315798063	24.84105368	23.61840522	24.03389076
1306	4837;8102;13359	569	60	IPI00151462;IPI00690854;IPI00220482;IPI00015423;IPI00415014;IPI00713541;IPI00376752;IPI00886978	IPI00151462;IPI00690854;IPI00220482;IPI00015423;IPI00415014;IPI00713541	3;3;3;2;2;2;1;1	3;3;3;2;2;2;1;1	3;3;3;2;2;2;1;1	Microtubule-associated proteins 1A/1B light chain 3 beta 2;Microtubule-associated proteins 1A/1B light chain 3B-like;Autophagy-related protein LC3 B;Autophagy-related ubiquitin-like modifier LC3 B;MAP1 light chain 3-like protein 2;MAP1A/MAP1B light chain 3 B;Microtubule-associated protein 1 light chain 3 beta;Microtubule-associated proteins 1A/1B light chain 3B;MAP1LC3B protein;Microtubule-associ…	MAP1LC3B2;MAP1ALC3;MAP1LC3B;hCG_32374;DKFZp762B153;MAP1LC3A	Microtubule-associated proteins 1A/1B light chain 3 beta 2;Microtubule-associated proteins 1A/1B light chain 3B;Microtubule-associated proteins 1A/1B light chain 3B;Isoform 2 of Microtubule-associated proteins 1A/1B light chain 3A;Isoform 1 of Microtubule-	A6NCE7;O41515;Q9GZQ8;Q49A36;Q658J6;Q9H492-2;Q9H492;Q9H492-1;Q2HJ23	8	3	3	3	22.4	22.4	22.4	14.628	125	2.37E-11	1.3125	1.2441	18.921	17	47301000	20300000	27002000	0.315102453	25.49536735	24.27497639	24.68656293
2023	4743;5622;8447;10965;13557;17143			IPI00337495;IPI00472165;IPI00947400;IPI00709240;IPI00939578;IPI00945245	IPI00337495;IPI00472165;IPI00947400;IPI00709240;IPI00939578	6;6;6;4;3;1	6;6;6;4;3;1	6;6;6;4;3;1	Lysyl hydroxylase 2;Procollagen-lysine,2-oxoglutarate 5-dioxygenase 2;cDNA FLJ55329, highly similar to Procollagen-lysine,2-oxoglutarate5-dioxygenase 2 (EC 1.14.11.4);Procollagen-lysine, 2-oxoglutarate 5-dioxygenase 2 isoform b variant;cDNA FLJ43712 fis, clone TESOP2004114, highly similar to Homo sapiens procollagen-lysine, 2-oxoglutarate 5-dioxygenase 2 (PLOD2), transcript variant 1, mRNA;PLOD2 …	PLOD2	Isoform 2 of Procollagen-lysine,2-oxoglutarate 5-dioxygenase 2;Isoform 1 of Procollagen-lysine,2-oxoglutarate 5-dioxygenase 2;81 kDa protein;PLOD2 protein;cDNA FLJ43712 fis, clone TESOP2004114, highly similar to Homo sapiens procollagen-lysine, 2-oxoglutar	O00469-2;O00469;B4DHG3;O00469-1;Q59ED2;A7MB83;B3KWS3;Q96AR9;Q96QU5;Q9Y6D3	6	6	6	6	9.1	9.1	9.1	87.097	758	2.66E-15	1.2501	1.2422	10.229	14	23374000	9639900	13734000	0.312897473	24.47840131	23.20058675	23.71124853
1322	1905;9480;10682;18853			IPI00946154;IPI00154603;IPI00930195;IPI00930557;IPI00704413	IPI00946154;IPI00154603;IPI00930195;IPI00930557;IPI00704413	4;4;4;4;3	4;4;4;4;3	4;4;4;4;3	Basic fibroblast growth factor;Heparin-binding growth factor 2	FGF2;FGFB	Isoform 1 of Heparin-binding growth factor 2;Isoform 2 of Heparin-binding growth factor 2;Isoform 4 of Heparin-binding growth factor 2;Isoform 3 of Heparin-binding growth factor 2;Heparin-binding growth factor 2	P09038-4;P09038;P09038-1;P09038-3;P09038-2;P03969	5	4	4	4	13.2	13.2	13.2	30.77	288	3.12E-11	1.2912	1.2415	15.3	5	6222600	2943500	3279100	0.312084262	22.56908608	21.4891012	21.64486847
1110	3128;4122;9266;16755			IPI00030706;IPI00713885	IPI00030706;IPI00713885	4;2	4;2	4;2	Activator of 90 kDa heat shock protein ATPase homolog 1;p38;cDNA FLJ56675, highly similar to Activator of 90 kDa heat shock protein ATPase homolog 1	AHSA1;C14orf3;HSPC322	Activator of 90 kDa heat shock protein ATPase homolog 1;AHA1, activator of heat shock 90kDa protein ATPase homolog 1	O95433;B2R9L2;B4DUR9;Q3T0G3	2	4	4	4	16.3	16.3	16.3	38.274	338	5.02E-10	1.2738	1.2403	14.62	8	42825000	18496000	24328000	0.310689118	25.35194991	24.14070997	24.53611439
1733	13908;14333			IPI00291608;IPI00796456;IPI00706829;IPI00060650;IPI00790305;IPI00604582	IPI00291608;IPI00796456;IPI00706829;IPI00060650;IPI00790305;IPI00604582	2;2;1;1;1;1	2;2;1;1;1;1	2;2;1;1;1;1	PEST proteolytic signal-containing nuclear protein;PEST-containing nuclear protein variant	PCNP	Isoform 1 of PEST proteolytic signal-containing nuclear protein;19 kDa protein;PEST proteolytic signal-containing nuclear protein;Isoform 2 of PEST proteolytic signal-containing nuclear protein;9 kDa protein;Isoform 3 of PEST proteolytic signal-containing	Q8WW12-1;Q8WW12;Q53GF3;Q32PF3;Q8WW12-2;Q8WW12-3	6	2	2	2	14.6	14.6	14.6	18.925	178	7.04E-05		1.24022803		1	2137800	954260	1183500	0.310605401	21.02769546	19.86402287	20.17462828
1032	13861;15852			IPI00028003	IPI00028003	2	2	2	Cytochrome c oxidase polypeptide VIIb;Cytochrome c oxidase subunit 7B, mitochondrial	COX7B	Cytochrome c oxidase subunit 7B, mitochondrial	P24311	1	2	2	2	10	10	10	9.1604	80	0.10313	1.1388	1.2398	35.421	15	3592300	1684600	1907700	0.310107409	21.77647641	20.68397464	20.86340288
923	1835;2948;3017;3099;3100;12333;13446;13668			IPI00689811;IPI00025091;IPI00748962;IPI00843618	IPI00689811;IPI00025091	8;8;3;2	8;8;3;2	8;8;3;2	40S ribosomal protein S11	RPS11	40S ribosomal protein S11;40S ribosomal protein S11	Q3T0V4;A1XED6;P62280	4	8	8	8	41.8	41.8	41.8	18.431	158	9.87E-81	1.2409	1.2394	8.1174	37	204810000	87037000	117770000	0.309641873	27.60971092	26.37512549	26.81139684
1175	15006;16858			IPI00032831;IPI00877836	IPI00032831;IPI00877836	2;1	2;1	2;1	Soluble 29 kDa NSF attachment protein;Synaptosomal-associated protein 29;Vesicle-membrane fusion protein SNAP-29;Synaptosomal-associated protein	SNAP29	Synaptosomal-associated protein 29;Putative uncharacterized protein SNAP29	O95721;C9JAF7	2	2	2	2	8.5	8.5	8.5	28.97	258	0.060978	1.2808	1.2389	20.525	3	4610300	1810000	2800200	0.309059743	22.1364292	20.78755827	21.41709844
608	4288;4797;5004;6048;6551;9294;9490;10601;15964			IPI00015952;IPI00904645;IPI00941589;IPI00867192;IPI00782985;IPI00654814	IPI00015952;IPI00904645;IPI00941589;IPI00867192;IPI00782985	9;9;9;9;9;3	9;9;9;9;9;3	9;9;9;9;9;3	cDNA FLJ59571, highly similar to Eukaryotic translation initiation factor 4gamma 2;Death-associated protein 5;Eukaryotic translation initiation factor 4 gamma 2;p97;Eukaryotic translation initiation factor 4 gamma, 2 variant;Aging-associated protein 1;EIF4G2 protein;Eukaryotic translation initiation factor 4 gamma, 2, isoform CRA_a	DAP5;EIF4G2;OK/SW-cl.75;AAG1;hCG_1991788	cDNA FLJ59571, highly similar to Eukaryotic translation initiation factor 4gamma 2;106 kDa protein;Eukaryotic translation initiation factor 4 gamma 2;Eukaryotic translation initiation factor 4 gamma 2;eukaryotic translation initiation factor 4 gamma, 2 iso	B4DZF2;Q0VH01;Q49A79;Q59G42;P78344;Q2TU89;Q95L46;Q2NKW9	6	9	9	9	9.6	9.6	9.6	110.26	980	8.62E-09	1.2253	1.238	15.45	17	27270000	12642000	14628000	0.308011315	24.70081136	23.59172138	23.8022292
2028	13133;17534			IPI00433169;IPI00395605;IPI00647786;IPI00339379;IPI00166711;IPI00643028	IPI00433169;IPI00395605;IPI00647786;IPI00339379;IPI00166711;IPI00643028	2;2;2;2;1;1	2;2;2;2;1;1	2;2;2;2;1;1	ARHGEF1 protein;Rho guanine nucleotide exchange factor (GEF) 1, isoform CRA_g;115 kDa guanine nucleotide exchange factor;Rho guanine nucleotide exchange factor 1;Sub1.5;FLJ00369 protein	ARHGEF1;hCG_22327;FLJ00369	Rho guanine nucleotide exchange factor (GEF) 1, isoform CRA_g;Isoform 3 of Rho guanine nucleotide exchange factor 1;Isoform 1 of Rho guanine nucleotide exchange factor 1;Isoform 2 of Rho guanine nucleotide exchange factor 1;FLJ00369 protein (Fragment);ARHG	Q6NX52;Q92888-3;Q92888;Q92888-1;Q92888-2;Q8NF33;Q49AN3	6	2	2	2	3.2	3.2	3.2	105.85	948	1.85E-09	1.215	1.2371	28.202	5	5256200	2586900	2669300	0.306962124	22.32558874	21.30279286	21.34803003
2536	3649;9249;9621;10373;10410;13160;14214;14843;16154;18743			IPI00783872;IPI00873926;IPI00703981;IPI00905222;IPI00910763	IPI00783872;IPI00873926;IPI00703981;IPI00905222;IPI00910763	10;10;8;8;5	10;10;8;8;5	10;10;8;8;5	Caprin-1;Cell cycle-associated protein 1;Cytoplasmic activation- and proliferation-associated protein 1;GPI-anchored membrane protein 1;GPI-anchored protein p137;Membrane component chromosome 11 surface marker 1;cDNA FLJ46087 fis, clone TESTI2009497, highly similar to GPI-anchored protein p137;cDNA FLJ57278	CAPRIN1;GPIAP1;GPIP137;M11S1	Isoform 1 of Caprin-1;Isoform 2 of Caprin-1;Caprin-1;78 kDa protein;cDNA FLJ57278	Q14444-1;Q14444;B3KXU8;Q14444-2;Q1LZB6;B4DSF8	5	10	10	10	20.2	20.2	20.2	78.365	709	5.70E-86	1.2581	1.2361	67.569	25	101930000	59122000	42813000	0.305795461	26.60300349	25.81719174	25.3515456
575	4190;5083;7725;7864;9100;9308;11367;11965;15211			IPI00691826;IPI00014577;IPI00844361;IPI00921855;IPI00479988;IPI00478787;IPI00922175;IPI00922800;IPI00382462	IPI00691826;IPI00014577;IPI00844361;IPI00921855;IPI00479988;IPI00478787;IPI00922175;IPI00922800	9;9;8;8;7;6;6;6;3	9;9;8;8;7;6;6;6;3	9;9;8;8;7;6;6;6;3	Ras-related protein Rab-18;RAB18 long isoform 1;cDNA FLJ53088, highly similar to Ras-related protein Rab-18;RAB18, member RAS oncogene family variant;RAB18, member RAS oncogene family;cDNA FLJ51678, highly similar to Ras-related protein Rab-18;cDNA FLJ50154, moderately similar to Ras-related protein Rab-18	RAB18;RP11-148B2.1-003;RP11-148B2.1-005	Ras-related protein Rab-18;Ras-related protein Rab-18;RAB18 long isoform 1;cDNA FLJ53088, highly similar to Ras-related protein Rab-18;RAB18, member RAS oncogene family;RAB18, member RAS oncogene family;cDNA FLJ51678, highly similar to Ras-related protein	Q0IIG8;Q9NP72;Q56UN9;B7Z5V3;Q59EW3;Q5W0J0;Q5W0I9;B7Z4P9;B7Z333	9	9	9	9	55.8	55.8	55.8	22.991	206	2.25E-212	1.3138	1.2357	16.816	25	86515000	37738000	48777000	0.305328532	26.36644695	25.16951463	25.53969769
1724	544;1491;1763;1832;1925;2886;2910;3926;3936;4514;5326;5404;5406;5445;5446;5500;5963;6173;6503;6532;7243;8702;9998;10174;10831;12317;12376;12764;13587;14561;15137;16412;16750;17512;18615;18616	751;752;753	238;505;601	IPI00291136;IPI00942349;IPI00713573	IPI00291136	36;14;12	36;14;12	36;14;12	Collagen alpha-1(VI) chain;cDNA FLJ61362, highly similar to Collagen alpha-1(VI) chain;COL6A1 protein;Putative uncharacterized protein	COL6A1	Collagen alpha-1(VI) chain	P12109;B4DRR8;Q05BT9;Q8TBN2	3	36	36	36	53.9	53.9	53.9	108.53	1028	0	1.2531	1.2347	11.935	298	1659500000	708430000	951090000	0.304160547	30.62810148	29.40005007	29.82500663
1948	928;5743;17891			IPI00307257;IPI00640908;IPI00866901	IPI00307257;IPI00640908;IPI00866901	3;3;2	3;3;2	3;3;2	TBC1 domain family member 9B;cDNA FLJ10611 fis, clone NT2RP2005315, highly similar to Homo sapiens KIAA0676 protein;TBC1 domain family, member 9B;TBC1 domain family, member 9B (With GRAM domain);cDNA FLJ10334 fis, clone NT2RM2000649, highly similar to Homo sapiens KIAA0676 protein;cDNA FLJ90310 fis, clone NT2RP2001200, highly similar to Homo sapiens KIAA0676 protein;TBC1D9B protein	KIAA0676;TBC1D9B	Isoform 1 of TBC1 domain family member 9B;Isoform 2 of TBC1 domain family member 9B;TBC1D9B protein	Q66K14-1;Q66K14;B3KMA7;B9A6K8;Q66K14-2;A1L3A9;B3KM54;B3KQE0;Q9BW24;A7MBG5	3	3	3	3	4.6	4.6	4.6	140.5	1250	1.28E-32	1.1737	1.2341	10.214	10	3510500	1635400	1875100	0.303459302	21.7432451	20.64121211	20.83853611
2266	10053;13929			IPI00640703;IPI00747670;IPI00549861;IPI00872800;IPI00717921	IPI00640703;IPI00747670;IPI00549861;IPI00872800;IPI00717921	2;2;2;2;1	2;2;2;2;1	2;2;2;2;1	Exportin-5;Ran-binding protein 21;cDNA FLJ78655, highly similar to Homo sapiens exportin 5 (XPO5), mRNA;cDNA FLJ32057 fis, clone NTONG2001642, highly similar to Exportin-5;Putative uncharacterized protein XPO5;cDNA FLJ14239 fis, clone NT2RP5003512, highly similar to Exportin-5;Exportin 5;cDNA FLJ13369 fis, clone PLACE1000610, weakly similar to MSN5 PROTEIN	KIAA1291;RANBP21;XPO5;RP3-337H4.5-003;RP3-337H4.5-002	Isoform 1 of Exportin-5;Putative uncharacterized protein XPO5;cDNA FLJ14239 fis, clone NT2RP5003512, highly similar to Exportin-5;cDNA FLJ13369 fis, clone PLACE1000610, weakly similar to MSN5 PROTEIN;similar to exportin 5	Q9HAV4-1;Q9HAV4;A8K5Y7;B3KPQ5;Q9HAV4-2;C9J4N8;B3KNC6;Q5JTE8;Q5JTE7;Q9H8N6	5	2	2	2	2.5	2.5	2.5	136.31	1204	3.67E-39	1.2057	1.2313	12.695	6	2645000	1162700	1482300	0.30018231	21.33483629	20.14904747	20.49940603
2108	3092;4460;8855;8886;12761;13692;13789;13891;14093;14428			IPI00410693;IPI00470497;IPI00470498;IPI00841960;IPI00412714;IPI00690458	IPI00410693;IPI00470497;IPI00470498;IPI00841960;IPI00412714	10;10;10;10;10;4	10;10;10;10;10;4	10;10;10;10;10;4	PAI1 RNA-binding protein 1;Plasminogen activator inhibitor 1 RNA-binding protein;SERPINE1 mRNA-binding protein 1;Putative uncharacterized protein DKFZp686P17171;cDNA, FLJ92551, Homo sapiens PAI-1 mRNA-binding protein (PAI-RBP1), mRNA;PAI-1 mRNA-binding protein variant;SERPINE1 mRNA binding protein 1	CGI-55;PAIRBP1;SERBP1;DKFZp686P17171;RP11-393N21.3-001	Isoform 1 of Plasminogen activator inhibitor 1 RNA-binding protein;Isoform 2 of Plasminogen activator inhibitor 1 RNA-binding protein;Isoform 3 of Plasminogen activator inhibitor 1 RNA-binding protein;SERPINE1 mRNA binding protein 1;Isoform 4 of Plasminoge	Q8NC51-1;Q8NC51;Q8NC51-2;Q63HR1;Q8NC51-3;A1L5B7;Q8NC51-4;Q5VU21	6	10	10	10	31.4	31.4	31.4	44.965	408	2.30E-212	1.1505	1.2305	13.95	35	164840000	71114000	93722000	0.299244658	27.29649113	26.08363027	26.48188441
651	4785;7628;14002;18001;18817			IPI00017283;IPI00923950;IPI00905362;IPI00686701	IPI00017283;IPI00923950	5;4;2;1	5;4;2;1	5;4;2;1	Isoleucine--tRNA ligase;Isoleucyl-tRNA synthetase, mitochondrial;cDNA FLJ75180, highly similar to Homo sapiens mitochondrial isoleucine tRNA synthetase, mRNA	IARS2	Isoleucyl-tRNA synthetase, mitochondrial;isoleucyl-tRNA synthetase 2, mitochondrial	Q9NSE4;A8K5W7	4	5	5	5	6.6	6.6	6.6	113.79	1012	3.26E-18	1.1987	1.2297	7.8875	8	9144400	3860700	5283700	0.298306396	23.12445708	21.88043102	22.33311712
829	497;6016;7066;8438;10550;12922;16323;18141			IPI00022334;IPI00707351	IPI00022334	8;3	8;3	8;3	Ornithine aminotransferase, hepatic form;Ornithine aminotransferase, mitochondrial;Ornithine aminotransferase, renal form;Ornithine delta-aminotransferase;Ornithine--oxo-acid aminotransferase;Ornithine aminotransferase variant;cDNA FLJ57880, highly similar to Ornithine aminotransferase, mitochondrial (EC 2.6.1.13);cDNA, FLJ78846, highly similar to Ornithine aminotransferase, mitochondrial (EC 2.6…	OAT;DKFZp781A11155	Ornithine aminotransferase, mitochondrial	P04181;Q59HE2;Q68CS0	2	8	8	8	24.6	24.6	24.6	48.534	439	1.03E-88	1.1933	1.2258	7.9326	15	49888000	21868000	28020000	0.29372361	25.5721895	24.38231794	24.73995362
2055	7666;12949			IPI00384456;IPI00714742;IPI00106847	IPI00384456;IPI00714742;IPI00106847	2;1;1	2;1;1	2;1;1	DNA mismatch repair protein Msh6;G/T mismatch-binding protein;MutS-alpha 160 kDa subunit;cDNA FLJ55677, highly similar to DNA mismatch repair protein MSH6;cDNA FLJ53432, highly similar to DNA mismatch repair protein MSH6;GTBP-ALT;MSH6 protein	GTBP;MSH6	Isoform GTBP-N of DNA mismatch repair protein Msh6;similar to mutS homolog 6 isoform 1;Isoform GTBP-alt of DNA mismatch repair protein Msh6	P52701-1;P52701;B4DF41;B4E3I4;Q1L838;Q3SWU9;P52701-2;C9J3N0	3	2	2	2	2.1	2.1	2.1	152.78	1360	0.010109	1.1935	1.2248	15.17	2	966260	447540	518720	0.292546188	19.88205191	18.77165711	18.98459647
1609	157;3302;4769;9697;18360			IPI00219729;IPI00945233;IPI00797802;IPI00711194;IPI00796094	IPI00219729;IPI00945233;IPI00797802;IPI00711194;IPI00796094	5;4;4;3;3	5;4;4;3;3	5;4;4;3;3	Mitochondrial 2-oxoglutarate/malate carrier protein;Solute carrier family 25 member 11;cDNA FLJ76014, highly similar to Homo sapiens solute carrier family 25 (mitochondrial carrier; oxoglutarate carrier), member 11 (SLC25A11), mRNA;SLC25A11 protein;Solute carrier family 25 (Mitochondrial carrier; oxoglutarate carrier), member 11, isoform CRA_b	SLC20A4;SLC25A11;hCG_32694	Mitochondrial 2-oxoglutarate/malate carrier protein;solute carrier family 25 member 11 isoform 2;solute carrier family 25 member 11 isoform 3;Mitochondrial 2-oxoglutarate/malate carrier protein;34 kDa protein	Q02978;Q6IBH0;P22292;A5D954	5	5	5	5	21	21	21	34.061	314	6.39E-52	1.2124	1.2246	6.0699	8	26305000	11414000	14891000	0.292310588	24.64883371	23.44430113	23.82793731
400	5159;7287;15130;16270;18579			IPI00824029;IPI00010157;IPI00916229;IPI00916889;IPI00716500;IPI00909932;IPI00909877	IPI00824029;IPI00010157	5;5;2;2;1;1;1	5;5;2;2;1;1;1	5;5;2;2;1;1;1	Methionine adenosyltransferase 2;Methionine adenosyltransferase II;S-adenosylmethionine synthase isoform type-2;S-adenosylmethionine synthetase	AMS2;MAT2A;MATA2;hCG_34602	S-adenosylmethionine synthetase;S-adenosylmethionine synthetase isoform type-2	A7E3T7;P31153;B4DEX8	7	5	5	5	17.2	17.2	17.2	43.69	395	1.40E-17	1.2247	1.2244	11.942	7	24882000	11019000	13862000	0.29207495	24.56859912	23.39348997	23.72463209
2296	3246;3475;3476;11751;14507;18375			IPI00555565	IPI00555565	6	2	2	Putative heat shock protein HSP 90-beta 4	HSP90AB4P	Putative heat shock protein HSP 90-beta 4	Q58FF6	1	6	2	2	8.7	2.4	2.4	58.264	505	1.16E-52	1.2813	1.2243	10.885	6	47579000	20656000	26924000	0.291957116	25.50382161	24.30005757	24.68238943
1143	2099;2163;4739;4740;8676;11735;12791;13658;15075;15546;15582	541;542	80;128	IPI00031691;IPI00686559;IPI00703390;IPI00708580;IPI00699826;IPI00824582;IPI00795717;IPI00705078;IPI00906528;IPI00910195;IPI00909133;IPI00789747;IPI00719047;IPI00703217;IPI00795310;IPI00878105	IPI00031691;IPI00686559;IPI00703390;IPI00708580;IPI00699826;IPI00824582;IPI00795717;IPI00705078;IPI00906528	11;10;10;9;9;8;8;7;7;5;5;4;3;3;3;1	11;10;10;9;9;8;8;7;7;5;5;4;3;3;3;1	11;10;10;9;9;8;8;7;7;5;5;4;3;3;3;1	60S ribosomal protein L9;cDNA, FLJ92535, Homo sapiens ribosomal protein L9 (RPL9), mRNA;NPC-A-16;Ribosomal protein L9;Ribosomal protein L9 isoform;Ribosomal protein L9, isoform CRA_b	OK/SW-cl.103;RPL9;RPL9P7;RPL9P8;RPL9P9;hCG_37461	60S ribosomal protein L9;60S ribosomal protein L9;similar to 60S ribosomal protein L9;similar to 60S ribosomal protein L9;similar to 60S ribosomal protein L9 isoform 1;similar to 60S ribosomal protein L9;19 kDa protein;similar to 60S ribosomal protein L9 i	P32969;Q53Z07;Q3SYR7;Q862F0	16	11	11	11	66.1	66.1	66.1	21.863	192	2.95E-277	1.2595	1.2239	63.976	45	405240000	179490000	225750000	0.291485686	28.59420134	27.41932823	27.75015075
1082	4468;12553			IPI00029629	IPI00029629	2	2	2	E3 ubiquitin/ISG15 ligase TRIM25;Estrogen-responsive finger protein;RING finger protein 147;Tripartite motif-containing protein 25;Ubiquitin/ISG15-conjugating enzyme TRIM25;Zinc finger protein 147;Tripartite motif-containing 25 variant	EFP;RNF147;TRIM25;ZNF147	E3 ubiquitin/ISG15 ligase TRIM25	Q14258;Q59GW5	1	2	2	2	4.4	4.4	4.4	70.989	630	1.14E-80	1.2671	1.2238	10.977	5	10159000	4317000	5841600	0.291367804	23.27625506	22.04159766	22.47793214
990	315;2423;2482;3769;4882;5522;7779;9014;10039;15567;16200;18352			IPI00027107;IPI00696052	IPI00027107;IPI00696052	12;7	12;7	12;7	Elongation factor Tu, mitochondrial;P43	TUFM	Tu translation elongation factor, mitochondrial precursor;Elongation factor Tu, mitochondrial	P49411;P49410	2	12	12	12	31.9	31.9	31.9	49.874	455	5.72E-104	1.2261	1.2237	9.7673	20	102630000	45039000	57593000	0.291249913	26.61287727	25.42467146	25.77939014
385	3527;5994;8109;10547;10548;11902			IPI00009922;IPI00713880	IPI00009922	6;1	6;1	6;1	SRA stem-loop-interacting RNA-binding protein, mitochondrial	C14orf156;DC23;DC50;PD04872;SLIRP	SRA stem-loop-interacting RNA-binding protein, mitochondrial	Q9GZT3	2	6	6	6	54.1	54.1	54.1	12.349	109	7.64E-41	1.215	1.223	13.744	32	28316000	12022000	16295000	0.290424404	24.75511414	23.51917359	23.95792602
1623	4608;7465;12737;18167;18846			IPI00220063;IPI00246625	IPI00220063	5;1	5;1	5;1	Complex I-15 kDa;NADH dehydrogenase [ubiquinone] iron-sulfur protein 5;NADH-ubiquinone oxidoreductase 15 kDa subunit;cDNA, FLJ92475, Homo sapiens NADH dehydrogenase (ubiquinone) Fe-S protein 5, 15kDa(NADH-coenzyme Q reductase) (NDUFS5), mRNA;NADH dehydrogenase (Ubiquinone) Fe-S protein 5, 15kDa (NADH-coenzyme Q reductase);NADH dehydrogenase (Ubiquinone) Fe-S protein 5, 15kDa (NADH-coenzyme Q redu…	NDUFS5;hCG_1782706;RP11-781D11.3-001	NADH dehydrogenase [ubiquinone] iron-sulfur protein 5	O43920;Q6IBA0	2	5	5	5	45.3	45.3	45.3	12.517	106	3.31E-27	1.2753	1.2201	9.5384	15	10987000	4664800	6322600	0.286999397	23.38929418	22.1533838	22.59208652
182	14542;17691			IPI00005087	IPI00005087	2	2	2	Tropomodulin-3;Ubiquitous tropomodulin;Putative uncharacterized protein DKFZp686E1899	TMOD3;DKFZp686E1899	Tropomodulin-3	Q9NYL9;Q5HYL6	1	2	2	2	16.5	16.5	16.5	39.594	352	5.11E-102	1.2261	1.2193	3.453	4	13888000	5485500	8402500	0.286053134	23.72733552	22.3871917	23.00238721
1714	8375;13747;14602;17274			IPI00290461;IPI00693324;IPI00910728	IPI00290461;IPI00693324;IPI00910728	4;3;3	4;3;3	4;3;3	eIF3 p35;eIF-3-alpha;Eukaryotic translation initiation factor 3 subunit 1;Eukaryotic translation initiation factor 3 subunit J;cDNA FLJ57599, moderately similar to Eukaryotic translation initiation factor 3 subunit 1	EIF3J;EIF3S1;PRO0391	Eukaryotic translation initiation factor 3 subunit J;Eukaryotic translation initiation factor 3 subunit J;cDNA FLJ57599, moderately similar to Eukaryotic translation initiation factor 3 subunit 1	O75822;Q0VCU8;B4DUI3	3	4	4	4	17.4	17.4	17.4	29.062	258	8.73E-05	1.123	1.2191	7.112	6	25270000	12494000	12775000	0.285816472	24.59092233	23.5747321	23.60681996
1599	2924;10556;10653			IPI00219604;IPI00732135;IPI00797850	IPI00219604;IPI00732135;IPI00797850	3;3;2	2;2;1	2;2;1	Dual specificity mitogen-activated protein kinase kinase 1;ERK activator kinase 1;MAPK/ERK kinase 1;cDNA FLJ76051, highly similar to Homo sapiens mitogen-activated protein kinase kinase 1 (MAP2K1), mRNA;Mitogen-activated protein kinase kinase 1;Mitogen-activated protein kinase kinase 1, isoform CRA_a;cDNA FLJ58770, highly similar to Dual specificity mitogen-activated protein kinase kinase 1 (EC 2…	MAP2K1;MEK1;PRKMK1;hCG_24510	Dual specificity mitogen-activated protein kinase kinase 1;MAP2K1 protein;Putative uncharacterized protein MAP2K1	Q02750;A4QPA9;B4DFY5;Q0VD16;C9J117	3	3	2	2	13.7	10.7	10.7	43.439	393	8.73E-31	1.2308	1.2187	7.5932	7	12631000	5700900	6929800	0.28534303	23.59046553	22.44275826	22.72438228
227	535;824;1065;2623;3416;3834;4238;7329;13971;14055;14737;14921			IPI00785113;IPI00006207;IPI00382733;IPI00386687;IPI00904630;IPI00708107;IPI00914853;IPI00852682;IPI00007277;IPI00906378;IPI00910490;IPI00789379;IPI00688223;IPI00015103;IPI00925387;IPI00743906	IPI00785113;IPI00006207;IPI00382733	12;12;12;2;2;2;2;2;1;1;1;1;1;1;1;1	12;12;12;2;2;2;2;2;1;1;1;1;1;1;1;1	12;12;12;2;2;2;2;2;1;1;1;1;1;1;1;1	GC-binding factor 2;Leucine-rich repeat flightless-interacting protein 1;TAR RNA-interacting protein;LRRFIP1 protein	GCF2;LRRFIP1;TRIP	Isoform 1 of Leucine-rich repeat flightless-interacting protein 1;Isoform 2 of Leucine-rich repeat flightless-interacting protein 1;Isoform 3 of Leucine-rich repeat flightless-interacting protein 1	Q32MZ4-1;Q32MZ4;Q32MZ4-2;Q32MZ4-3;Q05D04	16	12	12	12	19.1	19.1	19.1	89.252	808	4.87E-103	1.2089	1.2185	15.882	26	37682000	16143000	21539000	0.285106251	25.1673722	23.94440538	24.36044794
2024	1617;4601;5903;9502;11345;14440;16305;16339;16950;17786			IPI00337541;IPI00692144	IPI00337541;IPI00692144	10;8	10;8	10;8	NAD(P) transhydrogenase, mitochondrial;Nicotinamide nucleotide transhydrogenase;Pyridine nucleotide transhydrogenase;cDNA FLJ61320, highly similar to NAD(P) transhydrogenase, mitochondrial (EC 1.6.1.2);cDNA FLJ57576, highly similar to NAD(P) transhydrogenase, mitochondrial (EC 1.6.1.2);NNT protein	NNT	NAD(P) transhydrogenase, mitochondrial;NAD(P) transhydrogenase, mitochondrial	Q13423;B4DMN9;B4DS88;Q2TB59;Q8N5H5;P11024;Q9T2U0	2	10	10	10	11.6	11.6	11.6	113.89	1086	1.02E-40	1.2149	1.2175	11.382	15	21967000	9567700	12400000	0.283921772	24.38883452	23.18974072	23.56383678
1965	3529;3683;5838;5913;5914;6640;8975;9321;11483;13169;16555;16691;17171	494	167	IPI00409717;IPI00711238;IPI00328328;IPI00924536;IPI00030296;IPI00788730;IPI00794607;IPI00927069;IPI00927480;IPI00815667;IPI00791914;IPI00907140;IPI00927306	IPI00409717;IPI00711238;IPI00328328;IPI00924536;IPI00030296;IPI00788730	13;13;13;13;8;7;6;4;3;3;3;3;2	2;2;2;2;1;1;1;1;1;1;1;1;1	2;2;2;2;1;1;1;1;1;1;1;1;1	ATP-dependent RNA helicase eIF4A-2;Eukaryotic initiation factor 4A-II;Eukaryotic translation initiation factor 4A isoform 2-like protein;EIF4A2 protein;BM-010;Eukaryotic translation initiation factor 4A, isoform 2, isoform CRA_b	DDX2B;EIF4A2;EIF4F;hCG_1784041	Isoform 2 of Eukaryotic initiation factor 4A-II;Eukaryotic initiation factor 4A-II;Isoform 1 of Eukaryotic initiation factor 4A-II;41 kDa protein;Eukaryotic translation initiation factor 4A, isoform 2, isoform CRA_b;25 kDa protein	Q14240-2;Q14240;Q3SZ65;Q14240-1;Q86WD0;Q96B07;Q9NZE6	13	13	2	2	38.5	13.2	13.2	46.489	408	2.82E-243	1.2289	1.2164	6.7378	7	16379000	6420700	9958800	0.282617721	23.96534394	22.61429916	23.24754048
76	1684;2984;13880;18174	53	277	IPI00470529;IPI00940949;IPI00001592;IPI00909386;IPI00910425	IPI00470529;IPI00940949;IPI00001592;IPI00909386;IPI00910425	4;4;4;4;3	4;4;4;4;3	4;4;4;4;3	cDNA FLJ56293, highly similar to Transmembrane glycoprotein NMB;Transmembrane glycoprotein HGFIN;Transmembrane glycoprotein NMB;cDNA FLJ78601, highly similar to Homo sapiens glycoprotein (transmembrane) nmb (GPNMB), transcript variant 2, mRNA;cDNA, FLJ92578, highly similar to Homo sapiens glycoprotein (transmembrane) nmb (GPNMB), mRNA;cDNA FLJ59335, highly similar to Transmembrane glycoprotein NM…	GPNMB;HGFIN;NMB;UNQ1725/PRO9925	cDNA FLJ56293, highly similar to Transmembrane glycoprotein NMB;Isoform 1 of Transmembrane glycoprotein NMB;Isoform 2 of Transmembrane glycoprotein NMB;cDNA FLJ53367, highly similar to Transmembrane glycoprotein NMB;cDNA FLJ53355, highly similar to Transme	B4E3D4;Q14956-1;Q14956;A8K7R3;B2R5R1;Q14956-2;A4D155;B4DLL8;B4DN79;B4DZS5;B4DLJ7;B4DLL5	5	4	4	4	7.2	7.2	7.2	68.072	607	7.68E-146	1.2532	1.2133	9.219	32	60765000	26618000	34147000	0.278936315	25.85673725	24.66589884	25.0252555
971	5785;9568			IPI00026570;IPI00872879	IPI00026570;IPI00872879	2;2	2;2	2;2	Cytochrome c oxidase subunit 7A2, mitochondrial;Cytochrome c oxidase subunit VIIa-liver/heart;COX7A2 protein;Cytochrome c oxidase subunit VIIa polypeptide 2 (Liver);Putative uncharacterized protein COX7A2	COX7A2;COX7AL	cytochrome c oxidase subunit VIIa polypeptide 2 (liver) precursor;Putative uncharacterized protein COX7A2	P14406;Q496I0;A8MZ71	2	2	2	2	20	20	20	12.844	115	3.35E-31	1.1798	1.2129	8.8997	15	23617000	11080000	12537000	0.278460609	24.49332238	23.40145455	23.57968883
1343	5185;9431			IPI00718161;IPI00299594;IPI00731167;IPI00939515;IPI00639917;IPI00607733;IPI00165438;IPI00749187;IPI00643127;IPI00646134	IPI00718161;IPI00299594;IPI00731167;IPI00939515;IPI00639917;IPI00607733;IPI00165438;IPI00749187;IPI00643127;IPI00646134	2;2;2;2;2;2;2;2;2;1	2;2;2;2;2;2;2;2;2;1	2;2;2;2;2;2;2;2;2;1	Neuropilin-1;Vascular endothelial cell growth factor 165 receptor;cDNA FLJ77207;Neuropilin-1 variant;Putative uncharacterized protein DKFZp781F1414;Neuropilin 1;Neuropilin 1, isoform CRA_d;Neuropilin-1 soluble isoform 11;Muscle type neuropilin 1;Neuropilin 1, isoform CRA_a;Putative uncharacterized protein DKFZp686A03134;Putative uncharacterized protein DKFZp686M1967	NRP;NRP1;VEGF165R;DKFZp781F1414;RP11-342D11.1-002;RP11-342D11.1-005;hCG_19074;RP11-342D11.1-004;RP11-342D11.1-011;DKFZp686A03134;DKFZp686M1967;RP11-342D11.1-006	similar to neuropilin-1 isoform 1;Isoform 1 of Neuropilin-1;similar to neuropilin-1 isoform 9;Neuropilin 1;Neuropilin 1;Isoform 2 of Neuropilin-1;Muscle type neuropilin 1;neuropilin 1 isoform c;Putative uncharacterized protein DKFZp686A03134;Neuropilin 1	O14786-1;O14786;A8K9V7;B0LPG9;Q59F20;Q68DN3;Q6X907;Q86T59;Q5JWQ6;Q9H2D7;Q5T7F0;Q9H2E1;O14786-2;Q71SW6;Q5T7F1;Q96I90;Q5JWQ5;Q6AWA9;Q7Z5M2;Q9H2D9;Q9H2E0;Q5JWQ4	10	2	2	2	3.1	3.1	3.1	103.28	926	6.22E-17	1.193	1.2121	52.872	3	1769000	917290	851730	0.277508728	20.75450262	19.80701839	19.70003664
710	2724;3528;11655;11845;15836;16994			IPI00018873;IPI00472879;IPI00712786;IPI00337370;IPI00853098;IPI00853507;IPI00853047;IPI00922378;IPI00853387;IPI00853449	IPI00018873;IPI00472879;IPI00712786	6;4;3;2;2;2;2;1;1;1	6;4;3;2;2;2;2;1;1;1	6;4;3;2;2;2;2;1;1;1	Nicotinamide phosphoribosyltransferase;Pre-B-cell colony-enhancing factor 1;Visfatin;Novel protein similar to Pre-B cell enhancing factor (PBEF);Putative uncharacterized protein DKFZp666B131	NAMPT;PBEF;PBEF1;RP11-92J19.4;RP11-92J19.4-001;DKFZp666B131	Nicotinamide phosphoribosyltransferase;Novel protein similar to Pre-B cell enhancing factor;pre-B-cell colony enhancing factor 1 isoform 4	P43490;Q5SYT8;Q658Z1;A7E362;C5H4R1	10	6	6	6	21.6	21.6	21.6	55.52	491	1.63E-99	1.1856	1.2118	7.2479	17	94619000	40189000	54429000	0.277151611	26.49562658	25.26029734	25.69787219
689	1342;3478;4822;4892;5255;5411;6880;10782;11060;11525;11526;11555;11827;12153;13952;15854;16099			IPI00018246;IPI00903226;IPI00220665;IPI00220663;IPI00220667;IPI00687211;IPI00705057;IPI00839743;IPI00701098;IPI00555601;IPI00843446;IPI00907895;IPI00005118;IPI00414612;IPI00867047	IPI00018246;IPI00903226;IPI00220665;IPI00220663;IPI00220667;IPI00687211;IPI00705057;IPI00839743	17;15;15;15;15;11;9;9;3;1;1;1;1;1;1	17;15;15;15;15;11;9;9;3;1;1;1;1;1;1	14;12;12;12;12;9;7;7;0;0;1;0;0;1;0	Brain form hexokinase;Hexokinase type I;Hexokinase-1;cDNA FLJ56506, highly similar to Hexokinase-1 (EC 2.7.1.1);Hexokinase;cDNA FLJ46359 fis, clone TESTI4049786, highly similar to Hexokinase-1 (EC 2.7.1.1);cDNA FLJ78173, highly similar to Homo sapiens hexokinase 1 (HK1) mRNA;Hexokinase 1;Hexokinase 1 isoform HKI variant;cDNA FLJ33948 fis, clone CTONG2018379, highly similar to Hexokinase-1 (EC 2.7…	HK1;RP11-404C6.1-003;HK1-ta;HK1-tb;RP11-404C6.1-016;RP11-404C6.1-004	Isoform 1 of Hexokinase-1;cDNA FLJ46359 fis, clone TESTI4049786, highly similar to Hexokinase-1;Isoform 3 of Hexokinase-1;Isoform 2 of Hexokinase-1;Isoform 4 of Hexokinase-1;Hexokinase 1;Hexokinase-1;102 kDa protein	P19367-1;P19367;B4DG62;Q71V75;B3KXY9;P19367-3;A8K7J7;B1AR61;P78542;Q59FD4;P19367-2;B1AR63;P19367-4;B1AR62;B3KRA9;Q5W5U3;Q8SQ77;P27595	15	17	17	14	21.5	21.5	18.1	102.48	917	3.48E-94	1.2363	1.2116	12.534	36	81225000	36384000	44841000	0.276913483	26.2754205	25.11680082	25.41831512
976	51;100;126;201;234;570;719;878;1279;1665;1887;1897;2228;2279;2360;2591;2655;2669;2716;2880;2890;3060;3219;3456;3781;3985;4277;4415;4427;4452;4929;5764;5870;6078;6456;6520;6633;6641;6801;6840;7092;8062;9506;9809;10107;10171;10422;10423;10466;10480;10680;10745;10810;10998;11340;11837;12616;12831;13121;13199;13593;13834;13848;14018;14110;14226;14533;14599;14648;15445;15487;16253;16778;17093;17127;17…	503;504;505	32;1036;2378	IPI00026781	IPI00026781	90	90	82	[Acyl-carrier-protein] S-acetyltransferase;[Acyl-carrier-protein] S-malonyltransferase;3-hydroxypalmitoyl-[acyl-carrier-protein] dehydratase;3-oxoacyl-[acyl-carrier-protein] reductase;3-oxoacyl-[acyl-carrier-protein] synthase;Enoyl-[acyl-carrier-protein] reductase;Fatty acid synthase;Oleoyl-[acyl-carrier-protein] hydrolase;FASN protein	FAS;FASN	Fatty acid synthase	P49327;Q13587;Q6PJJ3	1	90	90	82	52.7	52.7	49.3	273.42	2511	0	1.206	1.2111	16.576	313	1295800000	575650000	720120000	0.276317993	30.27119592	29.10061667	29.42366209
1448	4961;4979;5200;9685;11355;15050;16777;16983;17544			IPI00185919;IPI00643027;IPI00411690;IPI00714415;IPI00710756;IPI00383949;IPI00856120;IPI00855953;IPI00855786;IPI00855812;IPI00855721	IPI00185919;IPI00643027;IPI00411690;IPI00714415	9;9;9;6;3;3;3;3;3;3;3	9;9;9;6;3;3;3;3;3;3;3	9;9;9;6;3;3;3;3;3;3;3	La ribonucleoprotein domain family member 1;La-related protein 1	KIAA0731;LARP;LARP1	Isoform 1 of La-related protein 1;Isoform 2 of La-related protein 1;Isoform 3 of La-related protein 1;similar to la related protein	Q6PKG0-1;Q6PKG0;Q6PKG0-2;Q6PKG0-3	11	9	9	9	11.4	11.4	11.4	123.51	1096	3.15E-67	1.2108	1.2111	12.867	24	24109000	10251000	13859000	0.276317993	24.52306848	23.28926132	23.72431983
186	2245;3566;6678;7009;7816;8475;9713;10879;12645;13319;15334;17870			IPI00005158;IPI00334291;IPI00642982;IPI00685576	IPI00005158;IPI00334291;IPI00642982	12;12;12;5	12;12;12;5	12;12;12;5	Lon protease homolog, mitochondrial;Lon protease-like protein;LONHs;Mitochondrial ATP-dependent protease Lon;Serine protease 15;Lon protease homolog;LONP1 protein	LONP1;PRSS15	Lon protease homolog, mitochondrial;Lon protease homolog;LONP1 protein	P36776;B3KPH8;B3KU28;B3KXS5;B4DPX0;Q2VPA0;Q8N8K8;A4VCH6	4	12	12	12	26.2	26.2	26.2	106.49	959	2.09E-129	1.2494	1.2111	9.9316	22	50993000	19717000	31275000	0.276317993	25.60379588	24.23293672	24.89850655
2048	277;919;1124;1799;1800;2593;2665;2773;3246;3475;3476;3477;3738;3750;4513;5212;6601;6809;6837;6908;6928;6994;7093;8727;9686;9687;9708;10802;11196;12388;13649;14582;15282;15622;16713;18375;18514;18924	887;888	493;596	IPI00382470;IPI00784295;IPI00699622;IPI00604607;IPI00031523;IPI00555876;IPI00910046;IPI00685117;IPI00555799;IPI00710711;IPI00555957	IPI00382470;IPI00784295;IPI00699622;IPI00604607	38;38;37;30;7;7;4;4;3;2;1	38;38;37;30;7;7;4;4;3;2;1	25;25;24;21;2;3;2;4;2;1;0	Heat shock 86 kDa;Heat shock protein HSP 90-alpha;Renal carcinoma antigen NY-REN-38;Full-length cDNA 5-PRIME end of clone CS0DN005YI08 of Adult brain of Homo sapiens (human);HSP90AA1 protein;Full-length cDNA clone CS0CAP007YF18 of Thymus of Homo sapiens (human);Hsp89-alpha-delta-N	HSP90A;HSP90AA1;HSPC1;HSPCA	Isoform 2 of Heat shock protein HSP 90-alpha;Isoform 1 of Heat shock protein HSP 90-alpha;Heat shock protein HSP 90-alpha;Hsp89-alpha-delta-N	P07900-2;P07900;Q86SX1;P07900-1;Q2VPJ6;Q86U12;Q8TBA7;Q76LV2;A7E3E1;Q3T007;O75322;Q96HX7	11	38	38	25	49.5	49.5	35.7	98.16	854	0	1.2599	1.2107	9.1066	291	4328100000	1851900000	2476300000	0.275841423	32.01108669	30.78635905	31.20553896
2178	9293;9945;10956;14995			IPI00438286;IPI00438287;IPI00438288;IPI00438290;IPI00438289;IPI00438291;IPI00438292;IPI00837830;IPI00910753	IPI00438286;IPI00438287;IPI00438288;IPI00438290;IPI00438289;IPI00438291;IPI00438292;IPI00837830;IPI00910753	4;4;4;4;4;4;4;2;2	4;4;4;4;4;4;4;2;2	4;4;4;4;4;4;4;2;2	Densin-180-like protein;Erbb2-interacting protein;Protein LAP2;ERBB2IP protein;Erbb2 interacting protein;cDNA FLJ61573, highly similar to Protein LAP2;cDNA FLJ58745, highly similar to Protein LAP2	ERBB2IP;ERBIN;KIAA1225;LAP2	ERBB2IP protein;Isoform 2 of Protein LAP2;Isoform 3 of Protein LAP2;Isoform 5 of Protein LAP2;Isoform 4 of Protein LAP2;Isoform 6 of Protein LAP2;Isoform 7 of Protein LAP2;similar to Protein LAP2 (Erbb2-interacting protein) (Erbin) (Densin-180-like protein	Q96RT1-1;Q96RT1;B7ZLV9;Q1RMD0;Q96RT1-2;A0AVR1;B4E3F1;Q1RMC9;Q96RT1-3;Q96RT1-5;Q96RT1-4;Q96RT1-6;Q96RT1-7;B4DIP2	9	4	4	4	4.2	4.2	4.2	159.05	1419	6.08E-27	1.1529	1.2104	10.456	10	5850900	2509800	3341000	0.275483893	22.48022713	21.25914097	21.67184855
2228	1455;2640;2743;2909;5431;6494;12178;13494;17797			IPI00844264;IPI00470891;IPI00873244;IPI00838993	IPI00844264;IPI00470891;IPI00873244;IPI00838993	9;9;9;7	9;9;9;7	9;9;9;7	Putative uncharacterized protein DKFZp779B0247;Cold shock domain-containing protein E1;N-ras upstream gene protein;Protein UNR;cDNA FLJ12454 fis, clone NT2RM1000555, highly similar to UNR PROTEIN;cDNA FLJ12466 fis, clone NT2RM1000826, highly similar to UNR PROTEIN;CSDE1 protein;NRAS-related protein;Putative uncharacterized protein DKFZp566C233;Putative uncharacterized protein DKFZp586J0620	DKFZp779B0247;CSDE1;D1S155E;KIAA0885;NRU;UNR;DKFZp566C233;DKFZp586J0620	upstream of NRAS isoform 3;Isoform Long of Cold shock domain-containing protein E1;Isoform Short of Cold shock domain-containing protein E1;CSDE1 protein	Q68DF1;O75534-1;O75534;Q9GZV0;O75534-2;Q8WU01;Q96L66;Q9UG12;Q9UG93;A5D7D3	4	9	9	9	14.8	14.8	14.8	90.604	813	2.96E-145	1.2458	1.2101	16.792	15	43230000	19082000	24148000	0.275126274	25.3655295	24.18570905	24.52540037
1279	384;15856			IPI00023532;IPI00916831;IPI00103027;IPI00688785;IPI00917040;IPI00926880;IPI00915844;IPI00916544;IPI00917360;IPI00916902	IPI00023532;IPI00916831;IPI00103027;IPI00688785;IPI00917040;IPI00926880;IPI00915844;IPI00916544;IPI00917360;IPI00916902	2;2;2;1;1;1;1;1;1;1	2;2;2;1;1;1;1;1;1;1	2;2;2;1;1;1;1;1;1;1	cDNA FLJ59743, weakly similar to Mus musculus spermatogenesis associated, serine-rich 2 (Spats2), mRNA;cDNA FLJ59751, weakly similar to Mus musculus spermatogenesis associated, serine-rich 2 (Spats2), mRNA;DNA polymerase-transactivated protein 6;SPATS2-like protein;DNA polymerase-transactivated protein 6, isoform CRA_b;Putative uncharacterized protein SPATS2L;Putative uncharacterized protein DKFZ…	DNAPTP6;SP1224;SPATS2L;hCG_1811464;DKFZP564A2416	cDNA FLJ59751, weakly similar to Mus musculus spermatogenesis associated, serine-rich 2 (Spats2), mRNA;Isoform 1 of SPATS2-like protein;Isoform 2 of SPATS2-like protein;hypothetical LOC539299 isoform 2;Putative uncharacterized protein SPATS2L;30 kDa protei	B4DRE6;B4DT67;Q9NUQ6-1;Q9NUQ6;Q9NUQ6-2;Q2NKV3;B8ZZZ7;C9JGM8;C9JKE4;C9J8M7;C9IZC3;Q4ZFW0	10	2	2	2	3.7	3.7	3.7	65.151	588	8.25E-12	1.0943	1.2091	10.522	10	10609000	4942400	5666500	0.273933569	23.33878534	22.23678035	22.43402648
1620	381;1272;7649;11940;12617;18239			IPI00220014;IPI00645307;IPI00717782;IPI00018740;IPI00944429;IPI00953196	IPI00220014;IPI00645307	6;6;1;1;1;1	6;6;1;1;1;1	6;6;1;1;1;1	Isopentenyl pyrophosphate isomerase 1;Isopentenyl-diphosphate Delta-isomerase 1	IDI1	Isoform 2 of Isopentenyl-diphosphate Delta-isomerase 1;Isoform 1 of Isopentenyl-diphosphate Delta-isomerase 1	Q13907-2;Q13907;Q13907-1	6	6	6	6	30.3	30.3	30.3	32.485	284	6.97E-30	1.3185	1.2087	10.239	12	37822000	15683000	22139000	0.273456211	25.17272232	23.90269822	24.40008672
1120	193;1178;1379;1515;1640;1735;1891;2293;2441;2580;2956;2957;3155;3229;3295;3897;3971;4081;4123;4220;5113;5804;5962;8119;8328;8411;8930;9242;9383;9903;10568;10917;12329;12821;12824;13500;13528;13675;14222;14610;14649;14797;15909;15910;16066;16077;16184;16386;16675;17690;17709;17765;18195;18272;18425	534;535;536;537;538	749;1710;1754;1782;1966	IPI00031008;IPI00220213;IPI00867560;IPI00220212;IPI00220211;IPI00220214;IPI00220216;IPI00908788	IPI00031008;IPI00220213;IPI00867560;IPI00220212;IPI00220211;IPI00220214;IPI00220216	55;55;49;48;48;48;43;22	55;55;49;48;48;48;43;22	41;41;37;34;34;34;31;14	Cytotactin;Glioma-associated-extracellular matrix antigen;GMEM;GP 150-225;Hexabrachion;JI;Myotendinous antigen;Neuronectin;Tenascin;Tenascin-C;TNC variant protein;TNC protein	HXB;TNC;TNC variant protein	Isoform 1 of Tenascin;Isoform 4 of Tenascin;TNC protein;Isoform 3 of Tenascin;Isoform 2 of Tenascin;Isoform 5 of Tenascin;Isoform 6 of Tenascin	P24821-1;P24821;Q4LE33;Q5T7S3;P24821-4;C9J848;A7MBN2;P24821-3;C9J6D9;P24821-2;P24821-5;C9J575;P24821-6;C9IYT7	8	55	55	41	36.3	36.3	28.4	240.85	2201	0	1.1905	1.2082	12.405	356	804750000	358400000	446350000	0.272859292	29.58396543	28.4169954	28.73360019
937	5509;5564;16441			IPI00025418;IPI00795118;IPI00853500	IPI00025418;IPI00795118;IPI00853500	3;3;2	3;3;2	3;3;2	Collagen alpha-1(VII) chain;Long-chain collagen;Alpha 1 type VII collagen variant;Collagen type VII alpha 1;Type VII collagen;Putative uncharacterized protein COL7A1	COL7A1	Isoform 1 of Collagen alpha-1(VII) chain;Isoform 2 of Collagen alpha-1(VII) chain;Putative uncharacterized protein COL7A1	Q02388-1;Q02388;Q59F16;Q02388-2;A9Z119;B0LXL0;C9JBL3	3	3	3	3	1.2	1.2	1.2	295.22	2944	0.4051	1.098	1.2078	13.06	5	511680	227660	284020	0.272381578	18.96488232	17.79652131	18.115633
1893	537;9694;9703;17798			IPI00301609;IPI00714098	IPI00301609;IPI00714098	4;3	4;3	4;3	Nercc1 kinase;Never in mitosis A-related kinase 9;NimA-related kinase 8;Serine/threonine-protein kinase Nek9;cDNA FLJ46860 fis, clone UTERU3010919, highly similar to Serine/threonine-protein kinase Nek9 (EC 2.7.11.1);NEK9 protein	KIAA1995;NEK8;NEK9;NERCC	Serine/threonine-protein kinase Nek9;similar to Serine/threonine-protein kinase Nek9	Q8TD19;B3KY50;Q6PKF2	2	4	4	4	5.4	5.4	5.4	107.17	979	1.44E-05	1.1798	1.2075	25.092	5	9161100	4267700	4893400	0.272023189	23.12708941	22.02502733	22.22240579
2243	2619;3140;6517;6843;8615;12762;15404;15405	983;984;985	70;83;89	IPI00479058;IPI00704074;IPI00795650	IPI00479058;IPI00704074	8;6;1	8;6;1	8;6;1	40S ribosomal protein S15;RIG protein	RIG;RPS15	40S ribosomal protein S15;40S ribosomal protein S15	P62841;Q56K10	3	8	8	8	64.8	64.8	64.8	17.04	145	2.13E-170	1.1091	1.2058	13.601	46	194310000	84900000	109400000	0.269990634	27.53378491	26.33926122	26.7050375
812	2367;5376;9558;9861;9862;10392;11343;12190	435	32	IPI00021840;IPI00702948;IPI00826991;IPI00643522;IPI00709129;IPI00640929;IPI00904061;IPI00839005;IPI00382475;IPI00824274;IPI00717716;IPI00714722;IPI00842842	IPI00021840;IPI00702948;IPI00826991;IPI00643522;IPI00709129;IPI00640929	8;8;5;5;4;4;3;2;2;1;1;1;1	8;8;5;5;4;4;3;2;2;1;1;1;1	8;8;5;5;4;4;3;2;2;1;1;1;1	40S ribosomal protein S6;Phosphoprotein NP33;cDNA FLJ78049, highly similar to Homo sapiens ribosomal protein S6 (RPS6), mRNA;cDNA, FLJ92127, Homo sapiens ribosomal protein S6 (RPS6), mRNA;Ribosomal protein S6;Ribosomal protein S6, isoform CRA_e;Ribosomal protein S6, isoform CRA_a	OK/SW-cl.2;RPS6;hCG_1741512;RP11-513M16.6-001;RP11-513M16.6-002;RP11-513M16.6-004	40S ribosomal protein S6;40S ribosomal protein S6;similar to ribosomal protein S6-like;Ribosomal protein S6, isoform CRA_a;similar to ribosomal protein S6-like;Ribosomal protein S6	P62753;A2A3R6;Q96DV6;Q5E995;A2A3R5;A2A3R7	13	8	8	8	32.5	32.5	32.5	28.68	249	1.36E-95	1.2451	1.2055	13.972	24	324940000	140790000	184150000	0.269631651	28.27559811	27.06896963	27.45630616
1769	4358;9610;15752			IPI00298406;IPI00902588;IPI00294398;IPI00697147;IPI00913667	IPI00298406;IPI00902588;IPI00294398	3;3;3;1;1	3;3;3;1;1	3;3;3;1;1	Hydroxyacyl-coenzyme A dehydrogenase, mitochondrial;Medium and short-chain L-3-hydroxyacyl-coenzyme A dehydrogenase;Short-chain 3-hydroxyacyl-CoA dehydrogenase;cDNA FLJ38699 fis, clone KIDNE2002168, highly similar to Short chain 3-hydroxyacyl-CoA dehydrogenase, mitochondrial (EC 1.1.1.35);cDNA, FLJ95242, highly similar to Homo sapiens L-3-hydroxyacyl-Coenzyme A dehydrogenase, short chain (HADHSC)…	HAD;HADH;HADHSC;SCHAD	Isoform 2 of Hydroxyacyl-coenzyme A dehydrogenase, mitochondrial;cDNA FLJ38699 fis, clone KIDNE2002168, highly similar to Short chain 3-hydroxyacyl-CoA dehydrogenase, mitochondrial;Isoform 1 of Hydroxyacyl-coenzyme A dehydrogenase, mitochondrial	Q16836-2;Q16836;B3KTT6;Q16836-1;B2RB06;Q4W5B4	5	3	3	3	16.9	16.9	16.9	42.123	390	6.94E-33	1.2549	1.2045	12.393	12	70356000	29821000	40535000	0.268434394	26.06817013	24.8298253	25.27266481
1103	6259;10266;14237			IPI00030320;IPI00697295	IPI00030320;IPI00697295	3;2	3;2	3;2	ATP-dependent RNA helicase p54;DEAD box protein 6;Oncogene RCK;Probable ATP-dependent RNA helicase DDX6;cDNA, FLJ93750, Homo sapiens DEAD (Asp-Glu-Ala-Asp) box polypeptide 6 (DDX6), mRNA;DDX6 protein	DDX6;HLR2;RCK	Probable ATP-dependent RNA helicase DDX6;DEAD (Asp-Glu-Ala-Asp) box polypeptide 6	P26196;B2R858;Q8IV96	2	3	3	3	11.2	11.2	11.2	54.416	483	7.70E-83	1.1735	1.2044	9.5525	9	16616000	7740600	8875900	0.268314613	23.98606979	22.88401397	23.08146198
317	825;1020;3412;4616;5048;5650;5653;6653;8353;8637;9563;12044;12207;12711;12861;13016;14309;14429;14498;16460			IPI00008524;IPI00705440;IPI00410017;IPI00796945;IPI00909378;IPI00301154;IPI00794246;IPI00790842;IPI00556259;IPI00715420;IPI00707731;IPI00306870;IPI00796139;IPI00700618;IPI00061206;IPI00432527;IPI00641299;IPI00217142;IPI00911571;IPI00938302	IPI00008524;IPI00705440;IPI00410017;IPI00796945;IPI00909378;IPI00301154	20;20;19;18;18;12;9;5;4;4;4;2;2;1;1;1;1;1;1;1	20;20;19;18;18;12;9;5;4;4;4;2;2;1;1;1;1;1;1;1	14;14;13;12;13;9;7;2;2;2;3;2;1;1;1;1;0;1;1;1	Polyadenylate-binding protein 1;cDNA FLJ57246, highly similar to Poly(A)-binding protein 1;cDNA FLJ37875 fis, clone BRSSN2018771, highly similar to Poly(A)-binding protein 1;cDNA FLJ59219, highly similar to Poly(A)-binding protein 1;Polyadenylate-binding protein 3;Testis-specific poly(A)-binding protein;PABP3;Poly(A) binding protein, cytoplasmic 3;cDNA, FLJ93858, highly similar to Homo sapiens po…	PAB1;PABP1;PABPC1;PABPC2;PABP3;PABPC3;PABPL3;hCG_1774619;RP11-165I9.5-001	Isoform 1 of Polyadenylate-binding protein 1;Polyadenylate-binding protein 1;Isoform 2 of Polyadenylate-binding protein 1;cDNA FLJ37875 fis, clone BRSSN2018771, highly similar to Poly(A)-binding protein 1;cDNA FLJ59219, highly similar to Poly(A)-binding pr	P11940-1;P11940;B4DZW4;P61286;P11940-2;B3KT93;B4DQX0;Q9H361;Q2VIP3;Q3ZCS4;Q5VX58	20	20	20	14	35.7	35.7	21.2	70.67	636	0	1.2473	1.2043	9.3965	55	426250000	182200000	244050000	0.268194823	28.66712459	27.44094772	27.86260151
365	4320;4938;10725;17487			IPI00009542;IPI00477809;IPI00337823;IPI00549529;IPI00910881;IPI00702037;IPI00941467;IPI00909974;IPI00910470	IPI00009542;IPI00477809;IPI00337823;IPI00549529;IPI00910881;IPI00702037;IPI00941467;IPI00909974	4;4;4;4;4;3;3;2;1	4;4;4;4;4;3;3;2;1	3;3;3;3;3;2;2;1;1	11B6;Breast cancer-associated gene 1 protein;Hepatocellular carcinoma-associated protein JCL-1;MAGE-D2 antigen;Melanoma-associated antigen D2;Putative uncharacterized protein MAGED2;Melanoma antigen family D, 2;Melanoma antigen family D, 2, isoform CRA_d;cDNA FLJ58171, moderately similar to Melanoma-associated antigen D2;cDNA FLJ61436, highly similar to Melanoma-associated antigen D2	BCG1;MAGED2;hCG_18665;RP1-14O9.1-005;RP1-14O9.1-004	Isoform 1 of Melanoma-associated antigen D2;Putative uncharacterized protein MAGED2;Isoform 2 of Melanoma-associated antigen D2;Putative uncharacterized protein MAGED2;cDNA FLJ58171, moderately similar to Melanoma-associated antigen D2;Melanoma antigen fam	Q9UNF1-1;Q9UNF1;C9JMB9;Q9UNF1-2;Q5H907;B4DX55;Q17QL4;Q5H909;B4DWM5	9	4	4	3	8.1	8.1	6.1	64.953	606	6.99E-12	1.2138	1.2039	7.9624	6	13286000	5599500	7686500	0.267715562	23.66340348	22.41686658	22.87389539
1089	2898;7380;13040;14245;16838			IPI00029744;IPI00922415;IPI00946606;IPI00947310;IPI00695890	IPI00029744;IPI00922415;IPI00946606;IPI00947310	5;4;4;3;1	5;4;4;3;1	5;4;4;3;1	PWP1-interacting protein 17;Single-stranded DNA-binding protein, mitochondrial;cDNA, FLJ93504, Homo sapiens single-stranded DNA binding protein 1 (SSBP1), mRNA;Single-stranded DNA binding protein 1;Single-stranded DNA binding protein 1, isoform CRA_a;cDNA FLJ51825, highly similar to Single-stranded DNA-binding protein, mitochondrial;Single-stranded DNA binding protein 1, isoform CRA_c;Putative un…	SSBP;SSBP1;hCG_2014251;tcag7.401	Single-stranded DNA-binding protein, mitochondrial;cDNA FLJ51825, highly similar to Single-stranded DNA-binding protein, mitochondrial;16 kDa protein;Putative uncharacterized protein SSBP1	Q04837;A4D1U3;Q567R6;B7Z268;C9K0U8	5	5	5	5	39.2	39.2	39.2	17.259	148	1.24E-210	1.2701	1.2036	7.0336	22	61629000	26466000	35162000	0.267356012	25.87710605	24.65763683	25.0675138
2341	5567;9385			IPI00647217;IPI00839454;REV__IPI00386444;REV__IPI00745471;REV__IPI00692470;REV__IPI00647370;REV__IPI00247295;REV__IPI00748856;REV__IPI00943590;REV__IPI00940636;IPI00152011;REV__IPI00744221;REV__IPI00930142;REV__IPI00171819;REV__IPI00908947;REV__IPI00456876;REV__IPI00472083;REV__IPI00604657;REV__IPI00935849;REV__IPI00737462;REV__IPI00887096;REV__IPI00943968;IPI00646444;REV__IPI00937095;REV__IPI009…	IPI00647217;IPI00839454;REV__IPI00386444;REV__IPI00745471;REV__IPI00692470;REV__IPI00647370;REV__IPI00247295;REV__IPI00748856;REV__IPI00943590;REV__IPI00940636;IPI00152011;REV__IPI00744221;REV__IPI00930142;REV__IPI00171819;REV__IPI00908947;REV__IPI00456876;REV__IPI00472083;REV__IPI00604657;REV__IPI00935849;REV__IPI00737462;REV__IPI00887096;REV__IPI00943968;IPI00646444;REV__IPI00937095;REV__IPI009…	2;2;1;1;1;1;1;1;1;1;1;1;1;1;1;1;1;1;1;1;1;1;1;1;1	2;2;1;1;1;1;1;1;1;1;1;1;1;1;1;1;1;1;1;1;1;1;1;1;1	2;2;1;1;1;1;1;1;1;1;1;1;1;1;1;1;1;1;1;1;1;1;1;1;1	ATP-dependent helicase SKIV2L2;Superkiller viralicidic activity 2-like 2;cDNA FLJ76877, highly similar to Homo sapiens superkiller viralicidic activity 2-like 2 (SKIV2L2), mRNA;cDNA FLJ55446, highly similar to Superkiller viralicidic activity 2-like 2 (EC 3.6.1.-);Enaptin;Myocyte nuclear envelope protein 1;Nesprin-1;Nuclear envelope spectrin repeat protein 1;Synaptic nuclear envelope protein 1;Sp…	KIAA0052;SKIV2L2;C6orf98;KIAA0796;KIAA1262;KIAA1756;MYNE1;SYNE1;RP1-130E4.2-001;RP1-130E4.2-010;RP1-130E4.2-002;RP1-130E4.2-015;DKFZp686K0193;ARHGAP29;PARG1;FARP2;KIAA0793;PLEKHC3;DUX4;DUX10	Superkiller viralicidic activity 2-like 2;SKIV2L2 protein;>IPI:IPI00386444.3|SWISS-PROT:Q8NF91-1|TREMBL:B7ZBC3|ENSEMBL:ENSP00000265368;ENSP00000356216|REFSEQ:NP_892006|VEGA:OTTHUMP00000205471 Tax_Id=9606 Gene_Symbol=SYNE1 Isoform 1 of Nesprin-1;>IPI:IPI007	P42285;A8K6I4;B4E3M6;A5PJZ8;A6H714;Q8NF91-1;Q8NF91;B7ZBC3;Q7YS00;Q8NF91-6;Q5JRD9;Q8NF91-4;Q5JV23;Q8NF91-2;Q7RTM4;Q8NF91-8;B3KV58;B4E3R1;B7Z9Y6;B7ZBD0;Q5BKU8;Q7Z3K4;Q52LW3-1;Q52LW3;O94887-1;O94887;C3U395;O94887-2;B7Z6J8;Q9UBX2;C3U396;C3U397;C3U398;C3U399;C3U3A0;Q52LW3-2	25	2	2	2	2.5	2.5	2.5	117.8	1042	4.82E-05	1.1753	1.2034	4.9613	8	9957500	4289700	5667800	0.267116262	23.24735214	22.03244533	22.43435742
2216	378;18342			IPI00695611;IPI00639925;IPI00465296;IPI00642684	IPI00695611;IPI00639925;IPI00465296;IPI00642684	2;2;2;2	2;2;2;2	2;2;2;2	Exportin-6;Ran-binding protein 20;cDNA FLJ41852 fis, clone NT2RI3004133, highly similar to Exportin-6;XPO6 protein	KIAA0370;RANBP20;XPO6	similar to exportin 6 isoform 2;129 kDa protein;Exportin-6;127 kDa protein	Q96QU8;A1L3W4;B3KW08;B7ZM10	4	2	2	2	2	2	2	136.07	1193	5.22E-05	1.1395	1.2027	26.869	3	799400	376540	422860	0.266276823	19.60855805	18.52244361	18.68982057
1634	2062;18351			IPI00220416;IPI00790644;IPI00943670;IPI00798386	IPI00220416;IPI00790644;IPI00943670;IPI00798386	2;1;1;1	2;1;1;1	2;1;1;1	Complex III subunit 7;Complex III subunit VII;Cytochrome b-c1 complex subunit 7;QP-C;Ubiquinol-cytochrome c reductase complex 14 kDa protein;cDNA, FLJ92016, highly similar to Homo sapiens ubiquinol-cytochrome c reductase binding protein (UQCRB), mRNA;cDNA FLJ52271, moderately similar to Ubiquinol-cytochrome c reductase complex 14 kDa protein (EC 1.10.2.2)	UQBP;UQCRB	Cytochrome b-c1 complex subunit 7;cDNA FLJ52271, moderately similar to Ubiquinol-cytochrome c reductase complex 14 kDa protein;similar to ubiquinol-cytochrome c reductase binding protein;12 kDa protein	P14927;B2R4A2;Q6FGD1;B7Z2R2	4	2	2	2	21.6	21.6	21.6	13.53	111	0.00051064	1.2502	1.2026	4.876	5	3341100	1463600	1877400	0.266156864	21.67189173	20.48108989	20.84030463
460	11385;17604			IPI00011919	IPI00011919	2	2	2	FAS-associated death domain protein;FAS-associating death domain-containing protein;Growth-inhibiting gene 3 protein;Mediator of receptor induced toxicity;Protein FADD;cDNA FLJ56686, moderately similar to FADD protein;FADD protein;Fas-associating protein	FADD;GIG3;MORT1	Protein FADD	Q13158;B4DDS8;Q6LCB0;Q6LCG1	1	2	2	2	24	24	24	23.279	208	7.62E-39	1.2041	1.2021	5.3014	7	13928000	6025400	7902900	0.265556916	23.73148477	22.52262559	22.91395072
704	10414;13724;17505			IPI00018627;IPI00687346;IPI00793985;IPI00695475;IPI00945622;IPI00470922;IPI00952974;IPI00946830;IPI00946268;IPI00947437;IPI00946447	IPI00018627;IPI00687346;IPI00793985;IPI00695475;IPI00945622;IPI00470922;IPI00952974;IPI00946830;IPI00946268	3;3;3;3;3;3;3;2;2;1;1	3;3;3;3;3;3;3;2;2;1;1	3;3;3;3;3;3;3;2;2;1;1	N-acetyltransferase 13;N-acetyltransferase 5;N-acetyltransferase san homolog;N-alpha-acetyltransferase 50, NatE catalytic subunit;Putative uncharacterized protein NAA50;cDNA FLJ51877, highly similar to Homo sapiens Mak3 homolog (MAK3), mRNA;cDNA, FLJ79525, highly similar to Homo sapiens Mak3 homolog (MAK3), mRNA	MAK3;NAA50;NAT13;NAT5	Isoform 1 of N-acetyltransferase 13;N-acetyltransferase 13;19 kDa protein;19 kDa protein;Putative uncharacterized protein NAT13;Isoform 2 of N-acetyltransferase 13;Putative uncharacterized protein NAT13 (Fragment);cDNA, FLJ79525, highly similar to Homo sap	Q9GZZ1-1;Q9GZZ1;Q0IIJ0;C9J5D1;Q9GZZ1-2;C9J2S9;B0AZT5;C9J5J3	11	3	3	3	21.3	21.3	21.3	19.398	169	8.29E-26	1.2406	1.2021	6.631	8	12484000	5493100	6991200	0.265556916	23.57357693	22.38918913	22.73710868
1979	1677;3647;9417;17800			IPI00329301;IPI00953272;IPI00893857	IPI00329301;IPI00953272;IPI00893857	4;3;3	4;3;3	4;3;3	Complex I-B14.7;NADH dehydrogenase [ubiquinone] 1 alpha subcomplex subunit 11;NADH-ubiquinone oxidoreductase subunit B14.7;Putative uncharacterized protein NDUFA11	NDUFA11	Isoform 1 of NADH dehydrogenase [ubiquinone] 1 alpha subcomplex subunit 11;Putative uncharacterized protein NDUFA11;Isoform 2 of NADH dehydrogenase [ubiquinone] 1 alpha subcomplex subunit 11	Q86Y39-1;Q86Y39;C9JT23;Q86Y39-2	3	4	4	4	46.8	46.8	46.8	14.852	141	3.69E-14	1.2194	1.2016	7.1409	13	14820000	6384600	8435500	0.264956718	23.82104211	22.60616481	23.00804215
552	142;1036;3664;3698;8556;12059;16654			IPI00853454;IPI00013976;IPI00690076	IPI00853454;IPI00013976	7;7;3	7;7;3	7;7;3	Laminin B1 chain;Laminin subunit beta-1;Laminin-1 subunit beta;Laminin-10 subunit beta;Laminin-12 subunit beta;Laminin-2 subunit beta;Laminin-6 subunit beta;Laminin-8 subunit beta;LAMB1 protein	LAMB1	200 kDa protein;Laminin subunit beta-1	P07942;Q8TAS6	3	7	7	7	6.2	6.2	6.2	200.48	1810	8.88E-207	1.185	1.2015	19.395	14	22190000	9766700	12423000	0.264836648	24.40340633	23.21943975	23.56651027
705	1069;3579;8544			IPI00790757;IPI00018671;IPI00840511;IPI00796237;IPI00712505	IPI00790757;IPI00018671;IPI00840511;IPI00796237	3;3;2;2;1	3;3;2;2;1	3;3;2;2;1	Dual specificity protein phosphatase 3;Dual specificity protein phosphatase VHR;Dual specificity phosphatase 3;DUSP3 protein	DUSP3;VHR	23 kDa protein;Dual specificity protein phosphatase 3;DUSP3 protein;DUSP3 protein	P51452;B5BUI8;A7YY43;Q8IYJ9	5	3	3	3	22.4	22.4	22.4	23.165	210	2.54E-49	1.2609	1.2013	20.198	4	6678000	2911500	3766500	0.264596479	22.67098466	21.47333119	21.8447931
2414	976;4789			IPI00699737;IPI00782950;IPI00009334;IPI00941257;IPI00712752;IPI00953419;IPI00646409;IPI00014878;IPI00816171;IPI00696623;IPI00825868	IPI00699737;IPI00782950;IPI00009334;IPI00941257;IPI00712752;IPI00953419;IPI00646409;IPI00014878;IPI00816171;IPI00696623;IPI00825868	2;1;1;1;1;1;1;1;1;1;1	2;1;1;1;1;1;1;1;1;1;1	2;1;1;1;1;1;1;1;1;1;1	nPKC-D1;nPKC-mu;Protein kinase C mu type;Protein kinase D;Serine/threonine-protein kinase D1;Protein kinase D1;cDNA FLJ60070, highly similar to Serine/threonine-protein kinase D2 (EC 2.7.11.13);nPKC-D2;Serine/threonine-protein kinase D2;cDNA FLJ90785 fis, clone THYRO1001457, moderately similar to H.sapiens protein kinase C mu;Putative uncharacterized protein PRKD1;PRKD2 protein;cDNA FLJ61522, hig…	PKD;PKD1;PRKCM;PRKD1;HSPC187;PKD2;PRKD2	similar to protein kinase D1, partial;Protein kinase D1;cDNA FLJ60070, highly similar to Serine/threonine-protein kinase D2;Serine/threonine-protein kinase D2;97 kDa protein;Putative uncharacterized protein PRKD1;Putative uncharacterized protein PRKD1;Puta	Q15139;Q1KKQ2;B4DTS2;Q9BZL6;Q8N2H2;C9JGL7;A8MYR5;A8MQU9;A0JLT6;B4E125;Q8NCK8	11	2	2	2	2.1	2.1	2.1	107.04	965	0.0089303	1.1599	1.201	26.921	4	2795200	1299900	1495300	0.264236151	21.41452008	20.30996921	20.51200353
126	633;3347;4038;8929;9044;9438;10755;14727;18880			IPI00794221;IPI00003406;IPI00695666;IPI00295624	IPI00794221;IPI00003406;IPI00695666;IPI00295624	9;9;8;6	9;9;8;6	9;9;8;6	Putative uncharacterized protein DBN1;Developmentally-regulated brain protein;Drebrin;cDNA FLJ36806 fis, clone ASTRO1000165, highly similar to Drebrin;Drebrin 1, isoform CRA_d;cDNA FLJ53620, highly similar to Drebrin	DBN1;D0S117E;hCG_2039393	Putative uncharacterized protein DBN1;Isoform 1 of Drebrin;Drebrin 1;Isoform 2 of Drebrin	A8MV58;Q16643-1;Q16643;B3KSQ7;B7Z2Z0;Q1RMT6;Q16643-2	4	9	9	9	18.8	18.8	18.8	76.299	695	2.37E-114	1.1412	1.2008	11.104	21	71440000	30832000	40608000	0.263995882	26.09022874	24.87792514	25.27526064
2133	386;10097			IPI00413895;IPI00943357;IPI00470416;IPI00921934;IPI00921970	IPI00413895;IPI00943357;IPI00470416;IPI00921934;IPI00921970	2;2;1;1;1	2;2;1;1;1	2;2;1;1;1	130 kDa cis-Golgi matrix protein;GM130 autoantigen;Golgin subfamily A member 2;Golgin-95;Putative uncharacterized protein DKFZp686K0319;Golgi matrix protein GM130;mtPAP;PAP-associated domain-containing protein 1;Poly(A) RNA polymerase, mitochondrial;Polynucleotide adenylyltransferase;Terminal uridylyltransferase 1;Golgi autoantigen, golgin subfamily a, 2	GOLGA2;DKFZp686K0319;MTPAP;PAPD1;RP11-395P17.5-006;RP11-395P17.5-009	Golgi autoantigen, golgin subfamily a, 2;Isoform 1 of Golgin subfamily A member 2;Isoform 2 of Poly(A) RNA polymerase, mitochondrial;Golgi autoantigen, golgin subfamily a, 2;Golgi autoantigen, golgin subfamily a, 2	Q08379-2;Q08379;Q08379-1;Q5HYE0;Q5PXD5;Q9NVV4-2;Q9NVV4;B7ZC06;B7ZC05	5	2	2	2	2.5	2.5	2.5	113.08	1002	0.0002216	1.1519	1.2001	12.326	2	586320	234040	352280	0.263154625	19.16132874	17.8363956	18.42636305
2344	1080;3505;6759;8640;9550;11858;12489;15174;16466			IPI00647650;IPI00941359;IPI00714818;IPI00793882;IPI00789224;IPI00792326	IPI00647650;IPI00941359	9;8;4;2;2;2	9;8;4;2;2;2	9;8;4;2;2;2	cDNA FLJ35809 fis, clone TESTI2006016, highly similar to Eukaryotic translation initiation factor 3 subunit 3;Eukaryotic translation initiation factor 3, subunit 3 gamma, 40kDa, isoform CRA_b;Eukaryotic translation initiation factor 3, subunit 3 gamma, 40kDa variant;eIF3 p40 subunit;eIF-3-gamma;Eukaryotic translation initiation factor 3 subunit 3;Eukaryotic translation initiation factor 3 subunit…	EIF3S3;hCG_20900;EIF3H	Eukaryotic translation initiation factor 3, subunit 3 gamma, 40kDa, isoform CRA_b;Eukaryotic translation initiation factor 3 subunit H	B3KS98;Q53HG0;Q53HR0;O15372;B4DJN9;Q5BKY2;Q6IB98	6	9	9	9	28.4	28.4	28.4	41.581	366	1.95E-151	1.1553	1.2	49.884	21	54597000	25022000	29575000	0.263034406	25.70231834	24.57669377	24.81787483
459	4773;5029;15101;17260			IPI00940113;IPI00011916;IPI00893993;IPI00893242;IPI00705280	IPI00940113;IPI00011916;IPI00893993;IPI00893242	4;4;3;3;1	4;4;3;3;1	4;4;3;3;1	cDNA, FLJ93510, highly similar to Homo sapiens JTV1 gene (JTV1), mRNA;Aminoacyl tRNA synthase complex-interacting multifunctional protein 2;Multisynthase complex auxiliary component p38;Protein JTV-1;Putative uncharacterized protein AIMP2	AIMP2;JTV1;PRO0992	cDNA, FLJ93510, highly similar to Homo sapiens JTV1 gene (JTV1), mRNA;Aminoacyl tRNA synthetase complex-interacting multifunctional protein 2;28 kDa protein;Putative uncharacterized protein AIMP2	B2R7M3;Q13155;A8MU58	5	4	4	4	19.7	19.7	19.7	35.448	320	5.03E-35	1.1965	1.1999	38.986	10	34190000	17468000	16722000	0.262914176	25.02707109	24.0582111	23.99524407
1079	9811;13670;13783;13807;16228			IPI00029558;IPI00386441	IPI00029558	5;2	5;2	5;2	Complex I-B14.5b;Human lung cancer oncogene 1 protein;NADH dehydrogenase [ubiquinone] 1 subunit C2;NADH-ubiquinone oxidoreductase subunit B14.5b;NADH dehydrogenase;Putative uncharacterized protein NDUFC2	HLC1;NDUFC2;hCG_1643251	NADH dehydrogenase [ubiquinone] 1 subunit C2	O95298;Q549M5	2	5	5	5	38.7	38.7	38.7	14.187	119	4.06E-13	1.1272	1.1996	13.705	26	17923000	8051500	9871800	0.262553427	24.0953088	22.94082615	23.23488174
1071	5692;6973;11602;12979;18063			IPI00029264;IPI00717944;IPI00908005	IPI00029264	5;2;2	5;2;2	5;2;2	Complex III subunit 4;Complex III subunit IV;Cytochrome b-c1 complex subunit 4;Cytochrome c1, heme protein, mitochondrial;Ubiquinol-cytochrome-c reductase complex cytochrome c1 subunit;Putative uncharacterized protein	CYC1	Cytochrome c1, heme protein, mitochondrial	P08574;Q8TBT6	3	5	5	5	16.6	16.6	16.6	35.39	325	2.23E-09	1.1144	1.1986	25.416	7	10711000	5143000	5567700	0.261350279	23.35258984	22.29417872	22.40865005
2534	4000;10974			IPI00783497;IPI00797013	IPI00783497;IPI00797013	2;1	2;1	2;1	Nucleoside diphosphate-linked moiety X motif 16;U8 snoRNA-binding protein H29K;U8 snoRNA-decapping enzyme;cDNA FLJ57941, highly similar to Nucleoside diphosphate-linked moiety X motif16 (EC 3.6.1.-);cDNA FLJ57452, highly similar to Nucleoside diphosphate-linked moiety X motif16 (EC 3.6.1.-)	NUDT16	U8 snoRNA-decapping enzyme;cDNA FLJ57452, highly similar to Nucleoside diphosphate-linked moiety X motif16	Q96DE0;B4DIZ6;B4E3B4	2	2	2	2	19	19	19	21.273	195	2.67E-31	1.241	1.1986	8.278	4	4633300	2018000	2615300	0.261350279	22.14360867	20.94449474	21.31854502
1074	7191;17102			IPI00029403;IPI00697982;IPI00790243	IPI00029403;IPI00697982;IPI00790243	2;1;1	2;1;1	2;1;1	Sorting nexin-4;cDNA FLJ50837, highly similar to Sorting nexin-4;PRO2637	SNX4	Sorting nexin-4;Sorting nexin-4;20 kDa protein	O95219;B4DQV4;Q9H398;A1A4L0	3	2	2	2	6.4	6.4	6.4	51.908	450	3.53E-07	1.1657	1.1973	1.9078	2	2371800	1111300	1260500	0.259784685	21.17755093	20.0838169	20.26556469
196	8831;10942;12641			IPI00005537;IPI00691477;IPI00906117	IPI00005537;IPI00691477;IPI00906117	3;2;2	3;2;2	3;2;2	39S ribosomal protein L12, mitochondrial;5c5-2;cDNA FLJ60124, highly similar to Mitochondrial dicarboxylate carrier;Mitochondrial ribosomal protein L7/L12	MRPL12;RPML12;MRPL7/L12	cDNA FLJ60124, highly similar to Mitochondrial dicarboxylate carrier;MRPL12 protein;39S ribosomal protein L12, mitochondrial	P52815;B4DLN1;Q96Q74;A5PJ86;Q7YR75	3	3	3	3	7.2	7.2	7.2	48.099	442	5.13E-22	1.1135	1.197	3.5109	5	8283000	3585800	4697200	0.259423152	22.98172196	21.77386359	22.16336959
1398	3139;11747;14912			IPI00856008;IPI00927455;IPI00295621;IPI00176824;IPI00926995;IPI00796647;IPI00792442	IPI00856008;IPI00927455;IPI00295621;IPI00176824;IPI00926995	3;3;3;3;3;1;1	3;3;3;3;3;1;1	3;3;3;3;3;1;1	cDNA, FLJ92076, Homo sapiens likely ortholog of mouse hypoxia induced gene 1(HIG1), mRNA;Putative uncharacterized protein HIGD1A;HIG1 domain family member 1A;Hypoxia-inducible gene 1 protein	HIGD1A;HIG1;HSPC010	HIG1 domain family, member 1A isoform a;Putative uncharacterized protein HIGD1A;HIG1 domain family member 1A;10 kDa protein;Putative uncharacterized protein HIGD1A	B2R4G1;C9JNU6;Q9Y241;C9JAW5	7	3	3	3	45.8	45.8	45.8	11.77	107	3.31E-62	1.2353	1.1957	4.6242	9	4808300	2126000	2682300	0.257855464	22.19709548	21.01971017	21.35503917
2563	1786;16827	1087	16	IPI00939799;IPI00816419;IPI00872862;IPI00062298;IPI00923857	IPI00939799;IPI00816419;IPI00872862;IPI00062298;IPI00923857	2;2;1;1;1	2;2;1;1;1	2;2;1;1;1	C1orf151 protein;Putative uncharacterized protein C1orf151;UPF0327 protein C1orf151	C1orf151	10 kDa protein;C1orf151 protein (Fragment);Putative uncharacterized protein C1orf151;UPF0327 protein C1orf151;8 kDa protein	Q96G68;A8MPU7;Q5TGZ0	5	2	2	2	20.4	20.4	20.4	10.413	93	5.82E-07	1.2186	1.1952	12.052	10	3846500	1675300	2171200	0.257252053	21.87511488	20.67598803	21.0500612
2486	3441;15481;16592	1071	35	IPI00719622;IPI00716116;IPI00556589	IPI00719622;IPI00716116	3;3;1	3;3;1	3;3;1	40S ribosomal protein S28;cDNA, FLJ92192, Homo sapiens ribosomal protein S28 (RPS28), mRNA;HCG26477;Ribosomal protein S28, isoform CRA_a	RPS28;hCG_23961;hCG_26477	40S ribosomal protein S28;40S ribosomal protein S28	P62857;B2R4R9;Q56JX6	3	3	3	3	46.4	46.4	46.4	7.8409	69	3.17E-43	1.2597	1.1935	5.2711	27	66795000	28560000	38235000	0.255198566	25.99323678	24.76749264	25.18839054
789	6529;8311;17480;17865;18597			IPI00021338;IPI00788836;IPI00691941;IPI00908638	IPI00021338;IPI00788836;IPI00691941	5;5;4;1	5;5;4;1	5;5;4;1	70 kDa mitochondrial autoantigen of primary biliary cirrhosis;Dihydrolipoamide acetyltransferase component of pyruvate dehydrogenase complex;Dihydrolipoyllysine-residue acetyltransferase component of pyruvate dehydrogenase complex, mitochondrial;M2 antigen complex 70 kDa subunit;Pyruvate dehydrogenase complex component E2;cDNA FLJ50978, highly similar to Dihydrolipoyllysine-residue acetyltransfer…	DLAT;DLTA	Dihydrolipoyllysine-residue acetyltransferase component of pyruvate dehydrogenase complex, mitochondrial;cDNA FLJ57320, highly similar to Dihydrolipoyllysine-residue acetyltransferase component of pyruvate dehydrogenase complex, mitochondrial;similar to di	P10515;B4DJX1;B4DS43;Q16791;Q86YI5;B4DLQ2;Q01991;Q9HAN0	4	5	5	5	10.2	10.2	10.2	68.996	647	2.26E-09	1.1797	1.1935	85.771	7	13876000	6407300	7468800	0.255198566	23.72608841	22.61128511	22.83244504
655	48;75;158;2563;4425;4606;6581;6582;7514;8547;8774;12933;13552;13599;17214			IPI00017334;IPI00688006;IPI00793658;IPI00791634;IPI00793442;IPI00909721;IPI00695731;IPI00940514;IPI00386679	IPI00017334;IPI00688006;IPI00793658;IPI00791634;IPI00793442	15;15;11;11;9;7;6;1;1	15;15;11;11;9;7;6;1;1	15;15;11;11;9;7;6;1;1	Prohibitin;cDNA FLJ78511, highly similar to Homo sapiens prohibitin (PHB), mRNA;cDNA, FLJ93035, Homo sapiens prohibitin (PHB), mRNA;Prohibitin, isoform CRA_a;Prohibitin variant;PHB protein;Putative uncharacterized protein PHB	PHB;hCG_29613	Prohibitin;Prohibitin;Putative uncharacterized protein PHB;Putative uncharacterized protein PHB;Putative uncharacterized protein PHB	P35232;A8K401;Q53FV0;Q6FHP5;Q6PUJ7;Q3T165;C9JW96;C9JZ20;A8MUL1	9	15	15	15	68.4	68.4	68.4	29.804	272	8.94E-205	1.2383	1.1933	30.496	41	342810000	147740000	195070000	0.254956787	28.35283395	27.13848524	27.53941668
79	2717;7022;12305;17796			IPI00940340;IPI00001636;IPI00940152;IPI00718741;IPI00385153;IPI00913912;IPI00889588	IPI00940340;IPI00001636;IPI00940152;IPI00718741;IPI00385153	4;4;3;2;2;1;1	4;4;3;2;2;1;1	4;4;3;2;2;1;1	Ataxin-10;Brain protein E46 homolog;Spinocerebellar ataxia type 10 protein;Putative uncharacterized protein DKFZp434I1726;cDNA FLJ54600, highly similar to Ataxin-10;HUMEEP	ATXN10;SCA10;DKFZp434I1726	54 kDa protein;Ataxin-10;cDNA FLJ54600, highly similar to Ataxin-10;Ataxin-10;HUMEEP	Q9UBB4;Q9NTC6;B4DG05;Q2TBW0;Q7Z524	7	4	4	4	13	13	13	53.914	478	9.01E-66	1.1761	1.192	5.9246	7	10391000	4573000	5817600	0.253384236	23.30883117	22.12470949	22.47199267
344	14185;16721			IPI00009111	IPI00009111	2	2	2	5T4 oncofetal antigen;5T4 oncofetal trophoblast glycoprotein;M6P1;Trophoblast glycoprotein;cDNA FLJ78281, highly similar to Homo sapiens trophoblast glycoprotein (TPBG), mRNA;cDNA FLJ90309 fis, clone NT2RP2000903, highly similar to Trophoblast glycoprotein	5T4;TPBG;hCG_401114	Trophoblast glycoprotein	Q13641;A8K555	1	2	2	2	8.6	8.6	8.6	46.031	420	0.0099506	1.2336	1.1919	8.2812	3	5407500	2240700	3166800	0.253263199	22.36653033	21.09551807	21.59459433
145	1293;1818;1947;2658;3551;4430;4491;6160;6462;6580;7174;7712;7713;10232;11284;11815;12465;12468;12496;13539;13687;14147;14227;14387;14772;14905;15750;16082;16194;16436;17618	82;83;84;85;86	61;87;122;237;410	IPI00003865;IPI00708526;IPI00037070;IPI00939595;IPI00910870;IPI00877807;IPI00844513;IPI00880019	IPI00003865;IPI00708526;IPI00037070;IPI00939595	31;30;25;25;13;6;5;3	30;29;24;24;12;5;5;3	21;20;15;15;9;3;4;2	Heat shock 70 kDa protein 8;Heat shock cognate 71 kDa protein;cDNA FLJ77848;cDNA FLJ38781 fis, clone LIVER2000216, highly similar to HEAT SHOCK COGNATE 71 kDa PROTEIN;cDNA FLJ55485, highly similar to Heat shock cognate 71 kDa protein;Heat shock 70kDa protein 8 isoform 1 variant;Putative uncharacterized protein;HSPA8 protein;cDNA FLJ20564 fis, clone KAT12033;Uncharacterized bone marrow protein BM0…	HSC70;HSP73;HSPA10;HSPA8	Isoform 1 of Heat shock cognate 71 kDa protein;Heat shock cognate 71 kDa protein;54 kDa protein;Isoform 2 of Heat shock cognate 71 kDa protein	P11142-1;P11142;A8K7Q2;B3KTV0;B4E1Q1;Q53GZ6;Q96BE0;Q96H53;Q96IS6;Q9NWW3;Q9NZ87;P19120;A8KC76;Q861V2;P11142-2;Q53HF2	8	31	30	21	67.3	67.3	51.2	70.897	646	0	1.2225	1.1917	21.782	219	4794800000	2088500000	2706300000	0.253021096	32.15882349	30.95982	31.33367463
847	16132;18114			IPI00022832;IPI00712382;IPI00640179	IPI00022832;IPI00712382;IPI00640179	2;2;2	2;2;2	2;2;2	Brain protein 44;cDNA, FLJ92180, highly similar to Homo sapiens brain protein 44 (BRP44), mRNA	BRP44;RP1-295C6.1-003	Brain protein 44;brain protein 44;Brain protein 44	O95563;B2R4Q7;Q5R3B4	3	2	2	2	18.1	18.1	18.1	14.279	127	0.0028938	1.1771	1.1912	20.898	3	1060000	507680	552360	0.252415659	20.01563283	18.9535599	19.07524932
1803	1748;11012;13340	470	51	IPI00296259;IPI00953634;IPI00914891;IPI00701534;IPI00914908;IPI00925777;IPI00879204	IPI00296259;IPI00953634;IPI00914891;IPI00701534;IPI00914908;IPI00925777	3;3;3;2;2;2;1	2;2;2;1;1;1;1	2;2;2;1;1;1;1	Endoplasmic reticulum stress-response protein 25;Putative NF-kappa-B-activating protein 156;Transmembrane emp24 domain-containing protein 4;Putative uncharacterized protein TMED4	ERS25;TMED4	Isoform 1 of Transmembrane emp24 domain-containing protein 4;Putative uncharacterized protein TMED4;Isoform 2 of Transmembrane emp24 domain-containing protein 4;transmembrane emp24 protein transport domain containing 4;Isoform 3 of Transmembrane emp24 doma	Q7Z7H5-1;Q7Z7H5;C9JUN6;Q7Z7H5-2;A4FV10;Q7Z7H5-3;C9JA55	7	3	2	2	16.3	8.8	8.8	25.943	227	4.85E-83	1.1452	1.1912	14.945	3	2422700	1132600	1290100	0.252415659	21.20818434	20.111207	20.29905147
2144	16153;17174			IPI00418497;IPI00656071;IPI00705384	IPI00418497;IPI00656071;IPI00705384	2;2;1	2;2;1	2;2;1	Mitochondrial import inner membrane translocase subunit TIM50;Translocase of inner mitochondrial membrane 50 homolog (S. cerevisiae);TIM50L;TIMM50 protein	PRO1512;TIM50;TIMM50	Isoform 2 of Mitochondrial import inner membrane translocase subunit TIM50;Isoform 1 of Mitochondrial import inner membrane translocase subunit TIM50;Mitochondrial import inner membrane translocase subunit TIM50	Q3ZCQ8-2;Q3ZCQ8;Q0VAB1;Q330K1;Q3ZCQ8-1;Q3SZB3;Q0V8A9	3	2	2	2	5.9	5.9	5.9	50.464	456	4.59E-07	1.1905	1.1908	26.804	2	6056300	1866000	4190300	0.251931127	22.53000524	20.83151756	21.99862211
826	4737;13701			IPI00022277;IPI00714224	IPI00022277;IPI00714224	2;1	2;1	2;1	Coiled-coil domain-containing protein 56	CCDC56;HSPC009	Coiled-coil domain-containing protein 56;Coiled-coil domain-containing protein 56	Q9Y2R0;Q3T0E3	2	2	2	2	17.9	17.9	17.9	11.731	106	9.21E-08	1.1873	1.1903	5.3476	5	3290100	1440500	1849600	0.251325232	21.6497	20.45813823	20.81878187
998	1224;1283;2174;2561;4098;4867;7563;8106;8470;8532;9704;10175;11588;12874;13553;17215;17256			IPI00027252;IPI00697045;IPI00797822	IPI00027252;IPI00697045;IPI00797822	17;13;13	17;13;13	17;13;13	B-cell receptor-associated protein BAP37;D-prohibitin;Prohibitin-2;Repressor of estrogen receptor activity;PNAS-141;cDNA FLJ56579, highly similar to Prohibitin-2;cDNA FLJ60175, highly similar to Prohibitin-2	BAP;PHB2;REA	Prohibitin-2;Prohibitin-2;cDNA FLJ56579, highly similar to Prohibitin-2	Q99623;Q9BXV3;Q2HJ97;B4DP75;B4DW05	3	17	17	17	63.5	63.5	63.5	33.296	299	4.70E-200	1.2506	1.1901	11.1	42	315820000	136650000	179170000	0.251082803	28.2345273	27.02591022	27.41675385
677	11153;12094;16944;17120			IPI00017895;IPI00719611;IPI00692457	IPI00017895;IPI00719611;IPI00692457	4;4;3	4;4;3	4;4;3	Glycerol-3-phosphate dehydrogenase, mitochondrial;mtGPD;cDNA FLJ78475, highly similar to Homo sapiens glycerol-3-phosphate dehydrogenase 2 (mitochondrial) (GPD2), mRNA;cDNA FLJ57187, highly similar to Glycerol-3-phosphate dehydrogenase, mitochondrial (EC 1.1.99.5);Putative uncharacterized protein GPD2;GPD2 protein	GPD2	Isoform 1 of Glycerol-3-phosphate dehydrogenase, mitochondrial;Isoform 2 of Glycerol-3-phosphate dehydrogenase, mitochondrial;Glycerol-3-phosphate dehydrogenase, mitochondrial	P43304-1;P43304;A8K1Z2;B7Z601;Q53T76;Q8WUQ0;P43304-2;A6QLU1	3	4	4	4	10.2	10.2	10.2	80.852	727	2.15E-35	1.2345	1.1877	6.4186	5	19471000	8344400	11126000	0.248170473	24.21482364	22.99237689	23.40743167
1274	905;2145;2698;3609;4752;5271;10299;10679;13490;15042;16264			IPI00102069;IPI00717799;IPI00909759	IPI00102069;IPI00717799	11;11;2	11;11;2	11;11;2	Eukaryotic translation initiation factor 3 subunit M;Fetal lung protein B5;PCI domain-containing protein 1;cDNA FLJ54904, highly similar to Homo sapiens dendritic cell protein (hfl-B5), mRNA	EIF3M;GA17;HFLB5;PCID1;PNAS-125	Eukaryotic translation initiation factor 3 subunit M;eukaryotic translation initiation factor 3, subunit M	Q7L2H7;B4E2Q4;Q3T148	3	11	11	11	49.2	49.2	49.2	42.502	374	4.23E-242	1.1618	1.1876	9.1668	25	148270000	66814000	81460000	0.248048998	27.14365148	25.9936471	26.27958848
983	2709;3564;4077;11928;13753;14285;17433			IPI00026964;IPI00889196;IPI00688782	IPI00026964;IPI00889196	7;6;1	7;6;1	7;6;1	Complex III subunit 5;Complex III subunit IX;Cytochrome b-c1 complex subunit 11;Cytochrome b-c1 complex subunit 5;Cytochrome b-c1 complex subunit Rieske, mitochondrial;Rieske iron-sulfur protein;Ubiquinol-cytochrome c reductase 8 kDa protein;Ubiquinol-cytochrome c reductase iron-sulfur subunit;Putative cytochrome b-c1 complex subunit Rieske-like protein 1	UQCRFS1;UQCRFSL1	Cytochrome b-c1 complex subunit Rieske, mitochondrial;Cytochrome b-c1 complex subunit Rieske-like protein 1	P47985;P0C7P4	3	7	7	7	29.9	29.9	29.9	29.668	274	3.14E-143	1.2523	1.1874	15.395	20	42222000	17975000	24248000	0.247806018	25.33149158	24.09948843	24.53136242
978	1768;16665			IPI00839758;IPI00026833;IPI00954758;IPI00878313	IPI00839758;IPI00026833;IPI00954758;IPI00878313	2;2;1;1	2;2;1;1	2;2;1;1	Adenylosuccinate synthetase isozyme 2;Adenylosuccinate synthetase, acidic isozyme;IMP--aspartate ligase 2;Adenylosuccinate synthetase	ADSS;ADSS2	Adenylosuccinate synthetase isozyme 2;Adenylosuccinate synthetase isozyme 2;adenylosuccinate synthase isoform 3;21 kDa protein	A7MBG0;P30520;B1AQM5;B4E1L0;Q6PWM0	4	2	2	2	3.5	3.5	3.5	50.395	458	0.0031378	1.1598	1.187	1.304	3	9999800	4322400	5677400	0.247319935	23.25346781	22.04340116	22.43679896
874	2330;7400;12151;12371;14669			IPI00797126;IPI00023748;IPI00698385;IPI00797259;IPI00909970;IPI00012479	IPI00797126;IPI00023748;IPI00698385;IPI00797259;IPI00909970	5;5;5;4;4;1	5;5;5;4;4;1	5;5;5;4;4;1	Alpha-NAC;Nascent polypeptide-associated complex subunit alpha;cDNA FLJ33331 fis, clone BRACE2000489, highly similar to Nascent polypeptide-associated complex subunit alpha;cDNA, FLJ92170, Homo sapiens nascent-polypeptide-associated complex alpha polypeptide (NACA), mRNA;HCG2016482, isoform CRA_b;Putative uncharacterized protein NACA;cDNA FLJ53704, moderately similar to Nascent polypeptide-associ…	HSD48;NACA;hCG_2016482	nascent polypeptide-associated complex alpha subunit isoform a;Nascent polypeptide-associated complex subunit alpha;Nascent polypeptide-associated complex subunit alpha;24 kDa protein;cDNA FLJ53704, moderately similar to Nascent polypeptide-associated comp	Q13765;B2R4P8;Q5E9A1;B4DDI8	6	5	5	5	7.6	7.6	7.6	94.68	925	1.04E-175	1.205	1.1865	7.2088	17	230000000	100460000	129550000	0.246712101	27.77705862	26.58204594	26.94893377
1253	1273;1417;1984;3158;6839;8221;12790;14078;14881;15753;16171	562	1129	IPI00083708;IPI00902898;IPI00902809;IPI00148247;IPI00739117;IPI00852708;IPI00941219;IPI00946618;IPI00941970;IPI00902970;IPI00910607;IPI00687494;IPI00953492;IPI00691555;IPI00741537;IPI00695234;IPI00010700;IPI00893641;IPI00844237;IPI00893120;IPI00894143;IPI00642817;IPI00953633;IPI00941272;IPI00942384;IPI00942936;IPI00940401;IPI00084746;IPI00943318;IPI00941514;IPI00942314;IPI00940875;IPI00940155;IPI…	IPI00083708;IPI00902898;IPI00902809;IPI00148247;IPI00739117;IPI00852708;IPI00941219;IPI00946618;IPI00941970;IPI00902970	11;11;11;11;10;10;10;10;10;9;5;4;2;2;1;1;1;1;1;1;1;1;1;1;1;1;1;1;1;1;1;1;1;1;1;1;1;1;1;1;1	11;11;11;11;10;10;10;10;10;9;5;4;2;2;1;1;1;1;1;1;1;1;1;1;1;1;1;1;1;1;1;1;1;1;1;1;1;1;1;1;1	11;11;11;11;10;10;10;10;10;9;5;4;2;2;1;1;1;1;1;1;1;1;1;1;1;1;1;1;1;1;1;1;1;1;1;1;1;1;1;1;1	BAT2 domain-containing protein 1;HBV XAg-transactivated protein 2;HBV X-transactivated gene 2 protein;HLA-B-associated transcript 2-like 2;Protein BAT2-like 2;cDNA FLJ52084, highly similar to Homo sapiens BAT2 domain containing 1 (BAT2D1), mRNA;Putative uncharacterized protein BAT2L2;cDNA FLJ54637, highly similar to Homo sapiens BAT2 domain containing 1 (BAT2D1), mRNA	BAT2D1;BAT2L2;KIAA1096;XTP2	Isoform 7 of BAT2 domain-containing protein 1;Isoform 1 of BAT2 domain-containing protein 1;Isoform 5 of BAT2 domain-containing protein 1;Isoform 6 of BAT2 domain-containing protein 1;317 kDa protein;Isoform 4 of BAT2 domain-containing protein 1;cDNA FLJ52	Q9Y520-7;Q9Y520;Q9Y520-1;Q9Y520-5;Q9Y520-6;Q9Y520-4;B4E3S2;B7WNZ6;Q9Y520-3;B4DM27;Q9Y520-2	41	11	11	11	6.3	6.3	6.3	317.2	2899	6.13E-23	1.1386	1.1864	17.222	12	9453900	4172000	5281900	0.246590503	23.17247817	21.99230773	22.33262556
2218	276;5866;5867;8957;11541;15465;15470	972;973	66;81	IPI00465315;IPI00917605;IPI00176698;IPI00906486;CON__P62894;IPI00717272;IPI00908057;IPI00943180	IPI00465315;IPI00917605	7;7;3;1;1;1;1;1	7;7;3;1;1;1;1;1	7;7;3;1;1;1;1;1	Cytochrome c;Putative uncharacterized protein CYCS	CYC;CYCS	Cytochrome c;Putative uncharacterized protein CYCS	P99999;Q6LER6;C9JFR7	8	7	7	7	56.2	56.2	56.2	11.749	105	9.98E-188	1.2574	1.1864	12.749	49	191070000	82023000	109050000	0.246590503	27.50952604	26.28952518	26.70041453
1891	3679;6698;6798;18518			IPI00872556;IPI00301518;IPI00711768;IPI00514212;IPI00713365;IPI00935917;IPI00943310;IPI00386961;IPI00879358;IPI00902783	IPI00872556;IPI00301518;IPI00711768;IPI00514212;IPI00713365;IPI00935917;IPI00943310;IPI00386961;IPI00879358;IPI00902783	4;4;4;4;4;4;2;2;2;2	4;4;4;4;4;4;2;2;2;2	4;4;4;4;4;4;2;2;2;2	cDNA FLJ52228, highly similar to Mps one binder kinase activator-like 1A;Mob1 alpha;Mob1 homolog 1B;Mps one binder kinase activator-like 1B;Protein Mob4B;Mob1 homolog 1A;Mob1B;Mps one binder kinase activator-like 1A;Protein Mob4A;Putative uncharacterized protein MOB4A;Putative uncharacterized protein MOBKL1B;cDNA FLJ36226 fis, clone THYMU2001018, highly similar to Mps one binder kinase activator-…	C2orf6;MOB4B;MOBK1B;MOBKL1B;MOB4A;MOBKL1A;hCG_1641487	cDNA FLJ52228, highly similar to Mps one binder kinase activator-like 1A;Isoform 1 of Mps one binder kinase activator-like 1B;MOB1, Mps One Binder kinase activator-like 1B;Mps one binder kinase activator-like 1A;similar to MOB1, Mps One Binder kinase activ	B4DRY3;Q9H8S9-1;Q9H8S9;Q0VCJ5;Q7L9L4;Q4W5E0;B7WP91;C9JAZ0;Q9H8S9-2;A6NDE7;B3KSH6	10	4	4	4	26.7	26.7	26.7	25.499	221	1.08E-33	1.2405	1.1863	6.8755	7	21970000	7948000	14022000	0.246468895	24.38903153	22.92216044	23.7411888
469	3206;5666;6029;14794;15477;15599;16354			IPI00012079;IPI00942600;IPI00908588;IPI00798302;IPI00910983;IPI00700182;IPI00816329	IPI00012079;IPI00942600;IPI00908588;IPI00798302;IPI00910983	7;7;7;5;5;3;1	7;7;7;5;5;3;1	7;7;7;5;5;3;1	Eukaryotic translation initiation factor 4B;cDNA FLJ54492, highly similar to Eukaryotic translation initiation factor 4B;cDNA FLJ59206, highly similar to Eukaryotic translation initiation factor 4B;cDNA FLJ59405, highly similar to Eukaryotic translation initiation factor 4B;EIF4B protein;cDNA FLJ59402, highly similar to Eukaryotic translation initiation factor 4B	EIF4B	cDNA FLJ54492, highly similar to Eukaryotic translation initiation factor 4B;70 kDa protein;cDNA FLJ59206, highly similar to Eukaryotic translation initiation factor 4B;cDNA FLJ59405, highly similar to Eukaryotic translation initiation factor 4B;cDNA FLJ59	P23588;B4DRM3;B4DEP6;B4DS13;Q7Z5Y0;B4DS01	7	7	7	7	19	19	19	69.725	616	1.11E-172	1.1901	1.1862	14.942	26	54259000	24915000	29344000	0.246347277	25.69335912	24.57051124	24.80656221
2215	1672;6557;9114;12308			IPI00465256;IPI00478236;IPI00700762;IPI00910240	IPI00465256;IPI00478236;IPI00700762;IPI00910240	4;4;2;2	4;4;2;2	4;4;2;2	Adenylate kinase 3;Adenylate kinase 3 alpha-like 1;GTP:AMP phosphotransferase mitochondrial;cDNA FLJ42834 fis, clone BRCAN2019002, highly similar to GTP:AMP phosphotransferase mitochondrial (EC 2.7.4.10);GTP:AMP phosphotransferase;GTP:ATP phosphotransferase;Adenylate kinase 3, isoform CRA_b;cDNA FLJ40886 fis, clone UTERU2000663, highly similar to GTP:AMP phosphotransferase mitochondrial (EC 2.7.4…	AK3;AK3L1;AK6;AKL3L;hCG_2011468;RP11-6J24.4-001	GTP:AMP phosphotransferase mitochondrial;Adenylate kinase 3, isoform CRA_b;GTP:AMP phosphotransferase mitochondrial;cDNA FLJ58032, highly similar to GTP:AMP phosphotransferase mitochondrial	Q9UIJ7;B3KWD9;Q7Z4Y4;Q7Z531;Q9HC01;P08760;B4DP58	4	4	4	4	22.9	22.9	22.9	25.565	227	4.79E-79	1.2368	1.1856	6.2721	7	13209000	5654100	7555200	0.245617353	23.65501791	22.43086597	22.84903852
2564	909;910;12406;17770			IPI00816474;IPI00708475;IPI00852644;IPI00719804;IPI00936642;IPI00884404	IPI00816474;IPI00708475;IPI00852644;IPI00719804;IPI00936642	4;3;2;2;2;1	4;3;2;2;2;1	4;3;2;2;2;1	Mammalian retrotransposon derived protein 8C;Protein FAM127A;Mammalian retrotransposon derived protein 8A;Protein FAM127B;Mammalian retrotransposon derived protein 8B;Protein FAM127C	CXX1;FAM127A;MAR8;MAR8C;MART8;CXX1B;FAM127B;MAR8A;CXX1C;FAM127C;MAR8B	Protein FAM127A;Protein FAM127;Protein FAM127B;Protein FAM127C;similar to Family with sequence similarity 127, member B	A6ZKI3;Q1JQ94;Q9BWD3;Q17RB0	6	4	4	4	30.1	30.1	30.1	13.171	113	0.00070625	1.1626	1.1852	11.627	7	3985900	1757800	2228100	0.245130531	21.92647408	20.7453395	21.08738255
2483	10628;13057			IPI00715335;IPI00749183	IPI00715335;IPI00749183	2;1	2;1	2;1	T-complex protein 11-like protein 2;cDNA, FLJ94720, highly similar to Homo sapiens t-complex 11 (mouse) like 2 (TCP11L2), mRNA	TCP11L2	T-complex protein 11-like protein 2;T-complex protein 11-like protein 2	A7Z033;Q8N4U5;B2RA65	2	2	2	2	3.7	3.7	3.7	58.157	519	0.043192	1.1842	1.1849	49.945	3	4975000	2176600	2798400	0.244765308	22.24626509	21.05364487	21.41617076
2007	2992;9689			IPI00333763	IPI00333763	2	2	2	Glutaredoxin-related protein 5, mitochondrial;Monothiol glutaredoxin-5	C14orf87;GLRX5	Glutaredoxin-related protein 5	Q86SX6;Q0X088	1	2	2	2	15.9	15.9	15.9	16.628	157	0.032309	1.2286	1.1847	8.5051	4	2168400	901510	1266900	0.244521774	21.04819948	19.78198397	20.27287122
330	36;37;78;310;340;414;696;1359;1387;1392;1482;1564;2001;2129;2349;2578;2584;2628;2805;3358;4072;4088;4119;4244;5050;5226;5455;6151;6916;6983;7004;7215;8391;8951;9447;9630;9967;10326;10849;11402;11749;12249;12399;12915;13085;13194;13325;14034;14071;14358;14672;14720;14726;14847;14848;14890;14900;14910;15013;15040;15078;15185;15240;15347;15670;15855;15858;15860;15874;15895;15990;16092;16535;17129;17…	137;138;139;140;141;142	323;393;1380;1519;1841;2198	IPI00008868;IPI00217018;IPI00924210;IPI00926612	IPI00008868	77;1;1;1	77;1;1;1	48;0;0;0	MAP1 light chain LC1;Microtubule-associated protein 1B;Microtubule-associated protein 1B, isoform CRA_a;MAP1B protein;Putative uncharacterized protein DKFZp686F1345	MAP1B;hCG_37848;DKFZp686F1345	Microtubule-associated protein 1B	P46821;A2BDK6;A5D6X1;A5D8X6;Q05BW8;Q32NB7;Q4VBY4;Q5H9P1;Q6PJD3;Q86X89	4	77	77	48	45.6	45.6	29.5	270.62	2468	0	1.168	1.1836	12.339	332	1051000000	472490000	578490000	0.243181602	29.96911552	28.81570855	29.10771678
788	1403;4613;17193			IPI00021327;IPI00694362;IPI00218070;IPI00790124;IPI00792746	IPI00021327;IPI00694362;IPI00218070;IPI00790124	3;3;3;2;1	3;3;3;2;1	3;3;3;2;1	Adapter protein GRB2;Growth factor receptor-bound protein 2;Protein Ash;SH2/SH3 adapter GRB2;cDNA, FLJ96637, Homo sapiens growth factor receptor-bound protein 2 (GRB2), mRNA;Growth factor receptor-bound protein 2, isoform CRA_a;cDNA FLJ33691 fis, clone BRAWH2002976, highly similar to GROWTH FACTOR RECEPTOR-BOUND PROTEIN 2;GRB2 protein	ASH;GRB2;hCG_27179	Isoform 1 of Growth factor receptor-bound protein 2;Growth factor receptor-bound protein 2;Isoform GRB3-3 of Growth factor receptor-bound protein 2;18 kDa protein	P62993-1;P62993;B0LPF3;B3KR50;Q6ICN0;Q3T0F9;P62993-2	5	3	3	3	14.3	14.3	14.3	25.206	217	1.84E-15	1.2127	1.1831	8.1164	4	7076600	3041000	4035600	0.242572021	22.75462494	21.53611439	21.94435175
334	359;4396;5917;6754;7855;9845;11536;11576;13020;13217;15264;15360;15881;16855;17672			IPI00008982;IPI00218547;IPI00696855	IPI00008982;IPI00218547;IPI00696855	15;15;12	15;15;12	15;15;12	Aldehyde dehydrogenase family 18 member A1;Delta-1-pyrroline-5-carboxylate synthase;Gamma-glutamyl kinase;Gamma-glutamyl phosphate reductase;Glutamate 5-kinase;Glutamate-5-semialdehyde dehydrogenase;Glutamyl-gamma-semialdehyde dehydrogenase	ALDH18A1;GSAS;P5CS;PYCS	Isoform Long of Delta-1-pyrroline-5-carboxylate synthetase;Isoform Short of Delta-1-pyrroline-5-carboxylate synthetase;Aldehyde dehydrogenase 18 family, member A1	P54886-1;P54886;P54886-2;Q2KJH7	3	15	15	15	28.4	28.4	28.4	87.301	795	9.48E-71	1.2102	1.1831	9.0551	37	107070000	45321000	61750000	0.242572021	26.67397907	25.43367636	25.8799358
851	3211;6775;7871;9956;17478			IPI00023001;IPI00945585;IPI00795180;IPI00883706;IPI00715758;IPI00908293	IPI00023001;IPI00945585;IPI00795180	5;5;3;1;1;1	5;5;3;1;1;1	5;5;3;1;1;1	E2-induced gene 5 protein;Protein FAM162A;Putative uncharacterized protein FAM162A;cDNA FLJ59673, highly similar to Homo sapiens growth and transformation-dependent protein (E2IG5), mRNA	C3orf28;DC16;E2IG5;FAM162A;FWP001	UPF0389 protein FAM162A;Putative uncharacterized protein FAM162A;cDNA FLJ59673, highly similar to Homo sapiens growth and transformation-dependent protein (E2IG5), mRNA	Q96A26;C9JYF2;B4DF97	6	5	5	5	35.1	35.1	35.1	17.342	154	1.41E-30	1.1354	1.1828	10.545	9	13480000	5923400	7557000	0.242206149	23.68431716	22.49799408	22.84938219
1932	1400;1492;6391;10523;11325;13718;15542;18348			IPI00305383;IPI00685808;IPI00694876;IPI00903709;IPI00904983	IPI00305383	8;1;1;1;1	8;1;1;1;1	8;1;1;1;1	Complex III subunit 2;Core protein II;Cytochrome b-c1 complex subunit 2, mitochondrial;Ubiquinol-cytochrome-c reductase complex core protein 2	UQCRC2	Cytochrome b-c1 complex subunit 2, mitochondrial	P22695	5	8	8	8	25.8	25.8	25.8	48.442	453	4.52E-83	1.1948	1.1823	22.024	21	94352000	44717000	49635000	0.241596155	26.49154976	25.41432007	25.56485446
1873	1986;6307;11059;11743;15611;18248			IPI00300562;IPI00713862;IPI00713835;IPI00061114;IPI00871276;IPI00786456;IPI00906126	IPI00300562;IPI00713862	6;4;1;1;1;1;1	5;3;0;0;0;0;0	5;3;0;0;0;0;0	Ras-related protein Rab-3B;cDNA FLJ77324, highly similar to Homo sapiens RAB3B, member RAS oncogene family (RAB3B), mRNA	RAB3B	Ras-related protein Rab-3B;Ras-related protein Rab-3B	P20337;A8K6I8;P10948	7	6	5	5	37	33.3	33.3	24.758	219	1.60E-264	1.2412	1.1813	6.7753	15	113230000	50176000	63051000	0.240375394	26.75468101	25.58049413	25.91001592
1149	14943;15224			IPI00709837;IPI00031836;IPI00877819;IPI00691944	IPI00709837;IPI00031836;IPI00877819;IPI00691944	2;2;2;1	2;2;2;1	2;2;2;1	Developmentally-regulated GTP-binding protein 1;Neural precursor cell expressed developmentally down-regulated protein 3;Putative uncharacterized protein DKFZp434N1827	DRG1;NEDD3;DKFZp434N1827	Developmentally-regulated GTP-binding protein 1;Developmentally-regulated GTP-binding protein 1;Putative uncharacterized protein DRG1;similar to developmentally regulated GTP binding protein 1 isoform 2	Q3MHP5;Q9Y295;Q9UFA5;C9JI78	4	2	2	2	13.1	13.1	13.1	40.542	367	3.19E-07	1.0783	1.1812	17.972	5	6405400	2736100	3669400	0.240253262	22.61085724	21.38368953	21.80711275
646	1312;15094			IPI00016925;IPI00694529;IPI00796572	IPI00016925;IPI00694529;IPI00796572	2;1;1	2;1;1	2;1;1	Protein C10	C10;C12orf57	Protein C10;Protein C10;12 kDa protein	Q99622;Q32KM2	3	2	2	2	24.6	24.6	24.6	13.178	126	8.88E-23	1.2237	1.1801	5.2544	3	1951100	819660	1131500	0.238909117	20.89585629	19.64466607	20.10980515
2532	434;1022;1753;1890;1943;2371;2535;3491;5594;6253;8129;8285;9127;9834;9885;10206;12254;12360;12608;12963;14618;15028;16152;16179;16933;16940;18259;18537	1079	552	IPI00783271;IPI00917568;IPI00917844;IPI00917676;IPI00917975	IPI00783271	28;7;7;6;2	28;7;7;6;2	28;7;7;6;2	130 kDa leucine-rich protein;GP130;Leucine-rich PPR motif-containing protein, mitochondrial;cDNA FLJ60080, highly similar to 130 kDa leucine-rich protein (LRP 130)	LRP130;LRPPRC	Leucine-rich PPR motif-containing protein, mitochondrial	P42704;B4DSR0	5	28	28	28	28.3	28.3	28.3	157.9	1394	0	1.1564	1.1796	13.217	88	95929000	43428000	52502000	0.238297728	26.51546368	25.37212218	25.64586905
1947	3968;13546;14825			IPI00307200;IPI00855686;IPI00698268;IPI00903155	IPI00307200;IPI00855686;IPI00698268;IPI00903155	3;2;2;2	3;2;2;2	3;2;2;2	Switch-associated protein 70;cDNA FLJ61538, highly similar to Switch-associated protein 70;cDNA FLJ39540 fis, clone PUAEN2008314, highly similar to Switch-associated protein 70;SWAP-70 protein, isoform CRA_b	HSPC321;KIAA0640;SWAP70;hCG_23993	Switch-associated protein 70;HSPC321 protein;Switch-associated protein 70;SWAP-70 protein, isoform CRA_b	Q9UH65;B4E245;A6H709;Q1JPE9;P0C1G6;B3KUB9	4	3	3	3	8.2	8.2	8.2	68.997	585	4.49E-84	1.1579	1.1796	5.5628	5	9290900	4233000	5057900	0.238297728	23.14738693	22.01324906	22.27010708
74	543;14068			IPI00001578;IPI00795592;IPI00792773	IPI00001578;IPI00795592;IPI00792773	2;2;1	2;2;1	2;2;1	Uncharacterized protein C17orf62	C17orf62	Uncharacterized protein C17orf62;hypothetical protein LOC79415 isoform b;20 kDa protein	Q9BQA9	3	2	2	2	11.8	11.8	11.8	20.774	187	0.00026517	1.1449	1.1784	13.691	5	6668300	2977000	3691400	0.236829335	22.66888758	21.50542779	21.81573665
2482	330;2161;14511			IPI00715200;IPI00797096;IPI00909112;IPI00102920;IPI00921827	IPI00715200;IPI00797096;IPI00909112;IPI00102920;IPI00921827	3;3;2;2;2	3;3;2;2;2	3;3;2;2;2	Protein Churchill;cDNA FLJ59570, highly similar to Protein farnesyltransferase subunit beta (EC 2.5.1.58);cDNA FLJ51978, moderately similar to Churchill protein	C14orf52;CHCH;CHURC1;My015	Protein Churchill;Isoform 1 of Protein Churchill;cDNA FLJ59570, highly similar to Protein farnesyltransferase subunit beta;Isoform 2 of Protein Churchill;cDNA FLJ51978, moderately similar to Churchill protein	Q2HJG7;Q8WUH1-1;Q8WUH1;B4DL54;Q8WUH1-2;B7Z3N2	5	3	3	3	34.8	34.8	34.8	12.941	112	8.42E-23	1.2114	1.1783	3.4334	5	4229800	1889100	2340700	0.236706902	22.01215802	20.84926764	21.15850861
1963	12116;14659			IPI00411559;IPI00703154;IPI00793575;IPI00328298;IPI00947372;IPI00794838;IPI00904093;IPI00745048;IPI00946854;IPI00947202;IPI00944900;IPI00792419;IPI00792249	IPI00411559;IPI00703154;IPI00793575;IPI00328298;IPI00947372;IPI00794838;IPI00904093;IPI00745048;IPI00946854;IPI00947202;IPI00944900;IPI00792419;IPI00792249	2;2;2;2;2;2;2;1;1;1;1;1;1	2;2;2;2;2;2;2;1;1;1;1;1;1	2;2;2;2;2;2;2;1;1;1;1;1;1	Chromosome-associated polypeptide C;Structural maintenance of chromosomes protein 4;XCAP-C homolog;cDNA FLJ46264 fis, clone TESTI4026080, highly similar to Structural maintenance of chromosomes 4-like 1 protein;cDNA FLJ16648 fis, clone TESTI4035508, highly similar to Structural maintenance of chromosomes 4-like 1 protein;SMC4 protein;Putative uncharacterized protein SMC4	CAPC;SMC4;SMC4L1	Isoform 1 of Structural maintenance of chromosomes protein 4;147 kDa protein;cDNA FLJ16648 fis, clone TESTI4035508, highly similar to Structural maintenance of chromosomes 4-like 1 protein;Isoform 2 of Structural maintenance of chromosomes protein 4;Putati	Q9NTJ3-1;Q9NTJ3;B3KXX5;B3KVJ5;Q9NTJ3-2;Q58F29;Q6NSG3;C9JR83;Q6P169;Q05B94;C9JJ64;C9IYK2;C9JWF0;C9J9E4	13	2	2	2	2.3	2.3	2.3	147.18	1288	5.97E-05	1.1404	1.1774	8.8768	4	1884400	876140	1008200	0.235604533	20.84567381	19.74080189	19.94335043
1090	8927;13407;16058;16080	532;533	23;74	IPI00915363;IPI00942970;IPI00029750;IPI00915463;IPI00842036;IPI00903204;IPI00687648;IPI00943336;IPI00847986;IPI00742580;IPI00906866	IPI00915363;IPI00942970;IPI00029750;IPI00915463;IPI00842036;IPI00903204;IPI00687648;IPI00943336;IPI00847986;IPI00742580;IPI00906866	4;4;4;4;4;4;4;4;4;4;2	4;4;4;4;4;4;4;4;4;4;2	4;4;4;4;4;4;4;4;4;4;2	40S ribosomal protein S24	RPS24;hCG_22610;RP11-6P10.1-001;RP11-6P10.1-003	ribosomal protein S24 isoform d;16 kDa protein;Isoform 1 of 40S ribosomal protein S24;ribosomal protein S24 isoform e;similar to ribosomal protein S24;15 kDa protein;Isoform 1 of 40S ribosomal protein S24;ribosomal protein S24 isoform f;Isoform 2 of 40S ri	P62847-1;P62847;Q5T0P7;Q7Z3D1;Q56JU9-1;Q56JU9;P62847-2;Q5T0P8;Q56JU9-2	11	4	4	4	13.5	13.5	13.5	32.43	289	5.02E-40	1.249	1.1767	14.916	18	144310000	61486000	82823000	0.234746552	27.10459603	25.87375462	26.30352812
1347	4849;5683;10748;15926			IPI00165949;IPI00477831;IPI00867238	IPI00165949;IPI00477831;IPI00867238	4;4;2	4;4;2	4;4;2	Adipocyte-derived leucine aminopeptidase;Aminopeptidase PILS;ARTS-1;Endoplasmic reticulum aminopeptidase 1;Puromycin-insensitive leucyl-specific aminopeptidase;Type 1 tumor necrosis factor receptor shedding aminopeptidase regulator;cDNA FLJ76662, highly similar to Homo sapiens type 1 tumor necrosis factor receptor shedding aminopeptidase regulator, mRNA;Adipocyte-derived leucine aminopeptidase va…	APPILS;ARTS1;ERAP1;KIAA0525;UNQ584/PRO1154	Isoform 2 of Endoplasmic reticulum aminopeptidase 1;Isoform 1 of Endoplasmic reticulum aminopeptidase 1;ERAP1 protein	Q9NZ08-2;Q9NZ08;A8K6H1;Q9NZ08-1;Q53GQ8;A7MB81	3	4	4	4	5.1	5.1	5.1	107.84	948	4.53E-05	1.143	1.1764	26.219	5	7252800	3128400	4124400	0.234378689	22.79010664	21.57699356	21.97575283
2510	5448;7096			IPI00743696;IPI00873684;IPI00687437	IPI00743696;IPI00873684;IPI00687437	2;2;1	2;2;1	2;2;1	Arresten;Collagen alpha-1(IV) chain;COL4A1 protein;Type IV collagen alpha 1;COL4A1 protein variant	COL4A1	Isoform 1 of Collagen alpha-1(IV) chain;Isoform 2 of Collagen alpha-1(IV) chain;collagen, type IV, alpha 1	P02462-1;P02462;A5PKV2;A9LSU1;Q59F15;P02462-2;A6NK82;Q7SIB2;A6QPJ0	3	2	2	2	1.6	1.6	1.6	160.61	1669	1.05E-08	1.1114	1.1764	23.564	2	1392400	619720	772710	0.234378689	20.40914229	19.241257	19.55956754
1249	4199;16527			IPI00479905;IPI00074489	IPI00479905;IPI00074489	2;2	2;2	2;2	Complex I-PDSW;NADH dehydrogenase [ubiquinone] 1 beta subcomplex subunit 10;NADH-ubiquinone oxidoreductase PDSW subunit;cDNA FLJ78612, highly similar to Homo sapiens NADH dehydrogenase (ubiquinone) 1 beta subcomplex, 10, 22kDa (NDUFB10), mRNA;cDNA, FLJ92003, Homo sapiens NADH dehydrogenase (ubiquinone) 1 beta subcomplex, 10,22kDa (NDUFB10), mRNA;NADH dehydrogenase (Ubiquinone) 1 beta subcomplex, …	NDUFB10;hCG_42700	NADH dehydrogenase [ubiquinone] 1 beta subcomplex subunit 10;NDUFB10 protein	O96000;A8K761;Q96II6;Q96RX5	2	2	2	2	12.8	12.8	12.8	20.776	172	1.98E-06	1.2667	1.1748	3.7128	3	11339000	4763000	6575700	0.232415171	23.43479008	22.18343912	22.64871305
2070	1266;8112	889	266	IPI00922528;IPI00719689;IPI00913987;IPI00556193;IPI00395603;IPI00854586	IPI00922528;IPI00719689;IPI00913987;IPI00556193;IPI00395603;IPI00854586	2;2;2;2;2;1	2;2;2;2;2;1	2;2;2;2;2;1	C18orf34 protein;Uncharacterized protein C18orf34;Putative uncharacterized protein C18orf34	C18orf34	C18orf34 protein;Isoform 1 of Uncharacterized protein C18orf34;Putative uncharacterized protein C18orf34;Isoform 2 of Uncharacterized protein C18orf34;Isoform 3 of Uncharacterized protein C18orf34;C18orf34 protein (Fragment)	B7ZM04;Q5BJE1-1;Q5BJE1;A1L4G8;B5MD75;Q5BJE1-2;Q5BJE1-3;Q6P5S0	6	2	2	2	3.1	3.1	3.1	104.66	891	0.44676	1.1215	1.1746	12.514	4	38459000	18142000	20317000	0.232169543	25.19681791	24.11283017	24.27618405
1726	500;11138;13453;14722;18523			IPI00472160;IPI00643259;IPI00291316;IPI00940816;IPI00941678;IPI00710212;IPI00912796;IPI00908313	IPI00472160;IPI00643259;IPI00291316;IPI00940816;IPI00941678;IPI00710212;IPI00912796	5;5;5;5;5;3;3;1	5;5;5;5;5;3;3;1	5;5;5;5;5;3;3;1	Guanine nucleotide exchange factor H1;Microtubule-regulated Rho-GEF;Proliferating cell nucleolar antigen p40;Rho guanine nucleotide exchange factor 2;cDNA FLJ55568, highly similar to Rho/Rac guanine nucleotide exchange factor 2;Rho/rac guanine nucleotide exchange factor (GEF) 2	ARHGEF2;KIAA0651;LFP40;RP11-336K24.3-004	Rho/rac guanine nucleotide exchange factor 2;Rho/rac guanine nucleotide exchange factor (GEF) 2;Isoform 1 of Rho guanine nucleotide exchange factor 2;Isoform 3 of Rho guanine nucleotide exchange factor 2;Rho/Rac guanine nucleotide exchange factor 2 isoofor	Q92974-2;Q92974;B7Z977;Q5VY93;Q92974-1;Q92974-3;A6H6Z8;A6QPB0	8	5	5	5	7.5	7.5	7.5	121.08	1080	0.00019371	1.0759	1.1746	11.306	8	11256000	5040900	6215200	0.232169543	23.4241909	22.2652499	22.56736939
1307	10883;14572			IPI00152007;IPI00924033	IPI00152007;IPI00924033	2;1	2;1	2;1	164 kDa Rho-specific guanine-nucleotide exchange factor;Rho guanine nucleotide exchange factor 17;Tumor endothelial marker 4	ARHGEF17;KIAA0337;TEM4	Rho guanine nucleotide exchange factor 17;221 kDa protein	Q96PE2	2	2	2	2	1.6	1.6	1.6	221.67	2063	1.72E-08	1.1396	1.1744	6.923	3	1155000	459910	695040	0.231923873	20.13946142	18.81099204	19.40673648
2193	11976;12159			IPI00455473;IPI00739902;IPI00942436;IPI00929251;IPI00741107	IPI00455473;IPI00739902;IPI00942436;IPI00929251;IPI00741107	2;2;1;1;1	2;2;1;1;1	2;2;1;1;1	C219-reactive peptide;D320;Melanoma inhibitory activity protein 3;Transport and Golgi organization protein 1;Putative uncharacterized protein MIA3	KIAA0268;MIA3;UNQ6077/PRO20088	Isoform 1 of Melanoma inhibitory activity protein 3;Isoform 2 of Melanoma inhibitory activity protein 3;Putative uncharacterized protein MIA3;Putative uncharacterized protein MIA3;Isoform 3 of Melanoma inhibitory activity protein 3	Q5JRA6-1;Q5JRA6;Q5JRA6-2;C9JFR0;C9JHM7;Q5JRA6-3	5	2	2	2	1.6	1.6	1.6	213.7	1907	8.11E-99	1.1196	1.1744	13.422	6	2278900	1075200	1203700	0.231923873	21.11990619	20.03617361	20.19904444
69	116;17699			IPI00873829;IPI00001539	IPI00873829;IPI00001539	2;2	2;2	2;2	3-ketoacyl-CoA thiolase, mitochondrial;Acetyl-CoA acyltransferase;Beta-ketothiolase;Mitochondrial 3-oxoacyl-CoA thiolase;T1;cDNA, FLJ95265, highly similar to Homo sapiens acetyl-Coenzyme A acyltransferase 2 (mitochondrial 3-oxoacyl-Coenzyme A thiolase) (ACAA2), nuclear gene encoding mitochondrial protein, mRNA;cDNA FLJ30111 fis, clone BNGH42000360, highly similar to 3-ketoacyl-CoA thiolase, mitoc…	ACAA2	Putative uncharacterized protein ACAA2 (Fragment);3-ketoacyl-CoA thiolase, mitochondrial	A8MVT9;P42765;B2RB23;B3KNP8	2	2	2	2	11.1	11.1	11.1	41.928	397	3.02E-13	1.1984	1.1723	27.1	4	16998000	7641900	9356300	0.229341813	24.01886167	22.86549995	23.15750669
763	8369;15634			IPI00020530;IPI00930594	IPI00020530;IPI00930594	2;2	2;2	2;2	Acyl-coenzyme A thioesterase 13;Thioesterase superfamily member 2	ACOT13;HT012;PNAS-27;THEM2	Acyl-coenzyme A thioesterase 13;acyl-CoA thioesterase 13 isoform 2	Q9NPJ3	2	2	2	2	15.7	15.7	15.7	14.96	140	0.00011419	1.2293	1.172	10.936	4	6043000	2725600	3317400	0.22897257	22.52683351	21.37814242	21.66162155
212	6041;11443;16857			IPI00005966;IPI00711642	IPI00005966	3;1	3;1	3;1	13 kDa differentiation-associated protein;Complex I-B17.2;NADH dehydrogenase [ubiquinone] 1 alpha subcomplex subunit 12;NADH-ubiquinone oxidoreductase subunit B17.2;13kDa differentiation-associated protein variant	DAP13;NDUFA12	13kDa differentiation-associated protein variant (Fragment)	Q9UI09;Q53HG1	2	3	3	3	19.9	19.9	19.9	17.214	146	0.00047061	1.1926	1.1711	8.6815	7	5303200	2298600	3004600	0.227864273	22.33843173	21.132324	21.51874151
1551	652;1086;5799;8326;8699;16350			IPI00838642;IPI00906795;IPI00218606;IPI00689183;IPI00704180;IPI00690704;IPI00793332;IPI00842745;IPI00712257	IPI00838642;IPI00906795;IPI00218606;IPI00689183;IPI00704180;IPI00690704	6;6;6;6;5;5;2;2;1	6;6;6;6;5;5;2;2;1	6;6;6;6;5;5;2;2;1	40S ribosomal protein S23;cDNA FLJ77921, highly similar to Homo sapiens ribosomal protein S23 (RPS23), mRNA;cDNA, FLJ92033, Homo sapiens ribosomal protein S23 (RPS23), mRNA;Ribosomal protein S23, isoform CRA_a	RPS23;hCG_38189	similar to ribosomal protein S23, partial;16 kDa protein;40S ribosomal protein S23;40S ribosomal protein S23;similar to ribosomal protein S23;similar to ribosomal protein S23	P62266;A8K517;Q3T199	9	6	6	6	45.4	45.4	45.4	16.924	152	3.49E-36	1.2181	1.1702	6.5721	37	184690000	81754000	102930000	0.226755123	27.46053051	26.28478598	26.61708829
143	215;3298;5977;13892;17227	81	22	IPI00003833;IPI00700371	IPI00003833;IPI00700371	5;3	5;3	5;3	Met-induced mitochondrial protein;Mitochondrial carrier homolog 2;cDNA FLJ51849, highly similar to Mitochondrial carrier homolog 2;Mitochondrial carrier homolog 2 variant	HSPC032;MIMP;MTCH2	Mitochondrial carrier homolog 2;Mitochondrial carrier homolog 2	Q9Y6C9;B4DHQ0;Q53G34;Q9N285;A6QR21	2	5	5	5	27.7	27.7	27.7	33.331	303	7.58E-40	1.1978	1.1702	7.2593	16	65793000	26773000	39020000	0.226755123	25.97143076	24.67427547	25.21771044
2347	7609;8123;9812;16955;16960;17635			IPI00837929;IPI00654777;IPI00941255	IPI00837929;IPI00654777;IPI00941255	6;6;6	6;6;6	6;6;6	cDNA FLJ36192 fis, clone TESTI2027450, highly similar to Eukaryotic translation initiation factor 3 subunit 5;HCG1784554, isoform CRA_a;eIF3 p47;eIF-3-epsilon;Eukaryotic translation initiation factor 3 subunit 5;Eukaryotic translation initiation factor 3 subunit F;cDNA FLJ52478, highly similar to Eukaryotic translation initiation factor 3 subunit 5;cDNA FLJ52696, highly similar to Eukaryotic tran…	hCG_1784554;EIF3F;EIF3S5	similar to eukaryotic translation initiation factor 3, subunit 5 epsilon, 47kDa isoform 1;HCG1784554, isoform CRA_a;Eukaryotic translation initiation factor 3 subunit F	B3KSH1;O00303;B4DEW9;B4DMT5	3	6	6	6	20.3	20.3	20.3	40.895	390	1.01E-132	1.2085	1.1688	22.122	16	73677000	31853000	41825000	0.225028083	26.13471098	24.92492592	25.3178622
1921	816;2455;12896			IPI00304742;IPI00685121	IPI00304742;IPI00685121	3;2	3;2	3;2	Lymphocyte-oriented kinase;Serine/threonine-protein kinase 10;cDNA FLJ12898 fis, clone NT2RP2004239, highly similar to Serine/threonine-protein kinase 10 (EC 2.7.11.1);Serine/threonine kinase 10	LOK;STK10	Serine/threonine-protein kinase 10;similar to serine/threonine kinase 10	O94804;B3KMY1;Q6NSK0	2	3	3	3	5.3	5.3	5.3	112.13	968	4.68E-56	1.1332	1.1688	13.43	7	5820500	2713000	3107500	0.225028083	22.47271166	21.37145762	21.56732296
740	175;9055;12103;15148;15643;16467;18193			IPI00220158;IPI00019901;IPI00376220;IPI00253279;IPI00714454	IPI00220158;IPI00019901;IPI00376220;IPI00253279;IPI00714454	7;7;7;7;5	7;7;7;7;5	7;7;7;7;5	Alpha-adducin;Erythrocyte adducin subunit alpha;Adducin 1 (Alpha);Adducin 1 (Alpha), isoform CRA_e;cDNA FLJ61270, highly similar to Alpha-adducin;cDNA FLJ57858, highly similar to Homo sapiens adducin 1 (alpha) (ADD1), transcript variant 4, mRNA;OTTHUMP00000041238;ADD1 protein	ADD1;ADDA;hCG_20629;RP11-520M5.1-003;LA04NC01-25A3.2-001;RP11-520M5.1-001	Isoform 3 of Alpha-adducin;Isoform 1 of Alpha-adducin;adducin 1 (alpha) isoform d;Adducin 1;similar to adducin 1	P35611-3;P35611;P35611-1;A2A3P0;A2A3N8;B4DI79;B4DPW4;P35611-2;Q16155;Q4TT76;Q86XM2;Q96D30	5	7	7	7	15.6	15.6	15.6	84.302	768	3.47E-53	1.1806	1.1682	11.918	17	36352000	15454000	20898000	0.22428729	25.1155314	23.88147697	24.31686154
2310	4148;12670;15291			IPI00641582;IPI00639961;IPI00715800	IPI00641582;IPI00639961	3;3;1	3;3;1	3;3;1	BAG family molecular chaperone regulator 3;Bcl-2-associated athanogene 3;Bcl-2-binding protein Bis;Docking protein CAIR-1;BCL2-associated athanogene 3 variant;Putative uncharacterized protein BAG3	BAG3;BIS	BAG family molecular chaperone regulator 3;Putative uncharacterized protein BAG3	O95817;Q53GY1;C9JFK9	3	3	3	3	5.7	5.7	5.7	61.594	575	0.0057027	1.1322	1.1678	20.245	4	3002900	1364500	1638400	0.223793216	21.517925	20.37994096	20.64385619
685	1302;1944;5188;7197;7527;11653;12211;12931;15217;15951			IPI00018206;IPI00910267;IPI00713137;IPI00908623;IPI00693809	IPI00018206;IPI00910267	10;8;4;2;1	10;8;4;2;1	10;8;4;2;1	Aspartate aminotransferase, mitochondrial;Fatty acid-binding protein;Glutamate oxaloacetate transaminase 2;Plasma membrane-associated fatty acid-binding protein;Transaminase A;cDNA FLJ78439, highly similar to Homo sapiens glutamic-oxaloacetic transaminase 2;cDNA FLJ40994 fis, clone UTERU2015640, highly similar to Aspartate aminotransferase, mitochondrial (EC 2.6.1.1);cDNA FLJ55692, highly similar…	GOT2	Aspartate aminotransferase, mitochondrial;Aspartate aminotransferase	P00505;A8K482;B3KUZ8;B4DJA6	5	10	10	10	27.7	27.7	27.7	47.475	430	3.89E-72	1.1926	1.1677	16.986	22	105930000	45746000	60180000	0.223669671	26.65853599	25.44714226	25.84278077
1883	5693;12992			IPI00301202;IPI00515117;IPI00646719;IPI00936231;IPI00644013	IPI00301202;IPI00515117;IPI00646719;IPI00936231;IPI00644013	2;2;2;1;1	2;2;2;1;1	2;2;2;1;1	cDNA FLJ56344, highly similar to Implantation-associated protein;Implantation-associated protein;Magnesium transporter protein 1;cDNA FLJ14726 fis, clone NT2RP3001727, highly similar to Rattus norvegicus implantation-associated protein (IAG2) mRNA;cDNA FLJ55087, highly similar to Implantation-associated protein;Novel protein;Putative uncharacterized protein MAGT1;Implantation-associated protein, …	IAG2;MAGT1;PSEC0084;UNQ628/PRO1244;RP11-217H1.1;RP11-217H1.1-003;hCG_20036;RP11-217H1.1-002	magnesium transporter 1;Magnesium transporter protein 1;Novel protein;Putative uncharacterized protein MAGT1;Implantation-associated protein, isoform CRA_a	B4DH58;Q9H0U3;Q96SP2;B4DKW5;Q5JTA8;A8MUP5;Q6P577	5	2	2	2	6.3	6.3	6.3	41.531	367	2.01E-06	1.2067	1.1672	10.828	4	6076200	2402400	3673800	0.223051788	22.53473793	21.19604495	21.80884166
1152	766;9460;12267;13585;14907;15041;15135;18154			IPI00032064;IPI00816415;IPI00942356;IPI00914995;IPI00171217;IPI00708978;IPI00923879;IPI00946775;IPI00073769;IPI00643947;IPI00940879;IPI00945031;IPI00384832;IPI00945205;IPI00699180	IPI00032064;IPI00816415;IPI00942356;IPI00914995;IPI00171217;IPI00708978;IPI00923879	8;8;5;5;5;4;4;3;3;3;3;3;2;2;1	8;8;5;5;5;4;4;3;3;3;3;3;2;2;1	8;8;5;5;5;4;4;3;3;3;3;3;2;2;1	AKAP-KL;A-kinase anchor protein 2;Protein kinase A-anchoring protein 2;A kinase (PRKA) anchor protein 2;cDNA FLJ55665, highly similar to A-kinase anchor protein 2	AKAP2;KIAA0920;PRKA2;RP11-470J20.3-007	Isoform 2 of A-kinase anchor protein 2;Isoform 4 of A-kinase anchor protein 2;Isoform 5 of A-kinase anchor protein 2;Isoform 3 of A-kinase anchor protein 2;Isoform 1 of A-kinase anchor protein 2;similar to hCG28765;122 kDa protein	Q9Y2D5-4;Q9Y2D5;Q9Y2D5-6;Q9Y2D5-7;B1ALY1;Q9Y2D5-5;B4E2K2;Q9Y2D5-3	15	8	8	8	11.6	11.6	11.6	122.07	1103	7.86E-195	1.1277	1.1662	10.261	13	12601000	5517800	7083700	0.221815228	23.58703489	22.39566173	22.75607168
961	1881;6364			IPI00026320;IPI00711165;IPI00741894;IPI00935432	IPI00026320;IPI00711165;IPI00741894;IPI00935432	2;2;2;1	2;2;2;1	2;2;2;1	E3 ubiquitin-protein ligase UBR5;E3 ubiquitin-protein ligase, HECT domain-containing 1;Hyperplastic discs protein homolog;Progestin-induced protein;cDNA FLJ11310 fis, clone PLACE1010096, highly similar to Ubiquitin-protein ligase EDD1 (EC 6.3.2.-);UBR5 protein	EDD;EDD1;HYD;KIAA0896;UBR5	E3 ubiquitin-protein ligase UBR5;ubiquitin protein ligase E3 component n-recognin 5;similar to ubiquitin protein ligase E3 component n-recognin 5 isoform 1;similar to ubiquitin protein ligase E3 component n-recognin 5 isoform 2	O95071;B3KML2;Q49A65;Q3SZ95	4	2	2	2	1.8	1.8	1.8	309.35	2799	9.15E-35	1.0735	1.1661	3.2085	4	2039800	1005900	1033900	0.221691514	20.95999627	19.94005546	19.97966522
2502	1236;3039;7416;8474			IPI00747764;IPI00734380;IPI00413214;IPI00786473;IPI00514894	IPI00747764;IPI00734380;IPI00413214;IPI00786473;IPI00514894	4;4;3;3;2	4;4;3;3;2	2;2;1;1;2	Importin subunit alpha-7;Karyopherin subunit alpha-6;cDNA FLJ53998, highly similar to Importin alpha-7 subunit;cDNA FLJ53229, highly similar to Importin alpha-7 subunit;Importin subunit alpha-6;Karyopherin subunit alpha-5;Karyopherin alpha 6 (Importin alpha 7)	IPOA7;KPNA6;KPNA5;RP4-622L5.1-004	cDNA FLJ53229, highly similar to Importin alpha-7 subunit;Importin subunit alpha-7;karyopherin alpha 5;similar to karyopherin alpha 5;Karyopherin alpha 6	O60684;B4DII5;B4DWX3;Q0V7M0;O15131;Q5TFJ7	5	4	4	2	12.6	12.6	7.2	60.579	541	1.36E-94	1.1542	1.1659	4.7784	7	16854000	7694000	9159600	0.221444053	24.00658769	22.8753024	23.12685317
2554	8960;13258;13259			IPI00014197;IPI00798278;IPI00795684;IPI00793920;IPI00795163	IPI00014197;IPI00798278;IPI00795684;IPI00793920	3;3;3;3;1	3;3;3;3;1	3;3;3;3;1	Protein CDV3 homolog;cDNA FLJ39546 fis, clone PUAEN2009534	CDV3;H41	Isoform 1 of Protein CDV3 homolog;Isoform 2 of Protein CDV3 homolog;17 kDa protein;carnitine deficiency-associated gene expressed in ventricle 3 isoform c	Q9UKY7-1;Q9UKY7;Q9UKY7-2;B3KUC2	5	3	3	3	14.3	14.3	14.3	27.335	258	3.21E-17	0.97552	1.165	9.739	7	11146000	5581400	5565000	0.220329955	23.41002272	22.41219561	22.40795026
2135	253;277;918;1123;1797;1798;2596;3246;3475;3476;3477;3749;4026;4513;5210;5636;6601;6809;6927;6994;7338;8726;9688;9709;10802;11185;12389;13648;13763;14414;14582;15758;16714;18375;18503;18514	901;902;903;904	93;363;466;513	IPI00414676;IPI00709435;IPI00555614;IPI00515119;IPI00640129;IPI00746291;IPI00514027;IPI00411633;IPI00555915	IPI00414676;IPI00709435	36;34;15;10;9;8;5;4;1	22;21;6;8;7;6;1;2;1	21;20;6;7;6;6;1;2;1	Heat shock 84 kDa;Heat shock protein HSP 90-beta;cDNA FLJ77842;cDNA FLJ53619, highly similar to Heat shock protein HSP 90-beta;cDNA FLJ54023, highly similar to Heat shock protein HSP 90-beta;HSP90AB1 protein;cDNA: FLJ21717 fis, clone COL10322	HSP90AB1;HSP90B;HSPC2;HSPCB	Heat shock protein HSP 90-beta;Heat shock protein HSP 90-beta	P08238;A8K3W9;B4DGL0;B4DMA2;Q6PK50;Q9H6X9;Q76LV1;Q3SZD6;Q7M2S2;Q865A1	9	36	22	21	56.9	39	37.6	83.263	724	0	1.1901	1.1637	8.7051	183	2620300000	1171200000	1449200000	0.218719182	31.28708485	30.12534031	30.43260956
786	4922;7401;8740;8839;9132;9274;11245;17405			IPI00789159;IPI00793523;IPI00794894;IPI00021266;IPI00706607;IPI00712463;IPI00842272;IPI00176755;IPI00397695;IPI00687576;IPI00709557;IPI00788093;IPI00906073;IPI00686460;IPI00787625;IPI00691656;IPI00923578;IPI00604435	IPI00789159;IPI00793523;IPI00794894;IPI00021266;IPI00706607;IPI00712463;IPI00842272;IPI00176755;IPI00397695;IPI00687576;IPI00709557;IPI00788093;IPI00906073;IPI00686460	8;8;8;8;8;8;8;7;7;5;5;4;4;4;3;2;1;1	8;8;8;8;8;8;8;7;7;5;5;4;4;4;3;2;1;1	8;8;8;8;8;8;8;7;7;5;5;4;4;4;3;2;1;1	Putative uncharacterized protein RPL23A;Ribosomal protein L23a, isoform CRA_a;60S ribosomal protein L23a	hCG_1988529;RPL23A	Ribosomal protein L23a, isoform CRA_a;Putative uncharacterized protein RPL23A;Putative uncharacterized protein RPL23A;60S ribosomal protein L23a;60S ribosomal protein L23a;similar to ribosomal protein L23a isoform 1;similar to ribosomal protein L23a isofor	A8MUS3;A8MXA8;C9JSM9;P62750;Q24JY1;C9JGG2	18	8	8	8	34	34	34	21.916	194	9.61E-66	1.1575	1.1633	8.5336	33	335620000	150280000	185340000	0.218223197	28.32225345	27.16307778	27.46559904
490	1551;1985;7446;12844;14273			IPI00703032;IPI00012578;IPI00946316	IPI00703032;IPI00012578;IPI00946316	5;5;3	5;5;3	4;4;3	Importin alpha Q1;Importin subunit alpha-4;Karyopherin subunit alpha-4	KPNA4;QIP1	Importin alpha 3;Importin subunit alpha-4;Putative uncharacterized protein KPNA4	C1JZ67;O00629;C9J4T1	3	5	5	4	17.9	17.9	14.8	57.9	521	7.66E-47	1.1708	1.1632	8.2448	20	62102000	26742000	35360000	0.218099174	25.8881364	24.67260403	25.07561494
1558	3660;11819;18703;18768	667	4	IPI00218848	IPI00218848	4	4	2	ATP synthase subunit e, mitochondrial	ATP5I;ATP5K	ATP synthase, H+ transporting, mitochondrial F0 complex, subunit E	P56385	1	4	4	2	59.7	59.7	33.3	8.3076	72	6.67E-07	1.1827	1.1631	19.046	21	20520000	9078600	11441000	0.217975141	24.2905274	23.11403841	23.44770982
2179	1131;1520;3181;3626;3745;4172;4512;5892;6095;6704;7839;9434;10947;12604;12690;13193;13764;14974;15431;15482;16005;17250;17863			IPI00440493;IPI00694295;IPI00908963;IPI00549805;IPI00471928;IPI00641249;REV__IPI00418142;REV__IPI00697405;REV__IPI00554504;REV__IPI00157365;REV__IPI00377271;REV__IPI00926941;REV__IPI00947113;REV__IPI00946457;REV__IPI00922580;REV__IPI00927295;REV__IPI00926503;REV__IPI00945546;REV__IPI00945879;REV__IPI00926375;REV__IPI00927951;REV__IPI00927666;REV__IPI00925092;REV__IPI00927907	IPI00440493;IPI00694295;IPI00908963	23;21;21;10;9;7;1;1;1;1;1;1;1;1;1;1;1;1;1;1;1;1;1;1	23;21;21;10;9;7;1;1;1;1;1;1;1;1;1;1;1;1;1;1;1;1;1;1	23;21;21;10;9;7;1;1;1;1;1;1;1;1;1;1;1;1;1;1;1;1;1;1	ATP synthase subunit alpha, mitochondrial;ATP synthase subunit alpha	ATP5A;ATP5A1;ATP5AL2;ATPM	ATP synthase subunit alpha, mitochondrial;ATP synthase subunit alpha, mitochondrial;ATP synthase subunit alpha	P25705;A8K092;P19483;B4DY56	24	23	23	23	50.8	50.8	50.8	59.75	553	0	1.2019	1.162	9.0675	80	906580000	405470000	501110000	0.216610069	29.75585909	28.59501994	28.90055209
2114	12180;15656			IPI00465428;IPI00797358;IPI00412216;IPI00942695;IPI00604778	IPI00465428;IPI00797358;IPI00412216;IPI00942695;IPI00604778	2;2;2;2;2	2;2;2;2;2	2;2;2;2;2	Vacuolar protein sorting-associated protein 13C;cDNA FLJ41857 fis, clone NT2RI3006284, highly similar to Homo sapiens vacuolar protein sorting 13C (VPS13C), transcript variant 2A, mRNA;cDNA FLJ56392, highly similar to Homo sapiens vacuolar protein sorting 13C (VPS13C), transcript variant 2A, mRNA;cDNA FLJ46809 fis, clone TRACH3035451	KIAA1421;VPS13C	Isoform 1 of Vacuolar protein sorting-associated protein 13C;Isoform 3 of Vacuolar protein sorting-associated protein 13C;vacuolar protein sorting 13C protein isoform 2B;Isoform 2 of Vacuolar protein sorting-associated protein 13C;vacuolar protein sorting	Q709C8-1;Q709C8;Q709C8-3;B3KW10;B4E2S9;Q709C8-2;Q709C8-4;Q6ZQY1	5	2	2	2	0.7	0.7	0.7	422.39	3753	0.0018436	1.1565	1.1619	9.3704	4	8263800	3533100	4730700	0.216485907	22.97837391	21.75250315	22.17362224
1258	4095;10122;17126			IPI00100106;IPI00746360;IPI00749304;IPI00700402	IPI00100106;IPI00746360;IPI00749304;IPI00700402	3;3;3;2	3;3;3;2	3;3;3;2	Protein Ric-8A;Synembryn-A	RIC8A	resistance to inhibitors of cholinesterase 8 homolog A;Isoform 1 of Synembryn-A;Isoform 2 of Synembryn-A;Synembryn-A	Q9NPQ8-3;Q9NPQ8;Q9NPQ8-1;Q9NPQ8-2;Q5E9J8	4	3	3	3	6.5	6.5	6.5	60.372	537	4.98E-16	1.1375	1.1612	12.889	5	8372300	3725000	4647300	0.215616477	22.99719258	21.82880899	22.14796135
787	443;759;772;1594;2280;2595;3026;3095;3180;3266;3331;3442;3526;4589;4667;5243;5769;6282;6594;6595;6945;7024;7045;7587;7865;8731;8887;9724;9745;9897;10235;10285;10981;11288;11558;11939;12057;12320;12784;12811;13209;13707;13982;14267;14385;14613;15538;15581;16046;16447;18109;18714;18737	335;336;337;338;339;340	583;857;867;985;1099;1101	IPI00021290;IPI00939422;IPI00394838;IPI00710354;IPI00694767;IPI00935456	IPI00021290;IPI00939422;IPI00394838;IPI00710354;IPI00694767;IPI00935456	53;52;51;45;42;40	53;52;51;45;42;40	53;52;51;45;42;40	ATP-citrate (pro-S-)-lyase;ATP-citrate synthase;Citrate cleavage enzyme;cDNA FLJ37765 fis, clone BRHIP2024742, highly similar to ATP-CITRATE;cDNA FLJ56442, highly similar to ATP-citrate synthase (EC 2.3.3.8);ACLY variant protein;cDNA FLJ55447, highly similar to ATP-citrate synthase (EC 2.3.3.8)	ACLY;ACLY variant protein	ATP-citrate synthase;ATP citrate lyase isoform 2;cDNA FLJ56442, highly similar to ATP-citrate synthase;ATP-citrate synthase;120 kDa protein;cDNA FLJ55447, highly similar to ATP-citrate synthase	P53396;Q8N9C4;B4DIM0;Q4LE36;Q32PF2;B4E3P0	6	53	53	53	59.3	59.3	59.3	120.84	1101	0	1.1829	1.1611	14.203	182	974950000	434920000	540030000	0.21549223	29.86075299	28.69617481	29.00846431
610	545;1119;1641;2130			IPI00015972;IPI00707430;IPI00645559;IPI00937371	IPI00015972;IPI00707430	4;2;1;1	4;2;1;1	4;2;1;1	Cytochrome c oxidase polypeptide VIc;Cytochrome c oxidase subunit 6C	COX6C	Cytochrome c oxidase subunit 6C;Cytochrome c oxidase subunit 6C	P09669;P04038	4	4	4	4	37.3	37.3	37.3	8.7813	75	0.0010826	1.237	1.1604	8.8933	31	38016000	17050000	20966000	0.214622201	25.18010341	24.0232684	24.32154831
273	213;439;693;1604;2190;2943;3902;4118;4697;4925;5837;10116;11388;12327;12426;12955;13364;14054;14537;14713;15788;17270;17589;18473	112	609	IPI00007402;IPI00714160	IPI00007402;IPI00714160	24;24	24;24	23;23	Importin-7;Ran-binding protein 7;cDNA FLJ14581 fis, clone NT2RM4001382, highly similar to Importin-7;cDNA FLJ14986 fis, clone Y79AA1000784, highly similar to Importin-7;cDNA FLJ90427 fis, clone NT2RP3000481, highly similar to Importin-7	IPO7;RANBP7	Importin-7;similar to Importin-7	O95373;B3KNG9;B3KQG6	2	24	24	23	34.4	34.4	33.4	119.52	1038	0	1.1969	1.1595	20.408	101	287910000	127090000	160820000	0.21350282	28.10104266	26.92127528	27.26087159
856	7799;13519;16901			IPI00909985;IPI00216965;IPI00023135;IPI00788709;IPI00166676;IPI00793112;IPI00795521;IPI00854479	IPI00909985;IPI00216965;IPI00023135;IPI00788709;IPI00166676;IPI00793112;IPI00795521	3;3;3;3;2;2;2;1	3;3;3;3;2;2;2;1	3;3;3;3;2;2;2;1	cDNA FLJ61028, highly similar to Golgi SNAP receptor complex member 2;27 kDa Golgi SNARE protein;Golgi SNAP receptor complex member 2;Membrin;cDNA FLJ77098, highly similar to Homo sapiens golgi SNAP receptor complex member 2 (GOSR2), transcript variant C, mRNA	GOSR2;GS27	cDNA FLJ61028, highly similar to Golgi SNAP receptor complex member 2;Isoform B of Golgi SNAP receptor complex member 2;Isoform A of Golgi SNAP receptor complex member 2;23 kDa protein;golgi SNAP receptor complex member 2 isoform C;19 kDa protein;17 kDa pr	B4E141;O14653-2;O14653;O14653-1;Q8N4B8	8	3	3	3	24.1	24.1	24.1	26.892	232	0.00079703	1.2543	1.1594	18.555	4	10234000	4501000	5733300	0.213378391	23.2868668	22.10181413	22.45093434
1855	6107;10211;11896;11924			IPI00299524;IPI00445741;IPI00790441	IPI00299524;IPI00445741	4;3;1	4;3;1	4;3;1	Chromosome condensation-related SMC-associated protein 1;Chromosome-associated protein D2;Condensin complex subunit 1;Non-SMC condensin I complex subunit D2;XCAP-D2 homolog;cDNA FLJ43165 fis, clone FCBBF3002163, highly similar to Homo sapiens chromosome condensation-related SMC-associated protein 1	CAPD2;CNAP1;KIAA0159;NCAPD2	Condensin complex subunit 1;cDNA FLJ43165 fis, clone FCBBF3002163, highly similar to Homo sapiens chromosome condensation-related SMC-associated protein 1	Q15021;B3KMS0;B3KY03;B4E0B7;Q6ZV00	3	4	4	4	4.8	4.8	4.8	157.18	1401	0.15657	1.0761	1.1592	37.71	5	1115500	414950	700560	0.2131295	20.08925908	18.66257798	19.41814909
2044	3429;7943;9615;14517			IPI00550882;IPI00941557;IPI00376503;IPI00694230;IPI00793698;IPI00922289;IPI00717533;IPI00747534;IPI00260769;IPI00902651;IPI00930393	IPI00550882;IPI00941557;IPI00376503;IPI00694230;IPI00793698;IPI00922289;IPI00717533;IPI00747534;IPI00260769;IPI00902651;IPI00930393	4;4;4;3;3;3;2;2;2;2;2	4;4;4;3;3;3;2;2;2;2;2	3;3;3;3;2;2;1;1;2;2;2	Pyrroline-5-carboxylate reductase;Pyrroline-5-carboxylate reductase 1, mitochondrial;Proliferation-inducing protein 45;PYCR1 protein;cDNA FLJ56284, moderately similar to Pyrroline-5-carboxylate reductase 1 (EC 1.5.1.2);cDNA FLJ10646 fis, clone NT2RP2005773, highly similar to Pyrroline-5-carboxylate reductase 2 (EC 1.5.1.2);Pyrroline-5-carboxylate reductase family, member 2, isoform CRA_a;Putative…	PYCR1;PIG45;hCG_38803;hCG_32783;PYCR2;P5CR2	Pyrroline-5-carboxylate reductase;Pyrroline-5-carboxylate reductase 1, mitochondrial;pyrroline-5-carboxylate reductase 1 isoform 2;Pyrroline-5-carboxylate reductase 1, mitochondrial;30 kDa protein;cDNA FLJ56284, moderately similar to Pyrroline-5-carboxylat	B4DMU0;P32322;Q2TU78;Q8TBX0;A6NFM2;Q58DT4;B7Z8T1;Q17QJ7;B3KMB7;Q4W8W1;Q9HBQ4	11	4	4	3	17.1	17.1	13.3	35.98	346	1.48E-139	1.2555	1.159	8.9596	9	30596000	12366000	18230000	0.212880566	24.86683972	23.55987557	24.11981123
657	15478;18201			IPI00017341;IPI00707096	IPI00017341;IPI00707096	2;2	2;2	2;2	SF3a66;Spliceosome-associated protein 62;Splicing factor 3A subunit 2;SF3A2 protein	SAP62;SF3A2	SF3A2 protein (Fragment);Splicing factor 3A subunit 2	Q15428;Q05DF2;A5PJN8	2	2	2	2	6.4	6.4	6.4	51.475	481	8.29E-10	1.1252	1.1586	11.958	5	4459000	2183000	2276000	0.21238257	22.08828877	21.0578807	21.11806913
453	487;16814;17712			IPI00221327;IPI00705240;IPI00011726;IPI00647050	IPI00221327;IPI00705240;IPI00011726	3;3;3;1	3;3;3;1	3;3;3;1	RNA 3'-terminal phosphate cyclase;RNA terminal phosphate cyclase domain-containing protein 1;cDNA FLJ76936, highly similar to Homo sapiens RNA terminal phosphate cyclase domain 1 (RTCD1), mRNA;cDNA FLJ54857, highly similar to RNA 3'-terminal phosphate cyclase (EC 6.5.1.4)	RPC;RPC1;RTC1;RTCD1	Isoform 2 of RNA 3'-terminal phosphate cyclase;RNA 3'-terminal phosphate cyclase;Isoform 1 of RNA 3'-terminal phosphate cyclase	O00442-2;O00442;A8K8K1;Q5VVL5;Q2HJ88;O00442-1;B4DSL0;Q5VVL6	4	3	3	3	10	10	10	40.709	379	0.00017838	1.1205	1.1581	24.629	6	8608500	3873000	4735400	0.211759833	23.03733044	21.88502007	22.17505486
2134	459;802;5632;12097;13866			IPI00414554;IPI00711145	IPI00414554;IPI00711145	5;3	4;3	4;3	Actin-related protein 2/3 complex subunit 5-like protein;Arp2/3 complex 16 kDa subunit 2;Actin-related protein 2/3 complex subunit 5	ARPC5L	Actin-related protein 2/3 complex subunit 5-like protein;Actin-related protein 2/3 complex subunit 5-like protein	Q9BPX5;B3KPC7;Q5E963	2	5	4	4	54.9	49.7	49.7	16.941	153	5.96E-20	1.1247	1.1579	17.441	6	21236000	9428100	11808000	0.211510663	24.34000871	23.16853563	23.49326129
2130	4706;4927;10518;12682			IPI00413517;IPI00873672;IPI00419950;IPI00686285;IPI00414886;IPI00789317;IPI00419949;IPI00513819;IPI00478817;IPI00692904;IPI00896497;IPI00953182;IPI00896467;IPI00642727;IPI00910632;IPI00786480;IPI00791676	IPI00413517;IPI00873672;IPI00419950;IPI00686285;IPI00414886;IPI00789317;IPI00419949;IPI00513819;IPI00478817;IPI00692904;IPI00896497;IPI00953182;IPI00896467;IPI00642727;IPI00910632;IPI00786480	4;4;4;3;3;3;3;2;2;2;2;2;2;2;2;2;1	4;4;4;3;3;3;3;2;2;2;2;2;2;2;2;2;1	4;4;4;3;3;3;3;2;2;2;2;2;2;2;2;2;1	Rho guanine nucleotide exchange factor 10;Putative uncharacterized protein ARHGEF10;Rho guanine nucleotide exchange factor (GEF) 10, isoform CRA_e;ARHGEF10 protein;GrinchGEF;Rho guanine nucleotide exchange factor 10-like protein;cDNA FLJ53189, highly similar to Homo sapiens Rho guanine nucleotide exchange factor (GEF) 10-like, transcript variant 1, mRNA;cDNA FLJ44929 fis, clone BRAMY3015547, high…	ARHGEF10;KIAA0294;hCG_2005257;ARHGEF10L;GRINCHGEF;KIAA1626;RP11-473A10.1-002	Isoform 1 of Rho guanine nucleotide exchange factor 10;Rho guanine nucleotide exchange factor 10;Isoform 4 of Rho guanine nucleotide exchange factor 10;similar to Rho guanine nucleotide exchange factor 10;Putative uncharacterized protein ARHGEF10;75 kDa pr	O15013-1;O15013;A8MS93;Q2KHR8;O15013-4;O15013-2;C9JE94;O15013-3;Q9HCE6-1;Q9HCE6;Q9HCE6-2;B4DTE2;Q29RM4;Q9HCE6-3;B3KX74;C9JR03;Q9HCE6-5;Q5VXI4;B4DTL3;Q0V8I7	17	4	4	4	3.5	3.5	3.5	151.61	1369	2.17E-23	1.1002	1.1575	6.3719	6	1734400	811160	923250	0.211012193	20.72600523	19.62962699	19.81636183
2117	13295;17277;18562			IPI00412607;IPI00704109;IPI00693884;IPI00550247	IPI00412607;IPI00704109;IPI00693884;IPI00550247	3;2;2;2	2;2;2;1	2;2;2;1	60S ribosomal protein L35	RPL35	60S ribosomal protein L35;similar to ribosomal protein L35, partial;60S ribosomal protein L35;Protein	P42766;Q3MHM7	4	3	2	2	20.3	15.4	15.4	14.551	123	5.24E-16	1.0276	1.1574	6.5449	14	109720000	50661000	59063000	0.210887549	26.70925129	25.59437222	25.8157513
644	138;1795;1954;2136;3759;4493;6443;6481;7776;7777;7858;8817;9757;10367;11545;13736;14152;15335;15804;17996			IPI00016910;IPI00646839;IPI00922360;IPI00718447;IPI00910003;IPI00873286;IPI00939953	IPI00016910;IPI00646839;IPI00922360;IPI00718447;IPI00910003;IPI00873286;IPI00939953	20;19;19;17;17;17;16	20;19;19;17;17;17;16	20;19;19;17;17;17;16	eIF3 p110;Eukaryotic translation initiation factor 3 subunit 8;Eukaryotic translation initiation factor 3 subunit C;Cell migration-inducing protein 17;cDNA FLJ30804 fis, clone FEBRA2001267, highly similar to Eukaryotic translation initiation factor 3 subunit 8;cDNA FLJ55450, highly similar to Eukaryotic translation initiation factor 3 subunit 8;cDNA FLJ54400, highly similar to Eukaryotic translat…	EIF3C;EIF3CL;EIF3S8	Eukaryotic translation initiation factor 3 subunit C;Putative uncharacterized protein EIF3CL;cDNA FLJ54488, highly similar to Eukaryotic translation initiation factor 3 subunit 8;Eukaryotic translation initiation factor 3 subunit C;Putative uncharacterized	Q99613;A1KYQ7;B3KNZ4;B4DVQ5;B4E1D5;B4E2Z6;Q3B7B9;B5ME19;B4DDN4;Q3SYW6;B4DVU3;C9J1F3;B4DRU0;C9JJ55	7	20	20	20	26	26	26	105.34	913	0	1.1901	1.1573	11.816	47	158670000	68616000	90057000	0.210762894	27.24145414	26.03204169	26.42433508
729	1895;4225;6153;8434;9733;10769;11544;12135;14006;14130;14915			IPI00019472;IPI00922776;IPI00922487;IPI00714605	IPI00019472;IPI00922776;IPI00922487	11;7;7;2	11;7;7;2	11;7;7;2	Baboon M7 virus receptor;Neutral amino acid transporter B(0);RD114/simian type D retrovirus receptor;Sodium-dependent neutral amino acid transporter type 2;Solute carrier family 1 member 5;cDNA, FLJ79445, highly similar to Neutral amino acid transporter B(0);Solute carrier family 1 (Neutral amino acid transporter), member 5 variant;Neutral amino acid transporter;cDNA FLJ58765, highly similar to N…	ASCT2;M7V1;RDR;RDRC;SLC1A5	Neutral amino acid transporter B(0);solute carrier family 1 member 5 isoform 3;solute carrier family 1 member 5 isoform 2	Q15758;B7ZB81;Q59ES3;Q71UA6;B4DE27;B4DR77;B4DWS4	4	11	11	11	29.6	29.6	29.6	56.598	541	2.80E-163	1.1828	1.1569	13.694	46	172100000	79307000	92796000	0.210264166	27.35867186	26.24094487	26.46755928
2661	711;8145;8219;11364			IPI00922610;IPI00220031;IPI00335634;IPI00220030;IPI00555917;IPI00694169;IPI00890738;IPI00941515;IPI00335727;IPI00915404	IPI00922610;IPI00220031;IPI00335634;IPI00220030;IPI00555917;IPI00694169;IPI00890738;IPI00941515	4;3;3;3;2;2;2;2;1;1	4;3;3;3;2;2;2;2;1;1	4;3;3;3;2;2;2;2;1;1	cDNA FLJ16691 fis, clone TRACH3000692, highly similar to Paxillin;Paxillin;Putative uncharacterized protein DKFZp686N21130;Paxillin variant;cDNA FLJ57182, highly similar to Paxillin;cDNA FLJ46879 fis, clone UTERU3015011, highly similar to Paxillin	PXN;DKFZp686N21130	paxillin isoform 1;Isoform Gamma of Paxillin;Isoform Beta of Paxillin;Isoform Alpha of Paxillin;Paxillin variant (Fragment);similar to Paxillin;paxillin isoform 3;cDNA FLJ46879 fis, clone UTERU3015011, highly similar to Paxillin	B3KVL0;B7ZMB4;P49023-3;P49023;P49023-1;P49023-2;Q5HYA4;Q59GS5;B4DRY6;Q6ZQU7	10	4	4	4	9.6	9.6	9.6	64.505	591	1.04E-25	1.1543	1.1568	35.378	10	35555000	16451000	19103000	0.210139457	25.08354912	23.97167195	24.18729589
1045	2539;5927;6893;11862;17346			IPI00921422;IPI00028275;IPI00472887;IPI00913287;IPI00702479;IPI00911494	IPI00921422;IPI00028275;IPI00472887;IPI00913287;IPI00702479;IPI00911494	5;5;5;4;4;4	5;5;5;4;4;4	5;5;5;4;4;4	Colonic and hepatic tumor over-expressed gene protein;Cytoskeleton-associated protein 5;CKAP5 protein	CKAP5;KIAA0097	Isoform 3 of Cytoskeleton-associated protein 5;Isoform 1 of Cytoskeleton-associated protein 5;Isoform 2 of Cytoskeleton-associated protein 5;similar to colonic and hepatic tumor over-expressed protein isoform 2;similar to colonic and hepatic tumor over-exp	Q14008-3;Q14008;Q14008-1;Q8IYN5;Q14008-2	6	5	5	5	3.4	3.4	3.4	226.25	2039	4.96E-15	1.0857	1.1568	10.454	10	5725100	2531600	3193400	0.210139457	22.44886946	21.27161804	21.60666184
2045	7273;9221;12348;17119;18316;18331			IPI00376798;IPI00688640;IPI00746438;IPI00647674;IPI00647168;IPI00878431	IPI00376798;IPI00688640;IPI00746438;IPI00647674;IPI00647168	6;6;6;5;4;1	6;6;6;5;4;1	6;6;6;5;4;1	60S ribosomal protein L11;CLL-associated antigen KW-12;Cell growth-inhibiting protein 34;cDNA, FLJ92077, Homo sapiens ribosomal protein L11 (RPL11), mRNA;Ribosomal protein L11;Ribosomal protein L11, isoform CRA_b	RPL11;hCG_1739238;RP11-223J15.3-001;RP11-223J15.3-005;RP11-223J15.3-004	Isoform 1 of 60S ribosomal protein L11;60S ribosomal protein L11;Isoform 2 of 60S ribosomal protein L11;Ribosomal protein L11;Ribosomal protein L11	P62913-1;P62913;Q08ES8;Q5VVD0;Q3T087;P62913-2;Q5VVC8;Q5VVC9	6	6	6	6	47.2	47.2	47.2	20.252	178	5.85E-72	1.2292	1.1565	7.5004	21	241730000	105170000	136560000	0.209765266	27.84882129	26.64814799	27.02495972
553	10536;11321			IPI00014053;IPI00708943;IPI00904437;IPI00376117	IPI00014053;IPI00708943;IPI00904437;IPI00376117	2;2;1;1	2;2;1;1	2;2;1;1	Mitochondrial import receptor subunit TOM40 homolog;p38.5;Protein Haymaker;Translocase of outer membrane 40 kDa subunit homolog	C19orf1;PEREC1;TOM40;TOMM40	Isoform 1 of Mitochondrial import receptor subunit TOM40 homolog;Mitochondrial import receptor subunit TOM40 homolog;37 kDa protein;Isoform 2 of Mitochondrial import receptor subunit TOM40 homolog	O96008-1;O96008;Q1LZB5;O96008-2	4	2	2	2	7.2	7.2	7.2	37.893	361	0.00093552	1.1794	1.1562	17.523	3	6318200	2858500	3459600	0.209390977	22.59108218	21.44682686	21.72217381
1216	2550;2649;3330;3633;11221;11654;12014			IPI00060031;IPI00709533;IPI00018871;IPI00691641;IPI00940959;IPI00789069;IPI00793455	IPI00060031;IPI00709533;IPI00018871;IPI00691641;IPI00940959;IPI00789069	7;5;5;5;5;5;1	7;5;5;5;5;5;1	7;5;5;5;5;5;1	ADP-ribosylation factor-like protein 10B;ADP-ribosylation factor-like protein 8A;Novel small G protein indispensable for equal chromosome segregation 2;cDNA, FLJ93607;cDNA FLJ56285, highly similar to ADP-ribosylation factor-like protein 8B;ADP-ribosylation factor-like protein 10C;ADP-ribosylation factor-like protein 8B;Novel small G protein indispensable for equal chromosome segregation 1;cDNA FL…	ARL10B;ARL8A;GIE2;ARL10C;ARL8B;GIE1	ADP-ribosylation factor-like protein 8A;similar to ADP-ribosylation factor-like 8A;cDNA FLJ56285, highly similar to ADP-ribosylation factor-like protein 8B;ADP-ribosylation factor-like protein 8B;ADP-ribosylation factor-like protein 8B;cDNA FLJ61158, highl	Q96BM9;B2R7U5;B4E1J8;Q2KI07;Q9NVJ2;B4DQT8	7	7	7	7	44.1	44.1	44.1	21.416	186	1.64E-65	1.1407	1.1549	7.5097	16	101460000	45956000	55501000	0.207767938	26.59633582	25.4537499	25.72601043
2211	3944;7324;8165;8506;9084;9817;11591;12054;13320;16743;17671;18420			IPI00465233;IPI00905798;IPI00745266;IPI00710296;IPI00910633;IPI00879876;IPI00878298;IPI00787469;IPI00910422;IPI00877935;IPI00878425;IPI00877598	IPI00465233;IPI00905798;IPI00745266;IPI00710296;IPI00910633;IPI00879876	12;12;12;12;11;11;3;2;2;2;2;1	12;12;12;12;11;11;3;2;2;2;2;1	12;12;12;12;11;11;3;2;2;2;2;1	Eukaryotic translation initiation factor 3, subunit E interacting protein;cDNA FLJ31567 fis, clone NT2RI2001540, highly similar to Eukaryotic translation initiation factor 3 subunit 6-interacting protein;Eukaryotic translation initiation factor 3 subunit 6-interacting protein;Eukaryotic translation initiation factor 3 subunit E-interacting protein;Eukaryotic translation initiation factor 3 subuni…	AL022311.1-001;EIF3EIP;EIF3L;EIF3S6IP;HSPC021;HSPC025;MSTP005;AL022311.1-002;hCG_41840	Eukaryotic translation initiation factor 3, subunit E interacting protein;67 kDa protein;Eukaryotic translation initiation factor 3 subunit L;Eukaryotic translation initiation factor 3 subunit L;cDNA FLJ59381, highly similar to Eukaryotic translation initi	B0QY89;B3KPB9;Q9Y262;Q3ZCK1;B4DQF6;B4DYB2;B0QY90;B3KNG0;Q7Z5X3;Q8N7H0	12	12	12	12	23.2	23.2	23.2	70.901	607	1.91E-209	1.1912	1.1543	44.625	30	126460000	55751000	70706000	0.207018226	26.91410588	25.73249435	26.07532931
1566	319;1426;4502;5511;9469;15945;16757			IPI00219005;IPI00709573	IPI00219005	7;3	7;3	7;3	51 kDa FK506-binding protein;52 kDa FK506-binding protein;59 kDa immunophilin;FK506-binding protein 4;FKBP59;HSP-binding immunophilin;Immunophilin FKBP52;Peptidyl-prolyl cis-trans isomerase FKBP4;Peptidyl-prolyl cis-trans isomerase FKBP4, N-terminally processed;Rotamase;cDNA, FLJ94557, highly similar to Homo sapiens FK506 binding protein 4, 59kDa (FKBP4), mRNA	FKBP4;FKBP52	FK506-binding protein 4	Q02790;B2R9U2	2	7	7	7	22.2	22.2	22.2	51.804	459	3.20E-16	1.1881	1.1539	16.814	11	31804000	14385000	17419000	0.206518202	24.92270489	23.77806189	24.05415847
2103	12222;17950			IPI00409671;IPI00829889;IPI00701280	IPI00409671;IPI00829889;IPI00701280	2;2;1	2;2;1	2;2;1	ATP-dependent RNA helicase DDX42;DEAD box protein 42;RNA helicase-like protein;RNA helicase-related protein;SF3b DEAD box protein;Splicing factor 3B-associated 125 kDa protein;cDNA FLJ11102 fis, clone PLACE1005646, highly similar to Homo sapiens DEAD (Asp-Glu-Ala-Asp) box polypeptide 42 (DDX42), transcript variant 2, mRNA;cDNA FLJ38453 fis, clone FEBRA2019663, highly similar to Homo sapiens DEAD …	DDX42	Isoform 1 of ATP-dependent RNA helicase DDX42;Isoform 2 of ATP-dependent RNA helicase DDX42;103 kDa protein	Q86XP3-1;Q86XP3;B3KMI4;B3KTL4;B3KV84;B3KX23;Q86XP3-2	3	2	2	2	3.9	3.9	3.9	102.97	938	1.11E-09	1.1672	1.1539	11.253	4	10880000	4665500	6214700	0.206518202	23.37517522	22.15360027	22.56725332
1982	3389;18301			IPI00711847;IPI00924713;IPI00329338;IPI00790032;IPI00925312;IPI00925798;IPI00927242;IPI00791947;IPI00927030;IPI00952637	IPI00711847;IPI00924713;IPI00329338;IPI00790032;IPI00925312;IPI00925798;IPI00927242;IPI00791947;IPI00927030;IPI00952637	2;2;2;2;1;1;1;1;1;1	2;2;2;2;1;1;1;1;1;1	2;2;2;2;1;1;1;1;1;1	cDNA, FLJ93994, highly similar to Homo sapiens phosphate cytidylyltransferase 1, choline, alpha isoform (PCYT1A), mRNA;Putative uncharacterized protein PCYT1A;CCT-alpha;Choline-phosphate cytidylyltransferase A;CTP:phosphocholine cytidylyltransferase A;Phosphorylcholine transferase A;cDNA FLJ53135, highly similar to Choline-phosphate cytidylyltransferase A (EC 2.7.7.15)	PCYT1A;CTPCT;PCYT1	PCYT1A protein;Putative uncharacterized protein PCYT1A;Choline-phosphate cytidylyltransferase A;cDNA FLJ53135, highly similar to Choline-phosphate cytidylyltransferase A;Putative uncharacterized protein PCYT1A;Putative uncharacterized protein PCYT1A;Putati	Q2KIR5;B2R8P1;C9JEJ2;P49585;B4E322;C9J050;C9J2E1;C9JMH8;C9JGP7	10	2	2	2	6.2	6.2	6.2	46.252	406	5.06E-09	1.124	1.1538	13.063	5	7032000	3064000	3967900	0.206393169	22.74550364	21.54698487	21.91994424
833	10304;10909	458;459	105;139	IPI00022442;IPI00685776	IPI00022442;IPI00685776	2;2	2;2	2;2	Acyl carrier protein, mitochondrial;CI-SDAP;NADH-ubiquinone oxidoreductase 9.6 kDa subunit;NADH:ubiquinone oxidoreductase SDAP subunit	NDUFAB1	Acyl carrier protein, mitochondrial;Acyl carrier protein, mitochondrial	O14561;A4UCS2;A4UCS3;B2R4M1;P52505	2	2	2	2	14.7	14.7	14.7	17.417	156	1.14E-11	1.1816	1.1536	19.469	9	3831300	1773800	2057600	0.20614307	21.86940257	20.75841192	20.97253112
2159	211;1100;2990;4254;8610;9005;9505;9925;10314;11641;11945;16038;16047;16700;17871;18200	920;921	38;229	IPI00419880;IPI00712833;IPI00472119;IPI00913688;IPI00907233;IPI00907790;IPI00906062;IPI00942312;IPI00706773;IPI00710314;IPI00692880;IPI00736161;IPI00903697;IPI00718434;IPI00738052	IPI00419880;IPI00712833;IPI00472119;IPI00913688;IPI00907233;IPI00907790;IPI00906062	16;16;15;15;12;12;11;7;7;6;6;6;5;5;2	16;16;15;15;12;12;11;7;7;6;6;6;5;5;2	16;16;15;15;12;12;11;7;7;6;6;6;5;5;2	40S ribosomal protein S3a;v-fos transformation effector protein;cDNA FLJ78591, highly similar to Homo sapiens ribosomal protein S3A (RPS3A), mRNA;cDNA FLJ51870, highly similar to 40S ribosomal protein S3a;Ribosomal protein S3A	FTE1;MFTL;RPS3A	40S ribosomal protein S3a;40S ribosomal protein S3a;30 kDa protein;similar to ribosomal protein S3a;29 kDa protein;29 kDa protein;32 kDa protein	P61247;A8K4W0;B7Z3M5;Q6NXR8;Q56JV9;Q862H3;Q862R1;Q862X0	15	16	16	16	53.8	53.8	53.8	29.945	264	4.11E-176	1.2068	1.1534	8.8913	79	700390000	309750000	390640000	0.205892928	29.38358324	28.20652904	28.54126444
2138	1549;7436;8742;16105;18823	905	61	IPI00414860;IPI00699404;IPI00926815;IPI00926175;IPI00924813;IPI00477215	IPI00414860;IPI00699404;IPI00926815;IPI00926175;IPI00924813	5;5;5;4;3;1	5;5;5;4;3;1	5;5;5;4;3;1	60S ribosomal protein L37a;Putative uncharacterized protein RPL37A;Ribosomal protein L37a, isoform CRA_c;cDNA FLJ76565, highly similar to Homo sapiens ribosomal protein L37a, mRNA;RPL37A protein	RPL37A;hCG_16380	60S ribosomal protein L37a;60S ribosomal protein L37a;Ribosomal protein L37a, isoform CRA_c;cDNA FLJ76565, highly similar to Homo sapiens ribosomal protein L37a, mRNA;Ribosomal protein L37a, isoform CRA_b	P61513;Q3MIC0;C9J4Z3;Q6P4E4;C9JF77	6	5	5	5	51.1	51.1	51.1	10.275	92	7.59E-98	1.2086	1.1534	9.6746	43	78312000	34289000	44023000	0.205892928	26.22273006	25.03124249	25.39175413
1683	6735;15914			IPI00240812;IPI00937545;IPI00845446;IPI00826394;IPI00845459;IPI00845353	IPI00240812;IPI00937545;IPI00845446;IPI00826394;IPI00845459;IPI00845353	2;2;2;1;1;1	2;2;2;1;1;1	2;2;2;1;1;1	Androgen-induced proliferation inhibitor;Androgen-induced prostate proliferative shutoff-associated protein AS3;Sister chromatid cohesion protein PDS5 homolog B;cDNA FLJ61699, highly similar to Homo sapiens androgen-induced proliferation inhibitor (APRIN), transcript variant 1, mRNA;PDS5, regulator of cohesion maintenance, homolog B (S. cerevisiae)	APRIN;AS3;KIAA0979;PDS5B;RP1-267P19.1-012	165 kDa protein;Isoform 1 of Sister chromatid cohesion protein PDS5 homolog B;Isoform 2 of Sister chromatid cohesion protein PDS5 homolog B;similar to KIAA0979 protein;Isoform 3 of Sister chromatid cohesion protein PDS5 homolog B;Isoform 5 of Sister chroma	Q9NTI5-1;Q9NTI5;Q9NTI5-2;B7Z5S1;Q9NTI5-3;Q9NTI5-5;A9IYQ1	6	2	2	2	1.5	1.5	1.5	164.75	1448	0.06601	1.09	1.1532	28.731	2	222290	97588	124700	0.205642742	17.76208352	16.57441614	16.92810194
1722	505;1091;3513;5151;5367;6668;7485;8127;10989;11553;14763;16398;16470;17416	750	251	IPI00291006;IPI00924593;IPI00927864;IPI00712250;IPI00708196	IPI00291006;IPI00924593;IPI00927864;IPI00712250	14;12;10;9;4	14;12;10;9;4	14;12;10;9;4	Malate dehydrogenase, mitochondrial;Malate dehydrogenase;cDNA FLJ52880, highly similar to Malate dehydrogenase, mitochondrial (EC 1.1.1.37)	MDH2	Malate dehydrogenase, mitochondrial;cDNA FLJ52880, highly similar to Malate dehydrogenase, mitochondrial;Malate dehydrogenase;Malate dehydrogenase, mitochondrial	P40926;Q0QF37;Q6FHZ0;Q75MT9;B4DE44;B3KTM1;Q32LG3;Q0QF29	5	14	14	14	55.6	55.6	55.6	35.503	338	1.65E-210	1.214	1.1531	14.461	51	636840000	279160000	357680000	0.205517633	29.24635571	28.056517	28.41409421
1384	69;210;261;2408;4627;5365;5858;6118;9662;11485;11500;11505;11510;12274;13181;16801;16843;16845			IPI00171903;IPI00383296;IPI00839092;IPI00645920	IPI00171903;IPI00383296	18;18;4;1	18;18;4;1	2;2;0;0	Heterogeneous nuclear ribonucleoprotein M;Heterogeneous nuclear ribonucleoprotein M isoform a variant;ORF protein;cDNA FLJ60435, highly similar to Heterogeneous nuclear ribonucleoprotein M;HNRPM protein;Putative uncharacterized protein DKFZp547H118	HNRNPM;HNRPM;NAGR1;ORF;DKFZp547H118	Isoform 1 of Heterogeneous nuclear ribonucleoprotein M;Isoform 2 of Heterogeneous nuclear ribonucleoprotein M	P52272-1;P52272;Q59ES8;Q7KYM9;P52272-2;B4DEG4;Q6P2D7;Q8TCM5	4	18	18	2	31.6	31.6	3.3	77.515	730	8.86E-80	1.1652	1.1513	16.671	34	116300000	50750000	65552000	0.203263813	26.79327586	25.59690449	25.96613646
431	1414;2334;2436;7750;9840;9894;12152;12927;15555;18385			IPI00011107;IPI00714468;IPI00953980	IPI00011107;IPI00714468;IPI00953980	10;7;7	9;6;7	9;6;7	ICD-M;IDP;Isocitrate dehydrogenase [NADP], mitochondrial;NADP(+)-specific ICDH;Oxalosuccinate decarboxylase;cDNA FLJ50469, highly similar to Isocitrate dehydrogenase;cDNA, FLJ79287, highly similar to Isocitrate dehydrogenase;cDNA FLJ50654, highly similar to Isocitrate dehydrogenase;Isocitrate dehydrogenase 2 (NADP+), mitochondrial variant;Isocitrate dehydrogenase	IDH2	Isocitrate dehydrogenase [NADP], mitochondrial;Isocitrate dehydrogenase [NADP], mitochondrial;Isocitrate dehydrogenase	P48735;B4DFL2;B4DSZ6;Q53GL5;Q04467;Q13584	3	10	9	9	23.2	21.2	21.2	50.909	452	5.17E-32	1.1348	1.1504	11.346	14	37289000	17754000	19536000	0.202135581	25.15224677	24.08164077	24.21963177
222	822;16274			IPI00006167;IPI00711939;IPI00746326	IPI00006167;IPI00711939;IPI00746326	2;2;1	2;2;1	2;2;1	Protein phosphatase 1C;Protein phosphatase 1G;Protein phosphatase 2C isoform gamma;Protein phosphatase magnesium-dependent 1 gamma;cDNA, FLJ92810, highly similar to Homo sapiens protein phosphatase 1G (formerly 2C), magnesium-dependent, gamma isoform (PPM1G), mRNA;cDNA FLJ45688 fis, clone FCBBF3021191, highly similar to Protein phosphatase 2C isoform gamma (EC 3.1.3.16);cDNA FLJ57252, highly simi…	PPM1C;PPM1G;hCG_21229	Protein phosphatase 1G;Protein phosphatase 1G;Protein phosphatase 1G variant (Fragment)	O15355;B2R665;B3KXL8;B4DDC8;Q6IAU5;Q96IN7;P79126;Q9TS01;Q59GB2	3	2	2	2	8.6	8.6	8.6	59.271	546	1.61E-36	1.134	1.1504	6.3537	3	15843000	6823300	9019400	0.202135581	23.91734221	22.70203822	23.10460003
2199	11235;12460;15427;18497			IPI00840257;IPI00456758;IPI00694444;IPI00823813;IPI00827241	IPI00840257;IPI00456758;IPI00694444;IPI00823813;IPI00827241	4;4;4;3;3	4;4;4;3;3	4;4;4;3;3	60S ribosomal protein L27a;Ribosomal protein L27a	RPL27A;L27a	ORF protein (Fragment);60S ribosomal protein L27a;60S ribosomal protein L27a;similar to ribosomal protein L27a-like;similar to ribosomal protein L27a-like	Q28150;P46776;Q6NZ52;Q9BQQ5;Q56K03;Q58DM9	5	4	4	4	24.8	24.8	24.8	18.392	165	4.36E-41	1.2104	1.1503	8.1181	16	239830000	106130000	133700000	0.202010167	27.83743689	26.66125728	26.99442422
1146	32;6652;10872;10973;16437;17384			IPI00294779;IPI00031804;IPI00708582;IPI00904233;IPI00714846	IPI00294779;IPI00031804;IPI00708582;IPI00904233	6;6;5;5;1	6;6;5;5;1	6;6;5;5;1	Outer mitochondrial membrane protein porin 3;Voltage-dependent anion-selective channel protein 3	VDAC3	Isoform 2 of Voltage-dependent anion-selective channel protein 3;Isoform 1 of Voltage-dependent anion-selective channel protein 3;VDAC5P protein;Voltage-dependent anion-selective channel protein 3	Q9Y277-2;Q9Y277;Q9Y277-1;A6H783;Q9MZ13;Q9GL29	5	6	6	6	28.9	28.9	28.9	30.789	284	5.21E-56	1.2058	1.1502	9.8897	11	73700000	33019000	40681000	0.201884743	26.13516128	24.97679309	25.27785181
2553	736;1745;10176;13248;16620;16735			IPI00793696;IPI00306332;IPI00685352;IPI00946221;IPI00791426;IPI00907464;IPI00936849;IPI00937419	IPI00793696;IPI00306332;IPI00685352;IPI00946221;IPI00791426;IPI00907464	6;5;5;5;5;3;1;1	6;5;5;5;5;3;1;1	6;5;5;5;5;3;1;1	60S ribosomal protein L24;60S ribosomal protein L30;Putative uncharacterized protein RPL24;Ribosomal protein L24, isoform CRA_e	RPL24;hCG_2023003	19 kDa protein;60S ribosomal protein L24;60S ribosomal protein L24;Ribosomal protein L24, isoform CRA_e;Putative uncharacterized protein RPL24;10 kDa protein	P83731;Q862I1;Q862D6;C9JNW5;C9JXB8	8	6	6	6	32.7	32.7	32.7	19.41	168	8.25E-29	1.2139	1.1501	4.2544	22	192020000	84168000	107850000	0.201759307	27.51668134	26.3267685	26.68445094
1349	1858;5660			IPI00166079;IPI00910375	IPI00166079;IPI00910375	2;1	2;1	2;1	Vitamin K epoxide reductase complex subunit 1-like protein 1;cDNA FLJ76587, highly similar to Homo sapiens vitamin K epoxide reductase complex, subunit 1-like 1 (VKORC1L1), mRNA;cDNA FLJ50107, highly similar to Mus musculus vitamin K epoxide reductase complex, subunit 1-like 1, transcript variant 2, mRNA	VKORC1L1	Vitamin K epoxide reductase complex subunit 1-like protein 1;cDNA FLJ50107, highly similar to Mus musculus vitamin K epoxide reductase complex, subunit 1-like 1, transcript variant 2, mRNA	Q8N0U8;A8K0F7;B4E222	2	2	2	2	10.8	10.8	10.8	19.835	176	1.87E-05	1.1556	1.15	5.948	8	5358000	2395500	2962500	0.201633861	22.35326315	21.19189538	21.49838372
489	295;2308;14229;14230			IPI00012545;IPI00219049;IPI00855872;IPI00297543;IPI00855725;IPI00953223;IPI00445166	IPI00012545;IPI00219049;IPI00855872;IPI00297543;IPI00855725	4;4;4;4;2;1;1	4;4;4;4;2;1;1	4;4;4;4;2;1;1	TGN38 homolog;TGN46;TGN48;Trans-Golgi network integral membrane protein 2;Trans-Golgi network protein TGN51;cDNA, FLJ92838, highly similar to Homo sapiens trans-golgi network protein 2 (TGOLN2), mRNA;Trans-golgi network protein 2, isoform CRA_a	TGN46;TGN51;TGOLN2;hCG_34605	Isoform TGN51 of Trans-Golgi network integral membrane protein 2;Isoform TGN48 of Trans-Golgi network integral membrane protein 2;Isoform 5 of Trans-Golgi network integral membrane protein 2;Isoform TGN46 of Trans-Golgi network integral membrane protein 2;	O43493-1;O43493;O43493-3;O43493-5;B2R686;O43493-2;O43493-4	7	4	4	4	10.4	10.4	10.4	51.112	480	6.78E-43	1.0576	1.1497	11.883	12	7584400	3449600	4134800	0.201257457	22.85460362	21.71799765	21.97938612
377	11506;14571;14701			IPI00009822;IPI00698247;IPI00929464;IPI00736168	IPI00009822;IPI00698247;IPI00929464	3;3;2;1	3;3;2;1	3;3;2;1	Signal recognition particle 54 kDa protein;cDNA FLJ54343, highly similar to Signal recognition particle 54 kDa protein;cDNA FLJ50234, highly similar to Signal recognition particle 54 kDa protein	SRP54	Signal recognition particle 54 kDa protein;Signal recognition particle 54 kDa protein;signal recognition particle 54kDa isoform 2	P61011;B4DDS7;Q2T9U1;B4DUW6	4	3	3	3	11.5	11.5	11.5	55.704	504	1.94E-42	1.1138	1.1495	8.7114	6	11772000	5256000	6515900	0.201006466	23.48885611	22.32553384	22.63553303
1708	4367;4747;8238;13345;13889;18812			IPI00290085;IPI00658202;IPI00706329;IPI00704124;IPI00024034;IPI00853291;IPI00788754;IPI00789821	IPI00290085;IPI00658202;IPI00706329	6;6;5;1;1;1;1;1	6;6;5;1;1;1;1;1	6;6;5;1;1;1;1;1	Cadherin-2;CDw325;Neural cadherin;cDNA FLJ53252, highly similar to Cadherin-2;Putative uncharacterized protein CDH2	CDH2;CDHN;NCAD	Cadherin-2;Putative uncharacterized protein CDH2;cadherin 2, type 1, N-cadherin	P19022;B0YIY6;A8MWK3;P19534	8	6	6	6	13	13	13	99.808	906	9.40E-78	1.094	1.1492	5.9967	10	34009000	14833000	19176000	0.200629898	25.01941325	23.82230708	24.19279848
1641	2120;3578;3842;3959;4232;4712;5726;6566;7444;8654;8757;8767;9292;10148;15545;17080;18613			IPI00514587;IPI00220637;IPI00705229;IPI00837735	IPI00514587;IPI00220637;IPI00705229	17;17;11;3	17;17;11;3	17;17;11;3	Seryl-tRNA synthetase;Serine--tRNA ligase;Seryl-tRNA synthetase, cytoplasmic;Seryl-tRNA(Ser/Sec) synthetase;SARS protein;Seryl-tRNA synthetase variant	RP11-352P4.2-004;SARS;SERS	Seryl-tRNA synthetase;Seryl-tRNA synthetase, cytoplasmic;Seryl-tRNA synthetase, cytoplasmic	Q5T5C7;P49591;Q0VGA5;Q53HA4;Q9GMB8;Q3SZW2	4	17	17	17	38.6	38.6	38.6	61.312	536	6.10E-253	1.1376	1.1491	15.552	41	331390000	150230000	181160000	0.200504353	28.30395483	27.1625977	27.4326892
322	58;5561;9264;9346;18364			IPI00008552;IPI00700641	IPI00008552;IPI00700641	5;3	5;3	5;3	Glutaredoxin-3;PKC-interacting cousin of thioredoxin;PKC-theta-interacting protein;Thioredoxin-like protein 2	GLRX3;HUSSY-22;PICOT;TXNL2	Glutaredoxin-3;Glutaredoxin-3	O76003;Q58DA7	2	5	5	5	21.8	21.8	21.8	37.432	335	8.16E-40	1.1616	1.1484	5.9881	12	68507000	30539000	37968000	0.199625236	26.02974807	24.86414949	25.17828067
1845	395;12154;12844			IPI00299033;IPI00697936;IPI00643131	IPI00299033	3;1;1	2;1;1	2;1;1	Importin alpha Q2;Importin subunit alpha-3;Karyopherin subunit alpha-3;SRP1-gamma;Karyopherin alpha 3 variant;cDNA FLJ75511, highly similar to Homo sapiens karyopherin alpha 3 (importin alpha 4) (KPNA3), mRNA;cDNA FLJ78124, highly similar to Homo sapiens karyopherin alpha 3 (importin alpha 4) (KPNA3), mRNA;Importin alpha-3 subunit;Karyopherin alpha 3 (Importin alpha 4);Karyopherin alpha 3 (Import…	KPNA3;QIP2;hCG_2020517;RP11-432M24.3-001	Importin subunit alpha-3	O00505;Q53F09;Q5JVM9;Q8IYQ9	3	3	2	2	9.8	6.7	6.7	57.81	521	1.76E-21	1.1469	1.1482	8.5152	6	14356000	6427200	7928400	0.199373961	23.77515049	22.61575894	22.91859832
1476	1437;5645;10955;10986;12346;12862;14003;15435;17387;17388;17780;18066;18178;18749			IPI00216026;IPI00455531;IPI00917420;IPI00687246;IPI00737171;IPI00902560;IPI00888783;IPI00024145;IPI00717522;IPI00647902;IPI00647442;IPI00913104;IPI00844015	IPI00216026;IPI00455531;IPI00917420;IPI00687246;IPI00737171;IPI00902560;IPI00888783;IPI00024145;IPI00717522;IPI00647902;IPI00647442	14;14;14;13;13;12;12;12;9;9;9;4;4	14;14;14;13;13;12;12;12;9;9;9;4;4	14;14;14;13;13;12;12;12;9;9;9;4;4	Outer mitochondrial membrane protein porin 2;Voltage-dependent anion-selective channel protein 2;cDNA FLJ60120, highly similar to Voltage-dependent anion-selective channel protein 2;cDNA, FLJ78818, highly similar to Voltage-dependent anion-selective channel protein 2;Voltage-dependent anion channel 2	VDAC2;RP11-375G3.1-010;RP11-375G3.1-005	Isoform 3 of Voltage-dependent anion-selective channel protein 2;similar to voltage-dependent anion channel 2;30 kDa protein;Voltage-dependent anion-selective channel protein 2;similar to voltage-dependent anion channel 2;Isoform 1 of Voltage-dependent ani	P45880-3;P45880;B4DKM5;P68002;P45880-1;P45880-2;Q5JSD1;Q5JSD2	13	14	14	14	59.9	59.9	59.9	31.566	294	2.06E-187	1.1751	1.1479	27.425	48	273630000	122140000	151480000	0.198996966	28.02765117	26.86396051	27.17455209
2089	5110;11396			IPI00397904;IPI00689226;IPI00644506	IPI00397904;IPI00689226;IPI00644506	2;2;1	2;2;1	2;2;1	93 kDa nucleoporin;Nuclear pore complex protein Nup93;Nucleoporin Nup93;cDNA FLJ78686, highly similar to Homo sapiens nucleoporin 93kDa (NUP93), mRNA;cDNA FLJ32075 fis, clone OCBBF1000146, highly similar to Nuclear pore complex protein Nup93;cDNA FLJ58756, highly similar to Nuclear pore complex protein Nup93	KIAA0095;NUP93	Nuclear pore complex protein Nup93;Nuclear pore complex protein Nup93;cDNA FLJ58756, highly similar to Nuclear pore complex protein Nup93	Q8N1F7;A8K897;A5PJZ5;B3KPQ8	3	2	2	2	5.1	5.1	5.1	93.487	819	4.12E-99	1.197	1.1475	5.9192	4	9748100	4128000	5620100	0.198494154	23.21668962	21.97701154	22.42216437
938	1460;2182;2333;2645;2755;3683;5838;5913;5914;6509;6640;8631;8716;8975;10421;10688;11483;13169;15190;16555;16691;17171;17939	494	165	IPI00025491;IPI00698793;IPI00793328;IPI00790077;IPI00796657;IPI00910691;IPI00792676;IPI00793220;IPI00794324;IPI00790597;IPI00879131	IPI00025491;IPI00698793	23;23;6;6;6;5;4;3;3;2;1	23;23;6;6;6;5;4;3;3;2;1	12;12;0;0;4;2;0;0;1;0;1	ATP-dependent RNA helicase eIF4A-1;Eukaryotic initiation factor 4A-I;cDNA FLJ78614, highly similar to Homo sapiens eukaryotic translation initiation factor 4A, isoform 1 (EIF4A1), mRNA;cDNA FLJ78244, highly similar to Homo sapiens eukaryotic translation initiation factor 4A, isoform 1 (EIF4A1), mRNA;cDNA FLJ58012, moderately similar to Eukaryotic initiation factor 4A-I (EC 3.6.1.-);cDNA FLJ58596,…	DDX2A;EIF4A;EIF4A1	Eukaryotic initiation factor 4A-I;Eukaryotic initiation factor 4A-I	P60842;A8K088;A8K7F6;B4DKP9;B4DNH2;B4E047;Q59F68;Q3SZ54	11	23	23	12	72.7	72.7	47.3	46.153	406	0	1.1374	1.1473	11.7	102	1189200000	538000000	651240000	0.198242682	30.14734422	29.00303093	29.27861407
2380	17883;18293			IPI00690007;IPI00033130	IPI00690007;IPI00033130	2;1	2;1	2;1	SUMO-activating enzyme subunit 1;Ubiquitin-like 1-activating enzyme E1A;cDNA FLJ58436, highly similar to Ubiquitin-like 1-activating enzyme E1A	AOS1;SAE1;SUA1;UBLE1A	SUMO-activating enzyme subunit 1;SUMO-activating enzyme subunit 1	A2VE14;Q9UBE0;B4DY66	2	2	2	2	8.7	8.7	8.7	38.305	346	4.93E-06	1.131	1.1467	16.016	3	2070000	1067800	1002200	0.197488002	20.98119934	20.02621002	19.93473901
1772	4809;16932;18816			IPI00294501	IPI00294501	3	3	3	7-dehydrocholesterol reductase;Putative sterol reductase SR-2;Sterol Delta(7)-reductase;cDNA FLJ77740, highly similar to Homo sapiens 7-dehydrocholesterol reductase, mRNA;cDNA, FLJ93191, Homo sapiens 7-dehydrocholesterol reductase (DHCR7), mRNA;cDNA FLJ51181, highly similar to 7-dehydrocholesterol reductase (EC 1.3.1.21)	D7SR;DHCR7	7-dehydrocholesterol reductase	Q9UBM7;A8K0D2;B2R6Z2;B4E1K5	1	3	3	3	9.1	9.1	9.1	54.489	475	1.65E-35	1.1666	1.1465	14.017	4	14408000	6395500	8012100	0.197236355	23.78036675	22.60862572	22.933749
1065	2358;6070;6920;15401			IPI00029054;IPI00716154;IPI00902778;IPI00552464;IPI00642843;IPI00552314	IPI00029054;IPI00716154;IPI00902778;IPI00552464	4;4;3;3;1;1	4;4;3;3;1;1	4;4;3;3;1;1	Cytosolic 5'-nucleotidase II;Cytosolic purine 5'-nucleotidase;cDNA FLJ75877, highly similar to Homo sapiens 5'-nucleotidase, cytosolic II (NT5C2), mRNA;cDNA FLJ53335, highly similar to Cytosolic purine 5'-nucleotidase (EC 3.1.3.5);cDNA FLJ45768 fis, clone NETRP2000961, highly similar to Cytosolic purine 5'-nucleotidase (EC 3.1.3.5);5'-nucleotidase, cytosolic II	NT5B;NT5C2;NT5CP;PNT5;RP11-30H12.3-009	Cytosolic purine 5'-nucleotidase;Cytosolic purine 5'-nucleotidase;cDNA FLJ45768 fis, clone NETRP2000961, highly similar to Cytosolic purine 5'-nucleotidase;5'-nucleotidase, cytosolic II	P49902;A8K6K2;B7Z382;O46411;B1H0W4;B3KXN5;Q5JUV6	6	4	4	4	11.2	11.2	11.2	64.969	561	2.24E-05	1.1159	1.1464	4.5225	6	14805000	5914800	8890500	0.197110515	23.81958115	22.49589796	23.08383313
49	3055;3592;4736;4982;10109;12416;13255;13751;14334;15740	39	69	IPI00000643;IPI00696147;IPI00657974	IPI00000643;IPI00696147	10;5;4	10;5;4	10;5;4	BAG family molecular chaperone regulator 2;Bcl-2-associated athanogene 2;cDNA FLJ10153 fis, clone HEMBA1003417, highly similar to BAG family molecular chaperone regulator 2;cDNA FLJ13673 fis, clone PLACE1011858, highly similar to BAG family molecular chaperone regulator 2;cDNA FLJ50277, highly similar to BAG family molecular chaperone regulator 2	BAG2	BAG family molecular chaperone regulator 2;BAG family molecular chaperone regulator 2	O95816;B3KM36;B3KN59;B4DXE2;Q3ZBG5	3	10	10	10	58.8	58.8	58.8	23.772	211	8.28E-236	1.1965	1.1463	10.585	36	210560000	94542000	116010000	0.196984664	27.64965615	26.49445205	26.78967393
495	2715;3434;4545;5806;7145;7648;8386;9509;11570;13244;13399;14254;15115;15339			IPI00012795;IPI00692672;IPI00642205	IPI00012795;IPI00692672	14;12;3	14;12;3	14;12;3	eIF3 p36;eIF-3-beta;Eukaryotic translation initiation factor 3 subunit 2;Eukaryotic translation initiation factor 3 subunit I;TGF-beta receptor-interacting protein 1;Eukaryotic translation initiation factor 3, subunit 2 beta, 36kDa variant;cDNA FLJ77665, highly similar to Homo sapiens eukaryotic translation initiation factor 3, subunit 2 beta, 36kDa (EIF3S2), mRNA;cDNA FLJ78316, highly similar to…	EIF3I;EIF3S2;TRIP1;hCG_41608;RP4-675E8.1-001	Eukaryotic translation initiation factor 3 subunit I;Eukaryotic translation initiation factor 3 subunit I	Q13347;Q53HU7;Q5U0F4;Q9P1D9;Q5E966	3	14	14	14	63.4	63.4	63.4	36.501	325	6.94E-119	1.1398	1.1462	12.248	33	215170000	97803000	117370000	0.196858801	27.6809017	26.54337538	26.80648846
2008	4908;7619;10101;12483			IPI00333770;IPI00916860;IPI00712107;IPI00375113	IPI00333770;IPI00916860;IPI00712107	4;4;2;1	4;4;2;1	4;4;2;1	Dedicator of cytokinesis protein 10;Zizimin-3;DOCK10.2;Putative uncharacterized protein Nbla10300;Putative uncharacterized protein DOCK10;Putative uncharacterized protein DKFZp781A1532	DOCK10;KIAA0694;ZIZ3;DOCK10.2;Nbla10300;DKFZp781A1532	dedicator of cytokinesis 10;DOCK10;similar to dedicator of cytokinesis 10	Q96BY6-1;Q96BY6;B3FL70;Q3LIC8;Q4ZG60;Q68DA4	4	4	4	4	3.1	3.1	3.1	249.53	2186	1.69E-45	1.0962	1.1461	17.6	6	3674100	1649300	2024800	0.196732928	21.80895946	20.65342241	20.94934798
480	2139;3091;5241;7018;10521;13639;17316;17333;17430			IPI00012442;IPI00693236;IPI00442863	IPI00012442;IPI00693236;IPI00442863	9;7;6	9;7;6	8;6;5	ATP-dependent DNA helicase VIII;GAP SH3 domain-binding protein 1;Ras GTPase-activating protein-binding protein 1;cDNA FLJ51772, highly similar to Ras-GTPase-activating protein-binding protein 1 (EC 3.6.1.-);GTPase activating protein (SH3 domain) binding protein 1;Ras-GTPase-activating protein SH3-domain-binding protein variant;cDNA FLJ50206, highly similar to Ras-GTPase-activating protein-binding…	G3BP;G3BP1;DKFZp313K0921;DKFZp686L1159;hCG_39146	Ras GTPase-activating protein-binding protein 1;Ras GTPase-activating protein-binding protein 1;CDNA FLJ26493 fis, clone KDN06317, highly similar to Ras-GTPase-activating protein binding protein 1	Q13283;B7Z8K4;Q32P45;Q53HH4;Q5HYE9;Q5U0Q1;Q6FI03;Q32LC7;Q6ZP53	3	9	9	8	25.3	25.3	22.7	52.164	466	2.83E-72	1.1911	1.1458	15.297	23	114780000	52186000	62598000	0.196355243	26.77429604	25.63715949	25.89961323
2349	2376;4993;4994;9826;12181;12684;12685	1034	115	IPI00694688;IPI00655650;IPI00187140;IPI00795435;IPI00826822;IPI00787644;IPI00479543;IPI00825626;IPI00826795;IPI00824146;IPI00401819;IPI00376121;IPI00176696;IPI00477550;IPI00693745;IPI00825001;IPI00847149;IPI00797875	IPI00694688;IPI00655650;IPI00187140;IPI00795435;IPI00826822;IPI00787644;IPI00479543;IPI00825626	7;7;6;6;6;6;5;5;3;2;2;2;2;2;1;1;1;1	7;7;6;6;6;6;5;5;3;2;2;2;2;2;1;1;1;1	7;7;6;6;6;6;5;5;3;2;2;2;2;2;1;1;1;1	40S ribosomal protein S26;Ribosomal protein S26;Putative 40S ribosomal protein S26-like 1	RPS26;RPS26L1;RPS26P11	40S ribosomal protein S26;40S ribosomal protein S26;Putative 40S ribosomal protein S26-like 1;13 kDa protein;similar to 40S ribosomal protein S26;13 kDa protein;31 kDa protein;similar to ribosomal protein S26 isoform 1	Q56JV1;A1XED9;P62854;Q76N56;Q5JNZ5	18	7	7	7	44.3	44.3	44.3	13.015	115	2.22E-16	1.1103	1.1457	19.196	27	103150000	45054000	58094000	0.196229326	26.62016858	25.42515186	25.79188583
1158	4346;4796;7596;9365;13757;16326			IPI00386189;IPI00838547;IPI00032158;IPI00167368;IPI00923990;IPI00478058;IPI00513890;IPI00514816;IPI00694731;IPI00905092;IPI00413165	IPI00386189;IPI00838547;IPI00032158	6;6;6;2;2;1;1;1;1;1;1	6;6;6;2;2;1;1;1;1;1;1	6;6;6;2;2;1;1;1;1;1;1	Gastric cancer antigen Ga19;N-alpha-acetyltransferase 15, NatA auxiliary subunit;NMDA receptor-regulated protein 1;N-terminal acetyltransferase;Protein tubedown-1;Tbdn100;cDNA, FLJ95468, highly similar to Homo sapiens transcriptional coactivator tubedown-100 (TBDN100),transcript variant 1, mRNA;cDNA FLJ58231, highly similar to NMDA receptor-regulated protein 1;NARG1 protein	GA19;NAA15;NARG1;NATH;TBDN100	Isoform 1 of NMDA receptor-regulated protein 1;similar to NMDA receptor regulated 1;Isoform 2 of NMDA receptor-regulated protein 1	Q9BXJ9-1;Q9BXJ9;B2RBE5;B4E2T6;Q9BXJ9-4;Q58F05	11	6	6	6	9.7	9.7	9.7	101.27	866	1.97E-17	1.1042	1.1454	15.242	8	10962000	4978700	5983400	0.195851509	23.3860077	22.24733766	22.51253408
870	6820;9072;12492;17661;18471			IPI00023640;IPI00908931;IPI00714175;IPI00654798	IPI00023640;IPI00908931;IPI00714175	5;4;3;2	5;4;3;2	5;4;3;2	Programmed cell death protein 5;TF-1 cell apoptosis-related protein 19;cDNA FLJ52456, moderately similar to Programmed cell death protein 5	PDCD5;TFAR19	Programmed cell death protein 5;cDNA FLJ52456, moderately similar to Programmed cell death protein 5;Programmed cell death protein 5	O14737;B4DE64;Q2HJH9	4	5	5	5	40.8	40.8	40.8	14.285	125	4.51E-26	1.1678	1.1454	12.827	18	7407500	3449800	3957700	0.195851509	22.82055529	21.71808129	21.91623083
1330	4066;5432;6133;10020;13750;17186			IPI00159899;IPI00914539;IPI00687932;IPI00375301;IPI00909909	IPI00159899;IPI00914539;IPI00687932;IPI00375301	6;6;4;3;1	6;6;4;3;1	6;6;4;3;1	Ankyrin repeat and FYVE domain-containing protein 1;Ankyrin repeats hooked to a zinc finger motif;cDNA FLJ32485 fis, clone SKNMC2001596, highly similar to Ankyrin repeat and FYVE domain-containing protein 1;Putative uncharacterized protein DKFZp686M19106;Ankyrin repeat and FYVE domain containing 1	ANKFY1;ANKHZN;KIAA1255;DKFZp686M19106	Similar to Ankyrin repeat and FYVE domain-containing protein 1;Isoform 2 of Ankyrin repeat and FYVE domain-containing protein 1;similar to ankyrin repeat and FYVE domain containing 1;ankyrin repeat and FYVE domain containing 1 isoform 2	Q9P2R3-1;Q9P2R3;B3KPZ0;Q5H9P4;Q9P2R3-2;Q5RKV4	5	6	6	6	7.5	7.5	7.5	132.82	1211	1.35E-71	1.0931	1.1451	8.3064	8	5879200	2759200	3120000	0.195473592	22.48718843	21.3958186	21.5731146
1064	3076;18498			IPI00029048;IPI00879002;IPI00386569	IPI00029048;IPI00879002;IPI00386569	2;1;1	2;1;1	2;1;1	Tubulin--tyrosine ligase-like protein 12;Tubulin tyrosine ligase-like family, member 12;Putative uncharacterized protein	KIAA0153;TTLL12;Z82214.4-003	Tubulin--tyrosine ligase-like protein 12;Tubulin tyrosine ligase-like family, member 12;Putative uncharacterized protein	Q14166;B1AH89;Q9BR23	3	2	2	2	5.4	5.4	5.4	74.403	644	1.46E-22	1.0419	1.145	9.7195	2	486900	243570	243330	0.195347598	18.89326598	17.89397692	17.89255467
2085	2235;2236;2237;3520;7558;7615;8592;8776;10516;11395;11978;12326;12769;12863;13334;13545;13709;13883;14239;14240;14973;15002;15507;16657;16658;18353;18926	894;895;896;897	102;208;276;404	IPI00396485;IPI00712775;IPI00826800;IPI00472724;IPI00025447;IPI00826390;IPI00940393;IPI00824338;IPI00913759;IPI00912190;IPI00180730;IPI00941522;IPI00714478;IPI00014424;IPI00689619;IPI00904161;IPI00838926;IPI00382804;IPI00705021;IPI00938077;IPI00556204;IPI00696050;IPI00687624;IPI00907882;IPI00686036;IPI00903767;IPI00838457;IPI00879622;IPI00829542;IPI00431701;IPI00431441;IPI00935896;IPI00655692;IPI…	IPI00396485;IPI00712775;IPI00826800;IPI00472724;IPI00025447;IPI00826390;IPI00940393;IPI00824338;IPI00913759;IPI00912190	27;27;26;25;24;22;21;19;16;14;13;12;10;9;9;9;7;7;6;6;6;6;6;6;4;3;3;2;2;2;2;2;1;1;1	27;27;26;25;24;22;21;19;16;14;13;12;10;9;9;9;7;7;6;6;6;6;6;6;4;3;3;2;2;2;2;2;1;1;1	18;18;17;17;18;13;17;11;8;7;7;9;5;6;6;4;3;6;4;3;3;1;4;4;1;0;0;0;0;2;2;2;1;0;0	Elongation factor 1-alpha 1;Elongation factor Tu;Eukaryotic elongation factor 1 A-1;Leukocyte receptor cluster member 7;Elongation factor 1-alpha;Eukaryotic translation elongation factor 1 alpha;cDNA FLJ54032, highly similar to Elongation factor 1-alpha 1;Eukaryotic elongation factor 1 A-like 3;Putative elongation factor 1-alpha-like 3;Eukaryotic translation elongation factor 1 alpha 1;EEF1A1 pro…	EEF1A;EEF1A1;EF1A;LENG7;EEF1A1L14;PTI-1;hCG_2033271;RP11-505P4.2-001;EEF1AL3;RP11-505P4.2-015;RP11-505P4.2-003	Elongation factor 1-alpha 1;Elongation factor 1-alpha 1;similar to eukaryotic translation elongation factor 1 alpha 1 isoform 1;Putative elongation factor 1-alpha-like 3;Elongation factor 1-alpha;similar to elongation factor 1 alpha;Elongation factor 1-alp	P68104;A8K9C4;A9X7H1;B4DV42;B4E2C5;Q16577;Q53G85;Q53G89;Q53GA1;Q53GE9;Q53HM9;Q53HQ7;Q53HR1;Q53HR5;Q6IPN6;Q6IPS9;Q6IPT9;Q8IUB0;Q96RE1;Q9H2I7;Q9NZS6;P68103;A1XEA0;O18787;Q862C3;Q862J5;Q862L7;Q5VTE0;Q5JR01;A6PW80;Q2F837;Q504Z0;Q6IQ15;Q6P082;Q6P4C9;Q8TBL1;Q96C29;Q96CD8;Q96EB3;B4DNE0	35	27	27	18	70.3	70.3	53	50.14	462	0	1.1211	1.1447	21.377	352	9121700000	4150800000	4970800000	0.19496955	33.08665558	31.95074227	32.21083091
960	3863;11301;13930			IPI00917298;IPI00848331;IPI00026302;IPI00689092;IPI00856058;IPI00916315;IPI00915795;IPI00916572;IPI00917675;IPI00824572;IPI00703878;IPI00878870	IPI00917298;IPI00848331;IPI00026302;IPI00689092;IPI00856058;IPI00916315;IPI00915795;IPI00916572;IPI00917675	3;3;3;3;3;3;3;3;2;1;1;1	3;3;3;3;3;3;3;3;2;1;1;1	3;3;3;3;3;3;3;3;2;1;1;1	cDNA FLJ57527, highly similar to 60S ribosomal protein L31;Putative uncharacterized protein RPL31;cDNA FLJ58912, highly similar to 60S ribosomal protein L31;Ribosomal protein L31, isoform CRA_c;60S ribosomal protein L31;cDNA, FLJ92036, highly similar to Homo sapiens ribosomal protein L31 (RPL31), mRNA;Ribosomal protein L31;RPL31 protein;cDNA FLJ58908, highly similar to 60S ribosomal protein L31	RPL31;hCG_27618	Putative uncharacterized protein RPL31;ribosomal protein L31 isoform 2;60S ribosomal protein L31;60S ribosomal protein L31;ribosomal protein L31 isoform 3;Putative uncharacterized protein RPL31;Putative uncharacterized protein RPL31;Putative uncharacterize	B7Z4C8;B7Z4K2;P62899;B2R4C1;Q76N53;Q56JX3;Q6IRZ0;B7Z4E3;C9JU56;C9JQ13;B8ZZK4	12	3	3	3	23.8	23.8	23.8	15.118	130	3.45E-08	1.235	1.1446	5.5842	10	68236000	29463000	38773000	0.194843512	26.02402974	24.812401	25.20854903
985	3658;12006;15724			IPI00696830;IPI00026970	IPI00696830;IPI00026970	3;3	3;3	3;3	Chromatin-specific transcription elongation factor 140 kDa subunit;Facilitates chromatin transcription complex subunit SPT16;FACT 140 kDa subunit;FACT complex subunit SPT16;FACTp140;SUPT16H protein	FACT140;FACTP140;SUPT16H	similar to chromatin-specific transcription elongation factor large subunit isoform 1;FACT complex subunit SPT16	Q9Y5B9;Q0VGA3	2	3	3	3	5	5	5	120.1	1049	3.47E-26	1.1104	1.1445	6.4579	5	6066100	2569500	3496500	0.194717463	22.53233785	21.29305622	21.73748007
1656	3770;3771;6291;6879;7394;7611;8710;9316;9335;9513;9867;10732;13611;14745			IPI00221088;IPI00694565;IPI00954541;IPI00925580;IPI00879238;IPI00478327;IPI00847192;IPI00647546;IPI00853062;IPI00879512	IPI00221088;IPI00694565;IPI00954541;IPI00925580;IPI00879238;IPI00478327;IPI00847192	14;14;9;9;9;7;7;5;4;4	14;14;9;9;9;7;7;5;4;4	13;13;8;8;8;6;7;4;3;3	40S ribosomal protein S9;Ribosomal protein S9;Ribosomal protein S9, isoform CRA_a;cDNA FLJ61636, highly similar to 40S ribosomal protein S9;Putative uncharacterized protein RPS9;Ribosomal protein S9, isoform CRA_e;Ribosomal protein S9, isoform CRA_c;RPS9 protein	RPS9;hCG_2009111;XXbac-BCX105G6.6-001;XXbac-BPG111L9.6-001	40S ribosomal protein S9;40S ribosomal protein S9;cDNA FLJ61636, highly similar to 40S ribosomal protein S9;Ribosomal protein S9, isoform CRA_e;Ribosomal protein S9, isoform CRA_c;Similar to 40S ribosomal protein S9;RPS9 protein (Fragment)	P46781;A9C4C1;A6QLG5;B7Z732;C9JM19;B5MCT8;A5D904	10	14	14	13	55.2	55.2	52.1	22.591	194	4.42E-59	1.1917	1.1442	28.195	53	582060000	271210000	310850000	0.194339249	29.11659264	28.01483513	28.21164334
1961	627;4674;11392;12101;14369			IPI00646377;IPI00328268;IPI00874215;IPI00924367;IPI00905844;IPI00748864	IPI00646377;IPI00328268;IPI00874215;IPI00924367;IPI00905844	5;5;5;4;4;1	2;2;2;1;1;1	2;2;2;1;1;1	eIF-4-gamma II;Eukaryotic translation initiation factor 4 gamma 3;cDNA FLJ60945, highly similar to Eukaryotic translation initiation factor 4gamma 3;EIF4G3 protein;Eukaryotic translation initiation factor 4 gamma, 3 variant;cDNA FLJ53944, highly similar to Eukaryotic translation initiation factor 4 gamma 3;cDNA FLJ59298, highly similar to Eukaryotic translation initiation factor 4 gamma 3	EIF4G3	Isoform 1 of Eukaryotic translation initiation factor 4 gamma 3;EIF4G3 protein;cDNA FLJ59298, highly similar to Eukaryotic translation initiation factor 4 gamma 3;176 kDa protein;105 kDa protein	O43432-1;O43432;B4DXR2;B9EGQ7;Q59GJ0;B4DZE1;Q504Z1;A8MZE8;B4DH17	6	5	2	2	3.5	1.7	1.7	176.65	1585	3.20E-10	1.0709	1.1441	6.9516	3	1388600	561330	827250	0.194213156	20.40519965	19.09848964	19.65796386
2686	3814;11816;17378	1107	48	IPI00025725;IPI00943798;IPI00877923	IPI00025725;IPI00943798;IPI00877923	3;3;2	3;3;2	3;3;2	Complex I-MNLL;NADH dehydrogenase [ubiquinone] 1 beta subcomplex subunit 1;NADH-ubiquinone oxidoreductase MNLL subunit;NDUFB1 protein	NDUFB1	Isoform 2 of NADH dehydrogenase [ubiquinone] 1 beta subcomplex subunit 1;Isoform 1 of NADH dehydrogenase [ubiquinone] 1 beta subcomplex subunit 1;7 kDa protein	O75438-2;O75438;Q3MHU6;O75438-1	3	3	3	3	19	19	19	11.912	105	7.96E-15	1.184	1.1436	13.245	18	5245000	2355600	2889400	0.193582525	22.32251134	21.16766315	21.46233851
2560	585;16583			IPI00797574	IPI00797574	2	2	2	Biorientation of chromosomes in cell division protein 1-like;Protein FAM44A;cDNA FLJ54426	BOD1L;FAM44A;KIAA1327	Biorientation of chromosomes in cell division protein 1-like	Q8NFC6;B4DNZ8	1	2	2	2	0.6	0.6	0.6	330.46	3051	0.00062025	1.0837	1.1433	232.81	3	502510	352760	149750	0.193204014	18.93879278	18.42832746	17.19219648
2268	572;653;2058;4669;4989;6845;7595;9468;12340;14388;16128;16129;16271;16925;18296			IPI00550021;IPI00651660;IPI00941779;IPI00877635;IPI00877999;IPI00687634;IPI00877787;IPI00878524;IPI00878827;IPI00889059;IPI00695692;IPI00219335;IPI00711650;IPI00686963;IPI00905582;IPI00943250	IPI00550021;IPI00651660;IPI00941779;IPI00877635;IPI00877999;IPI00687634;IPI00877787;IPI00878524	15;13;13;12;10;9;9;9;5;5;3;2;2;2;1;1	15;13;13;12;10;9;9;9;5;5;3;2;2;2;1;1	15;13;13;12;10;9;9;9;5;5;3;2;2;2;1;1	60S ribosomal protein L3;HIV-1 TAR RNA-binding protein B;Ribosomal protein L3;Putative uncharacterized protein RPL3;cDNA FLJ35376 fis, clone SKMUS2004044, highly similar to Homo sapiens ribosomal protein L3 (RPL3), transcript variant 2, mRNA;cDNA FLJ59135, highly similar to 60S ribosomal protein L3;Ribosomal protein L3, isoform CRA_i;Ribosomal protein L3, isoform CRA_b;RPL3 protein;Putative uncha…	OK/SW-cl.32;RPL3;hCG_2015191;rpl3	60S ribosomal protein L3;ribosomal protein L3 isoform b;40 kDa protein;Ribosomal protein L3, isoform CRA_b;Putative uncharacterized protein RPL3;60S ribosomal protein L3;Putative uncharacterized protein RPL3;Putative uncharacterized protein RPL3	P39023;Q96QL0;A6NHB7;B3KS36;B4DN06;Q49AJ9;Q8TBW1;Q9BT63;Q9NY85;C9JFX8;P39872;A1XEC9;B1H0W8;Q862D2;Q862V1;Q9BDY6;B5MCW2;C9J1Y8	16	15	15	15	41.4	41.4	41.4	46.108	403	3.27E-138	1.1447	1.1432	12.576	67	411630000	188720000	222900000	0.193077822	28.61677289	27.49167208	27.73182138
541	2177;11487			IPI00013860;IPI00712360;IPI00915850	IPI00013860;IPI00712360;IPI00915850	2;2;1	2;2;1	2;2;1	3-hydroxyisobutyrate dehydrogenase, mitochondrial;3'-hydroxyisobutyrate dehydrogenase;3-hydroxyisobutyrate dehydrogenase;3-hydroxyisobutyrate dehydrogenase, isoform CRA_a;cDNA, FLJ96784, Homo sapiens 3-hydroxyisobutyrate dehydrogenase (HIBADH), mRNA;NS5ATP1	HIBADH;hCG_39034;NS5ATP1;tcag7.211	3-hydroxyisobutyrate dehydrogenase, mitochondrial;3-hydroxyisobutyrate dehydrogenase, mitochondrial;Putative uncharacterized protein HIBADH	P31937;Q546Z2;Q2HJD7;C9JHR2	3	2	2	2	8.3	8.3	8.3	35.329	336	8.34E-07	1.1372	1.1429	8.3142	3	6525800	3222200	3303600	0.192699178	22.63772334	21.61961461	21.65560759
173	9200;9356;13461;13682;13935			IPI00004962;IPI00945220;IPI00708064	IPI00004962;IPI00945220	5;4;2	5;4;2	5;4;2	Golgi integral membrane protein 4;Golgi integral membrane protein, cis;Golgi phosphoprotein 4;Golgi-localized phosphoprotein of 130 kDa;Putative uncharacterized protein GOLIM4	GIMPC;GOLIM4;GOLPH4;GPP130	Golgi integral membrane protein 4;Putative uncharacterized protein GOLIM4	O00461;C9J8T3	3	5	5	5	8.8	8.8	8.8	81.879	696	4.69E-54	1.0686	1.1429	20.958	13	13892000	6759100	7133000	0.192699178	23.72775098	22.68839973	22.76607754
846	577;1526;2544;3132;3740;8014;15066			IPI00022827;IPI00247439;IPI00689424	IPI00022827;IPI00247439	7;7;3	7;7;3	7;7;3	CTCL tumor antigen se20-9;Serine/threonine-protein kinase 2;STE20-like serine/threonine-protein kinase;STE20-related serine/threonine-protein kinase;cDNA FLJ61681, highly similar to STE20-like serine/threonine-protein kinase (EC2.7.11.1)	KIAA0204;SLK;STK2	Isoform 1 of STE20-like serine/threonine-protein kinase;Isoform 2 of STE20-like serine/threonine-protein kinase	Q9H2G2-1;Q9H2G2;Q9H2G2-2;B4DZC9	3	7	7	7	8.3	8.3	8.3	142.69	1235	9.01E-80	1.1118	1.1427	12.28	16	10823000	4879700	5943600	0.192446694	23.36759712	22.21836102	22.5029056
1244	3557;8089;10052;10288;17170;17961			IPI00072534;IPI00735181;IPI00788016;IPI00909477	IPI00072534;IPI00735181;IPI00788016	6;6;3;2	6;6;3;2	6;6;3;2	GCUNC-45;Protein unc-45 homolog A;Smooth muscle cell-associated protein 1;cDNA FLJ43733 fis, clone TESTI1000545, highly similar to Homo sapiens unc-45 homolog A (UNC45A), transcript variant 3, mRNA;cDNA FLJ77677;Unc-45 homolog A (C. elegans), isoform CRA_a	SMAP1;UNC45A;hCG_32584	Isoform 1 of Protein unc-45 homolog A;Isoform 2 of Protein unc-45 homolog A;Isoform 3 of Protein unc-45 homolog A	Q9H3U1-1;Q9H3U1;Q9H3U1-2;A8K6F7;Q9H3U1-3	4	6	6	6	13.1	13.1	13.1	103.08	944	3.72E-188	1.1802	1.1425	6.3523	18	35317000	15633000	19684000	0.192194165	25.07385946	23.89809132	24.23052009
528	326;488;1428;1766;4061;4062;5383;6451;7572;10205;10835;14471;14747;16248	204	61	IPI00013485;IPI00165486;IPI00695732;IPI00940323;IPI00871956;IPI00943304;IPI00687537;IPI00479366;IPI00386445;IPI00841476;IPI00798353;IPI00905472;IPI00706903;IPI00878284;IPI00705617;IPI00878297;IPI00877829;IPI00907860;IPI00479281;IPI00442381	IPI00013485;IPI00165486;IPI00695732;IPI00940323;IPI00871956;IPI00943304;IPI00687537;IPI00479366;IPI00386445	14;14;13;10;9;8;8;7;7;4;4;4;3;3;3;2;2;1;1;1	14;14;13;10;9;8;8;7;7;4;4;4;3;3;3;2;2;1;1;1	14;14;13;10;9;8;8;7;7;4;4;4;3;3;3;2;2;1;1;1	40S ribosomal protein S2;40S ribosomal protein S4;Protein LLRep3;Similar to 40S ribosomal protein S2;Ribosomal protein S2;RPS2 protein;Ribosomal protein S2, isoform CRA_b	RPS2;RPS4;LOC392781;tcag7.979;rps2;OK/KNS-cl.6;hCG_1990006;OK/KNS-cl.7	40S ribosomal protein S2;31 kDa protein;40S ribosomal protein S2;30 kDa protein;Similar to Ribosomal protein S2;31 kDa protein;similar to ribosomal protein S2;Putative uncharacterized protein ENSP00000351543 (Fragment);Ribosomal protein S2, isoform CRA_b	P15880;A4D0Y7;O60249;Q3KQT6;Q6IPX5;Q8J014;Q8N5L9;Q8NI62;Q9BSW5;O18789;Q862M9;A6NI39;Q8NI61	20	14	14	14	51.9	51.9	51.9	31.324	293	2.46E-131	1.1498	1.1422	10.844	57	517230000	231010000	286220000	0.19181529	28.94623071	27.78338006	28.09254924
837	3487;11197;14497			IPI00022479;IPI00941901;IPI00924381;IPI00700248;IPI00908611;IPI00700474	IPI00022479;IPI00941901;IPI00924381;IPI00700248	3;3;3;2;1;1	3;3;3;2;1;1	3;3;3;2;1;1	Putative uncharacterized protein HERC1;HECT domain and RCC1-like domain-containing protein 1;p532;p619;Probable E3 ubiquitin-protein ligase HERC1	HERC1	Putative uncharacterized protein HERC1;Probable E3 ubiquitin-protein ligase HERC1;Similar to guanine nucleotide exchange factor p532;HERC1 protein	C9JUT5;Q15751;Q862P0;A2VDK8	6	3	3	3	1.3	1.3	1.3	532.35	4862	1.37E-05	1.0526	1.1422	2.778	7	707330	342680	364650	0.19181529	19.43202393	18.38650247	18.47615287
1851	12255;16557			IPI00299193;IPI00696170	IPI00299193;IPI00696170	2;2	2;2	2;2	Mitochondrial outer membrane protein 25;Synaptojanin-2-binding protein	OMP25;SYNJ2BP	Synaptojanin-2-binding protein;Synaptojanin-2-binding protein	P57105;Q3T0C9	2	2	2	2	17.9	17.9	17.9	15.928	145	2.06E-14	1.202	1.1421	9.5127	5	4935300	2116200	2819100	0.191688976	22.23470635	21.01304455	21.42680322
2286	2273;5239;7192;12179;16938			IPI00554590;IPI00841259;IPI00477068;IPI00945592	IPI00554590	5;2;1;1	5;2;1;1	5;2;1;1	Rab3 GTPase-activating protein 150 kDa subunit;Rab3 GTPase-activating protein non-catalytic subunit;Rab3-GAP p150;Rab3-GAP regulatory subunit;RGAP-iso;cDNA FLJ78421, highly similar to Homo sapiens RAB3 GTPase activating protein subunit 2 (non-catalytic) (RAB3GAP2), mRNA;RAB3 GTPase activating protein subunit 2 (Non-catalytic);cDNA FLJ14579 fis, clone NT2RM4001203, highly similar to Rab3 GTPase-ac…	KIAA0839;RAB3GAP2;hCG_25741	Isoform 1 of Rab3 GTPase-activating protein non-catalytic subunit	Q9H2M9-1;Q9H2M9;A6H8V0;B3KNG8	4	5	5	5	5.3	5.3	5.3	155.98	1393	4.38E-29	1.1142	1.1414	10.509	13	8827900	4074100	4753800	0.190804468	23.07363886	21.95804996	22.18064978
1241	13333;13352			IPI00099550;IPI00071180;IPI00409659;IPI00701359;IPI00905651;IPI00726190;IPI00909004;IPI00908495	IPI00099550;IPI00071180;IPI00409659;IPI00701359;IPI00905651;IPI00726190;IPI00909004;IPI00908495	2;2;1;1;1;1;1;1	2;2;1;1;1;1;1;1	2;2;1;1;1;1;1;1	Protein linking IAP with cytoskeleton 1;Ubiquilin-1;cDNA FLJ14650 fis, clone NT2RP2002185, highly similar to Ubiquilin-1;cDNA FLJ14670 fis, clone NT2RP2003272, highly similar to Ubiquilin-1;Ubiquilin 1 isoform 1 variant;Chap1;DSK2 homolog;Protein linking IAP with cytoskeleton 2;Ubiquilin-2;Ubiquitin-like product Chap1/Dsk2;cDNA FLJ56541, highly similar to Ubiquilin-2;cDNA FLJ60127, highly similar…	DA41;PLIC1;UBQLN1;HRIHFB2157;N4BP4;PLIC2;UBQLN2	Isoform 1 of Ubiquilin-1;Isoform 2 of Ubiquilin-1;Ubiquilin-2;Retina ubiquilin;UBQLN1 protein;similar to ubiquilin 2 isoform 1;cDNA FLJ56541, highly similar to Ubiquilin-2;cDNA FLJ60127, highly similar to Ubiquilin-2	Q9UMX0-1;Q9UMX0;B3KNI2;B3KNI8;Q9UMX0-2;Q59FJ2;Q9UHD9;Q95M59;Q0VCS3;B4DZF1;B4DM19	8	2	2	2	7.5	7.5	7.5	62.518	589	5.20E-07	1.1503	1.141	6.7042	2	4084000	2002700	2081300	0.190298792	21.96155144	20.93351489	20.9890535
1862	11787;12703;16690			IPI00299738;IPI00908730	IPI00299738;IPI00908730	3;3	3;3	3;3	Procollagen C-endopeptidase enhancer 1;Procollagen COOH-terminal proteinase enhancer 1;Type 1 procollagen C-proteinase enhancer protein;Type I procollagen COOH-terminal proteinase enhancer;Procollagen C-endopeptidase enhancer;cDNA FLJ55126, highly similar to Procollagen C-endopeptidase enhancer 1	PCOLCE;PCPE1;tcag7.602	Procollagen C-endopeptidase enhancer 1;cDNA FLJ55126, highly similar to Procollagen C-endopeptidase enhancer 1	Q15113;A4D2D2;B4DPJ4	2	3	3	3	7.8	7.8	7.8	47.972	449	6.43E-06	1.1163	1.1405	5.589	4	5191100	2399200	2791900	0.189666447	22.30760885	21.194122	21.41281584
676	2364;2469;8497;11927;13184;16310			IPI00790739;IPI00017855;IPI00690870;IPI00382844;IPI00909879	IPI00790739;IPI00017855;IPI00690870;IPI00382844;IPI00909879	6;6;5;3;3	6;6;5;3;3	6;6;5;3;3	Aconitase 2, mitochondrial;Aconitate hydratase, mitochondrial;Citrate hydro-lyase;cDNA, FLJ95737, highly similar to Homo sapiens aconitase 2, mitochondrial (ACO2), nuclear geneencoding mitochondrial protein, mRNA;cDNA FLJ60429, highly similar to Aconitate hydratase, mitochondrial (EC 4.2.1.3);cDNA FLJ54329, highly similar to Aconitate hydratase, mitochondrial(EC 4.2.1.3);cDNA FLJ52327, highly sim…	ACO2;RP3-347H13.8-002;ACON	Aconitase 2, mitochondrial;Aconitate hydratase, mitochondrial;Aconitate hydratase, mitochondrial;Aconitase (Fragment);cDNA FLJ50886, highly similar to Aconitate hydratase, mitochondrial	A2A274;Q99798;B2RBW5;B4DEC3;B4DJW1;B4DLY4;B4DZ08;Q71UF1;P20004;Q1P9Q3;O75944;B4DW08	5	6	6	6	10.1	10.1	10.1	87.819	805	6.27E-18	1.1269	1.1404	66.182	9	35439000	26427000	9011400	0.189539944	25.07883456	24.65550932	23.10331983
1515	12713;18254			IPI00217413	IPI00217413	2	2	2	ATP-dependent RNA helicase DHX29;DEAH box protein 29;Nucleic acid helicase DDXx	DDX29;DHX29	ATP-dependent RNA helicase DHX29	Q7Z478	1	2	2	2	2	2	2	155.23	1369	0.11158	1.068	1.1398	30.425	3	623610	328760	294850	0.188780698	19.25028454	18.32667525	18.16962167
1188	3809;12313			IPI00034006;IPI00924503;IPI00910156;IPI00700150;IPI00798170;IPI00909596	IPI00034006;IPI00924503;IPI00910156;IPI00700150;IPI00798170;IPI00909596	2;2;2;1;1;1	2;2;2;1;1;1	2;2;2;1;1;1	His domain-containing protein tyrosine phosphatase;Protein tyrosine phosphatase TD14;Tyrosine-protein phosphatase non-receptor type 23;cDNA FLJ58078, highly similar to Tyrosine-protein phosphatase non-receptortype 23 (EC 3.1.3.48);cDNA FLJ58355, highly similar to Tyrosine-protein phosphatase non-receptor type 23 (EC 3.1.3.48);cDNA FLJ53444, highly similar to Tyrosine-protein phosphatase non-recep…	KIAA1471;PTPN23	Tyrosine-protein phosphatase non-receptor type 23;cDNA FLJ58078, highly similar to Tyrosine-protein phosphatase non-receptortype 23;cDNA FLJ58355, highly similar to Tyrosine-protein phosphatase non-receptor type 23;similar to protein tyrosine phosphatase,	Q9H3S7;A8K0D7;B4DST5;B4DJ12;B4DJ21;C9JD91	6	2	2	2	2	2	2	178.97	1636	9.65E-43	1.0658	1.1398	8.9517	9	2934800	1355900	1579000	0.188780698	21.48483076	20.37081935	20.59057974
2290	2208;3545;4862;5274;7475;11615;16463;16892	1002;1003;1004;1005	68;118;152;200	IPI00940950;IPI00554723;IPI00853161;IPI00708210;IPI00840071;IPI00826680;IPI00064765;IPI00398057;IPI00853485;IPI00687481;IPI00893680;IPI00894078;IPI00894025	IPI00940950;IPI00554723;IPI00853161;IPI00708210;IPI00840071;IPI00826680;IPI00064765;IPI00398057;IPI00853485;IPI00687481;IPI00893680;IPI00894078;IPI00894025	8;8;8;7;7;6;5;5;4;4;4;4;4	8;8;8;7;7;6;5;5;4;4;4;4;4	2;2;2;2;2;2;1;2;2;0;0;2;0	Ribosomal protein L10;60S ribosomal protein L10;Laminin receptor homolog;Protein QM;Tumor suppressor QM;60S ribosomal protein L10-like	RPL10;XX-FW83563B9.1-011;DXS648E;QM;RPL10L;XX-FW83563B9.1-009;XX-FW83563B9.1-017	Ribosomal protein L10 (Fragment);60S ribosomal protein L10;60S ribosomal protein L10;60S ribosomal protein L10;60S ribosomal protein L10-like;ribosomal protein L10;60S ribosomal protein L10-like;24 kDa protein;Ribosomal protein L10;20 kDa protein;Putative	Q5HY50;P27635;Q9XSI3;A1XEA9;Q862I0;Q862Y0;Q2TBW8;Q96L21;A6QRI9;C9J6J7;B8A6G2;C9J7G5	13	8	8	2	40	40	14.3	26.593	230	2.65E-86	1.2115	1.1397	10.658	37	301560000	131490000	170060000	0.188654118	28.16786984	26.97037784	27.3414686
2063	1216;11650			IPI00385631;IPI00789160;IPI00790964;IPI00847913;IPI00953044	IPI00385631;IPI00789160;IPI00790964;IPI00847913;IPI00953044	2;2;1;1;1	2;2;1;1;1	2;2;1;1;1	Zinc finger ZZ-type and EF-hand domain-containing protein 1;Putative uncharacterized protein ZZEF1	KIAA0399;ZZEF1	Isoform 1 of Zinc finger ZZ-type and EF-hand domain-containing protein 1;312 kDa protein;Isoform 2 of Zinc finger ZZ-type and EF-hand domain-containing protein 1;Isoform 3 of Zinc finger ZZ-type and EF-hand domain-containing protein 1;Putative uncharacteri	O43149-1;O43149;O43149-2;O43149-3;C9J6T4	5	2	2	2	1.4	1.4	1.4	331.07	2961	0.00025053	1.0312	1.1396	6.6367	3	1577000	731430	845570	0.188527527	20.58875123	19.48036028	19.68956467
615	5672;16993			IPI00701679;IPI00016249;IPI00688884;IPI00945864;IPI00942025;IPI00797887;IPI00717167;IPI00554715;IPI00479630;IPI00939674;IPI00947512;IPI00947266;IPI00016250;IPI00699605	IPI00701679;IPI00016249;IPI00688884;IPI00945864;IPI00942025;IPI00797887;IPI00717167;IPI00554715;IPI00479630;IPI00939674;IPI00947512;IPI00947266;IPI00016250;IPI00699605	2;2;2;2;2;2;2;2;2;2;2;2;1;1	2;2;2;2;2;2;2;2;2;2;2;2;1;1	2;2;2;2;2;2;2;2;2;2;2;2;1;1	Fragile X mental retardation syndrome-related protein 1;cDNA FLJ58644, highly similar to Fragile X mental retardation syndrome-related protein 1;cDNA FLJ58199, highly similar to Fragile X mental retardation syndrome-related protein 1;FXR1 protein;cDNA FLJ58772, highly similar to Fragile X mental retardation syndrome-related protein 1;cDNA FLJ58021, highly similar to Fragile X mental retardation s…	FXR1;FMR1L2;FXR2	70 kDa protein;Isoform 1 of Fragile X mental retardation syndrome-related protein 1;Fragile X mental retardation syndrome-related protein 1;cDNA FLJ58644, highly similar to Fragile X mental retardation syndrome-related protein 1;Putative uncharacterized pr	P51114-1;P51114;Q2TBT7;B4DXZ6;C9JLJ3;B4DM78;Q14341;A6QLG6;P51114-2;P51114-3;C9JK72;B4DGH9;B4DM21;P51116;Q86V09	14	2	2	2	3.5	3.5	3.5	69.975	622	1.20E-05	1.1335	1.1394	8.733	9	10108000	4501700	5606300	0.188274311	23.26899423	22.10203849	22.41861752
1221	1915;6725;14957;15399			IPI00061531;IPI00705049;IPI00904527	IPI00061531;IPI00705049	4;2;1	4;2;1	4;2;1	39S ribosomal protein L53, mitochondrial	MRPL53	39S ribosomal protein L53, mitochondrial;39S ribosomal protein L53, mitochondrial	Q96EL3;Q2HJF1	3	4	4	4	49.1	49.1	49.1	12.107	112	3.97E-75	1.0872	1.1391	7.5668	14	4790700	2239300	2551300	0.187894405	22.19180504	21.09461639	21.28280112
2071	3648;8286;8530;8555;14179;14423;15113;18079			IPI00395627;IPI00552308;IPI00940004;IPI00894008;IPI00410678;IPI00893250	IPI00395627;IPI00552308;IPI00940004	8;7;7;2;1;1	8;7;7;2;1;1	3;2;2;2;1;1	Calcyclin-binding protein;S100A6-binding protein;Siah-interacting protein;Calcyclin binding protein;Calcyclin binding protein, isoform CRA_a;cDNA, FLJ93790, Homo sapiens Siah-interacting protein (SIP), mRNA;Growth-inhibiting gene 5 protein;cDNA FLJ36106 fis, clone TESTI2021531, highly similar to Calcyclin-binding protein	CACYBP;PNAS-107;S100A6BP;SIP;hCG_2024873;RP1-102G20.6-001;RP1-102G20.6-002	Isoform 1 of Calcyclin-binding protein;cDNA FLJ36106 fis, clone TESTI2021531, highly similar to Calcyclin-binding protein;23 kDa protein	Q9HB71-1;Q9HB71;Q5R371;Q6NVY0;B3KSF1;Q5R370	6	8	8	3	53.5	53.5	24.1	26.21	228	1.24E-66	1.1453	1.1383	11.821	17	100450000	46456000	53992000	0.186880831	26.58190232	25.4693616	25.68624232
117	10216;11595	72	48	IPI00003311;IPI00696036	IPI00003311;IPI00696036	2;2	2;2	2;2	DNA-directed RNA polymerase III subunit L;DNA-directed RNA polymerases I, II, and III subunit RPABC5;RNA polymerase II 7.6 kDa subunit;RPB10 homolog	POLR2L	DNA-directed RNA polymerases I, II, and III subunit RPABC5;DNA-directed RNA polymerases I, II, and III subunit RPABC5	P62875;Q32P78	2	2	2	2	29.9	29.9	29.9	7.645	67	4.54E-05	1.1285	1.1383	18.914	16	3771600	1712600	2059000	0.186880831	21.84674525	20.7077568	20.9735124
827	10059;15524;15803			IPI00251749;IPI00022282;IPI00759700;IPI00555880;IPI00710043;IPI00604725;IPI00219946;IPI00759729;IPI00604604	IPI00251749;IPI00022282;IPI00759700;IPI00555880	3;3;3;3;1;1;1;1;1	3;3;3;3;1;1;1;1;1	3;3;3;3;1;1;1;1;1	Glucocorticoid receptor;Nuclear receptor subfamily 3 group C member 1;cDNA FLJ50281, highly similar to Glucocorticoid receptor;Nuclear receptor subfamily 3, group C, member 1 (Glucocorticoid receptor)	GRL;NR3C1	Isoform Alpha-2 of Glucocorticoid receptor;Isoform Alpha of Glucocorticoid receptor;Isoform Alpha-B of Glucocorticoid receptor;Isoform GR-A alpha of Glucocorticoid receptor	P04150-3;P04150;B6ZGU6;P04150-1;A0ZXF9;B7Z7I2;P04150-8;P04150-5;Q3MSN1;Q3MSN4	9	3	3	3	7.2	7.2	7.2	85.815	778	2.00E-40	1.0898	1.1381	9.1724	6	5452200	2494700	2957400	0.186627327	22.37840705	21.2504349	21.49589796
1908	671;2739;3489;4823;5106;5690;6377;7576;7946;7962;8090;8099;8711;11117;13146;14552;14553;15540;16156;16341;16343;17089;17866			IPI00303476;IPI00717884;IPI00791498;IPI00790847;IPI00792534;IPI00793271;IPI00792128	IPI00303476;IPI00717884	23;20;5;5;4;4;2	23;20;5;5;4;4;2	23;20;5;5;4;4;2	ATP synthase subunit beta, mitochondrial;ATP synthase subunit beta	ATP5B;ATPMB;ATPSB	ATP synthase subunit beta, mitochondrial;ATP synthase subunit beta, mitochondrial	P06576;Q0QEN7;P00829;Q0QEM9	7	23	23	23	68.1	68.1	68.1	56.559	529	0	1.1618	1.1379	10.332	107	1521300000	676620000	844640000	0.186373777	30.50265753	29.33377058	29.65376133
358	7883;12156;14241			IPI00009368;IPI00694750	IPI00009368;IPI00694750	3;2	3;2	3;2	Sideroflexin-1;Tricarboxylate carrier protein	SFXN1	Sideroflexin-1;Sideroflexin-1	Q9H9B4;Q5E9M8	2	3	3	3	20.8	20.8	20.8	35.619	322	5.34E-38	1.2171	1.1372	5.7113	5	14167000	5981400	8186000	0.185486004	23.75603095	22.51205177	22.96472724
1145	3258;5266;11984;12702;13829;15007			IPI00031801;IPI00219147;IPI00852465;IPI00219148;IPI00555698;IPI00250153;IPI00705175;IPI00556023	IPI00031801;IPI00219147;IPI00852465;IPI00219148;IPI00555698;IPI00250153;IPI00705175	6;6;5;5;4;3;3;1	3;3;2;2;1;0;0;0	3;3;2;2;1;0;0;0	Cold shock domain-containing protein A;DNA-binding protein A;Single-strand DNA-binding protein NF-GMB;CSDA protein;CSDA protein variant;Contrin;DNA-binding protein C;Germ cell-specific Y-box-binding protein;MSY2 homolog;Y-box-binding protein 2;cDNA, FLJ95978, highly similar to Homo sapiens Y box binding protein 2 (YBX2), mRNA	CSDA;DBPA;CSDA3;MSY2;YBX2	Isoform 1 of DNA-binding protein A;Isoform 2 of DNA-binding protein A;CSDA protein;Isoform 3 of DNA-binding protein A;CSDA protein variant (Fragment);Y-box-binding protein 2;YBX2 protein	P16989-1;P16989;P16989-2;Q96GD7;A5D7Q4;P16989-3;Q59EB5;Q9Y2T7;B2RCC2;A5D7M4	8	6	3	3	24.2	15.6	15.6	40.089	372	2.55E-71	0.98753	1.1371	11.737	14	56477000	26996000	29482000	0.185359135	25.75116012	24.68624232	24.81333106
537	1117;6618			IPI00013788;IPI00644220;IPI00713589;IPI00716103;IPI00644724	IPI00013788;IPI00644220;IPI00713589;IPI00716103;IPI00644724	2;2;1;1;1	2;2;1;1;1	2;2;1;1;1	HIV Tat-specific factor 1;cDNA FLJ60139, highly similar to Homo sapiens HIV TAT specific factor 1 (HTATSF1), mRNA;HIV-1 Tat specific factor 1	HTATSF1;RP1-196E23.2-002;RP1-196E23.2-003	HIV Tat-specific factor 1;cDNA FLJ60139, highly similar to Homo sapiens HIV TAT specific factor 1 (HTATSF1), mRNA;similar to LOC526910 protein;HIV-1 Tat specific factor 1;HIV-1 Tat specific factor 1	O43719;B4DRS4;Q5H918;Q2KIC3;Q5H919	5	2	2	2	2.8	2.8	2.8	85.852	755	0.0016383	1.1051	1.1369	10.163	3	1732600	776610	955960	0.185105363	20.72450719	19.56683076	19.86659073
236	1396;2303;7193;14088;17394	104;105	39;75	IPI00006579;IPI00645361	IPI00006579;IPI00645361	5;3	5;3	5;3	Cytochrome c oxidase polypeptide IV;Cytochrome c oxidase subunit 4 isoform 1, mitochondrial;Cytochrome c oxidase subunit IV isoform 1;COX4I1 protein	COX4;COX4I1	Cytochrome c oxidase subunit 4 isoform 1, mitochondrial;COX4I1 protein	P13073;Q6P666;Q86WV2	2	5	5	5	33.7	33.7	33.7	19.576	169	2.97E-44	1.2032	1.1367	19.841	30	138050000	61737000	76309000	0.184851546	27.04061565	25.87963204	26.18534988
906	8847;12381			IPI00024742	IPI00024742	2	2	2	Complex III subunit 8;Complex III subunit VIII;Cytochrome b-c1 complex subunit 8;Ubiquinol-cytochrome c reductase complex 9.5 kDa protein;Ubiquinol-cytochrome c reductase complex ubiquinone-binding protein QP-C	UQCRQ	Cytochrome b-c1 complex subunit 8	O14949	1	2	2	2	12.2	12.2	12.2	9.9062	82	2.00E-16	1.053	1.1366	6.3456	9	1246600	578730	667890	0.184724621	20.24956719	19.14253091	19.34925099
2276	1928;3827;9931;11184;13084;14164;17971			IPI00550746;IPI00871312;IPI00647418;IPI00646767;IPI00712148	IPI00550746;IPI00871312;IPI00647418;IPI00646767;IPI00712148	7;7;6;5;4	7;7;6;5;4	7;7;6;5;4	Nuclear distribution protein C homolog;Nuclear migration protein nudC;NPD011	NUDC;NPD011	Nuclear migration protein nudC;Putative uncharacterized protein NUDC (Fragment);NPD011;24 kDa protein;Nuclear migration protein nudC	Q9Y266;A8MU04;Q9H2R7;Q17QG2	5	7	7	7	23.6	23.6	23.6	38.242	331	2.27E-36	1.0921	1.1361	12.941	24	61573000	28160000	33413000	0.184089827	25.87579453	24.747144	24.99390619
1488	3531;5312;6651;8796;9482;10954;10985;14141;15245;17386;17778;17822;18179;18221;18746			IPI00216308;IPI00905154;IPI00703129;IPI00790304;IPI00847300;IPI00910830	IPI00216308;IPI00905154;IPI00703129;IPI00790304	15;14;14;9;7;6	15;14;14;9;7;6	15;14;14;9;7;6	Outer mitochondrial membrane protein porin 1;Plasmalemmal porin;Porin 31HL;Porin 31HM;Voltage-dependent anion-selective channel protein 1;cDNA FLJ38670 fis, clone HSYRA2000190, highly similar to Voltage-dependent anion-selective channel protein 1;Putative uncharacterized protein VDAC1	VDAC;VDAC1	Voltage-dependent anion-selective channel protein 1;32 kDa protein;Voltage-dependent anion-selective channel protein 1;Putative uncharacterized protein VDAC1	P21796;B3KTS5;P45879;C9JI87	6	15	15	15	75.3	75.3	75.3	30.772	283	0	1.1797	1.136	23.073	72	680670000	308700000	371970000	0.183962835	29.34238028	28.20163024	28.47061103
1458	4333;4588;5850;6404;6510;6611;7708;8191;10549;11728;11856;14085;16011;17306;18905	618	206	IPI00215777;IPI00022202;IPI00790115;IPI00788624;IPI00793177;IPI00706989;IPI00706541;IPI00791315;IPI00710989;IPI00792029	IPI00215777;IPI00022202;IPI00790115;IPI00788624;IPI00793177;IPI00706989;IPI00706541;IPI00791315	15;14;14;13;11;10;10;9;3;1	15;14;14;13;11;10;10;9;3;1	15;14;14;13;11;10;10;9;3;1	Phosphate carrier protein, mitochondrial;Phosphate transport protein;Solute carrier family 25 member 3;cDNA, FLJ96465, highly similar to Homo sapiens solute carrier family 25 (mitochondrial carrier;phosphate carrier), member 3 (SLC25A3), nuclear gene encodingmitochondrial protein, transcript variant 1b, mRNA;Solute carrier family 25 member 3 isoform b variant;cDNA FLJ90278 fis, clone NT2RP1000325…	OK/SW-cl.48;PHC;SLC25A3	Isoform B of Phosphate carrier protein, mitochondrial;Isoform A of Phosphate carrier protein, mitochondrial;cDNA FLJ90278 fis, clone NT2RP1000325, highly similar to Phosphate carrier protein, mitochondrialprecursor;31 kDa protein;24 kDa protein;Isoform A o	Q00325-2;Q00325;B2RE88;Q53HC3;Q00325-1;Q8NCF7;P12234-1;P12234;P12234-2	10	15	15	15	62.6	62.6	62.6	39.958	361	2.51E-266	1.1719	1.1357	15.248	42	342270000	154320000	187940000	0.183581791	28.3505596	27.20134981	27.48569691
2653	6064;13064;15145;17267			IPI00914566;IPI00914971;IPI00902799;IPI00382869	IPI00914566;IPI00914971;IPI00902799	4;4;3;1	4;4;3;1	4;4;3;1	Dimethylallyltranstransferase;Farnesyl diphosphate synthase;Farnesyl pyrophosphate synthase;Geranyltranstransferase;cDNA FLJ12779 fis, clone NT2RP2001748, moderately similar to FARNESYL PYROPHOSPHATE SYNTHETASE	FDPS;FPS;KIAA1293	Farnesyl pyrophosphate synthetase;farnesyl diphosphate synthase isoform b;cDNA FLJ12779 fis, clone NT2RP2001748, moderately similar to FARNESYL PYROPHOSPHATE SYNTHETASE	P14324;B3KMW3	4	4	4	4	14.8	14.8	14.8	48.275	419	2.63E-69	1.151	1.1356	9.8464	15	82837000	37245000	45593000	0.183454754	26.30377197	25.15054343	25.44230901
1594	5716;13849;15934			IPI00711491;IPI00290204;IPI00219483;IPI00219484;IPI00219485	IPI00711491;IPI00290204;IPI00219483;IPI00219484	3;3;3;2;1	3;3;3;2;1	3;3;3;2;1	U1 small nuclear ribonucleoprotein 70 kDa;cDNA FLJ77404, highly similar to Homo sapiens small nuclear ribonucleoprotein 70kDa polypeptide (RNP antigen) (SNRP70), transcript variant 1, mRNA;cDNA FLJ32246 fis, clone PROST1000097, highly similar to U1 SMALL NUCLEAR RIBONUCLEOPROTEIN 70 kDa;Putative uncharacterized protein DKFZp434N041;SNRNP70 protein	RNPU1Z;RPU1;SNRNP70;SNRP70;U1AP1;DKFZp434N041	U1 small nuclear ribonucleoprotein 70 kDa;Isoform 1 of U1 small nuclear ribonucleoprotein 70 kDa;Isoform 2 of U1 small nuclear ribonucleoprotein 70 kDa;Isoform 3 of U1 small nuclear ribonucleoprotein 70 kDa	Q1RMR2;P08621-1;P08621;A8KAQ5;P08621-2;B3KPV0;Q9UFS1;P08621-3	5	3	3	3	7.5	7.5	7.5	51.482	440	0.01162	1.0422	1.1352	17.161	7	10255000	4665100	5589900	0.182946495	23.28982416	22.15347658	22.41439104
1280	7087;7935;10131			IPI00103057;IPI00607610	IPI00103057;IPI00607610	3;3	3;3	3;3	Protein FAM36A;cDNA FLJ10004 fis, clone HEMBA1000076, highly similar to Protein FAM36A;cDNA FLJ43269 fis, clone KIDNE2000665, highly similar to Protein FAM36A;Family with sequence similarity 36, member A, isoform CRA_a	FAM36A;hCG_1640805	Isoform 2 of Protein FAM36A;Isoform 1 of Protein FAM36A	Q5RI15-2;Q5RI15;Q5RI15-1;B3KM21	2	3	3	3	37.7	37.7	37.7	14.669	130	3.90E-72	1.1798	1.135	5.3962	11	12050000	5100100	6950000	0.182692298	23.52252981	22.2820941	22.72858155
2127	3991;5955;11881;13615;13910;18786			IPI00413324;IPI00689565;IPI00478208;IPI00696981;IPI00702441;IPI00826367;IPI00706970;IPI00903602;IPI00904038;IPI00906636;IPI00704028;IPI00644171;IPI00843693;IPI00912598;IPI00394699;IPI00826043;IPI00907242;IPI00904618;IPI00642149;IPI00904156;IPI00874214;IPI00455067;IPI00840396;IPI00907303;IPI00913191;IPI00878444;IPI00844321	IPI00413324;IPI00689565;IPI00478208;IPI00696981;IPI00702441;IPI00826367;IPI00706970;IPI00903602;IPI00904038;IPI00906636;IPI00704028;IPI00644171;IPI00843693;IPI00912598;IPI00394699;IPI00826043;IPI00907242;IPI00904618;IPI00642149	6;6;6;6;5;5;5;5;5;4;4;4;4;4;4;3;3;3;3;2;2;1;1;1;1;1;1	6;6;6;6;5;5;5;5;5;4;4;4;4;4;4;3;3;3;3;2;2;1;1;1;1;1;1	6;6;6;6;5;5;5;5;5;4;4;4;4;4;4;3;3;3;3;2;2;1;1;1;1;1;1	60S ribosomal protein L17;60S ribosomal protein L23;PD-1;cDNA FLJ52184, highly similar to 60S ribosomal protein L17;Putative uncharacterized protein ENSP00000375160;Putative uncharacterized protein RPL17	RPL17	60S ribosomal protein L17;60S ribosomal protein L17;21 kDa protein;similar to ribosomal protein L17;similar to Rpl17 protein isoform 1;similar to Rpl17 protein isoform 2;20 kDa protein;20 kDa protein;Similar to ribosomal protein L17;23 kDa protein;22 kDa p	P18621;B4E3C2;Q3T025;Q862E3;Q862H0;Q862J9;Q862T7;Q862J1;A8MU02;B5ME31;Q862F1	27	6	6	6	36.4	36.4	36.4	21.397	184	8.48E-88	1.1617	1.1346	21.546	39	409100000	181920000	227170000	0.182183769	28.6078783	27.43872892	27.75919708
2292	3798;6464;9042;12638;16276			IPI00855856;IPI00714910;IPI00555572;IPI00554742;IPI00555743;IPI00910664;IPI00908668	IPI00855856;IPI00714910;IPI00555572;IPI00554742;IPI00555743;IPI00910664;IPI00908668	5;5;5;5;5;4;3	5;5;5;5;5;4;3	5;5;5;5;5;4;3	Antiapoptosis clone 11 protein;Apoptosis inhibitor 5;Cell migration-inducing gene 8 protein;Fibroblast growth factor 2-interacting factor;Protein XAGL;cDNA FLJ61353, highly similar to Apoptosis inhibitor 5;cDNA FLJ51754, highly similar to Apoptosis inhibitor 5;cDNA FLJ52148, highly similar to Apoptosis inhibitor 5;cDNA FLJ53886, highly similar to Apoptosis inhibitor 5	API5;MIG8	apoptosis inhibitor 5 isoform a;apoptosis inhibitor 5;Isoform 1 of Apoptosis inhibitor 5;Isoform 2 of Apoptosis inhibitor 5;Isoform 3 of Apoptosis inhibitor 5;cDNA FLJ52148, highly similar to Apoptosis inhibitor 5;apoptosis inhibitor 5 isoform c	Q9BZZ5-4;Q9BZZ5;B4DRJ2;B4E283;Q9BZZ5-1;Q9BZZ5-2;Q9BZZ5-3;B4DDR3;B4DGR0	7	5	5	5	16	16	16	59.004	524	4.75E-120	1.1435	1.1345	6.7338	6	26574000	11711000	14863000	0.182056609	24.66351207	23.48136094	23.82522201
45	347;8289;14543			IPI00000335;IPI00689717	IPI00000335;IPI00689717	3;2	3;2	3;2	HINT-3;Histidine triad nucleotide-binding protein 2, mitochondrial;HIT-17kDa;PKCI-1-related HIT protein;PKCI-1-related HIT protein variant;Protein kinase C inhibitor-2	HINT2	Histidine triad nucleotide-binding protein 2, mitochondrial;Histidine triad nucleotide-binding protein 2, mitochondrial	Q9BX68;Q53HJ8;Q8WYJ5;Q8SQ21	2	3	3	3	28.2	28.2	28.2	17.162	163	6.75E-49	1.1459	1.1344	13.379	7	9610500	4255300	5355200	0.181929438	23.19618006	22.02082942	22.35250903
957	2429;5798;10019;11997;15699			IPI00026262;IPI00220356;IPI00941179;IPI00715408	IPI00026262;IPI00220356;IPI00941179;IPI00715408	5;5;5;3	5;5;5;3	5;5;5;3	p120GAP;Ras GTPase-activating protein 1;Ras p21 protein activator;KCNK4 protein;cDNA FLJ53191, highly similar to Ras GTPase-activating protein 1;cDNA FLJ59756, highly similar to Ras GTPase-activating protein 1;RAS p21 protein activator 1 isoform 1 variant;Putative uncharacterized protein DKFZp434N071;RASA1 protein;cDNA FLJ61389, highly similar to Ras GTPase-activating protein 1	RASA;RASA1;KCNK4;DKFZp434N071	Isoform 1 of Ras GTPase-activating protein 1;Isoform 2 of Ras GTPase-activating protein 1;cDNA FLJ61389, highly similar to Ras GTPase-activating protein 1;Ras GTPase-activating protein 1	P20936-1;P20936;A3KMH3;B4DTL2;B4DTX4;Q59GK3;Q68CU6;P20936-2;Q05CU5;Q7Z4M2;B4DTL8;P09851	4	5	5	5	7.2	7.2	7.2	116.4	1047	2.45E-11	1.1353	1.134	8.372	7	11907000	5389700	6517200	0.18142064	23.50530663	22.36177354	22.63582084
1450	546;914;1296;1297;1664;1743;1813;2189;2472;2473;2842;3237;3425;3469;3470;4165;5071;5205;5541;5746;5819;6208;6590;7773;7954;8499;8621;8755;8940;8978;10317;12334;12382;12742;12912;13145;13969;14047;14049;14655;14906;14949;15366;15483;15578;16685;16744;17360;17753;18159;18381;18387;18871	604;605;606;607;608;609;610;611;612;613	22;156;231;353;383;430;494;697;741;781	IPI00186290;IPI00707751;IPI00909570;IPI00440662;IPI00703864	IPI00186290;IPI00707751;IPI00909570	53;48;35;11;5	53;48;35;11;5	52;47;34;11;5	Elongation factor 2;cDNA FLJ60696, highly similar to Elongation factor 2;cDNA FLJ58164, highly similar to Elongation factor 2;EEF2 protein;Similar to Elongation factor 2b;cDNA FLJ56548, highly similar to Elongation factor 2	EEF2;EF2	Elongation factor 2;Elongation factor 2;cDNA FLJ56548, highly similar to Elongation factor 2	P13639;B4DMC6;B4DRE8;Q6PK56;Q8TA90;Q3SYU2;B4DPU3	5	53	53	52	73.1	73.1	71.9	95.337	858	0	1.1628	1.1333	10.733	398	5706500000	2527200000	3179300000	0.180529813	32.40995901	31.2348927	31.56606201
1852	416;1140;1980;2098;3440;4158;6791;6876;7503;8063;9963;10229;15637;15994;17834			IPI00299254;IPI00840626;IPI00905038	IPI00299254;IPI00840626	15;11;7	15;11;7	15;11;7	Eukaryotic translation initiation factor 5B;Translation initiation factor IF-2;EIF5B protein;cDNA FLJ10524 fis, clone NT2RP2000880, highly similar to Eukaryotic translation initiation factor 5B	EIF5B;IF2;KIAA0741	Eukaryotic translation initiation factor 5B;138 kDa protein	O60841;A0JLR8;B3KM86;Q05CQ1;Q8N5A0	3	15	15	15	16.1	16.1	16.1	138.83	1220	2.24E-120	1.108	1.1333	16.119	42	58350000	26681000	31669000	0.180529813	25.79822932	24.6693094	24.91656798
1085	5333;7726;10813			IPI00029723;IPI00908368;IPI00913708;IPI00707467;IPI00826564;IPI00826103	IPI00029723;IPI00908368;IPI00913708;IPI00707467;IPI00826564	3;3;2;2;2;1	3;3;2;2;2;1	3;3;2;2;2;1	Follistatin-like protein 1;Follistatin-related protein 1;cDNA FLJ78447, highly similar to Homo sapiens follistatin-like 1 (FSTL1), mRNA;cDNA FLJ50214, highly similar to Follistatin-related protein 1;cDNA FLJ52277, highly similar to Follistatin-related protein 1;Follistatin-related protein	FRP;FSTL1	Follistatin-related protein 1;cDNA FLJ50214, highly similar to Follistatin-related protein 1;similar to follistatin-like 1, partial;Follistatin-related protein 1;34 kDa protein	Q12841;A8K523;B4DTT5;B4DTZ8;Q9BZQ0;Q58D84	6	3	3	3	12	12	12	34.985	308	6.61E-06	1.1118	1.133	10.911	6	8632100	4037100	4594900	0.180147861	23.04128015	21.94488789	22.13160203
1624	6429;17789			IPI00872375;IPI00220194;IPI00909237;IPI00641837;IPI00714656;IPI00907118	IPI00872375;IPI00220194;IPI00909237;IPI00641837;IPI00714656;IPI00907118	2;2;2;2;1;1	2;2;2;2;1;1	2;2;2;2;1;1	Solute carrier family 2 (Facilitated glucose transporter), member 1 variant;Glucose transporter type 1, erythrocyte/brain;HepG2 glucose transporter;Solute carrier family 2, facilitated glucose transporter member 1;cDNA FLJ77473, highly similar to Homo sapiens solute carrier family 2 (facilitated glucose transporter), member 1 (SLC2A1), mRNA;cDNA FLJ16785 fis, clone NT2RI2015342, highly similar to…	GLUT1;SLC2A1	Solute carrier family 2 (Facilitated glucose transporter), member 1 variant (Fragment);Solute carrier family 2, facilitated glucose transporter member 1;cDNA FLJ55703, highly similar to Solute carrier family 2, facilitated glucose transporter member 1;Puta	Q59GX2;P11166;A8K9S6;B3KVN0;B4DDR6;Q0P512;A8MWM7;B4DKW1;C9JIM8;P27674;A1L519	6	2	2	2	4.1	4.1	4.1	57.017	517	0.00066086	1.0875	1.1329	5.5726	3	2643000	1063000	1580000	0.180020521	21.33374499	20.01971017	20.59149313
523	7867;12717			IPI00792837;IPI00935311;IPI00013457;IPI00219759;IPI00788670;IPI00708329;IPI00219760;IPI00925888	IPI00792837;IPI00935311;IPI00013457;IPI00219759;IPI00788670;IPI00708329;IPI00219760;IPI00925888	2;2;2;2;2;2;2;1	2;2;2;2;2;2;2;1	2;2;2;2;2;2;2;1	Zinc finger protein 207 variant;Zinc finger protein 207;Putative uncharacterized protein ZNF207;Putative uncharacterized protein DKFZp761N202;cDNA FLJ58272, highly similar to Zinc finger protein 207	ZNF207;DKFZp761N202	zinc finger protein 207 isoform c;Zinc finger, C2H2-type domain containing protein;Isoform 1 of Zinc finger protein 207;Isoform 2 of Zinc finger protein 207;Putative uncharacterized protein ZNF207;Zinc finger protein 207;Isoform 3 of Zinc finger protein 20	Q59G94;O43670-1;O43670;O43670-2;A8MTG3;Q3B7M0;O43670-3;Q8N395;B4DQT7	8	2	2	2	3.8	3.8	3.8	52.693	494	0.13769	1.112	1.1327	18.024	3	4558100	2075600	2482500	0.179765808	22.12000115	20.98509701	21.24336229
1028	6012;13316			IPI00027851;IPI00941167;IPI00702413;IPI00909914	IPI00027851;IPI00941167;IPI00702413;IPI00909914	2;2;1;1	2;2;1;1	2;2;1;1	cDNA FLJ53927, highly similar to Beta-hexosaminidase alpha chain (EC 3.2.1.52);Beta-hexosaminidase subunit alpha;Beta-N-acetylhexosaminidase subunit alpha;N-acetyl-beta-glucosaminidase subunit alpha;HEXA protein;cDNA FLJ60630, highly similar to Beta-hexosaminidase alpha chain (EC 3.2.1.52);cDNA FLJ50884, highly similar to Beta-hexosaminidase alpha chain (EC 3.2.1.52)	HEXA	cDNA FLJ53927, highly similar to Beta-hexosaminidase alpha chain;Beta-hexosaminidase subunit alpha;Beta-hexosaminidase subunit alpha;cDNA FLJ50884, highly similar to Beta-hexosaminidase alpha chain	B4DVA7;P06865;Q9BVJ8;Q0V8R6;B4DKE7;B4DVL8;Q6PJ76	4	2	2	2	5	5	5	62.013	540	8.11E-114	1.1434	1.1324	10.486	6	11885000	5098000	6787200	0.179383654	23.50263857	22.28149994	22.6943851
936	98;884;1642;2350;5729;6081;6955;8468;10452;14622			IPI00025366;IPI00793839;IPI00383539;IPI00796979;IPI00795080;IPI00699260;IPI00791780;IPI00791211;IPI00795682;IPI00792509	IPI00025366;IPI00793839;IPI00383539;IPI00796979;IPI00795080	10;9;9;5;5;4;4;2;2;1	10;9;9;5;5;4;4;2;2;1	10;9;9;5;5;4;4;2;2;1	Citrate synthase, mitochondrial;Citrate synthase	CS	Citrate synthase, mitochondrial;48 kDa protein;Citrate synthase;30 kDa protein;Citrate synthase	O75390;B4DJV2;B3KTN4;Q0QEL2;B7Z1E1	10	10	10	10	32.2	32.2	32.2	51.712	466	4.34E-28	1.1449	1.1324	12.601	22	110720000	46618000	64103000	0.179383654	26.72234061	25.47438378	25.93388854
1887	2057;6006;8651;10723;11961;15239;15789;16528			IPI00301364;IPI00699118;IPI00710904;IPI00698564;IPI00172421;IPI00788011;IPI00719311	IPI00301364;IPI00699118;IPI00710904;IPI00698564;IPI00172421	8;8;8;7;6;3;2	8;8;8;7;6;3;2	8;8;8;7;6;3;2	Cyclin-A/CDK2-associated protein p19;Organ of Corti protein 2;Organ of Corti protein II;p19A;p19skp1;RNA polymerase II elongation factor-like protein;SIII;S-phase kinase-associated protein 1;Transcription elongation factor B	EMC19;OCP2;SKP1;SKP1A;TCEB1L	Isoform 1 of S-phase kinase-associated protein 1;S-phase kinase-associated protein 1;similar to S-phase kinase-associated protein 1;similar to S-phase kinase-associated protein 1;Isoform 2 of S-phase kinase-associated protein 1	P63208-1;P63208;Q3ZCF3;P63208-2	7	8	8	8	73.6	73.6	73.6	18.658	163	4.14E-220	1.1629	1.1324	13.726	25	71643000	31992000	39651000	0.179383654	26.09432241	24.93120785	25.24085392
1962	11308;17374	867	471	IPI00328293;IPI00826704;IPI00647720;IPI00924031;IPI00840371	IPI00328293;IPI00826704;IPI00647720;IPI00924031;IPI00840371	2;2;2;2;1	2;2;2;2;1	2;2;2;2;1	Ser/Arg-related nuclear matrix protein;Serine/arginine repetitive matrix protein 1;SR-related nuclear matrix protein of 160 kDa;Putative uncharacterized protein SRRM1;Serine/arginine repetitive matrix 1;cDNA FLJ61739, highly similar to Serine/arginine repetitive matrix protein 1	SRM160;SRRM1;RP11-373M8.1-002	cDNA FLJ61739, highly similar to Serine/arginine repetitive matrix protein 1;similar to serine/arginine repetitive matrix 1 isoform 1;Isoform 1 of Serine/arginine repetitive matrix protein 1;similar to serine/arginine repetitive matrix 1 isoform 2;51 kDa p	Q8IYB3-2;Q8IYB3;A9Z1X7;B7Z7U0;Q8IYB3-1	5	2	2	2	2.4	2.4	2.4	103.8	916	0.00056033	1.0356	1.1319	14.73	4	2895700	1513000	1382700	0.178746506	21.46548071	20.52898056	20.39905674
338	6255;7302;10273;10595;16668			IPI00009010;IPI00106374;IPI00704666	IPI00009010;IPI00106374	5;3;2	5;3;2	5;3;2	TRM112-like protein;tRNA methyltransferase 112 homolog	AD-001;HSPC152;HSPC170;TRMT112	tRNA methyltransferase 112 homolog;similar to CG12975	Q9UI30	3	5	5	5	48	48	48	14.199	125	1.41E-100	1.1887	1.1316	23.57	16	22228000	9872600	12356000	0.178364082	24.40587481	23.23499865	23.55870844
928	3905;4578;6525;9770;11603;16399;16509;16751;17067;17165			IPI00025273;IPI00218408;IPI00709162;IPI00917833;IPI00879865;IPI00657864;IPI00657647;IPI00657700;IPI00657768;IPI00384624	IPI00025273;IPI00218408	10;5;4;2;1;1;1;1;1;1	10;5;4;2;1;1;1;1;1;1	10;5;4;2;1;1;1;1;1;1	5'-phosphoribosylglycinamide transformylase;AIR synthase;GAR transformylase;Glycinamide ribonucleotide synthetase;Phosphoribosylamine--glycine ligase;Phosphoribosyl-aminoimidazole synthetase;Phosphoribosylformylglycinamidine cyclo-ligase;Phosphoribosylglycinamide formyltransferase;Phosphoribosylglycinamide synthetase;Trifunctional purine biosynthetic protein adenosine-3;cDNA FLJ51866, highly simi…	GART;PGFT;PRGS	Isoform Long of Trifunctional purine biosynthetic protein adenosine-3;Isoform Short of Trifunctional purine biosynthetic protein adenosine-3	P22102-1;P22102;B4DJ93;Q15374;Q3B7A7;Q59HH3;Q71VH3;P22102-2;Q52M77	10	10	10	10	14.1	14.1	14.1	107.77	1010	3.87E-34	1.173	1.1314	35.836	19	42866000	19515000	23351000	0.178109076	25.35333046	24.21808013	24.476981
524	3742;5417;15782			IPI00947328;IPI00013459;IPI00791036;IPI00946352;IPI00556190;IPI00697892;IPI00905112;IPI00905728	IPI00947328;IPI00013459;IPI00791036;IPI00946352;IPI00556190	3;3;3;3;3;1;1;1	3;3;3;3;3;1;1;1	3;3;3;3;3;1;1;1	Complex I-SGDH;NADH dehydrogenase [ubiquinone] 1 beta subcomplex subunit 5, mitochondrial;NADH-ubiquinone oxidoreductase SGDH subunit;cDNA, FLJ94443, highly similar to Homo sapiens NADH dehydrogenase (ubiquinone) 1 beta subcomplex, 5, 16kDa (NDUFB5), mRNA;NDUFB5 protein;NADH dehydrogenase (Ubiquinone) 1 beta subcomplex, 5, 16kDa, isoform CRA_h	NDUFB5;hCG_1787208	Protein;NADH dehydrogenase [ubiquinone] 1 beta subcomplex subunit 5, mitochondrial;22 kDa protein;20 kDa protein;NDUFB5 protein	O43674;B2R9L0;Q05D62;Q561V6	8	3	3	3	15.5	15.5	15.5	23.434	206	7.72E-18	1.1607	1.1311	8.8942	8	8444900	3543900	4901000	0.177726483	23.00964891	21.75690646	22.22464472
1994	1240;5756			IPI00329685;IPI00744184;IPI00853468;IPI00909705	IPI00329685;IPI00744184;IPI00853468;IPI00909705	2;2;2;1	2;2;2;1	2;2;2;1	Arylsulfatase A;Putative uncharacterized protein DKFZp686G12235;Arylsulfatase A component B;Arylsulfatase A component C;Cerebroside-sulfatase;cDNA FLJ57896, highly similar to Arylsulfatase A (EC 3.1.6.8)	ARSA;DKFZp686G12235	Arylsulfatase A;Arylsulfatase A;arylsulfatase A isoform b;cDNA FLJ57896, highly similar to Arylsulfatase A	B7XD04;Q63HL5;P15289;C9IYR4;B4DVI5	4	2	2	2	6.5	6.5	6.5	53.806	509	0.0020699	1.1467	1.131	20.699	2	2367100	1132000	1235100	0.177598929	21.17468922	20.11044253	20.23619642
551	845;7127;9207;15897;16634			IPI00013949;IPI00908410;IPI00685640	IPI00013949;IPI00908410;IPI00685640	5;4;3	5;4;3	5;4;3	Alpha-SGT;Small glutamine-rich tetratricopeptide repeat-containing protein alpha;Vpu-binding protein;cDNA FLJ56566, highly similar to Small glutamine-rich tetratricopeptiderepeat-containing protein A	SGT;SGT1;SGTA	Small glutamine-rich tetratricopeptide repeat-containing protein alpha;cDNA FLJ56566, highly similar to Small glutamine-rich tetratricopeptiderepeat-containing protein A;Small glutamine-rich tetratricopeptide repeat-containing protein alpha	O43765;B4DEA6;Q32LM2	3	5	5	5	18.8	18.8	18.8	34.063	313	1.60E-08	1.1814	1.1304	17.236	7	13809000	6415800	7393500	0.176833371	23.71910551	22.61319774	22.81782605
1484	1469;5423;8322;9498;12543			IPI00871890;IPI00866975;IPI00872089;IPI00290738;IPI00871365;IPI00216184;IPI00400849;IPI00688491;IPI00006612;IPI00841041;IPI00470905;IPI00704553;IPI00904758;IPI00646376	IPI00871890;IPI00866975;IPI00872089;IPI00290738;IPI00871365;IPI00216184;IPI00400849;IPI00688491	5;5;5;5;5;5;5;4;1;1;1;1;1;1	5;5;5;5;5;5;5;4;1;1;1;1;1;1	5;5;5;5;5;5;5;4;1;1;1;1;1;1	cDNA FLJ75056, highly similar to Homo sapiens phosphatidylinositol binding clathrin assembly protein (PICALM), mRNA;Putative uncharacterized protein PICALM;PICALM variant protein;Clathrin assembly lymphoid myeloid leukemia protein;Phosphatidylinositol-binding clathrin assembly protein;cDNA FLJ52661, highly similar to Homo sapiens phosphatidylinositol binding clathrin assembly protein, transcript …	PICALM;PICALM variant protein;CALM	Putative uncharacterized protein PICALM;PICALM protein;Putative uncharacterized protein PICALM;Isoform 1 of Phosphatidylinositol-binding clathrin assembly protein;Putative uncharacterized protein PICALM;Isoform 2 of Phosphatidylinositol-binding clathrin as	A8K5U9;A8MX97;Q4LE54;A7MB23;A8MW24;Q13492-1;Q13492;C9JDZ4;Q13492-2;Q13492-3;B4DLM1;B4DTM3;B5BU72	14	5	5	5	13.5	13.5	13.5	71.738	660	2.55E-160	1.158	1.13	12.05	15	84098000	39085000	45013000	0.176322773	26.32556816	25.2201117	25.42383838
1189	1750;2366;6141;8091;12572;12850;15365;16195;17285;17436;18343			IPI00034049;IPI00399170;IPI00685259	IPI00034049;IPI00399170;IPI00685259	11;11;8	11;11;8	11;11;8	ATP-dependent helicase RENT1;Nonsense mRNA reducing factor 1;Regulator of nonsense transcripts 1;Up-frameshift suppressor 1 homolog;cDNA FLJ46894 fis, clone UTERU3019708, highly similar to Regulator of nonsense transcripts 1;PNORF1	KIAA0221;RENT1;UPF1;pNORF1	Isoform 1 of Regulator of nonsense transcripts 1;Isoform 2 of Regulator of nonsense transcripts 1;similar to regulator of nonsense transcripts 1	Q92900-1;Q92900;Q92900-2;B3KY55;O60385	3	11	11	11	12.5	12.5	12.5	124.34	1129	7.09E-40	1.0975	1.1295	12.925	22	20850000	9289500	11561000	0.175684271	24.31354405	23.14716952	23.46276286
2257	2212;2257;4916;5644;5779;7344;7512;9156;12417;13009;14796;15187	988	41	IPI00514856;IPI00181306;IPI00029019;IPI00946257;IPI00690808;IPI00646016;IPI00824079;IPI00005416;IPI00644587;IPI00645155;IPI00643473;IPI00645444	IPI00514856;IPI00181306;IPI00029019;IPI00946257;IPI00690808	12;11;11;11;10;5;3;3;3;3;2;2	12;11;11;11;10;5;3;3;3;3;2;2	12;11;11;11;10;5;3;3;3;3;2;2	Protein NICE-4;Ubiquitin-associated protein 2-like;cDNA FLJ55671, highly similar to Ubiquitin-associated protein 2-like;cDNA FLJ54706, highly similar to Ubiquitin-associated protein 2-like	KIAA0144;NICE4;UBAP2L	Isoform 1 of Ubiquitin-associated protein 2-like;Isoform 3 of Ubiquitin-associated protein 2-like;Isoform 2 of Ubiquitin-associated protein 2-like;Isoform 4 of Ubiquitin-associated protein 2-like;Ubiquitin associated protein 2-like	Q14157-2;Q14157;B4DYY5;Q14157-3;C9K0B9;Q14157-1;B4DZJ6;Q14157-4;A1L505;A6QLT5	12	12	12	12	17	17	17	114.53	1087	2.95E-115	1.1082	1.1292	12.763	34	44083000	20099000	23984000	0.175301034	25.39371907	24.26062039	24.51556895
247	5834;14480			IPI00006907;IPI00792426	IPI00006907;IPI00792426	2;1	2;1	2;1	Probable fructose-2,6-bisphosphatase TIGAR;TP53-induced glycolysis and apoptosis regulator	C12orf5;TIGAR	Probable fructose-2,6-bisphosphatase TIGAR;16 kDa protein	Q9NQ88	2	2	2	2	9.3	9.3	9.3	30.062	270	0.00054722	1.0668	1.1289	7.511	3	3395500	1635200	1760300	0.174917695	21.6951926	20.64103567	20.74738989
1041	5125;14023			IPI00028083;IPI00708948;IPI00904155	IPI00028083;IPI00708948;IPI00904155	2;2;2	2;2;2	2;2;2	eIF-2B GDP-GTP exchange factor subunit beta;S20I15;S20III15;Translation initiation factor eIF-2B subunit beta;Eukaryotic translation initiation factor 2B, subunit 2 beta, 39kDa;Full-length cDNA clone CS0DI071YM04 of Placenta of Homo sapiens (human)	EIF2B2;EIF2BB;hCG_22350	Translation initiation factor eIF-2B subunit beta;Translation initiation factor eIF-2B subunit beta;39 kDa protein	P49770;Q53XC2;Q9BPX4;Q5E9B4	3	2	2	2	8.5	8.5	8.5	38.989	351	3.16E-40	1.0689	1.1285	8.7267	5	10258000	4904600	5353900	0.174406419	23.29024614	22.22570405	22.35215876
448	4407;7233;8860;12338;15480;16230			IPI00011592;IPI00717298;IPI00909090;IPI00909455;IPI00470463	IPI00011592;IPI00717298;IPI00909090	6;5;5;2;1	6;5;5;2;1	6;5;5;2;1	Cytoplasmic dynein 1 light intermediate chain 2;Dynein light intermediate chain 2, cytosolic;LIC53/55;cDNA FLJ56694, highly similar to Cytoplasmic dynein 1 light intermediate chain 2;cDNA FLJ52924, highly similar to Cytoplasmic dynein 1 light intermediate chain 2	DNCLI2;DYNC1LI2;LIC2	Cytoplasmic dynein 1 light intermediate chain 2;similar to Cytoplasmic dynein 1 light intermediate chain 2 (Dynein light intermediate chain 2, cytosolic) (LIC53/55) (LIC-2) isoform 3;cDNA FLJ52924, highly similar to Cytoplasmic dynein 1 light intermediate	O43237;B4DHD8;B4DZP4	5	6	6	6	23.2	23.2	23.2	54.099	492	1.18E-135	1.1161	1.1282	9.8345	18	56705000	26468000	30237000	0.174022842	25.75697262	24.65774585	24.84981167
141	8141;15662;18238			IPI00003802;IPI00686884	IPI00003802	3;1	3;1	3;1	Alpha-mannosidase 2;Golgi alpha-mannosidase II;Mannosidase alpha class 2A member 1;Mannosyl-oligosaccharide 1,3-1,6-alpha-mannosidase;MAN2A1 protein	MAN2A1;MANA2	Alpha-mannosidase 2	Q16706;A5PKX5;Q49A69	2	3	3	3	2.7	2.7	2.7	131.14	1144	2.33E-10	1.1217	1.128	14.458	8	6455200	3052700	3402500	0.173767068	22.62203036	21.54165439	21.69816373
1881	558;1693;11383;17182			IPI00913938;IPI00301107;IPI00688116;IPI00917511	IPI00913938;IPI00301107;IPI00688116;IPI00917511	4;4;4;4	4;4;4;4	4;4;4;4	cDNA FLJ59791, highly similar to Importin-11;Importin-11;Ran-binding protein 11;cDNA FLJ13115 fis, clone NT2RP3002631, highly similar to Importin-11	IPO11;RANBP11	Ran binding protein 11 isoform 1;Importin-11;similar to Ran binding protein 11;Putative uncharacterized protein IPO11	B4DZ73;Q9UI26;B3KN03;C9JI24	4	4	4	4	9.4	9.4	9.4	117.01	1015	8.57E-90	1.0886	1.128	8.2058	10	12656000	5696700	6959000	0.173767068	23.59331817	22.441695	22.73044858
84	850;1360;1690;2052;3194;3752;4631;4635;4759;5355;6542;7717;8039;10497;11649;12577;13610;14795;16948	57	412	IPI00001734;IPI00941072;IPI00930609;IPI00219478;IPI00940110;IPI00867128;IPI00953898	IPI00001734;IPI00941072;IPI00930609;IPI00219478	19;19;19;16;8;3;1	19;19;19;16;8;3;1	19;19;19;16;8;3;1	Phosphoserine aminotransferase;Phosphohydroxythreonine aminotransferase	PSA;PSAT1	Phosphoserine aminotransferase;45 kDa protein;Isoform 1 of Phosphoserine aminotransferase;Isoform 2 of Phosphoserine aminotransferase	B4DHQ3;Q9Y617-1;Q9Y617;Q9Y617-2	7	19	19	19	62.4	62.4	62.4	45.355	415	6.12E-284	1.1548	1.1278	11.727	46	672200000	299340000	372860000	0.173511248	29.3243153	28.15720983	28.47405879
507	6972;7230;9167;9297;11586;12318;13361;17290;18646			IPI00013068;IPI00687179;IPI00796161	IPI00013068;IPI00687179;IPI00796161	9;9;6	9;9;6	9;9;6	eIF-3 p48;Eukaryotic translation initiation factor 3 subunit 6;Eukaryotic translation initiation factor 3 subunit E;Viral integration site protein INT-6 homolog;cDNA, FLJ93685, highly similar to Homo sapiens eukaryotic translation initiation factor 3, subunit 6 48kDa (EIF3S6), mRNA;cDNA FLJ42184 fis, clone THYMU2031994, highly similar to Eukaryotic translation initiation factor 3 subunit 6;Eukary…	EIF3E;EIF3S6;INT6;hCG_2008794	Eukaryotic translation initiation factor 3 subunit E;Eukaryotic translation initiation factor 3 subunit E;20 kDa protein	P60228;B2R806;B3KW56;Q6IAX5;Q3T102	3	9	9	9	24	24	24	52.22	445	2.36E-254	1.1516	1.1277	12.328	28	88337000	38662000	49675000	0.173383321	26.3965145	25.20441293	25.56601663
2657	15963;18169			IPI00917650;IPI00925924;IPI00915811	IPI00917650;IPI00925924;IPI00915811	2;2;1	2;2;1	2;2;1	Membrane protein induced by beta-amyloid treatment;Protein FAM38A	FAM38A;KIAA0233	family with sequence similarity 38, member A;Protein FAM38A;133 kDa protein	Q92508	3	2	2	2	0.9	0.9	0.9	286.79	2521	6.74E-11	1.0335	1.1276	8.8573	5	419250	189460	229790	0.173255383	18.67745126	17.53153376	17.80995649
799	301;3146;4533;6300;6915;7325;8550;9198;11791;11830;13605;13970;15297;18044;18423			IPI00021695;IPI00216528;IPI00216527;IPI00216530;IPI00903866;IPI00216526;IPI00216529;IPI00713756;IPI00795833	IPI00021695;IPI00216528;IPI00216527;IPI00216530;IPI00903866;IPI00216526;IPI00216529;IPI00713756	15;15;15;15;14;14;14;13;1	3;3;3;3;2;2;2;2;1	3;3;3;3;2;2;2;2;1	Plasma membrane calcium ATPase isoform 1;Plasma membrane calcium pump isoform 1;Plasma membrane calcium-transporting ATPase 1;Plasma membrane calcium-ATPase isoform 1b;PMCA1kb;Plasma membrane calcium ATPase 1 isoform 1a variant;ATP2B1 protein	ATP2B1;PMCA1	Isoform D of Plasma membrane calcium-transporting ATPase 1;Isoform C of Plasma membrane calcium-transporting ATPase 1;Isoform B of Plasma membrane calcium-transporting ATPase 1;Isoform K of Plasma membrane calcium-transporting ATPase 1;138 kDa protein;Isof	P20020-1;P20020;P20020-4;P20020-3;Q3L582;P20020-6;A1X4P7;P20020-2;Q59H63;P20020-5;Q58F24;A0JN32;Q95ML6	9	15	3	3	14.6	3.3	3.3	138.75	1258	3.13E-249	1.1137	1.1275	25.978	5	3204000	1521100	1682900	0.173127433	21.61144272	20.53668357	20.68251802
1069	3973;7166;7187;9153;12350;13033;14789;15496;18455;18463			IPI00029133;IPI00456747;IPI00880198;IPI00693235	IPI00029133;IPI00456747;IPI00880198	10;8;5;4	10;8;5;4	10;8;5;4	ATP synthase subunit b, mitochondrial;cDNA FLJ78635, highly similar to Homo sapiens ATP synthase, H+ transporting, mitochondrial F0 complex, subunit b, isoform 1 (ATP5F1), transcript variant 1, mRNA;cDNA, FLJ94101, Homo sapiens ATP synthase, H+ transporting, mitochondrial F0complex, subunit b, isoform 1 (ATP5F1), mRNA;Cell proliferation-inducing protein 47;HCG39985, isoform CRA_a;ATP synthase, H+…	ATP5F1;hCG_39985;RP11-552M11.5-005	ATP synthase subunit b, mitochondrial;ATP synthase, H+ transporting, mitochondrial F0 complex, subunit B1;12 kDa protein	P24539;A8K4W2;Q08ET0;Q53GB3;Q5QNZ2	4	10	10	10	46.9	46.9	46.9	28.908	256	5.71E-156	1.1696	1.1273	9.8059	40	168520000	74644000	93873000	0.1728715	27.32834458	26.15352296	26.48420693
1480	354;4926;5724;11953;18038			IPI00797738;IPI00216085;IPI00709627;IPI00686911;IPI00717301;IPI00164380;IPI00689527	IPI00797738;IPI00216085;IPI00709627;IPI00686911	5;5;3;3;2;1;1	5;5;3;3;2;1;1	5;5;3;3;2;1;1	Cytochrome c oxidase subunit 6B1;Cytochrome c oxidase subunit VIb isoform 1	COX6B;COX6B1	12 kDa protein;Cytochrome c oxidase subunit 6B1;Cytochrome c oxidase subunit 6B1;similar to cytochrome c oxidase subunit VIb	P14854;P00429	7	5	5	5	55.3	55.3	55.3	12.035	103	9.00E-116	1.1885	1.1273	8.8183	23	27910000	11910000	16000000	0.1728715	24.73427879	23.50567008	23.93156857
1435	8394;8591;10157;12511;14269;14963;16842;18378			IPI00183002;IPI00397728;IPI00939648;IPI00413191;IPI00397730;IPI00924182;IPI00843378;IPI00789895	IPI00183002;IPI00397728;IPI00939648;IPI00413191;IPI00397730;IPI00924182;IPI00843378	8;8;8;7;7;5;5;2	8;8;8;7;7;5;5;2	8;8;8;7;7;5;5;2	Myosin phosphatase-targeting subunit 1;Protein phosphatase 1 regulatory subunit 12A;Protein phosphatase myosin-binding subunit;cDNA, FLJ94919, highly similar to Homo sapiens protein phosphatase 1, regulatory (inhibitor) subunit 12A (PPP1R12A), mRNA;cDNA FLJ50923, highly similar to Protein phosphatase 1 regulatory subunit 12A	MBS;MYPT1;PPP1R12A	Isoform 1 of Protein phosphatase 1 regulatory subunit 12A;Isoform 2 of Protein phosphatase 1 regulatory subunit 12A;protein phosphatase 1, regulatory (inhibitor) subunit 12A isoform b;Isoform 3 of Protein phosphatase 1 regulatory subunit 12A;Isoform 4 of P	O14974-1;O14974;B2RAH5;B4DZ09;O14974-2;O14974-3;O14974-4;A6QPI0	8	8	8	8	10.7	10.7	10.7	115.28	1030	1.85E-176	1.1379	1.1268	8.8817	34	40626000	18297000	22329000	0.172231469	25.27589999	24.12510379	24.41241531
148	2153;7668;7949;16250;16725;17964			IPI00003925;IPI00549885;IPI00798351;IPI00947129;IPI00946404;IPI00947319;IPI00703729;IPI00555722;IPI00840470	IPI00003925;IPI00549885;IPI00798351;IPI00947129;IPI00946404;IPI00947319;IPI00703729;IPI00555722	6;6;6;5;5;5;4;3;2	6;6;6;5;5;5;4;3;2	6;6;6;5;5;5;4;3;2	Pyruvate dehydrogenase E1 component subunit beta, mitochondrial;Putative uncharacterized protein PDHB;cDNA FLJ52988, highly similar to Pyruvate dehydrogenase E1 component subunit beta, mitochondrial (EC 1.2.4.1);Putative uncharacterized protein	PDHB;PHE1B	Isoform 1 of Pyruvate dehydrogenase E1 component subunit beta, mitochondrial;Isoform 2 of Pyruvate dehydrogenase E1 component subunit beta, mitochondrial;35 kDa protein;Putative uncharacterized protein PDHB;cDNA FLJ52988, highly similar to Pyruvate dehydro	P11177-1;P11177;B2R7L0;P11177-2;C9J634;B4DDD7;C9K0U7;P11966;Q59G68	9	6	6	6	25.3	25.3	25.3	39.233	359	6.05E-30	1.1262	1.1268	6.7937	11	24440000	11261000	13179000	0.172231469	24.54274095	23.42483161	23.65173757
253	6020;11408;14962	109	1	IPI00695184;IPI00007052	IPI00695184;IPI00007052	3;3	3;3	3;3	FIS1 homolog;Mitochondrial fission 1 protein;Tetratricopeptide repeat protein 11	CGI-135;FIS1;TTC11	Mitochondrial fission 1 protein;Mitochondrial fission 1 protein	Q3T0I5;Q9Y3D6	2	3	3	3	27	27	27	16.937	152	8.68E-38	1.1036	1.1267	6.4545	11	14700000	6756600	7943100	0.172103428	23.80931282	22.68786602	22.92127074
1453	2151;2520;2785;7139;9461;11582;14210;14702;15125;16826;16850;17988;18851			IPI00215637;IPI00704988;IPI00293616;IPI00905293;IPI00908506;IPI00910433;IPI00909544;IPI00646152;IPI00647597	IPI00215637;IPI00704988;IPI00293616;IPI00905293;IPI00908506	13;13;9;9;7;6;2;2;2	13;13;9;9;7;6;2;2;2	12;12;8;8;6;5;2;2;2	ATP-dependent RNA helicase DDX3X;DEAD box protein 3, X-chromosomal;DEAD box, X isoform;Helicase-like protein 2;cDNA FLJ76819, highly similar to Homo sapiens DEAD (Asp-Glu-Ala-Asp) box polypeptide 3, X-linked (DDX3X), transcript variant 2, mRNA;DEAD (Asp-Glu-Ala-Asp) box polypeptide 3, X-linked;HCG19318, isoform CRA_a;cDNA FLJ60399, highly similar to ATP-dependent RNA helicase DDX3X (EC 3.6.1.-);D…	DBX;DDX3;DDX3X;hCG_19318;RP1-169I5.3-001;DBY;DDX3Y	ATP-dependent RNA helicase DDX3X;similar to ATP-dependent RNA helicase DDX3X (DEAD box protein 3, X-chromosomal) (Helicase-like protein 2) (HLP2) (DEAD box, X isoform) isoform 2;ATP-dependent RNA helicase DDX3Y;Ddx3y (Fragment);cDNA FLJ53122, highly simila	O00571;A8K538;B4E3E8;B5BTY4;Q59GX6;Q5S4N1;O15523;B4DK29;B4DXX7;B4E010;C0L633;B4E132	9	13	13	12	25.4	25.4	23.7	73.243	662	3.98E-265	1.1485	1.1258	21.405	30	116730000	51929000	64802000	0.170950553	26.79860015	25.63003711	25.949535
1198	6663;9775;14777			IPI00042580;IPI00797546;IPI00953537;IPI00843886	IPI00042580;IPI00797546;IPI00953537;IPI00843886	3;3;3;3	3;3;3;3	3;3;3;3	Apolipoprotein O;Protein FAM121B;Putative uncharacterized protein APOO	APOO;FAM121B;My025;UNQ1866/PRO4302	Isoform 1 of Apolipoprotein O;Isoform 2 of Apolipoprotein O;Putative uncharacterized protein APOO;Putative uncharacterized protein APOO	Q9BUR5-1;Q9BUR5;Q9BUR5-2;C9J574;C9JKE7	4	3	3	3	18.7	18.7	18.7	22.284	198	3.76E-12	1.1729	1.1255	5.4437	4	2489700	1084800	1404800	0.170566057	21.24754048	20.04899765	20.42193332
1938	10248;14412			IPI00784414;IPI00714792;IPI00306436;IPI00412752	IPI00784414;IPI00714792;IPI00306436;IPI00412752	2;2;2;2	2;2;2;2	2;2;2;2	Acute-phase response factor;Signal transducer and activator of transcription 3;cDNA FLJ78360, highly similar to Homo sapiens signal transducer and activator of transcription 3 (acute-phase response factor) (STAT3), transcript variant 1, mRNA;cDNA FLJ59362, highly similar to Signal transducer and activator of transcription 3;cDNA FLJ53413, highly similar to Signal transducer and activator of trans…	APRF;STAT3	Isoform 1 of Signal transducer and activator of transcription 3;Signal transducer and activator of transcription 3;Isoform Del-701 of Signal transducer and activator of transcription 3;signal transducer and activator of transcription 3 isoform 3	P40763-1;P40763;A8K7B8;B4DNP0;B4DVR6;B5BTZ6;B7ZA24;Q9BXH2;P61635;Q32LP6;Q704V9;Q704W0;Q704W1;Q704W2;Q704W3;Q704W4;Q704W8;Q704W9;Q9N0J4;P40763-2	4	2	2	2	5.7	5.7	5.7	88.067	770	3.06E-54	1.1339	1.1252	33.067	14	20777000	10434000	10344000	0.170181458	24.30848402	23.314789	23.30229084
1811	9883;10124;18485			IPI00554705;IPI00296863;IPI00910904;IPI00686958	IPI00554705;IPI00296863;IPI00910904	3;3;3;1	3;3;3;1	3;3;3;1	dCMP deaminase;Deoxycytidylate deaminase;cDNA FLJ52248, highly similar to Deoxycytidylate deaminase (EC 3.5.4.12)	DCTD	Isoform 2 of Deoxycytidylate deaminase;Isoform 1 of Deoxycytidylate deaminase;cDNA FLJ52248, highly similar to Deoxycytidylate deaminase	P32321-2;P32321;P32321-1;B4DDC2	4	3	3	3	15.9	15.9	15.9	21.014	189	9.00E-20	1.1538	1.125	14.681	13	14913000	7100900	7812000	0.169925001	23.83006717	22.75957046	22.89726052
2019	7591;12558			IPI00335280;IPI00373788;IPI00910461;IPI00926846;IPI00687956;IPI00925376;IPI00927031;IPI00939663;IPI00927218;IPI00924782;IPI00927442	IPI00335280;IPI00373788;IPI00910461;IPI00926846;IPI00687956;IPI00925376;IPI00927031;IPI00939663;IPI00927218;IPI00924782;IPI00927442	2;2;2;1;1;1;1;1;1;1;1	2;2;2;1;1;1;1;1;1;1;1	2;2;2;1;1;1;1;1;1;1;1	Ribulose-5-phosphate-3-epimerase;Ribulose-phosphate 3-epimerase;cDNA FLJ52962, highly similar to Ribulose-phosphate 3-epimerase (EC 5.1.3.1);Putative uncharacterized protein RPE;Ribulose-5-phosphate-3-epimerase, isoform CRA_a;Ribulose-5-phosphate-3-epimerase, isoform CRA_b	HUSSY-17;RPE;hCG_2012337	Isoform 1 of Ribulose-phosphate 3-epimerase;Isoform 2 of Ribulose-phosphate 3-epimerase;cDNA FLJ52962, highly similar to Ribulose-phosphate 3-epimerase;25 kDa protein;RPE protein;Putative uncharacterized protein RPE;Ribulose-5-phosphate-3-epimerase, isofor	Q96AT9-1;Q96AT9;Q96AT9-2;B4E016;A5D7P1;Q1JPJ3;C9IZU8;C9J9T0;Q53TV9;C9JPQ7;C9J6A7;C9J839	11	2	2	2	12.3	12.3	12.3	24.927	228	1.54E-83	1.1635	1.1246	12.751	4	7338800	3364000	3974800	0.169411952	22.80711275	21.68174627	21.92245084
560	394;3856;7530;8780;13916			IPI00927682;IPI00014235	IPI00927682;IPI00014235	5;5	5;5	5;5	Putative uncharacterized protein RAB3GAP1;RAB3 GTPase-activating protein 130 kDa subunit;Rab3 GTPase-activating protein catalytic subunit;Rab3-GAP p130;RAB3GAP1 protein;RAB3 GTPase activating protein subunit 1;RAB3 GTPase activating protein subunit 1 (Catalytic), isoform CRA_d	RAB3GAP1;KIAA0066;RAB3GAP;hCG_25660	Putative uncharacterized protein RAB3GAP1;Isoform 1 of Rab3 GTPase-activating protein catalytic subunit	C9J837;Q15042-1;Q15042;A6H8Z3;B9A6J2	2	5	5	5	8.1	8.1	8.1	111.28	988	1.64E-63	1.0766	1.1245	12.392	7	10400000	4660700	5739600	0.169283661	23.31008019	22.15211522	22.45251877
606	8082;14100			IPI00015911;IPI00704993;IPI00926319;IPI00909143	IPI00015911;IPI00704993;IPI00926319;IPI00909143	2;2;2;2	2;2;2;2	2;2;2;2	Dihydrolipoamide dehydrogenase;Dihydrolipoyl dehydrogenase, mitochondrial;Glycine cleavage system L protein;Dihydrolipoyl dehydrogenase;cDNA FLJ50515, highly similar to Dihydrolipoyl dehydrogenase, mitochondrial (EC 1.8.1.4);cDNA FLJ56112, highly similar to Dihydrolipoyl dehydrogenase, mitochondrial (EC 1.8.1.4)	DLD;GCSL;LAD;PHE3	Dihydrolipoyl dehydrogenase, mitochondrial;similar to dihydrolipoamide dehydrogenase isoform 2;cDNA FLJ56112, highly similar to Dihydrolipoyl dehydrogenase, mitochondrial;Dihydrolipoyl dehydrogenase	P09622;B2R5X0;B4DFL1;B4DHG0;B4DMK9;B4DT69	4	2	2	2	6.3	6.3	6.3	54.177	509	3.28E-19	1.069	1.1243	8.1505	4	12988000	5905500	7082100	0.169027045	23.63067595	22.49362778	22.75574578
1798	11;4480;7466;7564;8100;8515;9787;10336;14276;16259;16260;18911			IPI00296053;IPI00759715;IPI00711664	IPI00296053;IPI00759715;IPI00711664	12;12;7	12;12;7	12;12;7	Fumarate hydratase, mitochondrial;cDNA, FLJ92753, Homo sapiens fumarate hydratase (FH), nuclear gene encodingmitochondrial protein, mRNA;Fumarate hydratase;Fumarate hydratase, isoform CRA_c	FH;hCG_40671;RP11-527D7.2-001	Isoform Mitochondrial of Fumarate hydratase, mitochondrial;Isoform Cytoplasmic of Fumarate hydratase, mitochondrial;Fumarate hydratase	P07954-1;P07954;B1ANK7;P07954-2;Q148D3	3	12	12	12	31	31	31	54.636	510	2.14E-130	1.1372	1.1243	65.633	21	98116000	44620000	53496000	0.169027045	26.54798508	25.41118718	25.67292769
571	1;11768			IPI00014439;IPI00714683;IPI00902534;IPI00807299	IPI00014439;IPI00714683;IPI00902534;IPI00807299	2;1;1;1	2;1;1;1	2;1;1;1	Dihydropteridine reductase;HDHPR;Quinoid dihydropteridine reductase;cDNA FLJ55000, highly similar to Dihydropteridine reductase (EC 1.5.1.34);Quinoid dihydropteridine reductase, isoform CRA_c;cDNA FLJ42391 fis, clone 3NB692002806, highly similar to Dihydropteridine reductase (EC 1.5.1.34);Quinoid dihydropteridine reductase, isoform CRA_e	DHPR;QDPR;hCG_39606	Dihydropteridine reductase;Dihydropteridine reductase;Quinoid dihydropteridine reductase, isoform CRA_e;similar to Quinoid dihydropteridine reductase	P09417;B7Z415;Q3T0Z7;B3KW71	4	2	2	2	11.5	11.5	11.5	25.789	244	2.75E-34	1.1733	1.1242	9.0707	3	8056600	3703200	4353500	0.16889872	22.9417397	21.82034104	22.05374429
2224	4539;5344;12393;12394;12545;12946;13202;13782;14559;17199;18540			IPI00470528;IPI00709409;IPI00815433;IPI00790569;IPI00927715;IPI00926202;IPI00943200;IPI00905284;IPI00909437;IPI00925058;IPI00910417;IPI00874178;IPI00062151;IPI00382749	IPI00470528;IPI00709409;IPI00815433;IPI00790569;IPI00927715;IPI00926202;IPI00943200;IPI00905284;IPI00909437;IPI00925058	11;11;11;10;10;9;7;6;6;6;5;4;2;1	11;11;11;10;10;9;7;6;6;6;5;4;2;1	11;11;11;10;10;9;7;6;6;6;5;4;2;1	60S ribosomal protein L15;Ribosomal protein L15	EC45;RPL15;TCBAP0781;hCG_1996483	60S ribosomal protein L15;60S ribosomal protein L15;similar to ribosomal protein L15;22 kDa protein;21 kDa protein;20 kDa protein;21 kDa protein;22 kDa protein;Ribosomal protein L15;16 kDa protein	P61313;Q5U0C0;Q5EAD6;Q5U7H2;B4DLP4	14	11	11	11	42.2	42.2	42.2	24.146	204	9.09E-41	1.1227	1.1237	9.0264	42	309640000	136320000	173320000	0.168256923	28.20601661	27.022422	27.3688629
893	1017;1471;2077;2101;4817;5011;5473;7290;9466;10000;11456;12259;12471;15705;15918;18774			IPI00024364;IPI00696151;IPI00843876;IPI00905862;IPI00908817;IPI00905564;IPI00908440	IPI00024364;IPI00696151;IPI00843876;IPI00905862;IPI00908817;IPI00905564	16;16;16;15;14;11;3	16;16;16;15;14;11;3	11;11;11;10;10;8;2	Importin beta-2;Karyopherin beta-2;M9 region interaction protein;Transportin-1	KPNB2;MIP1;TNPO1;TRN	Isoform 1 of Transportin-1;Transportin-1;Isoform 2 of Transportin-1;Protein;Isoform 3 of Transportin-1;Transportin	Q92973-1;Q92973;Q3SYU7;Q92973-2;Q92973-3;Q7YS23	7	16	16	11	30.1	30.1	22.3	102.35	898	6.90E-100	1.0964	1.1237	7.496	31	90241000	40860000	49381000	0.168256923	26.42727972	25.28418587	25.55745272
2073	5948;6942;8521;8889;10987;14166;15522			IPI00478410;IPI00395769;IPI00691827;IPI00699915	IPI00478410;IPI00395769	7;7;1;1	7;7;1;1	7;7;1;1	ATP synthase subunit gamma, mitochondrial;F-ATPase gamma subunit;ATP synthase gamma chain;cDNA FLJ59861, highly similar to ATP synthase gamma chain, mitochondrial (EC 3.6.3.14)	ATP5C;ATP5C1;ATP5CL1;hCG_25112;RP11-401E9.1-001	Isoform Liver of ATP synthase subunit gamma, mitochondrial;Isoform Heart of ATP synthase subunit gamma, mitochondrial	P36542-1;P36542;Q6I9V2;Q8TAS0;P36542-2;B4DFE6;B4DL14	4	7	7	7	31.5	31.5	31.5	32.996	298	3.51E-60	1.1297	1.1235	12.799	17	133450000	61269000	72185000	0.168000125	26.99172406	25.86865397	26.10519574
1973	10294;11384;12871;13473;14493			IPI00328840;IPI00710588	IPI00328840;IPI00710588	5;4	5;4	5;4	Ally of AML-1 and LEF-1;bZIP-enhancing factor BEF;THO complex subunit 4;Transcriptional coactivator Aly/REF	ALY;BEF;THOC4	THO complex 4;THO complex subunit 4	Q86V81;Q3T0I4	2	5	5	5	30.3	30.3	30.3	27.557	264	5.69E-84	1.146	1.123	15.501	10	20693000	9314100	11379000	0.167357928	24.30263948	23.15098494	23.43987044
2500	143;3585			IPI00732579;IPI00739940;IPI00159652	IPI00732579;IPI00739940;IPI00159652	2;2;1	2;2;1	2;2;1	ALL1-fused gene from chromosome 4p12 protein;Protein furry homolog-like;cDNA FLJ45375 fis, clone BRHIP3019824;Putative uncharacterized protein DKFZp781A0295;Furry homolog-like protein.;cDNA FLJ46595 fis, clone THYMU3045704	AF4P12;FRYL;KIAA0826;DKFZp781A0295	similar to furry-like isoform 3;Isoform 1 of Protein furry homolog-like;Isoform 2 of Protein furry homolog-like	O94915-1;O94915;B3KXG5;Q6AI58;Q6ZR29;O94915-2;B3KY15	3	2	2	2	1	1	1	339.52	3015	0.04025	1.0668	1.1224	6.8322	3	737670	338030	399640	0.166586914	19.49261604	18.36679177	18.60834146
1768	4224;7487;9401;9767;17246			IPI00797038;IPI00294380;IPI00720815;IPI00384116;IPI00687475;IPI00292709	IPI00797038;IPI00294380	5;5;2;2;1;1	5;5;2;2;1;1	5;5;2;2;1;1	cDNA FLJ50710, highly similar to Phosphoenolpyruvate carboxykinase (GTP), mitochondrial (EC 4.1.1.32);cDNA, FLJ79105, highly similar to Phosphoenolpyruvate carboxykinase (GTP), mitochondrial (EC 4.1.1.32);PCK2 protein;Phosphoenolpyruvate carboxykinase [GTP], mitochondrial;Phosphoenolpyruvate carboxylase	PCK2;PEPCK2	mitochondrial phosphoenolpyruvate carboxykinase 2 isoform 1 precursor;Phosphoenolpyruvate carboxykinase [GTP], mitochondrial	B4DW73;Q6IB91;Q16822	6	5	5	5	8.9	8.9	8.9	70.729	640	1.99E-12	1.1249	1.1223	15.429	8	16272000	7991600	8280000	0.166458372	23.95588825	22.93005294	22.98119934
568	1439;2651;10685;14886;17287			IPI00014377;IPI00692503;IPI00939888;IPI00027981;IPI00823522;IPI00712290;IPI00024775	IPI00014377;IPI00692503	5;3;2;2;1;1;1	5;3;2;2;1;1;1	5;3;2;2;1;1;1	Ras-related protein Rab-32;cDNA, FLJ92490, highly similar to Homo sapiens RAB32, member RAS oncogene family (RAB32), mRNA	RAB32	Ras-related protein Rab-32;similar to Ras-related protein Rab-32	Q13637;B2R5I8	7	5	5	5	22.7	22.7	22.7	24.997	225	4.68E-05	1.1603	1.1222	4.1492	6	11126000	4784200	6341400	0.166329818	23.40743167	22.18984627	22.59636995
1732	789;2324;4636;10507;15887;16024;16360			IPI00291510;IPI00925196;IPI00713743;IPI00924999;IPI00795859;IPI00791628;IPI00795143	IPI00291510;IPI00925196;IPI00713743	7;6;5;2;2;1;1	7;6;5;2;2;1;1	7;6;5;2;2;1;1	IMPDH-II;Inosine-5'-monophosphate dehydrogenase 2;cDNA FLJ61601, highly similar to Inosine-5'-monophosphate dehydrogenase 2 (EC 1.1.1.205)	IMPD2;IMPDH2	Inosine-5'-monophosphate dehydrogenase 2;Protein;Inosine-5'-monophosphate dehydrogenase 2	P12268;B7Z1G4;Q3SWY3	7	7	7	7	31.1	31.1	31.1	55.804	514	1.95E-103	1.1371	1.1219	22.459	16	69619000	31225000	38394000	0.165944088	26.05297776	24.89619824	25.19437754
1985	727;1348;1521;3654;5158;6967;7054;7055;13289;17064;18365;18918			IPI00790342;IPI00329389;IPI00867533;IPI00717048;IPI00724774;IPI00823775;IPI00789282	IPI00790342;IPI00329389;IPI00867533;IPI00717048;IPI00724774;IPI00823775	12;12;12;6;6;6;2	12;12;12;6;6;6;2	12;12;12;6;6;6;2	60S ribosomal protein L6;Neoplasm-related protein C140;Tax-responsive enhancer element-binding protein 107	RPL6;TXREB1	60S ribosomal protein L6;60S ribosomal protein L6;60S ribosomal protein L6;60S ribosomal protein L6;similar to ribosomal protein L6-like;similar to ribosomal protein L6-like	B2R4K7;Q9HBB3;Q02878;B4DRX3;Q8N5Z7;Q8TBK5;Q58DQ3;A1XED0;A8NJ40	7	12	12	12	37.7	37.7	37.7	32.872	289	1.96E-99	1.1172	1.1217	6.5829	49	367640000	170640000	197000000	0.165686877	28.4537185	27.34638063	27.55362039
1868	12339;18391			IPI00300299;IPI00715368	IPI00300299;IPI00715368	2;2	2;2	2;2	Microsomal signal peptidase 22/23 kDa subunit;Signal peptidase complex subunit 3	SPC22;SPCS3;UNQ1841/PRO3567	Signal peptidase complex subunit 3;Signal peptidase complex subunit 3	P61009;Q3SZU5	2	2	2	2	12.8	12.8	12.8	20.313	180	8.68E-16	1.1722	1.1215	6.0426	6	25306000	11355000	13951000	0.16542962	24.59297615	23.43682437	23.7338652
911	4272;6530;8331			IPI00024913;IPI00793677;IPI00218482;IPI00798025;IPI00916546;IPI00699124;IPI00794316;IPI00795385	IPI00024913;IPI00793677;IPI00218482;IPI00798025;IPI00916546	3;3;3;3;2;1;1;1	3;3;3;3;2;1;1;1	3;3;3;3;2;1;1;1	ES1 protein homolog, mitochondrial;Protein GT335;Protein KNP-I	C21orf33;HES1;KNPI	Isoform Long of ES1 protein homolog, mitochondrial;Putative uncharacterized protein C21orf33;Isoform Short of ES1 protein homolog, mitochondrial;Putative uncharacterized protein C21orf33;Putative uncharacterized protein PWP2	P30042-1;P30042;C9J1C8;P30042-2;C9J895;C9JC91	8	3	3	3	18.7	18.7	18.7	28.17	268	1.11E-46	1.1655	1.121	14.306	6	20788000	8554400	12233000	0.164786278	24.30924763	23.02823524	23.54427492
2317	2193;2215;3694;4009;4249;7267;7439;7440;7735;8137;8656;9163;9326;9459;10203;10252;11957;12904;13428;14738;15022;15047;16804;16924;17212;17385;17418	748	7313	IPI00642259;IPI00142768	IPI00642259	27;11	24;11	7;7	230 kDa bullous pemphigoid antigen;Bullous pemphigoid antigen 1;Dystonia musculorum protein;Dystonin;Hemidesmosomal plaque protein	BPAG1;DMH;DST;DT;KIAA0728	Dystonin	Q5TBT2	2	27	24	7	5.1	4.5	1.5	857.45	7545	2.77E-229	1.0754	1.1209	12.191	45	11004000	5146700	5857800	0.164657575	23.39152471	22.29521626	22.48192751
2596	402;6959;10903;11444;12588;14673			IPI00852685;IPI00936125;IPI00935307;IPI00924442;IPI00936881;IPI00884341;IPI00709517	IPI00852685;IPI00936125;IPI00935307;IPI00924442;IPI00936881;IPI00884341	6;6;6;6;6;6;1	6;6;6;6;6;6;1	6;6;6;6;6;6;1	Diaphanous-related formin-1;Protein diaphanous homolog 1;cDNA FLJ61549, highly similar to Protein diaphanous homolog 1;Diaphanous 1;Diaphanous-1;cDNA FLJ55595, highly similar to Protein diaphanous homolog 1;DIAPH1 protein;Diaphanous homolog 1 (Drosophila);Diaphanous homolog 1 (Drosophila), isoform CRA_a;Putative uncharacterized protein DIAPH1	DIAP1;DIAPH1;hCG_42523	Isoform 1 of Protein diaphanous homolog 1;141 kDa protein;diaphanous 1 isoform 2;Diaphanous homolog 1;Putative uncharacterized protein DIAPH1;Isoform 2 of Protein diaphanous homolog 1	O60610-1;O60610;B4E2I7;Q6URC4;A0RZB7;A0RZB8;B4DVR3;Q17RN4;Q96IL1;Q6UUU0;Q7KZJ7;B9ZVX0;O60610-2	7	6	6	6	7.8	7.8	7.8	141.35	1272	6.28E-109	1.0741	1.1207	12.155	15	7300500	3443800	3856700	0.164400135	22.79956384	21.71556993	21.8789355
309	7930;11242;15899			IPI00719178;IPI00700824;IPI00014985;IPI00711978;IPI00008463;IPI00008465;IPI00216262;IPI00008338;IPI00216264;IPI00952645;IPI00216263;IPI00216266;IPI00216265;IPI00216267	IPI00719178;IPI00700824;IPI00014985;IPI00711978;IPI00008463;IPI00008465;IPI00216262;IPI00008338;IPI00216264;IPI00952645;IPI00216263;IPI00216266;IPI00216265;IPI00216267	3;3;3;3;3;3;3;3;3;2;2;2;2;2	3;3;3;3;3;3;3;3;3;2;2;2;2;2	3;3;3;3;3;3;3;3;3;2;2;2;2;2	ATP-binding cassette sub-family C member 1;Leukotriene C(4) transporter;Multidrug resistance-associated protein 1;Putative uncharacterized protein DKFZp781G125;Putative uncharacterized protein;Multidrug resistance protein;Putative uncharacterized protein ABCC1	ABCC1;MRP;MRP1;DKFZp781G125	Isoform 9 of Multidrug resistance-associated protein 1;Multidrug resistance-associated protein 1;Isoform 1 of Multidrug resistance-associated protein 1;172 kDa protein;167 kDa protein;166 kDa protein;Isoform 3 of Multidrug resistance-associated protein 1;I	P33527-9;P33527;Q68CP7;Q8HXQ5;P33527-1;P33527-3;P33527-2;P33527-5;Q9BV39;Q9UQ98;C9JPJ4;P33527-4;P33527-7;P33527-6;P33527-8	14	3	3	3	2.7	2.7	2.7	172.61	1541	2.13E-09	1.125	1.1205	16.471	8	5081100	2420700	2660400	0.164142649	22.27670943	21.20699286	21.34321175
1020	963;1246;2241;5711;5836;6074;7737;11629;11892;12993;13063;15355;16379;16875;17062			IPI00027626;IPI00552590;IPI00689377;IPI00685370;IPI00782886;IPI00220656;IPI00910226;IPI00908488;IPI00712459	IPI00027626;IPI00552590;IPI00689377	15;12;11;5;5;4;4;3;2	15;12;11;5;5;4;4;3;2	15;12;11;5;5;4;4;3;2	Acute morphine dependence-related protein 2;CCT-zeta-1;HTR3;T-complex protein 1 subunit zeta;Tcp20;Chaperonin subunit 6A;cDNA, FLJ94440, highly similar to Homo sapiens chaperonin containing TCP1, subunit 6A (zeta 1)(CCT6A), mRNA;cDNA FLJ52344, highly similar to T-complex protein 1 subunit zeta;cDNA, FLJ79129, highly similar to T-complex protein 1 subunit zeta;Chaperonin containing TCP1, subunit 6…	CCT6;CCT6A;CCTZ	T-complex protein 1 subunit zeta;chaperonin containing TCP1, subunit 6A isoform b;T-complex protein 1 subunit zeta	P40227;A1JUI8;B2R9K8;B4DPJ8;Q59ET3;A6NCD2;B4DN39;Q3MHL7	9	15	15	15	41.8	41.8	41.8	58.024	531	7.28E-301	1.127	1.1201	8.3625	64	510130000	229140000	280990000	0.163627539	28.92628971	27.77165408	28.06594355
2552	2;699;1776;3049;3405;3454;3921;4768;4857;5177;5215;6785;6905;6934;7507;8345;8913;9219;9381;10267;10347;10625;11116;11628;12243;12870;12999;13287;13392;13596;13614;14129;14518;14588;14903;15556;16251;16423;16922;17542;17650;18245;18256	1083;1084	292;311	IPI00939304;IPI00793443;IPI00937471;IPI00923979;IPI00906322;IPI00699723;IPI00947241;IPI00947034;IPI00947546;IPI00946866;IPI00514205;IPI00944936;IPI00947253;IPI00947399;IPI00947392;IPI00946708;IPI00947378;IPI00639960;IPI00945088;IPI00945623;IPI00946357;IPI00946140;IPI00945788	IPI00939304;IPI00793443;IPI00937471;IPI00923979;IPI00906322	43;43;38;36;22;12;8;8;8;8;7;6;6;5;5;5;5;5;5;4;4;3;3	43;43;38;36;22;12;8;8;8;8;7;6;6;5;5;5;5;5;5;4;4;3;3	41;41;36;34;20;12;8;8;8;8;7;6;6;5;5;5;5;5;5;4;4;3;3	Importin subunit beta-3;Importin-5;Karyopherin beta-3;Ran-binding protein 5;cDNA FLJ43041 fis, clone BRTHA3003339, highly similar to Importin beta-3;cDNA FLJ54573, highly similar to Importin beta-3;IPO5 protein	IPO5;KPNB3;RANBP5	Isoform 3 of Importin-5;Isoform 1 of Importin-5;Isoform 2 of Importin-5;125 kDa protein;80 kDa protein	O00410-3;O00410;O00410-1;B3KWG6;B4E0R6;Q9BVS9;O00410-2	23	43	43	41	56.4	56.4	54.7	125.54	1115	0	1.1568	1.12	10.501	167	723750000	324220000	399530000	0.163498732	29.4309162	28.27239785	28.5737286
1314	2348;6288;13790;17575			IPI00152658;IPI00711140;IPI00396662;IPI00946494;IPI00946980;IPI00550738;IPI00479896;IPI00642737;IPI00645296;IPI00647464;IPI00642169;IPI00643850	IPI00152658;IPI00711140	4;3;1;1;1;1;1;1;1;1;1;1	4;3;1;1;1;1;1;1;1;1;1;1	4;3;1;1;1;1;1;1;1;1;1;1	Never in mitosis A-related kinase 7;Serine/threonine-protein kinase Nek7;cDNA, FLJ93949, highly similar to Homo sapiens NIMA (never in mitosis gene a)-related kinase 7 (NEK7), mRNA	NEK7	Serine/threonine-protein kinase Nek7;similar to NIMA (never in mitosis gene a)-related kinase 7	Q8TDX7;B2R8K8	12	4	4	4	15.2	15.2	15.2	34.551	302	0.001287	1.0825	1.12	6.947	6	20431000	9462400	10969000	0.163498732	24.28425648	23.17377472	23.38692867
2287	7810;8777;9025;9373;11225;16063;18827			IPI00554681;IPI00412545;IPI00946670;IPI00946103;IPI00946474;IPI00689030;IPI00839133	IPI00554681;IPI00412545;IPI00946670;IPI00946103;IPI00946474	7;7;7;4;4;2;2	7;7;7;4;4;2;2	7;7;7;4;4;2;2	Complex I subunit B13;Complex I-13kD-B;NADH dehydrogenase [ubiquinone] 1 alpha subcomplex subunit 5;NADH-ubiquinone oxidoreductase 13 kDa-B subunit;Putative uncharacterized protein DKFZp781K1356;Putative uncharacterized protein NDUFA5	NDUFA5;DKFZp781K1356	NADH dehydrogenase [ubiquinone] 1 alpha subcomplex subunit 5;Putative uncharacterized protein DKFZp781K1356;Putative uncharacterized protein NDUFA5;Putative uncharacterized protein NDUFA5;Putative uncharacterized protein NDUFA5	Q16718;B2RD98;Q5H9R2;C9JAL4;C9IZN5;C9J343	7	7	7	7	66.4	66.4	66.4	13.459	116	5.10E-224	1.1583	1.1198	18.267	30	47555000	21522000	26033000	0.163241085	25.5030937	24.35930882	24.63383824
1742	271;4842;5247;7677;8540;11011;12306;13144;13997;14982;15441;18529			IPI00291928;IPI00718291;IPI00646415	IPI00291928;IPI00718291;IPI00646415	12;12;10	12;12;10	12;12;10	Ras-related protein Rab-14	RAB14	Ras-related protein Rab-14;RAB14 protein;20 kDa protein	P61106;Q3ZBG1	3	12	12	12	75.8	75.8	75.8	23.897	215	6.55E-122	1.1586	1.1194	10.71	42	263810000	119130000	144670000	0.162725653	27.97492401	26.82796153	27.10819054
423	2686;6017;6477;9489;10298;14059;15613;15618;16358;17280			IPI00010810;IPI00895865;IPI00792673;IPI00707559	IPI00010810;IPI00895865;IPI00792673;IPI00707559	10;10;7;6	10;10;7;6	10;10;7;6	Electron transfer flavoprotein subunit alpha, mitochondrial;cDNA FLJ76486, highly similar to Homo sapiens electron-transfer-flavoprotein, alpha polypeptide (glutaric aciduria II) (ETFA), nuclear gene encoding mitochondrial protein, mRNA;Electron transfer flavoprotein alpha-subunit;Electron-transfer-flavoprotein, alpha polypeptide;Electron-transfer-flavoprotein, alpha polypeptide (Glutaric aciduri…	ETFA;hCG_39414	Electron transfer flavoprotein subunit alpha, mitochondrial;electron transfer flavoprotein, alpha polypeptide isoform b;24 kDa protein;Electron transfer flavoprotein subunit alpha, mitochondrial	P13804;Q53XN3;B4DT43;Q2KJE4	4	10	10	10	39	39	39	35.079	333	7.64E-120	1.1189	1.1193	20.573	23	72109000	31417000	40692000	0.162596766	26.103676	24.90504209	25.27824185
2351	2138;2431;3753;4376;5699;6868;10292;11082;12157;12926;13823;14111;15521			IPI00657953;IPI00943984;IPI00943836;IPI00479523;IPI00924243;IPI00905378;IPI00690860;IPI00691781;IPI00907262;IPI00384882	IPI00657953;IPI00943984;IPI00943836;IPI00479523;IPI00924243	13;13;12;12;8;5;3;3;3;2	13;13;12;12;8;5;3;3;3;2	12;12;11;11;7;5;2;2;2;2	PTPRF-interacting protein;Triple functional domain protein;cDNA FLJ57816, highly similar to Triple functional domain protein	TRIO	Isoform 1 of Triple functional domain protein;Isoform 5 of Triple functional domain protein;Isoform 4 of Triple functional domain protein;Isoform 2 of Triple functional domain protein;270 kDa protein	O75962-1;O75962;O75962-5;O75962-4;O75962-2;B4E3M5	10	13	13	12	5.2	5.2	4.8	346.9	3097	7.60E-92	1.0212	1.119	15.03	25	10705000	4904300	5800200	0.162210036	23.35178146	22.2256158	22.46767122
1311	3177;6921			IPI00152377;IPI00691997	IPI00152377;IPI00691997	2;2	2;2	2;2	Dolichyl-diphosphooligosaccharide--protein glycosyltransferase subunit STT3B;Source of immunodominant MHC-associated peptides homolog	SIMP;STT3B	Dolichyl-diphosphooligosaccharide--protein glycosyltransferase subunit STT3B;STT3B protein	Q8TCJ2;A5D7G6	2	2	2	2	2.5	2.5	2.5	93.673	826	0.0010248	1.1152	1.1178	0.52827	2	5641800	2736300	2905500	0.16066208	22.42772409	21.38379498	21.47035502
1895	4330;4595;12554;17283			IPI00301936;IPI00940851;IPI00703347	IPI00301936;IPI00940851;IPI00703347	4;4;4	4;4;4	4;4;4	cDNA FLJ60076, highly similar to ELAV-like protein 1;ELAV-like protein 1;Hu-antigen R	ELAVL1;HUR	cDNA FLJ60076, highly similar to ELAV-like protein 1;ELAV-like protein 1;ELAV (Embryonic lethal, abnormal vision, Drosophila)-like 1	B4DVB8;Q15717;Q53XN6;Q3ZCE2	3	4	4	4	12.7	12.7	12.7	38.996	353	4.11E-13	1.0963	1.1177	4.502	13	16814000	7721000	9093300	0.160533009	24.00315964	22.88035628	23.11637252
311	9487;10736;11657			IPI00008418;IPI00148255;IPI00219865;IPI00789460;IPI00794003;IPI00924568;IPI00924790;IPI00793399	IPI00008418;IPI00148255;IPI00219865;IPI00789460;IPI00794003	3;3;3;3;3;1;1;1	3;3;3;3;3;1;1;1	3;3;3;3;3;1;1;1	Diablo homolog, mitochondrial;Direct IAP-binding protein with low pI;Second mitochondria-derived activator of caspase;Diablo isoform 1 variant;SMAC3;cDNA FLJ10537 fis, clone NT2RP2001119, highly similar to Diablo homolog, mitochondrial;Diablo homolog (Drosophila);HCG1782202, isoform CRA_d	DIABLO;SMAC;hCG_1782202	Diablo homolog, mitochondrial precursor;diablo isoform 3 precursor;Isoform 2 of Diablo homolog, mitochondrial;19 kDa protein;18 kDa protein	Q9NR28-1;Q9NR28;Q53HB7;Q6W3F3;Q9NR28-2;Q502X2	8	3	3	3	19	19	19	35.845	315	6.44E-70	1.1913	1.1176	5.9686	7	13691000	6597900	7093200	0.160403926	23.70672449	22.65357548	22.7580052
919	936;1221;3871;7168;7303;12373;15375			IPI00024993	IPI00024993	7	7	7	Enoyl-CoA hydratase 1;Enoyl-CoA hydratase, mitochondrial;Short-chain enoyl-CoA hydratase	ECHS1	Enoyl-CoA hydratase, mitochondrial	P30084	1	7	7	7	37.9	37.9	37.9	31.387	290	5.28E-159	1.1422	1.1176	6.8092	21	87851000	39285000	48566000	0.160403926	26.38855537	25.22747522	25.53344333
1147	3221;3258;5267;11984;12007;12658;13796;13828;15007			IPI00643351;IPI00031812;IPI00689440;IPI00450235;IPI00479509;IPI00842830;IPI00643807;IPI00784202	IPI00643351;IPI00031812;IPI00689440;IPI00450235;IPI00479509;IPI00842830	9;9;9;7;5;5;4;3	9;9;9;7;5;5;4;3	6;6;6;4;5;3;4;1	CCAAT-binding transcription factor I subunit A;DNA-binding protein B;Enhancer factor I subunit A;Nuclease-sensitive element-binding protein 1;Y-box transcription factor;Y-box-binding protein 1;YBX1 protein;Nuclease sensitive element binding protein-1;RcNSEP1	NSEP1;YB1;YBX1	Protein;Nuclease-sensitive element-binding protein 1;Nuclease-sensitive element-binding protein 1;Nuclease sensitive element binding protein-1;RcNSEP1 (Fragment);35 kDa protein	P67809;A0JLU4;Q05D43;Q6PKI6;P67808;Q7KZ24;Q2VIK8	8	9	9	6	37.7	37.7	29.1	41.905	374	4.77E-266	1.0925	1.1172	40.709	27	253460000	115680000	137780000	0.159887479	27.91718284	26.78556422	27.03779124
2253	8509;11736;15730;16937;18541	987	1	IPI00714048;IPI00480022;IPI00710651;IPI00402107	IPI00714048;IPI00480022	5;5;1;1	5;5;1;1	5;5;1;1	Golgi complex-associated protein of 16 kDa;Golgin subfamily A member 7	GCP16;GOLGA7;HDCKB03P;HSPC041	Golgin subfamily A member 7;Golgin subfamily A member 7	Q5EA55;Q7Z5G4	4	5	5	5	40.1	40.1	40.1	15.824	137	1.77E-11	1.0596	1.1169	21.755	15	3482900	1557100	1925800	0.159500022	21.73185762	20.57043017	20.87702645
853	1408;1454;5213;6608;7260;8827;10434;10660;10661;10662;11147;14399;14437;14853;16851;16852	469	501	IPI00642971;IPI00789435;IPI00023048;IPI00064086;IPI00796284;IPI00795920;IPI00793083;IPI00691738;IPI00792430	IPI00642971;IPI00789435;IPI00023048;IPI00064086;IPI00796284;IPI00795920;IPI00793083	16;16;16;15;13;13;9;5;1	16;16;16;15;13;13;9;5;1	14;14;14;13;11;11;7;3;1	Antigen NY-CO-4;Elongation factor 1-delta;cDNA, FLJ95068, highly similar to Homo sapiens eukaryotic translation elongation factor 1 delta (guanine nucleotide exchange protein) (EEF1D), transcript variant 1, mRNA;FP1047;EEF1D protein;cDNA: FLJ20897 fis, clone ADKA03573;Eukaryotic translation elongation factor 1 delta (Guanine nucleotide exchange protein), isoform CRA_a;cDNA FLJ57946, highly simila…	EEF1D;EF1D;hCG_1994718	Isoform 2 of Elongation factor 1-delta;eukaryotic translation elongation factor 1 delta isoform 3;Isoform 1 of Elongation factor 1-delta;eukaryotic translation elongation factor 1 delta isoform 4;cDNA FLJ57946, highly similar to Elongation factor 1-delta;2	P29692-2;P29692;B2RAR6;Q71RH4;Q9BW34;Q9H7G6;P29692-1;Q4VBZ6;B4DDU4	9	16	16	14	27	27	26.9	71.407	647	8.18E-266	1.1249	1.1167	8.7306	68	816720000	365340000	451380000	0.15924166	29.60526632	28.44466448	28.74976726
2234	7;2720;4532;8602;9793;14268;14363;18870			IPI00472939;IPI00452747;IPI00714628	IPI00472939;IPI00452747;IPI00714628	8;7;5	8;7;5	8;7;5	Microsomal signal peptidase 25 kDa subunit;Signal peptidase complex subunit 2;cDNA FLJ56339, highly similar to Signal peptidase complex subunit 2 (EC 3.4.-.-)	KIAA0102;SPC25;SPCS2	Signal peptidase complex subunit 2;Similar to Signal peptidase complex subunit 2;similar to signal peptidase complex subunit 2 homolog	Q15005;B4DDB9	3	8	8	8	42.9	42.9	42.9	25.003	226	1.35E-120	1.1577	1.1167	11.063	15	67967000	31491000	36476000	0.15924166	26.01833111	24.90843624	25.12044419
1061	861;1525;2325;2604;2663;3201;3342;4015;4840;4896;5950;6087;6717;6865;7580;7905;8395;8707;8738;8783;9382;9478;9627;10051;10200;10245;11015;11158;11262;11521;11866;12307;12721;13643;13710;13745;13874;14282;15743;17173;17202;18598	521;522;523;524;525	228;243;315;514;670	IPI00029012;IPI00924034;IPI00717238	IPI00029012;IPI00924034;IPI00717238	42;34;30	42;34;30	42;34;30	eIF3 p167;eIF3 p180;eIF3 p185;eIF-3-theta;Eukaryotic translation initiation factor 3 subunit 10;Eukaryotic translation initiation factor 3 subunit A;cDNA FLJ50921, highly similar to Eukaryotic translation initiation factor 3 subunit 10;EIF3A protein;Eukaryotic translation initiation factor 3, subunit A	EIF3A;EIF3S10;KIAA0139	Eukaryotic translation initiation factor 3 subunit A;eukaryotic translation initiation factor 3, subunit A isoform 4;EIF6 protein (Fragment)	Q14152;B4DYS1;Q05BS0;Q24JU4;Q3B770;Q6P1R0;Q7Z5T5;A7E394	3	42	42	42	36.5	36.5	36.5	166.57	1382	0	1.1261	1.1164	12.306	140	304760000	136040000	168730000	0.15885403	28.18309832	27.01945567	27.33014127
1735	2147;7853;16886;17091			IPI00291646;IPI00939493;IPI00711967;IPI00903970;IPI00552054;IPI00643337;IPI00374525;IPI00884217;IPI00647214;IPI00646698	IPI00291646;IPI00939493	4;4;1;1;1;1;1;1;1;1	3;3;1;1;1;1;1;1;1;1	3;3;1;1;1;1;1;1;1;1	Methylenetetrahydrofolate dehydrogenase (NADP+ dependent) 1-like;MTHFD1L protein;Formyltetrahydrofolate synthetase;Monofunctional C1-tetrahydrofolate synthase, mitochondrial;cDNA, FLJ96424	MTHFD1L;RP1-292B18.2-008;FTHFSDC1	Methylenetetrahydrofolate dehydrogenase (NADP+ dependent) 1-like;Isoform 1 of Monofunctional C1-tetrahydrofolate synthase, mitochondrial	B7ZM99;Q5JYA1;Q6UB35-1;Q6UB35;B2RD24	10	4	3	3	4.4	3.7	3.7	105.89	979	1.24E-06	1.0629	1.1164	12.997	6	3140000	1401500	1738500	0.15885403	21.58233313	20.41854031	20.72941164
730	3101;11415;12072;17402;18551	308;309	1;70	IPI00019495;IPI00699242;IPI00479503;IPI00827315	IPI00019495;IPI00699242;IPI00479503	5;5;3;2	5;5;3;2	5;5;3;2	Dynein light chain Tctex-type 1;Protein CW-1;T-complex testis-specific protein 1 homolog;cDNA, FLJ96681, Homo sapiens t-complex-associated-testis-expressed 1-like 1(TCTEL1), mRNA;Dynein, light chain, Tctex-type 1;Dynein, light chain, Tctex-type 1, isoform CRA_c;Tctex-1;Dynein, light chain, Tctex-type 1, isoform CRA_a	DYNLT1;TCTEL1;TCTEX1;TCTEX-1;hCG_16821;RP11-114M11.1-001;RP11-114M11.1-003	Dynein light chain Tctex-type 1;Dynein light chain Tctex-type 1;Dynein, light chain, Tctex-type 1, isoform CRA_a	P63172;Q5VTU4;P63171;Q5VTU3	4	5	5	5	79.6	79.6	79.6	12.452	113	7.56E-272	1.1703	1.1162	8.2263	26	32262000	14589000	17673000	0.158595552	24.94333254	23.79837766	24.07504362
424	15718;18883			IPI00010845;IPI00908766	IPI00010845;IPI00908766	2;2	2;2	2;2	Complex I-23kD;NADH dehydrogenase [ubiquinone] iron-sulfur protein 8, mitochondrial;NADH-ubiquinone oxidoreductase 23 kDa subunit;TYKY subunit;NDUFS8 protein;NADH dehydrogenase (Ubiquinone) Fe-S protein 8, 23kDa (NADH-coenzyme Q reductase) variant;cDNA FLJ57061, highly similar to NADH-ubiquinone oxidoreductase 23 kDa subunit, mitochondrial (EC 1.6.5.3)	NDUFS8	NADH dehydrogenase [ubiquinone] iron-sulfur protein 8, mitochondrial;cDNA FLJ57061, highly similar to NADH-ubiquinone oxidoreductase 23 kDa subunit, mitochondrial	O00217;Q08E91;Q53G17;B4DYI3	2	2	2	2	10	10	10	23.705	210	0.00015159	1.1955	1.116	5.1659	3	3808900	1703600	2105300	0.158337027	21.86094298	20.7001552	21.0055944
2013	406;1189;1399;2824;7824			IPI00334190;IPI00908723;IPI00705395;IPI00442543	IPI00334190;IPI00908723;IPI00705395	5;5;4;2	5;5;4;2	5;5;4;2	EPB72-like protein 2;Stomatin-like protein 2;cDNA FLJ61039, highly similar to Stomatin-like protein 2	HSPC108;SLP2;STOML2	Stomatin-like protein 2;cDNA FLJ61039, highly similar to Stomatin-like protein 2;Stomatin-like protein 2	Q9UJZ1;B4E1K7;Q32LL2;A5PJA6	4	5	5	5	27.8	27.8	27.8	38.534	356	4.21E-52	1.133	1.1158	12.362	11	51726000	23497000	28230000	0.158078456	25.6243863	24.48597324	24.75072579
1357	7787;10046			IPI00171692;IPI00171152;IPI00922889;IPI00927072;IPI00922400;IPI00170896;IPI00167072;IPI00925250;IPI00171691	IPI00171692;IPI00171152;IPI00922889;IPI00927072;IPI00922400;IPI00170896;IPI00167072;IPI00925250;IPI00171691	2;2;2;2;2;2;2;2;2	2;2;2;2;2;2;2;2;2	2;2;2;2;2;2;2;2;2	Abhydrolase domain-containing protein 11;Williams-Beuren syndrome chromosomal region 21 protein;Putative uncharacterized protein ABHD11	ABHD11;PP1226;WBSCR21	Isoform 1 of Abhydrolase domain-containing protein 11;Isoform 4 of Abhydrolase domain-containing protein 11;abhydrolase domain containing 11 isoform 8;Putative uncharacterized protein ABHD11;abhydrolase domain containing 11 7;Putative uncharacterized prote	Q8NFV4-1;Q8NFV4;Q8NFV4-4;C9JHE2;C9JXD4;Q8NFV4-3;C9J7Q4;Q8NFV4-5;C9J3B8;Q8NFV4-2	9	2	2	2	9.2	9.2	9.2	34.69	315	9.50E-05	1.1007	1.1157	6.9803	3	3244000	1440400	1803600	0.157949154	21.62934239	20.45803807	20.78244798
59	6184;6406;6871;11581;14816			IPI00711712;IPI00455210;IPI00000846;IPI00465222;IPI00937706;IPI00373870;IPI00703341;IPI00411592;IPI00877578;IPI00688794;IPI00152535;IPI00646871;IPI00445286	IPI00711712;IPI00455210;IPI00000846	5;5;5;2;2;2;2;2;2;1;1;1;1	5;5;5;2;2;2;2;2;2;1;1;1;1	5;5;5;2;2;2;2;2;2;1;1;1;1	ATP-dependent helicase CHD4;Chromodomain-helicase-DNA-binding protein 4;Mi-2 autoantigen 218 kDa protein;Mi2-beta;cDNA FLJ16830 fis, clone UTERU3022536, highly similar to Chromodomain helicase-DNA-binding protein 4 (EC 3.6.1.-);CHD4 protein	CHD4	chromodomain helicase DNA binding protein 4;Isoform 2 of Chromodomain-helicase-DNA-binding protein 4;Isoform 1 of Chromodomain-helicase-DNA-binding protein 4	A8KC83;Q14839-2;Q14839;Q14839-1;B3KY63;Q05CG6	13	5	5	5	4.7	4.7	4.7	254.3	2261	1.76E-128	1.0756	1.1156	8.6228	12	11747000	5427400	6319600	0.157819839	23.48578903	22.37182981	22.59140182
652	1472;3041;6031;7053;10208;11159;11160;11419;11590;11744;12008;16013;16256	282	243	IPI00017292;IPI00688236;IPI00927799;IPI00219893;IPI00788993;IPI00792321	IPI00017292;IPI00688236;IPI00927799;IPI00219893;IPI00788993	13;13;13;13;11;4	13;13;13;13;11;4	10;10;10;10;8;2	Beta-catenin;Catenin beta-1;cDNA FLJ57878, highly similar to Beta-catenin;cDNA FLJ59415, highly similar to Beta-catenin;cDNA FLJ59565, highly similar to Beta-catenin	CTNNB;CTNNB1;OK/SW-cl.35;PRO2286	Isoform 1 of Catenin beta-1;Catenin beta-1;cDNA FLJ57878, highly similar to Beta-catenin;cDNA FLJ59565, highly similar to Beta-catenin;46 kDa protein	P35222-1;P35222;A8K1L7;B5BU28;Q0VCX4;B2ZRG2;B4DGU4;B4DSW9;B4DL06	6	13	13	10	24.1	24.1	19	85.496	781	1.49E-99	1.1463	1.1156	12.827	37	88774000	39483000	49291000	0.157819839	26.40363387	25.23472828	25.55482091
1475	2648;3878;5793;6420;6666;7336;7484;7746;8538;8869;9603;9889;9979;10453;10637;10851;11027;12139;12527;12712;13780;15968;16803			IPI00216008;IPI00853547;IPI00289800;IPI00884082;IPI00826614;IPI00645745;IPI00642620	IPI00216008;IPI00853547;IPI00289800;IPI00884082;IPI00826614;IPI00645745;IPI00642620	23;23;23;22;16;14;13	23;23;23;22;16;14;13	23;23;23;22;16;14;13	Glucose-6-phosphate 1-dehydrogenase;Glucose-6-phosphate dehydrogenase;Glucose-6-phosphate dehydrogenase variant	G6PD	Isoform Long of Glucose-6-phosphate 1-dehydrogenase;Isoform 3 of Glucose-6-phosphate 1-dehydrogenase;Isoform Short of Glucose-6-phosphate 1-dehydrogenase;Glucose-6-phosphate 1-dehydrogenase;glucose-6-phosphate dehydrogenase;37 kDa protein;Glucose-6-phospha	P11413-2;P11413;P11413-3;A8K8D9;P11413-1;Q0PHS4;Q2Q9B7;Q2Q9H2;Q2VF42;B4DYA7;Q0PHS1;Q5EM56;A2IBT6;A7IZZ3;B6ZHS6;Q0PHS2;Q0PHS3;Q0PHS5;Q0PHS6	7	23	23	23	46.7	46.7	46.7	63.826	561	1.26E-144	1.14	1.1155	13.723	70	287910000	129270000	158640000	0.157690514	28.10104266	26.94581226	27.24118134
321	465;507;1618;1749;2622;4755;5808;6143;6457;7724;14661;15995;17056			IPI00008530;IPI00867316;IPI00703564;IPI00556485;IPI00871646;IPI00791448;IPI00794884;IPI00793002;IPI00791188;IPI00868999;IPI00797741;IPI00696669;IPI00790287;IPI00798371;IPI00883450;IPI00940411;IPI00062124	IPI00008530;IPI00867316;IPI00703564;IPI00556485;IPI00871646;IPI00791448;IPI00794884;IPI00793002;IPI00791188;IPI00868999;IPI00797741;IPI00696669;IPI00790287	13;12;12;11;10;10;10;9;9;8;8;7;7;5;4;2;1	13;12;12;11;10;10;10;9;9;8;8;7;7;5;4;2;1	13;12;12;11;10;10;10;9;9;8;8;7;7;5;4;2;1	60S acidic ribosomal protein P0;60S ribosomal protein L10E;cDNA FLJ75549, highly similar to Homo sapiens ribosomal protein, large, P0 (RPLP0), transcript variant 1, mRNA;Ribosomal protein P0 variant;RPLP0 protein;60S acidic ribosomal protein P0-like;cDNA FLJ51469, highly similar to 60S acidic ribosomal protein P0	RPLP0	60S acidic ribosomal protein P0;RPLP0 protein;60S acidic ribosomal protein P0;RPLP0 protein;60S acidic ribosomal protein P0-like;cDNA FLJ51469, highly similar to 60S acidic ribosomal protein P0;24 kDa protein;19 kDa protein;18 kDa protein;60S acidic riboso	P05388;A8K4Z4;Q53HK9;Q53HW2;A7E336;Q95140;Q862C6;Q862I9;Q862M5;Q862W9;Q862Y8;Q3B7A4;Q6NSF2;Q8NHW5;B4E3D5;Q3MHV2;Q862E2	17	13	13	13	51.4	51.4	51.4	34.273	317	2.20E-210	1.1475	1.1151	23.083	54	1123600000	520750000	602860000	0.157173094	30.06548138	28.95601569	29.16724777
1760	12792;15814			IPI00853201;IPI00853031;IPI00658024;IPI00293476;IPI00872806;IPI00953253;IPI00894530;IPI00710133	IPI00853201;IPI00853031;IPI00658024;IPI00293476;IPI00872806;IPI00953253;IPI00894530;IPI00710133	2;2;2;2;2;2;2;1	2;2;2;2;2;2;2;1	2;2;2;2;2;2;2;1	Putative uncharacterized protein MRPL23;39S ribosomal protein L23, mitochondrial;L23 mitochondrial-related protein;Ribosomal protein L23-like;cDNA, FLJ94423, highly similar to Homo sapiens mitochondrial ribosomal protein L23 (MRPL23), nuclear gene encoding mitochondrial protein, mRNA	MRPL23;L23MRP;RPL23L	Putative uncharacterized protein MRPL23;Putative uncharacterized protein MRPL23;Putative uncharacterized protein MRPL23;39S ribosomal protein L23, mitochondrial;Putative uncharacterized protein MRPL23;18 kDa protein;Putative uncharacterized protein MRPL23;	A8MYK1;A8MVT4;A6NJD9;Q16540;A8MT29;B2R9J4;A6NGQ5;C9JXQ4	8	2	2	2	11.5	11.5	11.5	21.842	191	1.07E-07	1.1057	1.1149	6.9757	3	2258700	968830	1289900	0.156914315	21.10706123	19.88588401	20.29882779
163	2044;2884;6703;7033;9835			IPI00946714;IPI00004488;IPI00701991;IPI00827471;IPI00942404	IPI00946714;IPI00004488;IPI00701991;IPI00827471	5;5;4;3;2	5;5;4;3;2	5;5;4;3;2	Putative uncharacterized protein ATP6V1F;Vacuolar proton pump subunit F;V-ATPase 14 kDa subunit;V-type proton ATPase subunit F;ATPase, H+ transporting, lysosomal 14kDa, V1 subunit F;ATPase, H+ transporting, lysosomal 14kDa, V1 subunit F, isoform CRA_a;cDNA, FLJ92503, Homo sapiens ATPase, H+ transporting, lysosomal 14kDa, V1 subunit F(ATP6V1F), mRNA	ATP6V1F;ATP6S14;VATF;hCG_41657;tcag7.419	Putative uncharacterized protein ATP6V1F;V-type proton ATPase subunit F;V-type proton ATPase subunit F;similar to ATPase, vacuolar, 14 kD	C9J2K4;Q16864;A4D1K0;Q28029	5	5	5	5	55.1	55.1	55.1	16.401	147	5.53E-73	1.135	1.1146	10.465	11	7541100	3446400	4094700	0.156526059	22.84634355	21.71665872	21.96532633
1485	5763;6748;9086;10441;13435;14987			IPI00216219;IPI00941530;IPI00795990;IPI00335824;IPI00695541;IPI00796792	IPI00216219;IPI00941530;IPI00795990;IPI00335824	6;6;6;6;2;2	6;6;6;6;2;2	6;6;6;6;2;2	Tight junction protein 1;Tight junction protein ZO-1;Zona occludens protein 1;Zonula occludens protein 1;cDNA FLJ50931, highly similar to Tight junction protein ZO-1;Putative uncharacterized protein DKFZp686M05161;Putative uncharacterized protein DKFZp686A1195	TJP1;ZO1;DKFZp686M05161;DKFZp686A1195	Isoform Long of Tight junction protein ZO-1;Tight junction protein ZO-1;Putative uncharacterized protein DKFZp686A1195;Isoform Short of Tight junction protein ZO-1	Q07157-1;Q07157;A9CQZ8;Q9H317;B4DZK4;Q68DX9;Q6MZU1;Q07157-2	6	6	6	6	5.3	5.3	5.3	195.46	1748	1.00E-50	1.048	1.1146	8.8155	11	6645300	3184500	3460800	0.156526059	22.6639029	21.60263544	21.72267414
2015	4300;5647;5707;7517			IPI00334587;IPI00843025;IPI00742926;IPI00334713;IPI00691068;IPI00329355;IPI00106509	IPI00334587;IPI00843025;IPI00742926;IPI00334713;IPI00691068;IPI00329355;IPI00106509	4;4;4;4;4;3;3	4;4;4;4;4;3;3	4;4;4;4;4;3;3	APOBEC1-binding protein 1;Heterogeneous nuclear ribonucleoprotein A/B;cDNA FLJ60713, highly similar to Homo sapiens heterogeneous nuclear ribonucleoprotein A/B (HNRPAB), transcript variant 1, mRNA;Heterogeneous nuclear ribonucleoprotein AB isoform a variant;Putative uncharacterized protein HNRNPAB	ABBP1;HNRNPAB;HNRPAB	Isoform 2 of Heterogeneous nuclear ribonucleoprotein A/B;36 kDa protein;Putative uncharacterized protein HNRNPAB;Isoform 3 of Heterogeneous nuclear ribonucleoprotein A/B;Heterogeneous nuclear ribonucleoprotein A/B;Isoform 1 of Heterogeneous nuclear ribonuc	Q99729-2;Q99729;B4DMY3;Q53F64;B5MD22;Q99729-3;Q3ZC44;Q99729-1;Q99729-4	7	4	4	4	14.8	14.8	14.8	35.967	332	1.07E-12	1.1303	1.1144	8.1614	10	45860000	20244000	25616000	0.156267163	25.45073302	24.27099104	24.61054188
2184	882;4352			IPI00448095;IPI00797249;IPI00797917;IPI00789087;IPI00796620	IPI00448095;IPI00797249;IPI00797917;IPI00789087;IPI00796620	2;2;2;1;1	2;2;2;1;1	2;2;2;1;1	Carbonyl reductase II;Dicarbonyl/L-xylulose reductase;Kidney dicarbonyl reductase;L-xylulose reductase;Sperm surface protein P34H	DCXR	L-xylulose reductase;26 kDa protein;26 kDa protein;9 kDa protein;7 kDa protein	Q7Z4W1	5	2	2	2	18.9	18.9	18.9	25.913	244	1.15E-24	1.0733	1.1142	10.997	7	4018800	1804500	2214300	0.156008221	21.93833335	20.78316771	21.07841927
2345	1141;2989;3684;5956;8427;9908;11582;12071;17097;18074			IPI00940000;IPI00889541;IPI00651677;IPI00651653;IPI00914517;IPI00947363;IPI00952778;IPI00879638	IPI00940000;IPI00889541;IPI00651677;IPI00651653;IPI00914517;IPI00947363;IPI00952778;IPI00879638	10;10;10;10;10;9;9;7	9;9;9;9;9;8;8;6	6;6;6;6;6;6;6;5	DEAD box polypeptide 17 isoform p82 variant;DEAD box protein 17;DEAD box protein p72;Probable ATP-dependent RNA helicase DDX17;RNA-dependent helicase p72;DEAD (Asp-Glu-Ala-Asp) box polypeptide 17;Putative uncharacterized protein DDX17;cDNA FLJ58652, highly similar to Probable ATP-dependent RNA helicase DDX17 (EC 3.6.1.-)	DDX17;RP3-434P1.4-009;RP3-434P1.4-005	DEAD box polypeptide 17 isoform 3;Isoform 4 of Probable ATP-dependent RNA helicase DDX17;Isoform 2 of Probable ATP-dependent RNA helicase DDX17;Isoform 3 of Probable ATP-dependent RNA helicase DDX17;DDX17 protein;Putative uncharacterized protein DDX17;Puta	Q59F66;Q92841-4;Q92841;Q92841-2;B1AHM1;Q92841-3;A7E307;A7E396;C9J5E1;Q92841-1;C9JMU5;B1AHM2;B4DZQ7	8	10	9	6	14.5	13	9	80.457	731	2.28E-73	1.133	1.1138	11.564	24	84410000	38658000	45752000	0.155490198	26.33091059	25.20426366	25.44733147
1132	320;6563;9541;11379			IPI00031517;IPI00907083;IPI00710189;IPI00907460;IPI00908729	IPI00031517;IPI00907083;IPI00710189;IPI00907460;IPI00908729	4;3;3;3;2	4;3;3;3;2	4;3;3;3;2	DNA replication licensing factor MCM6;p105MCM;cDNA FLJ51591, highly similar to DNA replication licensing factor MCM6;Putative uncharacterized protein MCM6;cDNA FLJ51590, moderately similar to DNA replication licensing factor MCM6	MCM6	DNA replication licensing factor MCM6;93 kDa protein;DNA replication licensing factor MCM6;87 kDa protein;cDNA FLJ51590, moderately similar to DNA replication licensing factor MCM6	Q14566;B4DRF6;Q4ZG57;Q2KIZ8;B4E0N7;Q53T61	5	4	4	4	7.3	7.3	7.3	92.888	821	5.45E-34	1.0981	1.1138	11.969	6	8557600	4103100	4454500	0.155490198	23.02877482	21.96828289	22.08683207
259	8370;11411;11812			IPI00007117;IPI00705215;IPI00792070;IPI00791734;IPI00797177;IPI00797920;IPI00789721	IPI00007117	3;1;1;1;1;1;1	3;1;1;1;1;1;1	3;1;1;1;1;1;1	Monocyte Arg-serpin;Placental plasminogen activator inhibitor;Plasminogen activator inhibitor 2;Serpin B2;Urokinase inhibitor;cDNA, FLJ93654, highly similar to Homo sapiens serpin peptidase inhibitor, clade B (ovalbumin), member 2 (SERPINB2), mRNA	PAI2;PLANH2;SERPINB2	Plasminogen activator inhibitor 2	P05120;B2R7Y0	7	3	3	3	8.9	8.9	8.9	46.596	415	8.30E-33	1.0586	1.1133	11.949	7	9461600	4502800	4958800	0.154842407	23.17365274	22.10239097	22.24155961
226	3195;3533			IPI00006205;IPI00946309;IPI00689270;IPI00947189	IPI00006205;IPI00946309;IPI00689270;IPI00947189	2;2;1;1	2;2;1;1	2;2;1;1	Acetyl-coenzyme A transporter 1;Solute carrier family 33 member 1	ACATN;AT1;SLC33A1	Acetyl-coenzyme A transporter 1;Putative uncharacterized protein SLC33A1;Solute carrier family 33 (Acetyl-CoA transporter), member 1;Putative uncharacterized protein SLC33A1	O00400;C9JYP0;Q0VCP0;C9JXE1	4	2	2	2	6.2	6.2	6.2	60.908	549	1.15E-06	1.0473	1.113	8.5338	5	1863400	908030	955370	0.154453593	20.82950597	19.79238044	19.86570005
2616	232;1601;3938;5092;5353;7550;10650;11422;14942;15381;15711			IPI00873899;IPI00013495;IPI00703444;IPI00825008;IPI00792186;IPI00642673	IPI00873899;IPI00013495;IPI00703444;IPI00825008	11;10;9;8;4;3	11;10;9;8;4;3	11;10;9;8;4;3	ATP-binding cassette 50;ATP-binding cassette sub-family F member 1;TNF-alpha-stimulated ABC protein;ATP-binding cassette sub-family F (GCN20) member 1;ATP-binding cassette, sub-family F (GCN20), member 1;ATP-binding cassette, sub-family F, member 1 variant;ABC50 protein;ATP-binding cassette, sub-family F (GCN20), member 1, isoform CRA_a	ABC50;ABCF1;DADB-129D20.7-001;DAMA-178G23.9-001;DAMC-83F13.6-001;DASS-182C6.1-001;DADB-129D20.7-002;DAMA-178G23.9-002;DAMC-83F13.6-002;DASS-182C6.1-002;hCG_26012	Isoform 1 of ATP-binding cassette sub-family F member 1;Isoform 2 of ATP-binding cassette sub-family F member 1;similar to ATP-binding cassette, sub-family F, member 1 isoform 2;similar to ATP-binding cassette, sub-family F, member 1 isoform 1	Q8NE71-1;Q8NE71;A2BF75;Q59F96;Q8NE71-2;Q2L6I2	6	11	11	11	20.7	20.7	20.7	95.925	845	7.60E-112	1.1149	1.1128	16.238	18	44365000	20042000	24323000	0.154194325	25.40291863	24.25652315	24.53581785
914	1199;7385;12767;13559			IPI00024920;IPI00707257	IPI00024920;IPI00707257	4;2	4;2	4;2	ATP synthase subunit delta, mitochondrial;F-ATPase delta subunit	ATP5D	ATP synthase subunit delta, mitochondrial;ATP synthase subunit delta, mitochondrial	P30049;P05630	2	4	4	4	37.5	37.5	37.5	17.49	168	2.94E-43	1.1587	1.1126	8.3293	15	36493000	16089000	20404000	0.153935011	25.12111642	23.93957132	24.28234867
147	0;1143;4418;6164;7415;8765;8900;9135;9254;12167;12618;12838;13450;13711;14290;14664;18264			IPI00003918;IPI00795303;IPI00908662;IPI00878133;IPI00908376;IPI00793341;IPI00794736;IPI00794087;IPI00714989;IPI00792159;IPI00841631	IPI00003918;IPI00795303;IPI00908662	17;16;11;8;5;4;3;3;2;2;1	17;16;11;8;5;4;3;3;2;2;1	2;2;1;0;0;0;0;0;0;2;0	60S ribosomal protein L1;60S ribosomal protein L4;cDNA FLJ56689, highly similar to 60S ribosomal protein L4;Ribosomal protein L4 variant;cDNA FLJ50996, highly similar to 60S ribosomal protein L4;cDNA FLJ50994, moderately similar to 60S ribosomal protein L4	RPL1;RPL4	60S ribosomal protein L4;cDNA FLJ50996, highly similar to 60S ribosomal protein L4;cDNA FLJ50994, moderately similar to 60S ribosomal protein L4	P36578;B4DFI6;Q53G74;Q59GY2;B4DMJ6;B4DMJ2	11	17	17	2	42.9	42.9	4.2	47.697	427	4.49E-188	1.1047	1.1124	12.63	58	764650000	354490000	410150000	0.15367565	29.5102243	28.40116969	28.61157639
99	3443;12463			IPI00002441;IPI00893400;IPI00892674	IPI00002441;IPI00893400;IPI00892674	2;1;1	2;1;1	2;1;1	Syndecan-1;cDNA FLJ60837, highly similar to Syndecan-1;Syndecan 1 variant	SDC;SDC1	Syndecan-1;Putative uncharacterized protein SDC1;cDNA FLJ60837, highly similar to Syndecan-1	P18827;C9J1Q6;B4DRQ9;Q53H42	3	2	2	2	11.6	11.6	11.6	32.461	310	5.73E-104	1.1358	1.1124	4.1981	3	4294900	1950300	2344700	0.15367565	22.03419311	20.89526463	21.16097191
1099	576;1346;3133;4239;7242;8437;8558;8966;9079;15037;16064;16065;17231;18448			IPI00871827;IPI00472171;IPI00030179;IPI00872387;IPI00714181;IPI00826547;IPI00794746;IPI00685517;IPI00953028;IPI00941488;IPI00688082;IPI00905348;IPI00694791;IPI00940164;IPI00904532;IPI00878826;IPI00790291;IPI00715511;IPI00793342;IPI00644570;IPI00929412;IPI00690159	IPI00871827;IPI00472171;IPI00030179;IPI00872387;IPI00714181;IPI00826547;IPI00794746;IPI00685517;IPI00953028;IPI00941488;IPI00688082;IPI00905348;IPI00694791;IPI00940164;IPI00904532	14;14;14;13;13;13;13;10;10;9;8;8;8;7;7;5;5;4;4;3;1;1	14;14;14;13;13;13;13;10;10;9;8;8;8;7;7;5;5;4;4;3;1;1	13;13;13;12;12;12;12;9;9;8;7;7;7;7;7;4;4;3;3;3;0;1	60S ribosomal protein L7;Putative uncharacterized protein RPL7;Similar to 60S ribosomal protein L7; similar to P18124 (PID:d133021)	RPL7;WUGSC:H_RG054D04.1	Putative uncharacterized protein RPL7 (Fragment);30 kDa protein;60S ribosomal protein L7;Putative uncharacterized protein RPL7P32 (Fragment);60S ribosomal protein L7;similar to ribosomal protein L7;Putative uncharacterized protein RPL7;similar to ribosomal	A8MVV7;P18124;A8MY04;Q58DT1;A1XED1;A8MUD9;O95036;C9J0Q1	22	14	14	13	44.9	44.9	42.6	32.275	272	5.43E-227	1.1524	1.1123	8.5377	46	712860000	320110000	392740000	0.153545952	29.40904353	28.25399251	28.5489993
1086	688;2112;7430;12374;17326			IPI00029731;IPI00697014;IPI00907764;IPI00793102;IPI00906373;IPI00826854;IPI00926288;IPI00926495	IPI00029731;IPI00697014;IPI00907764;IPI00793102;IPI00906373;IPI00826854;IPI00926288;IPI00926495	5;5;4;4;3;3;3;3	5;5;4;4;3;3;3;3	5;5;4;4;3;3;3;3	60S ribosomal protein L35a;Cell growth-inhibiting gene 33 protein;Putative uncharacterized protein RPL35A	GIG33;RPL35A	60S ribosomal protein L35a;60S ribosomal protein L35a;12 kDa protein;Putative uncharacterized protein RPL35A;13 kDa protein;similar to ribosomal protein L35a;Putative uncharacterized protein RPL35A;Putative uncharacterized protein RPL35A	P18077;Q56JY1;C9K025;C9JBE2;C9J7F9	8	5	5	5	38.2	38.2	38.2	12.538	110	4.06E-21	1.1866	1.1122	7.2667	31	162740000	73709000	89031000	0.153416242	27.27799365	26.13533745	26.40780442
1134	287;933;1990;2545;2804;3741;4192;4582;4593;5136;5713;6318;7904;8771;11499;11717;11802;14172;15448;15508;15560;15738;16155;16956			IPI00031522;IPI00841475;IPI00702650;IPI00908351	IPI00031522	24;7;6;5	24;7;6;5	24;7;6;5	78 kDa gastrin-binding protein;Long chain 3-hydroxyacyl-CoA dehydrogenase;Long-chain enoyl-CoA hydratase;TP-alpha;Trifunctional enzyme subunit alpha, mitochondrial;cDNA FLJ53969, highly similar to Trifunctional enzyme subunit alpha, mitochondrial;cDNA FLJ54509, highly similar to Trifunctional enzyme subunit alpha, mitochondrial;Putative uncharacterized protein HADHA;Trifunctional protein alpha-su…	HADH;HADHA	Trifunctional enzyme subunit alpha, mitochondrial	P40939;B4DDZ5;B4DRH6;Q53T69;Q53TA2;Q9UQC5	4	24	24	24	45.7	45.7	45.7	82.999	763	0	1.1469	1.1122	13.492	57	378590000	170160000	208430000	0.153416242	28.49606106	27.3423167	27.6349877
2403	6468;6724;11407;12419	1041;1042	83;95	IPI00012831;IPI00935729;IPI00695311	IPI00012831;IPI00935729;IPI00695311	4;4;4	4;4;4	4;4;4	Hepatitis B virus X-interacting protein	HBXIP;XIP	hepatitis B virus x-interacting protein;Hepatitis B virus X-interacting protein;Hepatitis B virus X-interacting protein homolog	O43504;Q3SZ68	3	4	4	4	37	37	37	18.158	173	1.31E-237	1.1781	1.1119	10.187	28	22283000	9828400	12454000	0.153027043	24.40944014	23.22852514	23.57010585
510	5930;6139;7163			IPI00013184;IPI00440719	IPI00013184;IPI00440719	3;3	3;3	3;3	N-alpha-acetyltransferase 10, NatA catalytic subunit;N-terminal acetyltransferase complex ARD1 subunit homolog A;ARD1 homolog A, N-acetyltransferase (S. cerevisiae), isoform CRA_b;Putative uncharacterized protein NAA10;cDNA FLJ60470, highly similar to N-terminal acetyltransferase complex ARD1 subunit homolog A (EC 2.3.1.88);ARD1 homolog A, N-acetyltransferase (S. cerevisiae), isoform CRA_a;cDNA, …	ARD1;ARD1A;NAA10;TE2;hCG_39228	N-terminal acetyltransferase complex ARD1 subunit homolog A;Putative uncharacterized protein ARD1A	P41227;A6NM98;B4DFG1;B7Z9N2;Q6P4J0	2	3	3	3	14.5	14.5	14.5	26.458	235	1.50E-17	1.1426	1.1116	2.9053	6	8754400	3929800	4824600	0.15263774	23.06157687	21.90602446	22.20197791
783	3059;7778;15153;18515			IPI00021187;IPI00685691;IPI00788942;IPI00944937;IPI00796459;IPI00798367;IPI00797004	IPI00021187;IPI00685691;IPI00788942;IPI00944937	4;3;3;2;1;1;1	4;3;3;2;1;1;1	4;3;3;2;1;1;1	49 kDa TATA box-binding protein-interacting protein;54 kDa erythrocyte cytosolic protein;INO80 complex subunit H;Nuclear matrix protein 238;Pontin 52;RuvB-like 1;TIP49a;TIP60-associated protein 54-alpha;cDNA FLJ34844 fis, clone NT2NE2011154, highly similar to RuvB-like 1	INO80H;NMP238;RUVBL1;TIP49;TIP49A	Isoform 1 of RuvB-like 1;RUVBL1 protein;Isoform 2 of RuvB-like 1;Putative uncharacterized protein RUVBL1	Q9Y265-1;Q9Y265;B5BUB1;A7MBG8;Q9Y265-2;B3KRS7;C9J3P5	7	4	4	4	14.3	14.3	14.3	50.227	456	3.79E-07	1.1229	1.1115	16.483	6	11597000	5232800	6364300	0.152507948	23.46724831	22.31915169	22.60157041
1975	67;10061			IPI00696762;IPI00329025;IPI00387005	IPI00696762;IPI00329025;IPI00387005	2;2;1	2;2;1	2;2;1	Protein jagunal homolog 1;GL009	JAGN1	Protein jagunal homolog 1;Protein jagunal homolog 1;GL009	Q2NKY9;Q8N5M9;Q9BY51	3	2	2	2	13.1	13.1	13.1	21.102	183	8.23E-26	1.1653	1.1109	3.748	8	11851000	5632000	6219000	0.151728955	23.49850546	22.4252159	22.56825119
1510	323;2471;7823;9344;11732;13000;13742	653	40	IPI00217236;IPI00909626;IPI00705473	IPI00217236;IPI00909626	7;5;2	7;5;2	7;5;2	TCP1-chaperonin cofactor A;Tubulin-folding cofactor A;Tubulin-specific chaperone A;cDNA, FLJ92496, Homo sapiens tubulin-specific chaperone a (TBCA), mRNA;TBCA protein;Tubulin folding cofactor A;Tubulin-specific chaperone a;cDNA FLJ57496, moderately similar to Tubulin-specific chaperone A	TBCA;hCG_2016016	Tubulin-specific chaperone A;cDNA FLJ57496, moderately similar to Tubulin-specific chaperone A	O75347;Q6FGD7;B4DT30	3	7	7	7	43.5	43.5	43.5	12.855	108	6.77E-103	1.1229	1.1109	9.8162	23	48300000	21790000	26510000	0.151728955	25.52551985	24.37716286	24.66003333
427	4884;6114;13786;18016;18755			IPI00640088;IPI00010865;IPI00710936;IPI00514910;IPI00908480;IPI00843824;IPI00647922	IPI00640088;IPI00010865;IPI00710936;IPI00514910	5;5;5;4;2;1;1	5;5;5;4;2;1;1	5;5;5;4;2;1;1	Casein kinase 2 beta polypeptide;Casein kinase 2, beta polypeptide;Casein kinase 2, beta polypeptide, isoform CRA_d;Casein kinase II subunit beta;Phosvitin;Protein G5a;Casein kinase 2, beta polypeptide, isoform CRA_b;cDNA, FLJ92126, Homo sapiens casein kinase 2, beta polypeptide (CSNK2B), mRNA	CSNK2B;DADB-127H9.2-004;DAMA-236L13.2-004;DAMC-157M7.2-004;DAQB-195H10.8-004;DASS-336N12.7-004;hCG_43725;XXbac-BCX88C14.4-004;CK2N;G5A;DADB-127H9.2-001;DAMA-236L13.2-001;DAMC-157M7.2-001;DASS-336N12.7-001;DADB-127H9.2-002;DAMA-236L13.2-002;DAMC-157M7.2-002;DAQB-195H10.8-002;DASS-336N12.7-002;XXbac-BCX88C14.4-002;XXbac-BPG32J3.6-002	Casein kinase 2, beta polypeptide, isoform CRA_d;Casein kinase II subunit beta;Casein kinase II subunit beta;Casein kinase 2, beta polypeptide	Q5SRQ6;P67870;B0UXA9;P67868;Q3KUS6;Q5SRQ3	7	5	5	5	31.2	31.2	31.2	26.925	234	2.03E-169	1.0879	1.1106	11.521	12	51831000	23699000	28132000	0.151339301	25.62731189	24.49832285	24.74570879
2354	374;7661;10155;17644			IPI00658152;IPI00854869;IPI00924727;IPI00854760;IPI00854817;IPI00926989;IPI00926634	IPI00658152;IPI00854869;IPI00924727;IPI00854760	4;3;2;2;1;1;1	3;2;2;2;1;1;1	2;1;1;1;0;0;0	Tensin-3;Tensin-like SH2 domain-containing protein 1;Tumor endothelial marker 6;Putative uncharacterized protein DKFZp434I2435;cDNA FLJ13732 fis, clone PLACE3000145, moderately similar to TENSIN;Tensin 3 variant;Putative uncharacterized protein TNS3	TEM6;TENS1;TNS3;TPP;DKFZp434I2435	Isoform 1 of Tensin-3;Isoform 2 of Tensin-3;Tensin 3 variant;Putative uncharacterized protein TNS3	Q68CZ2-1;Q68CZ2;B2RNV1;Q68CZ2-2;Q8NDL6;Q9H8D5;Q59GW4;Q68CZ2-3;C9JHU5	7	4	3	2	6	5.1	3.4	155.26	1445	7.52E-117	1.0844	1.1104	7.8878	10	16274000	7214600	9059700	0.151079473	23.95606556	22.78248798	23.11103185
1430	1451;8856;8967;13548;13925;14773;16138;18682	596	8	IPI00182533;IPI00707537;IPI00914529;IPI00910727;IPI00816097;IPI00914543	IPI00182533;IPI00707537;IPI00914529;IPI00910727;IPI00816097;IPI00914543	8;8;7;7;5;5	8;8;7;7;5;5	8;8;7;7;5;5	60S ribosomal protein L28;Ribosomal protein L28;cDNA FLJ57954, highly similar to 60S ribosomal protein L28;Ribosomal protein L28 variant;Putative uncharacterized protein RPL28;Ribosomal protein L28, isoform CRA_c	RPL28;hCG_38234	60S ribosomal protein L28;60S ribosomal protein L28;ribosomal protein L28 isoform 3;ribosomal protein L28 isoform 1;ribosomal protein L28 isoform 4;ribosomal protein L28 isoform 5	P46779;O60251;Q3T0L7;B4DEP9;Q59F34;C9JB50	6	8	8	8	46	46	46	15.747	137	8.38E-26	1.1263	1.1102	9.305	41	196770000	86375000	110390000	0.150819598	27.55193504	26.36411047	26.71803425
418	432;1361;1843;2198;2859;2902;3639;4124;5017;6556;7207;7234;8224;9331;9652;10321;13393;13465;13469;14500;14754;16325;17990;18230			IPI00010720;IPI00940257;IPI00909956;IPI00710012	IPI00010720;IPI00940257	24;21;10;7	24;21;10;7	24;21;10;7	CCT-epsilon;T-complex protein 1 subunit epsilon;cDNA FLJ78433, highly similar to Homo sapiens chaperonin containing TCP1, subunit 5 (epsilon) (CCT5), mRNA;cDNA FLJ50442, highly similar to T-complex protein 1 subunit epsilon;cDNA FLJ51711, highly similar to T-complex protein 1 subunit epsilon;cDNA FLJ58784, highly similar to T-complex protein 1 subunit epsilon;cDNA FLJ54333, highly similar to T-co…	CCT5;CCTE;KIAA0098	T-complex protein 1 subunit epsilon;cDNA FLJ52361, highly similar to T-complex protein 1 subunit epsilon	P48643;A8K2X8;B4DDU6;B4DE30;B4DX08;B4DXI1;B4DZT5;B7ZAR1;Q9BU08;B4DYC8;B4DYD8;Q96GI1;Q9HB74	4	24	24	24	66.5	66.5	66.5	59.67	541	3.14E-258	1.1383	1.1099	10.806	62	468070000	214600000	253480000	0.150429698	28.80214906	27.67707484	27.91729668
816	2065;2134;6024;10802;12161;13911			IPI00021954;IPI00924003	IPI00021954;IPI00924003	6;5	5;4	5;4	Golgi-specific brefeldin A-resistance guanine nucleotide exchange factor 1;GBF1 protein	GBF1;KIAA0248	Golgi-specific brefeldin A-resistance guanine nucleotide exchange factor 1;207 kDa protein	Q92538;Q05BW6;Q149P0;Q149P1;Q504U7	2	6	5	5	4.1	3.8	3.8	206.44	1859	1.75E-22	1.0812	1.1099	17.792	10	5427600	2398700	3028900	0.150429698	22.37188297	21.1938213	21.53036252
1520	13917;17888			IPI00217550;IPI00701650;IPI00479793;IPI00688760	IPI00217550;IPI00701650;IPI00479793;IPI00688760	2;2;1;1	2;2;1;1	2;2;1;1	Methionine-R-sulfoxide reductase B3, mitochondrial;Putative uncharacterized protein DKFZp686C1178;cDNA, FLJ79264, highly similar to Homo sapiens methionine sulfoxide reductase B3 (MSRB3), transcript variant 1, mRNA	MSRB3;UNQ1965/PRO4487;DKFZp686C1178	Isoform 1 of Methionine-R-sulfoxide reductase B3, mitochondrial;similar to methionine sulfoxide reductase B3 isoform 1;Isoform 2 of Methionine-R-sulfoxide reductase B3, mitochondrial;similar to methionine sulfoxide reductase B3 isoform 4	Q8IXL7-1;Q8IXL7;Q6MZU8;Q8IXL7-2;B7ZAQ0	4	2	2	2	10.8	10.8	10.8	20.01	185	0.0003571	1.1549	1.1098	7.9264	4	5893500	2678800	3214700	0.150299708	22.49069324	21.35315544	21.61625268
549	334;2920;8999;9649;11070;13015;15159;17896	235;236	12;60	IPI00013917;IPI00713536;IPI00907552;IPI00157456;IPI00906244	IPI00013917;IPI00713536	8;8;3;2;1	8;8;3;2;1	8;8;3;2;1	40S ribosomal protein S12	RPS12	40S ribosomal protein S12;40S ribosomal protein S12	P25398;Q76I81	5	8	8	8	70.5	70.5	70.5	14.515	132	1.10E-247	1.1798	1.1093	9.7406	68	549680000	244350000	305330000	0.149649582	29.03401675	27.86437386	28.18579411
2172	8872;17777			IPI00480028;IPI00431025;IPI00902865;IPI00431034;IPI00827857;IPI00431031;IPI00699093;IPI00431030;IPI00647003;IPI00431027;IPI00431029;IPI00431026;IPI00431032;IPI00431033;IPI00935670;IPI00725023;IPI00909287	IPI00480028;IPI00431025;IPI00902865;IPI00431034;IPI00827857;IPI00431031;IPI00699093;IPI00431030;IPI00647003;IPI00431027;IPI00431029;IPI00431026;IPI00431032;IPI00431033;IPI00935670;IPI00725023;IPI00909287	2;2;2;2;2;2;2;2;2;2;2;2;2;2;2;1;1	2;2;2;2;2;2;2;2;2;2;2;2;2;2;2;1;1	2;2;2;2;2;2;2;2;2;2;2;2;2;2;2;1;1	Putative uncharacterized protein ABI1;Abelson interactor 1;Abl interactor 1;Abl-binding protein 4;e3B1;Eps8 SH3 domain-binding protein;Nap1-binding protein;Spectrin SH3 domain-binding protein 1;cDNA FLJ44853 fis, clone BRACE3052321, highly similar to Abl interactor 1;Abl-interactor 1 variant;cDNA FLJ52931, highly similar to Homo sapiens abl-interactor 1 (ABI1), transcript variant 3, mRNA;Abl-inte…	ABI1;SSH3BP1;hCG_25238;RP13-16H11.4-003;SSH3BP	Putative uncharacterized protein ABI1;Isoform 1 of Abl interactor 1;cDNA FLJ44853 fis, clone BRACE3052321, highly similar to Abl interactor 1;Putative uncharacterized protein ABI1;Isoform 9 of Abl interactor 1;Isoform 6 of Abl interactor 1;52 kDa protein;I	A6NFN2;Q8IZP0-1;Q8IZP0;B3KX62;A8MPR9;Q8IZP0-9;Q8IZP0-6;Q8IZP0-5;Q5T2R7;Q8IZP0-3;Q59G41;Q8IZP0-4;Q8IZP0-2;B4DKX2;Q5T2R9;Q8IZP0-7;B6VEX3;Q8IZP0-8;B6VEX4;Q8IZP0-10;B6VEX5;Q0VCW2;B4DQ58;B7Z9E9	17	2	2	2	6.7	6.7	6.7	55.259	509	2.40E-15		1.109176155		1	3778800	1791600	1987200	0.149488507	21.84949673	20.77281714	20.92230565
2021	844;4760			IPI00337386;IPI00337385;IPI00337387;IPI00909774;IPI00397509	IPI00337386;IPI00337385;IPI00337387;IPI00909774;IPI00397509	2;2;2;2;2	2;2;2;2;2	2;2;2;2;2	Fas ligand-associated factor 1;Formin-binding protein 11;Formin-binding protein 3;Huntingtin yeast partner A;Huntingtin-interacting protein 10;Huntingtin-interacting protein A;Pre-mRNA-processing factor 40 homolog A;Renal carcinoma antigen NY-REN-6;PRPF40A protein;cDNA FLJ59286, highly similar to Pre-mRNA-processing factor 40 homolog A;cDNA, FLJ96168, Homo sapiens formin binding protein 3 (FNBP3)…	FBP11;FLAF1;FNBP3;HIP10;HSPC225;HYPA;PRPF40A	Isoform 2 of Pre-mRNA-processing factor 40 homolog A;Isoform 1 of Pre-mRNA-processing factor 40 homolog A;Isoform 3 of Pre-mRNA-processing factor 40 homolog A;cDNA FLJ59286, highly similar to Pre-mRNA-processing factor 40 homolog A;Isoform 4 of Pre-mRNA-pr	O75400-2;O75400;Q05C41;O75400-1;O75400-3;B4DPY2;C9J0C4;Q4ZG51;O75400-4	5	2	2	2	1.7	1.7	1.7	112.4	994	7.30E-08	1.0273	1.1088	32.781	2	995380	529100	466280	0.148999163	19.92488787	19.01318089	18.83083702
673	2440;2953;5751;6066;6324;9624;9729;11047;11096;16435;16540;17092;17334			IPI00017726;IPI00336094;IPI00639797;IPI00699128	IPI00017726;IPI00336094;IPI00639797	13;11;8;3	13;11;8;3	13;11;8;3	17-beta-hydroxysteroid dehydrogenase 10;3-hydroxy-2-methylbutyryl-CoA dehydrogenase;3-hydroxyacyl-CoA dehydrogenase type II;3-hydroxyacyl-CoA dehydrogenase type-2;Endoplasmic reticulum-associated amyloid beta-peptide-binding protein;Mitochondrial ribonuclease P protein 2;Short-chain type dehydrogenase/reductase XH98G2;Type II HADH;HADH2 protein;Hydroxyacyl-Coenzyme A dehydrogenase, type II, isofo…	ERAB;HADH2;HSD17B10;MRPP2;SCHAD;XH98G2;hCG_19788;RP3-339A18.2-001;RP3-339A18.2-004	Isoform 1 of 3-hydroxyacyl-CoA dehydrogenase type-2;Isoform 2 of 3-hydroxyacyl-CoA dehydrogenase type-2;Hydroxysteroid (17-beta) dehydrogenase 10	Q99714-1;Q99714;Q6IBS9;Q99714-2;Q5H928	4	13	13	13	78.9	78.9	78.9	26.923	261	0	1.1872	1.1087	27.477	37	152940000	65949000	86988000	0.148869044	27.18839054	25.97484745	26.37431306
1950	153;584;1463;2837;6030;6800;7010;7662;8467;10256;12909;14219;14793;14810;15259;15784;15859;16595;17644			IPI00307545;IPI00926129;IPI00925950;IPI00925901;IPI00706046;IPI00697368;IPI00927516;IPI00384302;IPI00300936;IPI00927045;IPI00927764;IPI00927341;IPI00927104;IPI00550368;IPI00465295;IPI00706061;IPI00848267;IPI00848134;IPI00385317;IPI00396051;IPI00792617;IPI00793196;IPI00924783;IPI00796534;IPI00954444	IPI00307545;IPI00926129;IPI00925950	19;19;19;9;7;7;4;4;4;4;2;2;2;1;1;1;1;1;1;1;1;1;1;1;1	19;19;19;9;7;7;4;4;4;4;2;2;2;1;1;1;1;1;1;1;1;1;1;1;1	18;18;18;9;6;6;4;4;4;3;2;2;2;0;0;0;0;0;0;0;0;0;1;0;1	Tensin-1;Tensin 1;Tensin 1, isoform CRA_b;TNS1 protein;cDNA FLJ61708, highly similar to Tensin-1	TNS;TNS1;hCG_1811886	Tensin-1;TNS1 protein;TNS1 protein	Q9HBL0;B2RU35;Q0VG55;A1L0S7;B7Z6H8;Q0VG54	25	19	19	18	17.5	17.5	16.7	185.7	1735	4.70E-171	1.0971	1.1087	16.239	47	92083000	41929000	50154000	0.148869044	26.4564315	25.32144509	25.57986143
580	428;2656;8226;9284;13788;13897;14096	239	99	IPI00643342;IPI00014850;IPI00721832;IPI00552198	IPI00643342;IPI00014850;IPI00721832;IPI00552198	7;7;7;4	7;7;7;4	7;7;7;4	cDNA FLJ38560 fis, clone HCHON2003642, highly similar to Astrocytic phosphoprotein PEA-15;Phosphoprotein enriched in astrocytes 15;Phosphoprotein enriched in astrocytes 15, isoform CRA_b;PEA15 protein;15 kDa phosphoprotein enriched in astrocytes;Astrocytic phosphoprotein PEA-15;Phosphoprotein enriched in diabetes;cDNA, FLJ92023, Homo sapiens phosphoprotein enriched in astrocytes 15 (PEA15),mRNA;P…	hCG_39732;PEA15;RP11-536C5.8-002;RP11-536C5.8-001;RP11-536C5.8-003	Phosphoprotein enriched in astrocytes 15, isoform CRA_b;Astrocytic phosphoprotein PEA-15;Phosphoprotein enriched in astrocytes 15;Phosphoprotein enriched in astrocytes 15	B1AKZ3;Q6FHL9;Q15121;B1AKZ4;Q0VCY8;B1AKZ5	4	7	7	7	60.9	60.9	60.9	17.306	151	1.40E-260	1.1427	1.1083	20.088	61	380910000	182230000	198670000	0.14834845	28.50487492	27.44118524	27.5657988
1294	2537;9211			IPI00106495;IPI00710334	IPI00106495;IPI00710334	2;1	2;1	2;1	Chromosome-associated protein G;Condensin complex subunit 3;Condensin subunit CAP-G;Melanoma antigen NY-MEL-3;Non-SMC condensin I complex subunit G;XCAP-G homolog;Non-SMC condensin I complex, subunit G	CAPG;NCAPG;NYMEL3	Condensin complex subunit 3;NCAPG protein	Q9BPX3;Q6NUR1;A3KN39;Q2PC21	2	2	2	2	2.3	2.3	2.3	114.33	1015	0.096534	1.0626	1.1079	9.8088	3	30693000	14863000	15830000	0.147827668	24.87140633	23.82522201	23.91615792
647	6947;14448			IPI00700619;IPI00016968;IPI00912011;IPI00943958;IPI00655681;IPI00656158	IPI00700619;IPI00016968;IPI00912011;IPI00943958;IPI00655681;IPI00656158	2;2;2;2;2;1	2;2;2;2;2;1	2;2;2;2;2;1	Integral membrane protein CII-3;QPs-1;Succinate dehydrogenase complex subunit C;Succinate dehydrogenase cytochrome b560 subunit, mitochondrial;Succinate-ubiquinone oxidoreductase cytochrome B large subunit;SDHC protein;cDNA FLJ57874, highly similar to Homo sapiens succinate dehydrogenase complex, subunit C, transcript variant 3, mRNA;Integral membrane protein CII-3b;Succinate dehydrogenase comple…	CYB560;SDH3;SDHC;hCG_1995943	Succinate dehydrogenase cytochrome b560 subunit, mitochondrial;Succinate dehydrogenase cytochrome b560 subunit, mitochondrial;similar to succinate-ubiquinone oxidoreductase complex II membrane-intrinsic subunit; QPs-1;succinate dehydrogenase complex, subun	P35720;Q99643;Q6IAQ2;B4DEL5;O75609;Q3C2H4	6	2	2	2	12.4	12.4	12.4	18.389	169	0.0056463	1.1221	1.1078	10.318	7	4604300	2201200	2403100	0.147697444	22.13455041	21.0698588	21.19646525
1580	470;1650;10918;13896			IPI00219160;IPI00685264;IPI00940063;IPI00880180	IPI00219160;IPI00685264;IPI00940063	4;4;2;1	4;4;2;1	4;4;2;1	60S ribosomal protein L34;Leukemia-associated protein	RPL34	60S ribosomal protein L34;ribosomal protein L34;13 kDa protein	P49207;Q5MK14;Q3SYZ7	4	4	4	4	29.9	29.9	29.9	13.293	117	1.80E-08	1.1597	1.1075	31.252	21	57068000	25717000	31351000	0.147306699	25.76617867	24.61621902	24.90200813
1831	532;2494;3881;4771;5334;5568;6552;8147;9056;9117;9660;10250;10798;12751;14708;17015;17727			IPI00298308;IPI00711789;IPI00878818;IPI00878398;IPI00795903;IPI00796986	IPI00298308	17;7;7;4;1;1	17;7;7;4;1;1	14;4;6;3;1;1	Aldehyde dehydrogenase family 1 member L2;Probable 10-formyltetrahydrofolate dehydrogenase ALDH1L2;cDNA FLJ52076, highly similar to Homo sapiens aldehyde dehydrogenase 1 family, member L2 (ALDH1L2), mRNA	ALDH1L2	Isoform 1 of Probable 10-formyltetrahydrofolate dehydrogenase ALDH1L2	Q3SY69-1;Q3SY69;B4DTU7	6	17	17	14	27.4	27.4	24.3	101.74	923	6.26E-141	1.1477	1.1069	15.399	35	114080000	49584000	64495000	0.146524891	26.76547065	25.56337132	25.94268398
1193	7306;7509;9298;9690;9786;10576;10610;11405;12694;13815;13968;14859;15668;17524			IPI00235412;IPI00871742;IPI00146935;IPI00555883;IPI00037283;IPI00942042;IPI00473085;IPI00706292;IPI00905794;IPI00910662;IPI00909322;IPI00791569	IPI00235412;IPI00871742;IPI00146935;IPI00555883;IPI00037283;IPI00942042;IPI00473085;IPI00706292;IPI00905794;IPI00910662	14;14;14;14;14;14;14;13;9;7;4;2	14;14;14;14;14;14;14;13;9;7;4;2	14;14;14;14;14;14;14;13;9;7;4;2	cDNA FLJ56381, highly similar to Dynamin-1-like protein (EC 3.6.5.5);Dnm1p/Vps1p-like protein;Dynamin family member proline-rich carboxyl-terminal domain less;Dynamin-1-like protein;Dynamin-like protein;Dynamin-like protein 4;Dynamin-like protein IV;Dynamin-related protein 1;Dynamin-like protein DYNIV-11 variant;cDNA FLJ59948, highly similar to Dynamin-1-like protein (EC 3.6.5.5);DNM1L protein;cD…	DLP1;DNM1L;DRP1	cDNA FLJ56381, highly similar to Dynamin-1-like protein;cDNA FLJ55044, highly similar to Dynamin-1-like protein;Isoform 1 of Dynamin-1-like protein;Isoform 2 of Dynamin-1-like protein;Isoform 5 of Dynamin-1-like protein;Isoform 3 of Dynamin-1-like protein;	B4DYR6;B4DSU8;Q59GN9;O00429-1;O00429;O00429-2;O00429-5;O00429-3;O00429-4;B4DPZ9;Q32Q67;Q2KIA5;B4DGC9	12	14	14	14	28.3	28.3	28.3	85.377	763	1.13E-302	1.1103	1.1066	10.162	23	63947000	28892000	35055000	0.146133829	25.93037334	24.78416674	25.0631169
2644	5841;6149;6811;6939;8642;8690;11365;12744;15068;15150			IPI00909083;IPI00717073;IPI00910513;IPI00218829;IPI00642097;IPI00905000	IPI00909083;IPI00717073;IPI00910513;IPI00218829;IPI00642097	10;9;9;8;6;4	10;9;9;8;6;4	10;9;9;8;6;4	GSPT1 protein;cDNA FLJ78119, highly similar to Homo sapiens G1 to S phase transition 1 (GSPT1), mRNA;cDNA, FLJ96276, highly similar to Homo sapiens G1 to S phase transition 1 (GSPT1), mRNA;Eukaryotic peptide chain release factor GTP-binding subunit ERF3A;G1 to S phase transition protein 1 homolog;G1 to S phase transition 1;Eukaryotic peptide chain release factor GTP-binding subunit ERF3B;G1 to S …	GSPT1;ERF3A;ERF3B;GSPT2	G1 to S phase transition 1 isoform 2;GSPT1 protein;G1 to S phase transition 1 isoform 1;Eukaryotic peptide chain release factor GTP-binding subunit ERF3A;Eukaryotic peptide chain release factor GTP-binding subunit ERF3B	Q96GF2;A5D7D4;A7YWL9;A8K2W7;B2RCT6;P15170;Q7KZX8;Q8IYD1;B4DQM6	6	10	10	10	22.6	22.6	22.6	68.572	636	3.67E-26	1.1084	1.1065	12.511	25	89872000	40121000	49752000	0.146003451	26.42136837	25.25785423	25.56825119
444	11480;11637;14733;16733			IPI00011416;IPI00704382	IPI00011416	4;1	3;1	3;1	Delta(3,5)-Delta(2,4)-dienoyl-CoA isomerase, mitochondrial	ECH1	Delta(3,5)-Delta(2,4)-dienoyl-CoA isomerase, mitochondrial	Q13011	2	4	3	3	19.5	13.7	13.7	35.816	328	2.98E-100	1.1107	1.1061	16.09	6	12559000	5725600	6833700	0.145481822	23.58221826	22.44899545	22.70423548
2069	12112;12113			IPI00552149;IPI00694604;IPI00395568;IPI00939291	IPI00552149;IPI00694604;IPI00395568;IPI00939291	2;2;2;2	2;2;2;2	2;2;2;2	PHD finger protein 6;PHD finger protein 6, isoform CRA_d;PHD-like zinc finger protein;cDNA FLJ60207, highly similar to PHD finger protein 6;cDNA FLJ50940, highly similar to PHD finger protein 6	AC004383.6-002;hCG_1783600;PHF6;KIAA1823	PHD finger protein 6, isoform CRA_d;PHD finger protein 6;Isoform 1 of PHD finger protein 6;cDNA FLJ60207, highly similar to PHD finger protein 6	Q5JRC6;Q08DR0;Q8IWS0-1;Q8IWS0;B4E0G4;B4E138	4	2	2	2	4.9	4.9	4.9	41.361	366	0.056755	0.88731	1.1059	24.316	3	310520	145710	164810	0.145220937	18.24432667	17.15274037	17.33044426
1273	8025;10217			IPI00657888;IPI00101782;IPI00695262	IPI00657888;IPI00101782;IPI00695262	2;2;2	2;2;2	2;2;2	GDP-mannose pyrophosphorylase A;GTP-mannose-1-phosphate guanylyltransferase alpha;Mannose-1-phosphate guanyltransferase alpha	GMPPA	Isoform 2 of Mannose-1-phosphate guanyltransferase alpha;Isoform 1 of Mannose-1-phosphate guanyltransferase alpha;similar to GDP-mannose pyrophosphorylase A isoform 2	Q96IJ6-2;Q96IJ6;Q96IJ6-1	3	2	2	2	5.7	5.7	5.7	52.017	473	5.23E-22	1.127	1.1058	36.132	5	10016000	4461600	5554500	0.145090477	23.25580313	22.08912975	22.40522562
2281	6860;8725			IPI00553153	IPI00553153	2	2	2	ATPase inhibitor, mitochondrial;Inhibitor of F(1)F(o)-ATPase;Putative uncharacterized protein DKFZp564G0422;ATP synthase inhibitor protein;ATPase inhibitory factor 1;ATPase inhibitory factor 1, isoform CRA_a;ATPIF1 protein;cDNA, FLJ96685, Homo sapiens ATPase inhibitory factor 1 (ATPIF1), mRNA	ATPI;ATPIF1;DKFZp564G0422;hCG_19574;RP5-1092A3.1-001	Putative uncharacterized protein DKFZp564G0422	Q9UII2;Q5JXL8;Q6IAQ7;Q9BSL9	1	2	2	2	10.3	10.3	10.3	12.405	107	1.15E-05	1.0371	1.1055	12.336	7	244490	115920	128570	0.144699025	17.89941593	16.82276997	16.97219452
1579	8942;10684;11104;14118;14474;14620;15491;16440	681	65	IPI00872940;IPI00219156;IPI00703250;IPI00701107;IPI00708092;IPI00794121;IPI00794745;IPI00790695;IPI00709872	IPI00872940;IPI00219156;IPI00703250;IPI00701107;IPI00708092;IPI00794121	8;8;8;5;4;4;3;3;2	8;8;8;5;4;4;3;3;2	8;8;8;5;4;4;3;3;2	60S ribosomal protein L30	RPL30	Putative uncharacterized protein RPL30 (Fragment);60S ribosomal protein L30;60S ribosomal protein L30;similar to ribosomal protein L30;similar to mCG10153;11 kDa protein	A8MYX5;P62888;Q3T0D5	9	8	8	8	71.3	71.3	71.3	12.893	115	1.54E-255	1.1483	1.1043	37.81	74	505140000	218860000	286280000	0.143132156	28.91210805	27.70543306	28.09285164
1974	3178;7561;9866;15165;17413;17414	149	977	IPI00328905;IPI00854511;IPI00905359;IPI00711881	IPI00328905;IPI00854511;IPI00905359;IPI00711881	6;5;5;5	2;2;2;2	2;2;2;2	Ras GTPase-activating-like protein IQGAP3;IQ motif containing GTPase activating protein 3	IQGAP3	Ras GTPase-activating-like protein IQGAP3;IQGAP3 protein;186 kDa protein;185 kDa protein	Q86VI3;A2RRC9;A6H7H0	4	6	2	2	4.2	2.4	2.4	184.7	1631	1.55E-61	1.0608	1.1043	15.851	9	4550500	2182900	2367600	0.143132156	22.11759364	21.05781461	21.17499393
972	1071;3615;10119			IPI00026625;IPI00376609	IPI00026625;IPI00376609	3;3	3;3	3;3	155 kDa nucleoporin;Nuclear pore complex protein Nup155;Nucleoporin Nup155;cDNA FLJ56637, highly similar to Nuclear pore complex protein Nup155;cDNA FLJ11241 fis, clone PLACE1008603, highly similar to Nuclear pore complex protein Nup155	KIAA0791;NUP155	Isoform 1 of Nuclear pore complex protein Nup155;Isoform 2 of Nuclear pore complex protein Nup155	O75694-1;O75694;B4DLT2;O75694-2;B3KMK3	2	3	3	3	2.8	2.8	2.8	155.2	1391	5.13E-10	1.0703	1.1042	7.2882	9	4209100	1969400	2239700	0.143001506	22.00508036	20.90932473	21.09487407
131	1179;2516;2980;3744;4456;6327;7455;12646;14348;14349;15940;18527;18844			IPI00003479;IPI00713672;IPI00874012;IPI00906958;IPI00907488;IPI00732002;IPI00742900;IPI00686044;IPI00003431;IPI00716797	IPI00003479;IPI00713672;IPI00874012;IPI00906958;IPI00907488	13;12;12;8;7;5;4;1;1;1	13;12;12;8;7;5;4;1;1;1	9;8;8;5;4;1;0;0;0;0	ERT1;Extracellular signal-regulated kinase 2;MAP kinase isoform p42;Mitogen-activated protein kinase 1;Mitogen-activated protein kinase 2;cDNA FLJ58314, highly similar to Mitogen-activated protein kinase 1 (EC 2.7.11.24);Mitogen-activated protein kinase 1, isoform CRA_a;Extracellular signal-regulated kinase-2 splice variant	ERK2;MAPK1;PRKM1;PRKM2;hCG_32557	Mitogen-activated protein kinase 1;Mitogen-activated protein kinase 1;Extracellular signal-regulated kinase-2 splice variant;37 kDa protein;Protein	P28482;B4DHN0;Q1HBJ4;Q499G7;P46196;A8CZ64	10	13	13	9	50.3	50.3	36.7	41.389	360	3.86E-119	1.0133	1.1035	12.952	32	175060000	78898000	96160000	0.14208663	27.38327423	26.23348539	26.51893356
2017	8721;17756			IPI00335001;IPI00395462;IPI00716279;IPI00794053	IPI00335001;IPI00395462;IPI00716279;IPI00794053	2;2;2;2	2;2;2;2	2;2;2;2	Huntingtin yeast partner K;Huntingtin-interacting protein K;Putative uncharacterized protein C15orf63	C15orf63;HSPC136;HYPK	Isoform 1 of Huntingtin-interacting protein K;Isoform 2 of Huntingtin-interacting protein K;similar to Huntingtin interacting protein K;Putative uncharacterized protein C15orf63	Q9NX55-1;Q9NX55;Q9NX55-2;A6QQ09;C9JKJ0	4	2	2	2	10.9	10.9	10.9	19.332	175	9.40E-05	1.0842	1.1034	13.965	3	759920	337820	422100	0.141955886	19.53548802	18.36589522	18.6872253
1728	7165;18874			IPI00291417;IPI00692806;IPI00827262;IPI00015737	IPI00291417;IPI00692806;IPI00827262;IPI00015737	2;1;1;1	2;1;1;1	2;1;1;1	Dephospho-CoA kinase domain-containing protein	DCAKD	Isoform 1 of Dephospho-CoA kinase domain-containing protein;Isoform 1 of Dephospho-CoA kinase domain-containing protein;Isoform 2 of Dephospho-CoA kinase domain-containing protein;Isoform 2 of Dephospho-CoA kinase domain-containing protein	Q8WVC6-1;Q8WVC6;Q3ZBS0-1;Q3ZBS0;Q3ZBS0-2;Q8WVC6-2	4	2	2	2	10.4	10.4	10.4	26.55	231	9.01E-05	1.101	1.1032	14.283	3	1691500	798580	892930	0.141694362	20.68987175	19.60707742	19.76818756
544	1420;2232;6092;6998;14922;16889			IPI00013877;IPI00696173;IPI00216492;IPI00216493;IPI00908651;IPI00216494;IPI00825765;IPI00216495;IPI00216496	IPI00013877;IPI00696173;IPI00216492;IPI00216493;IPI00908651;IPI00216494;IPI00825765;IPI00216495;IPI00216496	6;6;6;5;5;4;3;3;3	6;6;6;5;5;4;3;3;3	6;6;6;5;5;4;3;3;3	Heterogeneous nuclear ribonucleoprotein 2H9;Heterogeneous nuclear ribonucleoprotein H3;Heterogeneous nuclear ribonucleoprotein H3 isoform a variant;cDNA FLJ57726, highly similar to Heterogeneous nuclear ribonucleoprotein H3	HNRNPH3;HNRPH3	Isoform 1 of Heterogeneous nuclear ribonucleoprotein H3;similar to heterogeneous nuclear ribonucleoprotein H3 isoform 2;Isoform 2 of Heterogeneous nuclear ribonucleoprotein H3;Isoform 3 of Heterogeneous nuclear ribonucleoprotein H3;cDNA FLJ57726, highly si	P31942-1;P31942;Q53F48;P31942-2;P31942-3;B4DHY1;P31942-4;P31942-5;P31942-6	9	6	6	6	26.6	26.6	26.6	36.926	346	3.35E-97	1.1075	1.1031	10.364	12	34295000	15497000	18799000	0.141563582	25.03149492	23.88548562	24.16415258
1824	72;1357;1988;3120;3506;5341;6365;6832;7613;7633;7860;9122;9192;9674;9856;11013;11607;13074;13336;14501;16292;16293;17552			IPI00297779;IPI00686546;IPI00791487	IPI00297779;IPI00686546	23;16;6	23;16;6	23;16;6	CCT-beta;T-complex protein 1 subunit beta;cDNA FLJ75037, highly similar to Homo sapiens chaperonin containing TCP1, subunit 2 (beta) (CCT2),mRNA;cDNA FLJ50480, highly similar to T-complex protein 1 subunit beta;cDNA FLJ50585, highly similar to T-complex protein 1 subunit beta;cDNA FLJ52359, highly similar to T-complex protein 1 subunit beta;cDNA, FLJ79296, highly similar to T-complex protein 1 su…	99D8.1;CCT2;CCTB;hCG_24460	T-complex protein 1 subunit beta;T-complex protein 1 subunit beta	P78371;A8K402;B5BTY7;B7Z243;B7Z4R3;B7Z7K4;B7ZAT2;Q9H369;Q3ZBH0;Q9TRK3	3	23	23	23	60.6	60.6	60.6	57.488	535	0	1.1414	1.103	11.272	82	641180000	295790000	345390000	0.141432791	29.25615418	28.13999804	28.36365107
1657	2803;5943;6051;6060;9891;11009			IPI00221089;IPI00688727;IPI00688404	IPI00221089;IPI00688727;IPI00688404	6;6;4	6;6;4	6;6;4	40S ribosomal protein S13	RPS13	40S ribosomal protein S13;40S ribosomal protein S13;similar to ribosomal protein S13	P62277;Q56JX8	3	6	6	6	39.7	39.7	39.7	17.222	151	1.42E-88	1.1948	1.1025	12.034	34	452690000	203260000	249430000	0.140778656	28.7539482	27.59875109	27.89405975
1223	1562;3778;8233;9877;9909;14015	557	49	IPI00062120;IPI00689227	IPI00062120	6;1	6;1	6;1	Aging-associated gene 13 protein;Protein S100-A16;Protein S100-F;S100 calcium-binding protein A16	AAG13;S100A16;S100F	Protein S100-A16	Q96FQ6	2	6	6	6	71.8	71.8	71.8	11.801	103	4.05E-94	1.1734	1.1025	39.642	45	110810000	46350000	64461000	0.140778656	26.72351284	25.466066	25.94192323
343	360;1573;15935;16054;18042			IPI00009104;IPI00726962;IPI00825463;IPI00909925	IPI00009104;IPI00726962;IPI00825463	5;5;5;2	5;5;5;2	5;5;5;2	48 kDa TATA box-binding protein-interacting protein;51 kDa erythrocyte cytosolic protein;INO80 complex subunit J;Repressing pontin 52;RuvB-like 2;TIP49b;TIP60-associated protein 54-beta;cDNA FLJ14856 fis, clone PLACE1001054, highly similar to RuvB-like 2 (EC 3.6.1.-);RuvB-like 2 (E. coli), isoform CRA_d;cDNA FLJ32936 fis, clone TESTI2007533, highly similar to RuvB-like 2 (EC 3.6.1.-);RuvB-like 2 …	CGI-46;INO80J;RUVBL2;TIP48;TIP49B;hCG_16214	RuvB-like 2;RuvB-like 2;similar to RuvB-like 2	Q9Y230;B3KNL2;B3KQ59;Q2TBU9	4	5	5	5	16.6	16.6	16.6	51.156	463	4.25E-20	1.1372	1.1024	11.352	5	12885000	5665500	7219500	0.140647793	23.6191892	22.43377185	22.78346749
46	2339;3399;3913;4914;5348;6892;7421;12522;13162;13693;16824;18625	37;38	200;212	IPI00000494;IPI00716609;IPI00904749;IPI00827153;IPI00826935;IPI00640037	IPI00000494;IPI00716609;IPI00904749;IPI00827153;IPI00826935	12;9;9;7;6;3	12;9;9;7;6;3	12;9;9;7;6;3	60S ribosomal protein L5;cDNA, FLJ95579, Homo sapiens ribosomal protein L5 (RPL5), mRNA;Ribosomal protein L5;Ribosomal protein L5, isoform CRA_c;cDNA FLJ38496 fis, clone FELIV1000137, highly similar to 60S RIBOSOMAL PROTEIN L5;Ribosomal protein L5, isoform CRA_b;Ribosomal protein L5 variant;Ribosomal protein L5, isoform CRA_a;RPL5 protein	MSTP030;RPL5;hCG_2028912	60S ribosomal protein L5;60S ribosomal protein L5;33 kDa protein;similar to 60S ribosomal protein L5;similar to 60S ribosomal protein L5	P46777;A2RUM7;B3KTM6;Q59GX9;Q8WYP1;Q9BUV4;Q58DW5	6	12	12	12	43.1	43.1	43.1	34.362	297	3.99E-134	1.1108	1.1023	9.6497	59	529640000	246730000	282910000	0.140516919	28.98043684	27.8783579	28.07576793
1013	8465;8754;9182;15842;16632			IPI00027448;IPI00716126;IPI00824042;IPI00697768;IPI00823701	IPI00027448	5;1;1;1;1	5;1;1;1;1	5;1;1;1;1	ATP synthase subunit g, mitochondrial	ATP5L	ATP synthase subunit g, mitochondrial	O75964	5	5	5	5	45.6	45.6	45.6	11.428	103	1.14E-67	1.1532	1.1021	13.57	23	55839000	25836000	30003000	0.140255134	25.73476977	24.62287939	24.83860343
[truncated: 1,331 more rows]
