# Supplementary material for: Genetic variation in insulin-induced kinase signaling
Source: Mol Syst Biol. 2015 Jul 22;11(7):820. doi: 10.15252/msb.20156250 (PMC4547848; doi:10.15252/msb.20156250)
Supplement: Supplementary file 8 [file msb0011-0820-sd8.zip]

Archive with 5 entries (3 files):
- Source Data for Figure 7E_test/Source Data for Figure 7E/
- Source Data for Figure 7E_test/Source Data for Figure 7E/7E AKT.tif
- Source Data for Figure 7E_test/Source Data for Figure 7E/7E ERK1_2.tif
- Source Data for Figure 7E_test/Source Data for Figure 7E/7E tubulin.tif
- Source Data for Figure 7E_test/
