# Supplementary material for: Genetic variation in insulin-induced kinase signaling
Source: Mol Syst Biol. 2015 Jul 22;11(7):820. doi: 10.15252/msb.20156250 (PMC4547848; doi:10.15252/msb.20156250)
Supplement: Supplementary file 9 [file msb0011-0820-sd9.zip]

Archive with 10 entries (9 files):
- Source Data Expanded View Figures/
- Source Data Expanded View Figures/Source Data_FigEV1_1_AKT.tif
- Source Data Expanded View Figures/Source Data_FigEV1_pAKT.tif
- Source Data Expanded View Figures/Source Data_FigEV1_pAKT_.tif
- Source Data Expanded View Figures/Source Data_FigEV3_AKT.tif
- Source Data Expanded View Figures/Source Data_FigEV3_ERK.tif
- Source Data Expanded View Figures/Source Data_FigEV3_GAPDH.tif
- Source Data Expanded View Figures/Source Data_FigEV3_GAPDH2.tif
- Source Data Expanded View Figures/Source Data_FigEV3_pAKT.tif
- Source Data Expanded View Figures/Source Data_FigEV3_pERK.tif
